# Supplementary material for: Inherited burden for disease predisposition in diverse populations
Source: NPJ Genom Med. 2026 Feb 18;11:18. doi: 10.1038/s41525-026-00552-5 (PMC13031552; doi:10.1038/s41525-026-00552-5)
Supplement: Supplementary file 2 — Supplementary Data 1. [file 41525_2026_552_MOESM2_ESM.xlsx]

## Sheet: S. Data 1
#Supplementary Data 1. 4112 PanelApp "Green" disease genes and their disease mechanism, panels & their matched ICD-10 group.
Entity_Name	Ensembl_Gene_Symbol	Gene_Type	Mode_Of_Action	Mode_Of_Inheritance	Panel_Name	Panel_Version	ICD_10
ABO	ABO	protein_coding	-	-	COVID-19 research	1.146	Blood/Immune
CASP3	CASP3	protein_coding	-	-	COVID-19 research	1.146	Blood/Immune
CD14	CD14	protein_coding	-	-	COVID-19 research	1.146	Blood/Immune
CD244	CD244	protein_coding	-	-	COVID-19 research	1.146	Blood/Immune
CXCL8	CXCL8	protein_coding	-	-	COVID-19 research	1.146	Blood/Immune
FPR2	FPR2	protein_coding	-	-	COVID-19 research	1.146	Blood/Immune
HAVCR1	HAVCR1	protein_coding	-	-	COVID-19 research	1.146	Blood/Immune
HLA-DRB1	HLA-DRB1	protein_coding	-	-	COVID-19 research	1.146	Blood/Immune
IFNE	IFNE	protein_coding	-	-	COVID-19 research	1.146	Blood/Immune
IRF5	IRF5	protein_coding	-	-	COVID-19 research	1.146	Blood/Immune
ITGAV	ITGAV	protein_coding	-	-	COVID-19 research	1.146	Blood/Immune
ITGB3	ITGB3	protein_coding	-	-	COVID-19 research	1.146	Blood/Immune
ITPKC	ITPKC	protein_coding	-	-	COVID-19 research	1.146	Blood/Immune
KIAA0319L	KIAA0319L	protein_coding	-	-	COVID-19 research	1.146	Blood/Immune
TMPRSS2	TMPRSS2	protein_coding	-	-	COVID-19 research	1.146	Blood/Immune
TERC	TERC	lncRNA	-	AD	COVID-19 research	1.146	Blood/Immune
TERC	TERC	lncRNA	-	AD	Cytopenia - NOT Fanconi anaemia	4.28	Blood/Immune
SNORA31	SNORA31	snoRNA	-	AD	COVID-19 research	1.146	Blood/Immune
SNORA31	SNORA31	snoRNA	-	AD	Primary immunodeficiency or monogenic inflammatory bowel disease	8.75	Blood/Immune
MIR17HG	MIR17HG	lncRNA	-	AD	DDG2P	6.8	Congenital
TERC	TERC	lncRNA	-	AD	DDG2P	6.8	Congenital
RNU4-2	RNU4-2	snRNA	-	AD	Fetal anomalies	6.116	Congenital
RNU4-2	RNU4-2	snRNA	-	AD	DDG2P	6.8	Congenital
MIR184	MIR184	miRNA	-	AD	Bilateral congenital or childhood onset cataracts	7.5	Eye
MIR184	MIR184	miRNA	-	AD	Corneal abnormalities	1.14	Eye
TERC	TERC	lncRNA	-	AD	Childhood solid tumours	5.8	Neoplasm
TERC	TERC	lncRNA	-	AD	Adult solid tumours cancer susceptibility	2.34	Neoplasm
TERC	TERC	lncRNA	-	AD	Haematological malignancies cancer susceptibility	4.36	Neoplasm
RNU4-2	RNU4-2	snRNA	-	AD	Severe microcephaly	8.19	Nervous
RNU4-2	RNU4-2	snRNA	-	AD	Early onset or syndromic epilepsy	8.76	Nervous
TERC	TERC	lncRNA	-	AD	Familial pulmonary fibrosis	1.32	Respiratory
TERC	TERC	lncRNA	-	AD	Pulmonary fibrosis familial	1.7	Respiratory
TERC	TERC	lncRNA	-	AD	Pigmentary skin disorders	4.4	Skin
TERC	TERC	lncRNA	-	AD	Inherited predisposition to acute myeloid leukaemia (AML)	3.4	Neoplasm
RNU4-2	RNU4-2	snRNA	-	AD	Intellectual disability	9.19	Nervous
LINC01578	CHASERR	lncRNA	-	AD	Intellectual disability	9.19	Nervous
IGHM	IGHM	IG_C_gene	-	AR	COVID-19 research	1.146	Blood/Immune
IGHM	IGHM	IG_C_gene	-	AR	Primary immunodeficiency or monogenic inflammatory bowel disease	8.75	Blood/Immune
IGKC	IGKC	IG_C_gene	-	AR	COVID-19 research	1.146	Blood/Immune
MAP3K14	MAP3K14	lncRNA	-	AR	COVID-19 research	1.146	Blood/Immune
MAP3K14	MAP3K14	lncRNA	-	AR	Primary immunodeficiency or monogenic inflammatory bowel disease	8.75	Blood/Immune
RMRP	RMRP	ribozyme	-	AR	COVID-19 research	1.146	Blood/Immune
RMRP	RMRP	ribozyme	-	AR	Primary immunodeficiency or monogenic inflammatory bowel disease	8.75	Blood/Immune
RMRP	RMRP	ribozyme	-	AR	Cytopenias and congenital anaemias	1.123	Blood/Immune
RMRP	RMRP	ribozyme	-	AR	Cytopenia - NOT Fanconi anaemia	4.28	Blood/Immune
RNU4ATAC	RNU4ATAC	snRNA	-	AR	COVID-19 research	1.146	Blood/Immune
RNU4ATAC	RNU4ATAC	snRNA	-	AR	Inherited bleeding disorders	1.182	Blood/Immune
RNU7-1	RNU7-1	snRNA	-	AR	Primary immunodeficiency or monogenic inflammatory bowel disease	8.75	Blood/Immune
TRAC	TRAC	TR_C_gene	-	AR	COVID-19 research	1.146	Blood/Immune
TRAC	TRAC	TR_C_gene	-	AR	Primary immunodeficiency or monogenic inflammatory bowel disease	8.75	Blood/Immune
RMRP	RMRP	ribozyme	-	AR	Fetal anomalies	6.116	Congenital
RMRP	RMRP	ribozyme	-	AR	DDG2P	6.8	Congenital
SNORD118	SNORD118	snoRNA	-	AR	Fetal anomalies	6.116	Congenital
SNORD118	SNORD118	snoRNA	-	AR	DDG2P	6.8	Congenital
RNU12	RNU12	snRNA	-	AR	Fetal anomalies	6.116	Congenital
RNU4ATAC	RNU4ATAC	snRNA	-	AR	IUGR and IGF abnormalities	1.7	Congenital
RNU4ATAC	RNU4ATAC	snRNA	-	AR	Fetal anomalies	6.116	Congenital
RNU4ATAC	RNU4ATAC	snRNA	-	AR	DDG2P	6.8	Congenital
CAPN15	CAPN15	lncRNA	-	AR	Anophthalmia or microphthalmia	1.56	Eye
CAPN15	CAPN15	lncRNA	-	AR	Structural eye disease	4.34	Eye
RNU4ATAC	RNU4ATAC	snRNA	-	AR	Retinal disorders	8.74	Eye
RMRP	RMRP	ribozyme	-	AR	Skeletal dysplasia	8.21	Musculoskeletal/Connective
RNU12	RNU12	snRNA	-	AR	Rare syndromic craniosynostosis or isolated multisuture synostosis	6.2	Musculoskeletal/Connective
RNU4ATAC	RNU4ATAC	snRNA	-	AR	Limb disorders	7.13	Musculoskeletal/Connective
RNU4ATAC	RNU4ATAC	snRNA	-	AR	Skeletal dysplasia	8.21	Musculoskeletal/Connective
RMRP	RMRP	ribozyme	-	AR	Haematological malignancies cancer susceptibility	4.36	Neoplasm
SNORD118	SNORD118	snoRNA	-	AR	White matter disorders and cerebral calcification - narrow panel	7.8	Nervous
SNORD118	SNORD118	snoRNA	-	AR	Adult onset leukodystrophy	6.7	Nervous
SNORD118	SNORD118	snoRNA	-	AR	Inherited white matter disorders	1.186	Nervous
SNORD118	SNORD118	snoRNA	-	AR	Early onset or syndromic epilepsy	8.76	Nervous
SNORD118	SNORD118	snoRNA	-	AR	Childhood onset dystonia, chorea or related movement disorder	7.12	Nervous
RNU4ATAC	RNU4ATAC	snRNA	-	AR	Severe microcephaly	8.19	Nervous
RNU7-1	RNU7-1	snRNA	-	AR	White matter disorders and cerebral calcification - narrow panel	7.8	Nervous
RNU7-1	RNU7-1	snRNA	-	AR	Childhood onset hereditary spastic paraplegia	8.22	Nervous
RNU7-1	RNU7-1	snRNA	-	AR	Childhood onset dystonia, chorea or related movement disorder	7.12	Nervous
CAST	CAST	lncRNA	-	AR	Palmoplantar keratoderma and erythrokeratodermas	1.35	Skin
CAST	CAST	lncRNA	-	AR	Peeling skin syndrome	1.5	Skin
CAST	CAST	lncRNA	-	AR	Ichthyosis and erythrokeratoderma	4.8	Skin
CAST	CAST	lncRNA	-	AR	Epidermolysis bullosa and congenital skin fragility	2.1	Skin
CAST	CAST	lncRNA	-	AR	Palmoplantar keratodermas	4.8	Skin
RMRP	RMRP	ribozyme	-	AR	Ectodermal dysplasia	4.17	Skin
RMRP	RMRP	ribozyme	-	AR	Ectodermal dysplasia without a known gene mutation	1.3	Skin
RNU12	RNU12	snRNA	-	AR	Rare genetic inflammatory skin disorders	4.6	Skin
CAPN15	CAPN15	lncRNA	-	AR	Intellectual disability	9.19	Nervous
SNORD118	SNORD118	snoRNA	-	AR	Intellectual disability	9.19	Nervous
RNU7-1	RNU7-1	snRNA	-	AR	Intellectual disability	9.19	Nervous
ATP5A1	ATP5F1AP1	processed_pseudogene	-	Both	DDG2P	6.8	Congenital
ATP5A1	ATP5F1AP1	processed_pseudogene	-	Both	Mitochondrial disorder with complex V deficiency	3.1	Endocrine/Metabolic
ATP5A1	ATP5F1AP1	processed_pseudogene	-	Both	Undiagnosed metabolic disorders	1.639	Endocrine/Metabolic
ATP5A1	ATP5F1AP1	processed_pseudogene	-	Both	Possible mitochondrial disorder - nuclear genes	4.15	Endocrine/Metabolic
ATP5A1	ATP5F1AP1	processed_pseudogene	-	Both	Mitochondrial disorders	9.36	Endocrine/Metabolic
ATP5A1	ATP5F1AP1	processed_pseudogene	-	Both	Likely inborn error of metabolism	8.83	Endocrine/Metabolic
MT-TI	MT-TI	Mt_tRNA	-	Mitochondrial	Paediatric or syndromic cardiomyopathy	7.92	Circulatory
MT-TP	MT-TP	Mt_tRNA	-	Mitochondrial	DDG2P	6.8	Congenital
MT-RNR1	MT-RNR1	Mt_rRNA	-	Mitochondrial	Monogenic hearing loss	5.47	Ear
MT-TS1	MT-TS1	Mt_tRNA	-	Mitochondrial	Monogenic hearing loss	5.47	Ear
MT-RNR1	MT-RNR1	Mt_rRNA	-	Mitochondrial	Undiagnosed metabolic disorders	1.639	Endocrine/Metabolic
MT-RNR1	MT-RNR1	Mt_rRNA	-	Mitochondrial	Mitochondrial disorders	9.36	Endocrine/Metabolic
MT-TA	MT-TA	Mt_tRNA	-	Mitochondrial	Undiagnosed metabolic disorders	1.639	Endocrine/Metabolic
MT-TC	MT-TC	Mt_tRNA	-	Mitochondrial	Undiagnosed metabolic disorders	1.639	Endocrine/Metabolic
MT-TC	MT-TC	Mt_tRNA	-	Mitochondrial	Mitochondrial disorders	9.36	Endocrine/Metabolic
MT-TD	MT-TD	Mt_tRNA	-	Mitochondrial	Undiagnosed metabolic disorders	1.639	Endocrine/Metabolic
MT-TD	MT-TD	Mt_tRNA	-	Mitochondrial	Mitochondrial disorders	9.36	Endocrine/Metabolic
MT-TE	MT-TE	Mt_tRNA	-	Mitochondrial	Undiagnosed metabolic disorders	1.639	Endocrine/Metabolic
MT-TE	MT-TE	Mt_tRNA	-	Mitochondrial	Mitochondrial disorders	9.36	Endocrine/Metabolic
MT-TF	MT-TF	Mt_tRNA	-	Mitochondrial	Undiagnosed metabolic disorders	1.639	Endocrine/Metabolic
MT-TG	MT-TG	Mt_tRNA	-	Mitochondrial	Undiagnosed metabolic disorders	1.639	Endocrine/Metabolic
MT-TH	MT-TH	Mt_tRNA	-	Mitochondrial	Undiagnosed metabolic disorders	1.639	Endocrine/Metabolic
MT-TH	MT-TH	Mt_tRNA	-	Mitochondrial	Mitochondrial disorders	9.36	Endocrine/Metabolic
MT-TI	MT-TI	Mt_tRNA	-	Mitochondrial	Undiagnosed metabolic disorders	1.639	Endocrine/Metabolic
MT-TK	MT-TK	Mt_tRNA	-	Mitochondrial	Undiagnosed metabolic disorders	1.639	Endocrine/Metabolic
MT-TL1	MT-TL1	Mt_tRNA	-	Mitochondrial	Diabetes with additional phenotypes suggestive of a monogenic aetiology	1.68	Endocrine/Metabolic
MT-TL1	MT-TL1	Mt_tRNA	-	Mitochondrial	Familial diabetes	1.68	Endocrine/Metabolic
MT-TL1	MT-TL1	Mt_tRNA	-	Mitochondrial	Undiagnosed metabolic disorders	1.639	Endocrine/Metabolic
MT-TL1	MT-TL1	Mt_tRNA	-	Mitochondrial	Mitochondrial disorders	9.36	Endocrine/Metabolic
MT-TL2	MT-TL2	Mt_tRNA	-	Mitochondrial	Undiagnosed metabolic disorders	1.639	Endocrine/Metabolic
MT-TM	MT-TM	Mt_tRNA	-	Mitochondrial	Undiagnosed metabolic disorders	1.639	Endocrine/Metabolic
MT-TM	MT-TM	Mt_tRNA	-	Mitochondrial	Mitochondrial disorders	9.36	Endocrine/Metabolic
MT-TN	MT-TN	Mt_tRNA	-	Mitochondrial	Undiagnosed metabolic disorders	1.639	Endocrine/Metabolic
MT-TN	MT-TN	Mt_tRNA	-	Mitochondrial	Mitochondrial disorders	9.36	Endocrine/Metabolic
MT-TP	MT-TP	Mt_tRNA	-	Mitochondrial	Undiagnosed metabolic disorders	1.639	Endocrine/Metabolic
MT-TQ	MT-TQ	Mt_tRNA	-	Mitochondrial	Undiagnosed metabolic disorders	1.639	Endocrine/Metabolic
MT-TR	MT-TR	Mt_tRNA	-	Mitochondrial	Undiagnosed metabolic disorders	1.639	Endocrine/Metabolic
MT-TS1	MT-TS1	Mt_tRNA	-	Mitochondrial	Undiagnosed metabolic disorders	1.639	Endocrine/Metabolic
MT-TS1	MT-TS1	Mt_tRNA	-	Mitochondrial	Mitochondrial disorders	9.36	Endocrine/Metabolic
MT-TS2	MT-TS2	Mt_tRNA	-	Mitochondrial	Undiagnosed metabolic disorders	1.639	Endocrine/Metabolic
MT-TS2	MT-TS2	Mt_tRNA	-	Mitochondrial	Mitochondrial disorders	9.36	Endocrine/Metabolic
MT-TV	MT-TV	Mt_tRNA	-	Mitochondrial	Undiagnosed metabolic disorders	1.639	Endocrine/Metabolic
MT-TV	MT-TV	Mt_tRNA	-	Mitochondrial	Mitochondrial disorders	9.36	Endocrine/Metabolic
MT-TW	MT-TW	Mt_tRNA	-	Mitochondrial	Undiagnosed metabolic disorders	1.639	Endocrine/Metabolic
MT-TW	MT-TW	Mt_tRNA	-	Mitochondrial	Mitochondrial disorders	9.36	Endocrine/Metabolic
MT-TY	MT-TY	Mt_tRNA	-	Mitochondrial	Undiagnosed metabolic disorders	1.639	Endocrine/Metabolic
MT-TY	MT-TY	Mt_tRNA	-	Mitochondrial	Mitochondrial disorders	9.36	Endocrine/Metabolic
MT-TL1	MT-TL1	Mt_tRNA	-	Mitochondrial	Retinal disorders	8.74	Eye
MT-TF	MT-TF	Mt_tRNA	-	Mitochondrial	Tubulointerstitial kidney disease	3.1	Genitourinary
MT-RNR1	MT-RNR1	Mt_rRNA	-	Mitochondrial	Hereditary neuropathy	1.505	Nervous
MT-TL1	MT-TL1	Mt_tRNA	-	Mitochondrial	Hereditary neuropathy	1.505	Nervous
MT-RNR1	MT-RNR1	Mt_rRNA	-	Mitochondrial	Likely inborn error of metabolism	8.83	Endocrine/Metabolic
MT-TA	MT-TA	Mt_tRNA	-	Mitochondrial	Likely inborn error of metabolism	8.83	Endocrine/Metabolic
MT-TC	MT-TC	Mt_tRNA	-	Mitochondrial	Likely inborn error of metabolism	8.83	Endocrine/Metabolic
MT-TD	MT-TD	Mt_tRNA	-	Mitochondrial	Likely inborn error of metabolism	8.83	Endocrine/Metabolic
MT-TE	MT-TE	Mt_tRNA	-	Mitochondrial	Likely inborn error of metabolism	8.83	Endocrine/Metabolic
MT-TF	MT-TF	Mt_tRNA	-	Mitochondrial	Likely inborn error of metabolism	8.83	Endocrine/Metabolic
MT-TG	MT-TG	Mt_tRNA	-	Mitochondrial	Likely inborn error of metabolism	8.83	Endocrine/Metabolic
MT-TH	MT-TH	Mt_tRNA	-	Mitochondrial	Likely inborn error of metabolism	8.83	Endocrine/Metabolic
MT-TI	MT-TI	Mt_tRNA	-	Mitochondrial	Likely inborn error of metabolism	8.83	Endocrine/Metabolic
MT-TK	MT-TK	Mt_tRNA	-	Mitochondrial	Multiple lipomas	1.2	Neoplasm
MT-TK	MT-TK	Mt_tRNA	-	Mitochondrial	Likely inborn error of metabolism	8.83	Endocrine/Metabolic
MT-TL1	MT-TL1	Mt_tRNA	-	Mitochondrial	Monogenic diabetes	3.5	Endocrine/Metabolic
MT-TL1	MT-TL1	Mt_tRNA	-	Mitochondrial	Likely inborn error of metabolism	8.83	Endocrine/Metabolic
MT-TL2	MT-TL2	Mt_tRNA	-	Mitochondrial	Likely inborn error of metabolism	8.83	Endocrine/Metabolic
MT-TM	MT-TM	Mt_tRNA	-	Mitochondrial	Likely inborn error of metabolism	8.83	Endocrine/Metabolic
MT-TN	MT-TN	Mt_tRNA	-	Mitochondrial	Likely inborn error of metabolism	8.83	Endocrine/Metabolic
MT-TP	MT-TP	Mt_tRNA	-	Mitochondrial	Likely inborn error of metabolism	8.83	Endocrine/Metabolic
MT-TQ	MT-TQ	Mt_tRNA	-	Mitochondrial	Likely inborn error of metabolism	8.83	Endocrine/Metabolic
MT-TR	MT-TR	Mt_tRNA	-	Mitochondrial	Likely inborn error of metabolism	8.83	Endocrine/Metabolic
MT-TS1	MT-TS1	Mt_tRNA	-	Mitochondrial	Likely inborn error of metabolism	8.83	Endocrine/Metabolic
MT-TS2	MT-TS2	Mt_tRNA	-	Mitochondrial	Likely inborn error of metabolism	8.83	Endocrine/Metabolic
MT-TT	MT-TT	Mt_tRNA	-	Mitochondrial	Likely inborn error of metabolism	8.83	Endocrine/Metabolic
MT-TV	MT-TV	Mt_tRNA	-	Mitochondrial	Likely inborn error of metabolism	8.83	Endocrine/Metabolic
MT-TW	MT-TW	Mt_tRNA	-	Mitochondrial	Likely inborn error of metabolism	8.83	Endocrine/Metabolic
MT-TY	MT-TY	Mt_tRNA	-	Mitochondrial	Likely inborn error of metabolism	8.83	Endocrine/Metabolic
ATP1A2	ATP1A2	protein_coding	GOF	AD	Intellectual disability	9.19	Nervous
ATP1A2	ATP1A2	protein_coding	LOF	AR	Fetal anomalies	6.116	Congenital
ATP1A2	ATP1A2	protein_coding	GOF	Both	DDG2P	6.8	Congenital
F12	F12	protein_coding	LOF	Both	Bleeding and platelet disorders	4.2	Blood/Immune
FGFR1	FGFR1	protein_coding	LOF	AR	Hypogonadotropic hypogonadism	1.42	Endocrine/Metabolic
FGFR1	FGFR1	protein_coding	LOF	AR	Hypogonadotropic hypogonadism (GMS)	4.1	Genitourinary
GBA	GBA1	protein_coding	LOF	AR	Bleeding and platelet disorders	4.2	Blood/Immune
GBA	GBA1	protein_coding	LOF	AR	Fetal anomalies	6.116	Congenital
GBA	GBA1	protein_coding	LOF	AR	DDG2P	6.8	Congenital
GBA	GBA1	protein_coding	LOF	AR	Cholestasis	3.12	Digestive
GBA	GBA1	protein_coding	LOF	AR	Lysosomal storage disorder	3.4	Endocrine/Metabolic
GBA	GBA1	protein_coding	LOF	AR	Iron metabolism disorders - NOT common HFE mutations	3.1	Endocrine/Metabolic
GBA	GBA1	protein_coding	LOF	AR	Undiagnosed metabolic disorders	1.639	Endocrine/Metabolic
GBA	GBA1	protein_coding	LOF	AR	Arthrogryposis	9.12	Musculoskeletal/Connective
GBA	GBA1	protein_coding	LOF	AR	Haematological malignancies cancer susceptibility	4.36	Neoplasm
GBA	GBA1	protein_coding	LOF	AR	Adult onset neurodegenerative disorder	8.9	Nervous
GBA	GBA1	protein_coding	LOF	AR	Early onset or syndromic epilepsy	8.76	Nervous
GBA	GBA1	protein_coding	LOF	AR	Adult onset dystonia, chorea or related movement disorder	5.2	Nervous
GBA	GBA1	protein_coding	LOF	AR	Childhood onset dystonia, chorea or related movement disorder	7.12	Nervous
GBA	GBA1	protein_coding	LOF	AR	Likely inborn error of metabolism	8.83	Endocrine/Metabolic
GBA	GBA1	protein_coding	LOF	AR	Gaucher disease	1.1	Endocrine/Metabolic
HK1	HK1	protein_coding	GOF	AD	DDG2P	6.8	Congenital
HK1	HK1	protein_coding	GOF	AR	Rare anaemia	3.13	Blood/Immune
HK1	HK1	protein_coding	LOF	AR	Hereditary neuropathy	1.505	Nervous
HK1	HK1	protein_coding	-	AR	Hereditary neuropathy or pain disorder	7.29	Nervous
HK1	HK1	protein_coding	GOF	Both	Fetal anomalies	6.116	Congenital
KIT	KIT	protein_coding	LOF	AD	DDG2P	6.8	Congenital
KIT	KIT	protein_coding	LOF	Both	Monogenic hearing loss	5.47	Ear
KIT	KIT	protein_coding	LOF	Both	Pigmentary skin disorders	4.4	Skin
LMNA	LMNA	protein_coding	LOF	AD	Arrhythmogenic right ventricular cardiomyopathy	3.14	Circulatory
LMNA	LMNA	protein_coding	LOF	AD	Dilated Cardiomyopathy and conduction defects	1.97	Circulatory
LMNA	LMNA	protein_coding	LOF	AD	Dilated and arrhythmogenic cardiomyopathy	3.9	Circulatory
LMNA	LMNA	protein_coding	GOF	AD	DDG2P	6.8	Congenital
LMNA	LMNA	protein_coding	GOF	AD	Familial diabetes	1.68	Endocrine/Metabolic
LMNA	LMNA	protein_coding	GOF	AD	Insulin resistance (including lipodystrophy)	1.18	Endocrine/Metabolic
LMNA	LMNA	protein_coding	GOF	AD	Monogenic diabetes	3.5	Endocrine/Metabolic
LMNA	LMNA	protein_coding	GOF	AR	Hereditary neuropathy	1.505	Nervous
LMNA	LMNA	protein_coding	GOF	AR	Hereditary neuropathy or pain disorder	7.29	Nervous
LMNA	LMNA	protein_coding	LOF	Both	Paediatric or syndromic cardiomyopathy	7.92	Circulatory
LMNA	LMNA	protein_coding	LOF	Both	Fetal anomalies	6.116	Congenital
LMNA	LMNA	protein_coding	LOF	Both	Congenital muscular dystrophy	6.1	Musculoskeletal/Connective
LMNA	LMNA	protein_coding	LOF	Both	Congenital myopathy	6.39	Musculoskeletal/Connective
LMNA	LMNA	protein_coding	LOF	Both	Limb girdle muscular dystrophies, myofibrillar myopathies and distal myopathies	5.22	Musculoskeletal/Connective
LMNA	LMNA	protein_coding	LOF	Both	Skeletal dysplasia	8.21	Musculoskeletal/Connective
TEK	TEK	protein_coding	LOF	AD	Structural eye disease	4.34	Eye
TEK	TEK	protein_coding	LOF	AD	Glaucoma (developmental)	1.47	Eye
WNK1	WNK1	protein_coding	LOF	AR	Pain syndromes	1.12	Nervous
WNK1	WNK1	protein_coding	LOF	AR	Hereditary neuropathy	1.505	Nervous
WNK1	WNK1	protein_coding	LOF	AR	Hereditary neuropathy or pain disorder	7.29	Nervous
ACE2	ACE2	protein_coding	LOF	-	COVID-19 research	1.146	Blood/Immune
AIM2	AIM2	protein_coding	LOF	-	COVID-19 research	1.146	Blood/Immune
BLK	BLK	protein_coding	LOF	-	COVID-19 research	1.146	Blood/Immune
CASP1	CASP1	protein_coding	LOF	-	COVID-19 research	1.146	Blood/Immune
CCR2	CCR2	protein_coding	LOF	-	COVID-19 research	1.146	Blood/Immune
DAG1	DAG1	protein_coding	LOF	-	COVID-19 research	1.146	Blood/Immune
DICER1	DICER1	protein_coding	LOF	-	COVID-19 research	1.146	Blood/Immune
EGFR	EGFR	protein_coding	LOF	-	COVID-19 research	1.146	Blood/Immune
HDAC6	HDAC6	protein_coding	LOF	-	COVID-19 research	1.146	Blood/Immune
IFNA1	IFNA1	protein_coding	LOF	-	COVID-19 research	1.146	Blood/Immune
IFNG	IFNG	protein_coding	LOF	-	COVID-19 research	1.146	Blood/Immune
IRF1	IRF1	protein_coding	LOF	-	COVID-19 research	1.146	Blood/Immune
IRF2	IRF2	protein_coding	LOF	-	COVID-19 research	1.146	Blood/Immune
KLF2	KLF2	protein_coding	LOF	-	COVID-19 research	1.146	Blood/Immune
RNASEL	RNASEL	protein_coding	LOF	-	COVID-19 research	1.146	Blood/Immune
TNF	TNF	protein_coding	LOF	-	COVID-19 research	1.146	Blood/Immune
UBA1	UBA1	protein_coding	LOF	-	Autoinflammatory disorders	2.32	Musculoskeletal/Connective
SRY	SRY	protein_coding	LOF	-	Differences in sex development	4.12	Genitourinary
APC	APC	protein_coding	LOF	AD	Additional findings health related	0.116	-
APC	APC	protein_coding	LOF	AD	Additional findings health related - children	1.1	-
APC	APC	protein_coding	LOF	AD	Additional findings health related - CNV analysis children	1.1	-
BRCA1	BRCA1	protein_coding	LOF	AD	Additional findings health related	0.116	-
BRCA1	BRCA1	protein_coding	LOF	AD	Additional findings health related - adult specific	1.3	-
BRCA1	BRCA1	protein_coding	LOF	AD	Additional findings health related - CNV analysis adult specific	1.3	-
BRCA2	BRCA2	protein_coding	LOF	AD	Additional findings health related	0.116	-
BRCA2	BRCA2	protein_coding	LOF	AD	Additional findings health related - adult specific	1.3	-
BRCA2	BRCA2	protein_coding	LOF	AD	Additional findings health related - CNV analysis adult specific	1.3	-
LDLR	LDLR	protein_coding	LOF	AD	Additional findings health related	0.116	-
LDLR	LDLR	protein_coding	LOF	AD	Additional findings health related - children	1.1	-
LDLR	LDLR	protein_coding	LOF	AD	Additional findings health related - CNV analysis children	1.1	-
MEN1	MEN1	protein_coding	LOF	AD	Additional findings health related	0.116	-
MEN1	MEN1	protein_coding	LOF	AD	Additional findings health related - children	1.1	-
MEN1	MEN1	protein_coding	LOF	AD	Additional findings health related - CNV analysis children	1.1	-
MLH1	MLH1	protein_coding	LOF	AD	Additional findings health related	0.116	-
MLH1	MLH1	protein_coding	LOF	AD	Additional findings health related - adult specific	1.3	-
MLH1	MLH1	protein_coding	LOF	AD	Additional findings health related - CNV analysis adult specific	1.3	-
MSH2	MSH2	protein_coding	LOF	AD	Additional findings health related	0.116	-
MSH2	MSH2	protein_coding	LOF	AD	Additional findings health related - adult specific	1.3	-
MSH2	MSH2	protein_coding	LOF	AD	Additional findings health related - CNV analysis adult specific	1.3	-
MSH6	MSH6	protein_coding	LOF	AD	Additional findings health related	0.116	-
MSH6	MSH6	protein_coding	LOF	AD	Additional findings health related - adult specific	1.3	-
MSH6	MSH6	protein_coding	LOF	AD	Additional findings health related - CNV analysis adult specific	1.3	-
VHL	VHL	protein_coding	LOF	AD	Additional findings health related	0.116	-
VHL	VHL	protein_coding	LOF	AD	Additional findings health related - children	1.1	-
VHL	VHL	protein_coding	LOF	AD	Additional findings health related - CNV analysis children	1.1	-
ACTB	ACTB	protein_coding	LOF	AD	COVID-19 research	1.146	Blood/Immune
ACTB	ACTB	protein_coding	LOF	AD	Inherited bleeding disorders	1.182	Blood/Immune
ACTN1	ACTN1	protein_coding	LOF	AD	Inherited bleeding disorders	1.182	Blood/Immune
ACTN1	ACTN1	protein_coding	LOF	AD	Bleeding and platelet disorders	4.2	Blood/Immune
ACVRL1	ACVRL1	protein_coding	LOF	AD	Inherited bleeding disorders	1.182	Blood/Immune
ACVRL1	ACVRL1	protein_coding	LOF	AD	Bleeding and platelet disorders	4.2	Blood/Immune
APOL1	APOL1	protein_coding	LOF	AD	COVID-19 research	1.146	Blood/Immune
BACH2	BACH2	protein_coding	LOF	AD	COVID-19 research	1.146	Blood/Immune
BACH2	BACH2	protein_coding	LOF	AD	Primary immunodeficiency or monogenic inflammatory bowel disease	8.75	Blood/Immune
BCL11B	BCL11B	protein_coding	LOF	AD	COVID-19 research	1.146	Blood/Immune
CASP10	CASP10	protein_coding	LOF	AD	COVID-19 research	1.146	Blood/Immune
CCL2	CCL2	protein_coding	LOF	AD	COVID-19 research	1.146	Blood/Immune
CHD7	CHD7	protein_coding	LOF	AD	COVID-19 research	1.146	Blood/Immune
CHD7	CHD7	protein_coding	LOF	AD	Primary immunodeficiency or monogenic inflammatory bowel disease	8.75	Blood/Immune
COL1A1	COL1A1	protein_coding	LOF	AD	Inherited bleeding disorders	1.182	Blood/Immune
COL5A1	COL5A1	protein_coding	LOF	AD	Inherited bleeding disorders	1.182	Blood/Immune
COL5A2	COL5A2	protein_coding	LOF	AD	Inherited bleeding disorders	1.182	Blood/Immune
CREBBP	CREBBP	protein_coding	LOF	AD	Primary immunodeficiency or monogenic inflammatory bowel disease	8.75	Blood/Immune
CTLA4	CTLA4	protein_coding	LOF	AD	COVID-19 research	1.146	Blood/Immune
CTLA4	CTLA4	protein_coding	LOF	AD	Primary immunodeficiency or monogenic inflammatory bowel disease	8.75	Blood/Immune
CXCR4	CXCR4	protein_coding	LOF	AD	Cytopenias and congenital anaemias	1.123	Blood/Immune
CXCR4	CXCR4	protein_coding	LOF	AD	Cytopenia - NOT Fanconi anaemia	4.28	Blood/Immune
CYCS	CYCS	protein_coding	LOF	AD	Inherited bleeding disorders	1.182	Blood/Immune
CYCS	CYCS	protein_coding	LOF	AD	Bleeding and platelet disorders	4.2	Blood/Immune
CYCS	CYCS	protein_coding	LOF	AD	Cytopenia - NOT Fanconi anaemia	4.28	Blood/Immune
DDX41	DDX41	protein_coding	LOF	AD	Cytopenia - NOT Fanconi anaemia	4.28	Blood/Immune
EGLN1	EGLN1	protein_coding	LOF	AD	Hereditary Erythrocytosis	2.13	Blood/Immune
ELANE	ELANE	protein_coding	LOF	AD	COVID-19 research	1.146	Blood/Immune
ELANE	ELANE	protein_coding	LOF	AD	Primary immunodeficiency or monogenic inflammatory bowel disease	8.75	Blood/Immune
ELANE	ELANE	protein_coding	LOF	AD	Cytopenias and congenital anaemias	1.123	Blood/Immune
ELANE	ELANE	protein_coding	LOF	AD	Cytopenia - NOT Fanconi anaemia	4.28	Blood/Immune
ENG	ENG	protein_coding	LOF	AD	Inherited bleeding disorders	1.182	Blood/Immune
ENG	ENG	protein_coding	LOF	AD	Bleeding and platelet disorders	4.2	Blood/Immune
EP300	EP300	protein_coding	LOF	AD	Primary immunodeficiency or monogenic inflammatory bowel disease	8.75	Blood/Immune
EPB41	EPB41	protein_coding	LOF	AD	Cytopenias and congenital anaemias	1.123	Blood/Immune
EPB41	EPB41	protein_coding	LOF	AD	Rare anaemia	3.13	Blood/Immune
EPOR	EPOR	protein_coding	LOF	AD	Hereditary Erythrocytosis	2.13	Blood/Immune
ETV6	ETV6	protein_coding	LOF	AD	Inherited bleeding disorders	1.182	Blood/Immune
ETV6	ETV6	protein_coding	LOF	AD	Bleeding and platelet disorders	4.2	Blood/Immune
ETV6	ETV6	protein_coding	LOF	AD	Cytopenia - NOT Fanconi anaemia	4.28	Blood/Immune
GATA2	GATA2	protein_coding	LOF	AD	COVID-19 research	1.146	Blood/Immune
GATA2	GATA2	protein_coding	LOF	AD	Primary immunodeficiency or monogenic inflammatory bowel disease	8.75	Blood/Immune
GATA2	GATA2	protein_coding	LOF	AD	Cytopenias and congenital anaemias	1.123	Blood/Immune
GATA2	GATA2	protein_coding	LOF	AD	Cytopenia - NOT Fanconi anaemia	4.28	Blood/Immune
GFI1	GFI1	protein_coding	LOF	AD	COVID-19 research	1.146	Blood/Immune
GFI1	GFI1	protein_coding	LOF	AD	Primary immunodeficiency or monogenic inflammatory bowel disease	8.75	Blood/Immune
GFI1	GFI1	protein_coding	LOF	AD	Cytopenias and congenital anaemias	1.123	Blood/Immune
GFI1	GFI1	protein_coding	LOF	AD	Cytopenia - NOT Fanconi anaemia	4.28	Blood/Immune
HBA1	HBA1	protein_coding	LOF	AD	Hereditary Erythrocytosis	2.13	Blood/Immune
HBA2	HBA2	protein_coding	LOF	AD	Hereditary Erythrocytosis	2.13	Blood/Immune
HBB	HBB	protein_coding	LOF	AD	Hereditary Erythrocytosis	2.13	Blood/Immune
HBD	HBD	protein_coding	LOF	AD	Rare anaemia	3.13	Blood/Immune
HBG1	HBG1	protein_coding	LOF	AD	Rare anaemia	3.13	Blood/Immune
HBG2	HBG2	protein_coding	LOF	AD	Rare anaemia	3.13	Blood/Immune
HOXA11	HOXA11	protein_coding	LOF	AD	Inherited bleeding disorders	1.182	Blood/Immune
HRG	HRG	protein_coding	LOF	AD	Inherited bleeding disorders	1.182	Blood/Immune
HRG	HRG	protein_coding	LOF	AD	Thrombophilia with a likely monogenic cause	2.7	Blood/Immune
HSPA9	HSPA9	protein_coding	LOF	AD	Rare anaemia	3.13	Blood/Immune
IKZF1	IKZF1	protein_coding	LOF	AD	COVID-19 research	1.146	Blood/Immune
IKZF1	IKZF1	protein_coding	LOF	AD	Primary immunodeficiency or monogenic inflammatory bowel disease	8.75	Blood/Immune
IKZF5	IKZF5	protein_coding	LOF	AD	Inherited bleeding disorders	1.182	Blood/Immune
IKZF5	IKZF5	protein_coding	LOF	AD	Bleeding and platelet disorders	4.2	Blood/Immune
KCNN4	KCNN4	protein_coding	LOF	AD	Rare anaemia	3.13	Blood/Immune
KIF23	KIF23	protein_coding	LOF	AD	Cytopenias and congenital anaemias	1.123	Blood/Immune
KIF23	KIF23	protein_coding	LOF	AD	Rare anaemia	3.13	Blood/Immune
KMT2D	KMT2D	protein_coding	LOF	AD	COVID-19 research	1.146	Blood/Immune
KMT2D	KMT2D	protein_coding	LOF	AD	Primary immunodeficiency or monogenic inflammatory bowel disease	8.75	Blood/Immune
MECOM	MECOM	protein_coding	LOF	AD	Inherited bleeding disorders	1.182	Blood/Immune
MPL	MPL	protein_coding	LOF	AD	Thrombocythaemia	1.6	Blood/Immune
MYH9	MYH9	protein_coding	LOF	AD	Inherited bleeding disorders	1.182	Blood/Immune
MYH9	MYH9	protein_coding	LOF	AD	Bleeding and platelet disorders	4.2	Blood/Immune
NBEA	NBEA	protein_coding	LOF	AD	Inherited bleeding disorders	1.182	Blood/Immune
NCSTN	NCSTN	protein_coding	LOF	AD	COVID-19 research	1.146	Blood/Immune
NFKB1	NFKB1	protein_coding	LOF	AD	COVID-19 research	1.146	Blood/Immune
NFKB1	NFKB1	protein_coding	LOF	AD	Primary immunodeficiency or monogenic inflammatory bowel disease	8.75	Blood/Immune
NFKB2	NFKB2	protein_coding	LOF	AD	COVID-19 research	1.146	Blood/Immune
NFKB2	NFKB2	protein_coding	LOF	AD	Primary immunodeficiency or monogenic inflammatory bowel disease	8.75	Blood/Immune
NLRP12	NLRP12	protein_coding	LOF	AD	COVID-19 research	1.146	Blood/Immune
NLRP12	NLRP12	protein_coding	LOF	AD	Primary immunodeficiency or monogenic inflammatory bowel disease	8.75	Blood/Immune
NOD2	NOD2	protein_coding	LOF	AD	COVID-19 research	1.146	Blood/Immune
NOD2	NOD2	protein_coding	LOF	AD	Primary immunodeficiency or monogenic inflammatory bowel disease	8.75	Blood/Immune
PLAT	PLAT	protein_coding	LOF	AD	Inherited bleeding disorders	1.182	Blood/Immune
PLG	PLG	protein_coding	LOF	AD	Primary immunodeficiency or monogenic inflammatory bowel disease	8.75	Blood/Immune
POLR3A	POLR3A	protein_coding	LOF	AD	COVID-19 research	1.146	Blood/Immune
POMP	POMP	protein_coding	LOF	AD	COVID-19 research	1.146	Blood/Immune
POMP	POMP	protein_coding	LOF	AD	Primary immunodeficiency or monogenic inflammatory bowel disease	8.75	Blood/Immune
PSENEN	PSENEN	protein_coding	LOF	AD	COVID-19 research	1.146	Blood/Immune
PTEN	PTEN	protein_coding	LOF	AD	COVID-19 research	1.146	Blood/Immune
RAD51	RAD51	protein_coding	LOF	AD	COVID-19 research	1.146	Blood/Immune
RPL11	RPL11	protein_coding	LOF	AD	Cytopenias and congenital anaemias	1.123	Blood/Immune
RPL11	RPL11	protein_coding	LOF	AD	Rare anaemia	3.13	Blood/Immune
RPL11	RPL11	protein_coding	LOF	AD	Cytopenia - NOT Fanconi anaemia	4.28	Blood/Immune
RPL15	RPL15	protein_coding	LOF	AD	Rare anaemia	3.13	Blood/Immune
RPL15	RPL15	protein_coding	LOF	AD	Cytopenia - NOT Fanconi anaemia	4.28	Blood/Immune
RPL31	RPL31	protein_coding	LOF	AD	Rare anaemia	3.13	Blood/Immune
RPL35A	RPL35A	protein_coding	LOF	AD	Cytopenias and congenital anaemias	1.123	Blood/Immune
RPL35A	RPL35A	protein_coding	LOF	AD	Rare anaemia	3.13	Blood/Immune
RPL35A	RPL35A	protein_coding	LOF	AD	Cytopenia - NOT Fanconi anaemia	4.28	Blood/Immune
RPL5	RPL5	protein_coding	LOF	AD	Cytopenias and congenital anaemias	1.123	Blood/Immune
RPL5	RPL5	protein_coding	LOF	AD	Rare anaemia	3.13	Blood/Immune
RPL5	RPL5	protein_coding	LOF	AD	Cytopenia - NOT Fanconi anaemia	4.28	Blood/Immune
RPL9	RPL9	protein_coding	LOF	AD	Rare anaemia	3.13	Blood/Immune
RPS10	RPS10	protein_coding	LOF	AD	Cytopenias and congenital anaemias	1.123	Blood/Immune
RPS10	RPS10	protein_coding	LOF	AD	Rare anaemia	3.13	Blood/Immune
RPS10	RPS10	protein_coding	LOF	AD	Cytopenia - NOT Fanconi anaemia	4.28	Blood/Immune
RPS17	RPS17	protein_coding	LOF	AD	Cytopenias and congenital anaemias	1.123	Blood/Immune
RPS17	RPS17	protein_coding	LOF	AD	Rare anaemia	3.13	Blood/Immune
RPS17	RPS17	protein_coding	LOF	AD	Cytopenia - NOT Fanconi anaemia	4.28	Blood/Immune
RPS19	RPS19	protein_coding	LOF	AD	Cytopenias and congenital anaemias	1.123	Blood/Immune
RPS19	RPS19	protein_coding	LOF	AD	Rare anaemia	3.13	Blood/Immune
RPS19	RPS19	protein_coding	LOF	AD	Cytopenia - NOT Fanconi anaemia	4.28	Blood/Immune
RPS24	RPS24	protein_coding	LOF	AD	Cytopenias and congenital anaemias	1.123	Blood/Immune
RPS24	RPS24	protein_coding	LOF	AD	Rare anaemia	3.13	Blood/Immune
RPS24	RPS24	protein_coding	LOF	AD	Cytopenia - NOT Fanconi anaemia	4.28	Blood/Immune
RPS26	RPS26	protein_coding	LOF	AD	Cytopenias and congenital anaemias	1.123	Blood/Immune
RPS26	RPS26	protein_coding	LOF	AD	Rare anaemia	3.13	Blood/Immune
RPS26	RPS26	protein_coding	LOF	AD	Cytopenia - NOT Fanconi anaemia	4.28	Blood/Immune
RPS29	RPS29	protein_coding	LOF	AD	Rare anaemia	3.13	Blood/Immune
RPS29	RPS29	protein_coding	LOF	AD	Cytopenia - NOT Fanconi anaemia	4.28	Blood/Immune
RPS7	RPS7	protein_coding	LOF	AD	Cytopenias and congenital anaemias	1.123	Blood/Immune
RPS7	RPS7	protein_coding	LOF	AD	Rare anaemia	3.13	Blood/Immune
RPS7	RPS7	protein_coding	LOF	AD	Cytopenia - NOT Fanconi anaemia	4.28	Blood/Immune
RUNX1	RUNX1	protein_coding	LOF	AD	Inherited bleeding disorders	1.182	Blood/Immune
RUNX1	RUNX1	protein_coding	LOF	AD	Bleeding and platelet disorders	4.2	Blood/Immune
SEC61A1	SEC61A1	protein_coding	LOF	AD	COVID-19 research	1.146	Blood/Immune
SEC61A1	SEC61A1	protein_coding	LOF	AD	Primary immunodeficiency or monogenic inflammatory bowel disease	8.75	Blood/Immune
SERPIND1	SERPIND1	protein_coding	LOF	AD	Inherited bleeding disorders	1.182	Blood/Immune
SERPIND1	SERPIND1	protein_coding	LOF	AD	Thrombophilia with a likely monogenic cause	2.7	Blood/Immune
SLC2A1	SLC2A1	protein_coding	LOF	AD	Cytopenias and congenital anaemias	1.123	Blood/Immune
SLC2A1	SLC2A1	protein_coding	LOF	AD	Rare anaemia	3.13	Blood/Immune
SLC4A1	SLC4A1	protein_coding	LOF	AD	Cytopenias and congenital anaemias	1.123	Blood/Immune
SLC4A1	SLC4A1	protein_coding	LOF	AD	Rare anaemia	3.13	Blood/Immune
SLFN14	SLFN14	protein_coding	LOF	AD	Inherited bleeding disorders	1.182	Blood/Immune
SLFN14	SLFN14	protein_coding	LOF	AD	Bleeding and platelet disorders	4.2	Blood/Immune
TBK1	TBK1	protein_coding	LOF	AD	COVID-19 research	1.146	Blood/Immune
TBK1	TBK1	protein_coding	LOF	AD	Primary immunodeficiency or monogenic inflammatory bowel disease	8.75	Blood/Immune
TGFBR1	TGFBR1	protein_coding	LOF	AD	COVID-19 research	1.146	Blood/Immune
TGFBR1	TGFBR1	protein_coding	LOF	AD	Primary immunodeficiency or monogenic inflammatory bowel disease	8.75	Blood/Immune
TGFBR2	TGFBR2	protein_coding	LOF	AD	COVID-19 research	1.146	Blood/Immune
TGFBR2	TGFBR2	protein_coding	LOF	AD	Primary immunodeficiency or monogenic inflammatory bowel disease	8.75	Blood/Immune
THBD	THBD	protein_coding	LOF	AD	COVID-19 research	1.146	Blood/Immune
THBD	THBD	protein_coding	LOF	AD	Inherited bleeding disorders	1.182	Blood/Immune
THBD	THBD	protein_coding	LOF	AD	Thrombophilia with a likely monogenic cause	2.7	Blood/Immune
THBD	THBD	protein_coding	LOF	AD	Bleeding and platelet disorders	4.2	Blood/Immune
TINF2	TINF2	protein_coding	LOF	AD	COVID-19 research	1.146	Blood/Immune
TINF2	TINF2	protein_coding	LOF	AD	Cytopenia - NOT Fanconi anaemia	4.28	Blood/Immune
TNFAIP3	TNFAIP3	protein_coding	LOF	AD	COVID-19 research	1.146	Blood/Immune
TNFAIP3	TNFAIP3	protein_coding	LOF	AD	Primary immunodeficiency or monogenic inflammatory bowel disease	8.75	Blood/Immune
TNFRSF1A	TNFRSF1A	protein_coding	LOF	AD	COVID-19 research	1.146	Blood/Immune
TNFRSF1A	TNFRSF1A	protein_coding	LOF	AD	Primary immunodeficiency or monogenic inflammatory bowel disease	8.75	Blood/Immune
TP53	TP53	protein_coding	LOF	AD	COVID-19 research	1.146	Blood/Immune
TPSAB1	TPSAB1	protein_coding	LOF	AD	Hereditary alpha tryptasaemia	1.3	Blood/Immune
COPA	COPA	protein_coding	LOF	AD	COVID-19 research	1.146	Blood/Immune
COPA	COPA	protein_coding	LOF	AD	Primary immunodeficiency or monogenic inflammatory bowel disease	8.75	Blood/Immune
DIAPH1	DIAPH1	protein_coding	LOF	AD	Bleeding and platelet disorders	4.2	Blood/Immune
ERBIN	ERBIN	protein_coding	LOF	AD	COVID-19 research	1.146	Blood/Immune
FCGR2A	FCGR2A	protein_coding	LOF	AD	COVID-19 research	1.146	Blood/Immune
HLA-B	HLA-B	protein_coding	-	-	COVID-19 research	1.146	Blood/Immune
IKZF2	IKZF2	protein_coding	LOF	AD	Primary immunodeficiency or monogenic inflammatory bowel disease	8.75	Blood/Immune
IL17F	IL17F	protein_coding	LOF	AD	COVID-19 research	1.146	Blood/Immune
IL6	IL6	protein_coding	LOF	AD	COVID-19 research	1.146	Blood/Immune
IRF2BP2	IRF2BP2	protein_coding	LOF	AD	COVID-19 research	1.146	Blood/Immune
IRF2BP2	IRF2BP2	protein_coding	LOF	AD	Primary immunodeficiency or monogenic inflammatory bowel disease	8.75	Blood/Immune
IRF3	IRF3	protein_coding	LOF	AD	COVID-19 research	1.146	Blood/Immune
IRF4	IRF4	protein_coding	LOF	AD	COVID-19 research	1.146	Blood/Immune
IRF4	IRF4	protein_coding	LOF	AD	Primary immunodeficiency or monogenic inflammatory bowel disease	8.75	Blood/Immune
KMT2A	KMT2A	protein_coding	LOF	AD	COVID-19 research	1.146	Blood/Immune
KMT2A	KMT2A	protein_coding	LOF	AD	Primary immunodeficiency or monogenic inflammatory bowel disease	8.75	Blood/Immune
MECOM	MECOM	protein_coding	LOF	AD	Primary immunodeficiency or monogenic inflammatory bowel disease	8.75	Blood/Immune
MECOM	MECOM	protein_coding	LOF	AD	Bleeding and platelet disorders	4.2	Blood/Immune
MECOM	MECOM	protein_coding	LOF	AD	Cytopenia - NOT Fanconi anaemia	4.28	Blood/Immune
MPEG1	MPEG1	protein_coding	LOF	AD	Primary immunodeficiency or monogenic inflammatory bowel disease	8.75	Blood/Immune
NFAT5	NFAT5	protein_coding	LOF	AD	COVID-19 research	1.146	Blood/Immune
NFAT5	NFAT5	protein_coding	LOF	AD	Primary immunodeficiency or monogenic inflammatory bowel disease	8.75	Blood/Immune
POLR3C	POLR3C	protein_coding	LOF	AD	COVID-19 research	1.146	Blood/Immune
POLR3F	POLR3F	protein_coding	LOF	AD	COVID-19 research	1.146	Blood/Immune
PSEN1	PSEN1	protein_coding	LOF	AD	COVID-19 research	1.146	Blood/Immune
PTPN2	PTPN2	protein_coding	LOF	AD	Primary immunodeficiency or monogenic inflammatory bowel disease	8.75	Blood/Immune
RANBP2	RANBP2	protein_coding	LOF	AD	Primary immunodeficiency or monogenic inflammatory bowel disease	8.75	Blood/Immune
RELA	RELA	protein_coding	LOF	AD	COVID-19 research	1.146	Blood/Immune
RELA	RELA	protein_coding	LOF	AD	Primary immunodeficiency or monogenic inflammatory bowel disease	8.75	Blood/Immune
RPSA	RPSA	protein_coding	LOF	AD	COVID-19 research	1.146	Blood/Immune
RPSA	RPSA	protein_coding	LOF	AD	Primary immunodeficiency or monogenic inflammatory bowel disease	8.75	Blood/Immune
SEMA3E	SEMA3E	protein_coding	LOF	AD	COVID-19 research	1.146	Blood/Immune
SOCS1	SOCS1	protein_coding	LOF	AD	Primary immunodeficiency or monogenic inflammatory bowel disease	8.75	Blood/Immune
SPI1	SPI1	protein_coding	LOF	AD	Primary immunodeficiency or monogenic inflammatory bowel disease	8.75	Blood/Immune
SRP54	SRP54	protein_coding	LOF	AD	COVID-19 research	1.146	Blood/Immune
SRP54	SRP54	protein_coding	LOF	AD	Primary immunodeficiency or monogenic inflammatory bowel disease	8.75	Blood/Immune
SRP54	SRP54	protein_coding	LOF	AD	Cytopenia - NOT Fanconi anaemia	4.28	Blood/Immune
SRP72	SRP72	protein_coding	LOF	AD	COVID-19 research	1.146	Blood/Immune
STIM1	STIM1	protein_coding	LOF	AD	Inherited bleeding disorders	1.182	Blood/Immune
STIM1	STIM1	protein_coding	LOF	AD	Bleeding and platelet disorders	4.2	Blood/Immune
TBX1	TBX1	protein_coding	LOF	AD	COVID-19 research	1.146	Blood/Immune
TBX1	TBX1	protein_coding	LOF	AD	Primary immunodeficiency or monogenic inflammatory bowel disease	8.75	Blood/Immune
TNFSF12	TNFSF12	protein_coding	LOF	AD	COVID-19 research	1.146	Blood/Immune
TOP2B	TOP2B	protein_coding	LOF	AD	COVID-19 research	1.146	Blood/Immune
TOP2B	TOP2B	protein_coding	LOF	AD	Primary immunodeficiency or monogenic inflammatory bowel disease	8.75	Blood/Immune
TPM4	TPM4	protein_coding	LOF	AD	Bleeding and platelet disorders	4.2	Blood/Immune
TRAF3	TRAF3	protein_coding	LOF	AD	COVID-19 research	1.146	Blood/Immune
TRAF3	TRAF3	protein_coding	LOF	AD	Primary immunodeficiency or monogenic inflammatory bowel disease	8.75	Blood/Immune
TUBB1	TUBB1	protein_coding	LOF	AD	Inherited bleeding disorders	1.182	Blood/Immune
TUBB1	TUBB1	protein_coding	LOF	AD	Bleeding and platelet disorders	4.2	Blood/Immune
ABCC8	ABCC8	protein_coding	LOF	AD	Pulmonary arterial hypertension	4.4	Circulatory
ABCC9	ABCC9	protein_coding	LOF	AD	Dilated Cardiomyopathy and conduction defects	1.97	Circulatory
ABCC9	ABCC9	protein_coding	LOF	AD	Paediatric or syndromic cardiomyopathy	7.92	Circulatory
ACTA1	ACTA1	protein_coding	LOF	AD	Paediatric or syndromic cardiomyopathy	7.92	Circulatory
ACTA2	ACTA2	protein_coding	LOF	AD	Thoracic aortic aneurysm or dissection	1.129	Circulatory
ACTC1	ACTC1	protein_coding	LOF	AD	Left Ventricular Noncompaction Cardiomyopathy	1.5	Circulatory
ACTC1	ACTC1	protein_coding	LOF	AD	Hypertrophic cardiomyopathy	5.14	Circulatory
ACTC1	ACTC1	protein_coding	LOF	AD	Dilated Cardiomyopathy and conduction defects	1.97	Circulatory
ACTC1	ACTC1	protein_coding	LOF	AD	Dilated and arrhythmogenic cardiomyopathy	3.9	Circulatory
ACTC1	ACTC1	protein_coding	LOF	AD	Paediatric or syndromic cardiomyopathy	7.92	Circulatory
ACTN2	ACTN2	protein_coding	LOF	AD	Hypertrophic cardiomyopathy	5.14	Circulatory
ACTN2	ACTN2	protein_coding	LOF	AD	Dilated Cardiomyopathy and conduction defects	1.97	Circulatory
ACTN2	ACTN2	protein_coding	LOF	AD	Dilated and arrhythmogenic cardiomyopathy	3.9	Circulatory
ACTN2	ACTN2	protein_coding	LOF	AD	Paediatric or syndromic cardiomyopathy	7.92	Circulatory
ACVRL1	ACVRL1	protein_coding	LOF	AD	Hereditary haemorrhagic telangiectasia	3.6	Circulatory
ACVRL1	ACVRL1	protein_coding	LOF	AD	Pulmonary arterial hypertension	4.4	Circulatory
ARIH1	ARIH1	protein_coding	LOF	AD	Thoracic aortic aneurysm or dissection	1.129	Circulatory
BAG3	BAG3	protein_coding	LOF	AD	Dilated Cardiomyopathy and conduction defects	1.97	Circulatory
BAG3	BAG3	protein_coding	LOF	AD	Dilated and arrhythmogenic cardiomyopathy	3.9	Circulatory
BAG3	BAG3	protein_coding	LOF	AD	Paediatric or syndromic cardiomyopathy	7.92	Circulatory
CALM1	CALM1	protein_coding	LOF	AD	Long QT syndrome	3.11	Circulatory
CALM1	CALM1	protein_coding	LOF	AD	Catecholaminergic polymorphic VT	5.2	Circulatory
CALM2	CALM2	protein_coding	LOF	AD	Long QT syndrome	3.11	Circulatory
CALM2	CALM2	protein_coding	LOF	AD	Catecholaminergic polymorphic VT	5.2	Circulatory
CALM3	CALM3	protein_coding	LOF	AD	Long QT syndrome	3.11	Circulatory
CALM3	CALM3	protein_coding	LOF	AD	Catecholaminergic polymorphic VT	5.2	Circulatory
CDH2	CDH2	protein_coding	LOF	AD	Dilated and arrhythmogenic cardiomyopathy	3.9	Circulatory
CELSR1	CELSR1	protein_coding	LOF	AD	Primary lymphoedema	4.18	Circulatory
COL1A1	COL1A1	protein_coding	LOF	AD	Thoracic aortic aneurysm or dissection	1.129	Circulatory
COL1A2	COL1A2	protein_coding	LOF	AD	Thoracic aortic aneurysm or dissection	1.129	Circulatory
COL5A1	COL5A1	protein_coding	LOF	AD	Thoracic aortic aneurysm or dissection	1.129	Circulatory
COL5A2	COL5A2	protein_coding	LOF	AD	Thoracic aortic aneurysm or dissection	1.129	Circulatory
CSRP3	CSRP3	protein_coding	LOF	AD	Hypertrophic cardiomyopathy	5.14	Circulatory
CSRP3	CSRP3	protein_coding	LOF	AD	Dilated Cardiomyopathy and conduction defects	1.97	Circulatory
CUL3	CUL3	protein_coding	LOF	AD	Extreme early-onset hypertension	1.23	Circulatory
CYP11B2	CYP11B2	protein_coding	LOF	AD	Extreme early-onset hypertension	1.23	Circulatory
DES	DES	protein_coding	LOF	AD	Dilated Cardiomyopathy and conduction defects	1.97	Circulatory
DSG2	DSG2	protein_coding	LOF	AD	Arrhythmogenic right ventricular cardiomyopathy	3.14	Circulatory
DSG2	DSG2	protein_coding	LOF	AD	Dilated and arrhythmogenic cardiomyopathy	3.9	Circulatory
DSG2	DSG2	protein_coding	LOF	AD	Paediatric or syndromic cardiomyopathy	7.92	Circulatory
ELN	ELN	protein_coding	LOF	AD	Thoracic aortic aneurysm or dissection	1.129	Circulatory
ENG	ENG	protein_coding	LOF	AD	Hereditary haemorrhagic telangiectasia	3.6	Circulatory
ENG	ENG	protein_coding	LOF	AD	Pulmonary arterial hypertension	4.4	Circulatory
EPHB4	EPHB4	protein_coding	LOF	AD	Hereditary haemorrhagic telangiectasia	3.6	Circulatory
EPHB4	EPHB4	protein_coding	LOF	AD	Primary lymphoedema	4.18	Circulatory
ERG	ERG	protein_coding	LOF	AD	Primary lymphoedema	4.18	Circulatory
FBN1	FBN1	protein_coding	LOF	AD	Thoracic aortic aneurysm or dissection	1.129	Circulatory
FBN2	FBN2	protein_coding	LOF	AD	Thoracic aortic aneurysm or dissection	1.129	Circulatory
FHOD3	FHOD3	protein_coding	LOF	AD	Hypertrophic cardiomyopathy	5.14	Circulatory
FLCN	FLCN	protein_coding	LOF	AD	Thoracic aortic aneurysm or dissection	1.129	Circulatory
FLNC	FLNC	protein_coding	LOF	AD	Hypertrophic cardiomyopathy	5.14	Circulatory
FLNC	FLNC	protein_coding	LOF	AD	Arrhythmogenic right ventricular cardiomyopathy	3.14	Circulatory
FLNC	FLNC	protein_coding	LOF	AD	Dilated and arrhythmogenic cardiomyopathy	3.9	Circulatory
FLNC	FLNC	protein_coding	LOF	AD	Paediatric or syndromic cardiomyopathy	7.92	Circulatory
FLT4	FLT4	protein_coding	LOF	AD	Primary lymphoedema	4.18	Circulatory
GDF2	GDF2	protein_coding	LOF	AD	Hereditary haemorrhagic telangiectasia	3.6	Circulatory
GDF2	GDF2	protein_coding	LOF	AD	Pulmonary arterial hypertension	4.4	Circulatory
HCN4	HCN4	protein_coding	LOF	AD	Progressive cardiac conduction disease	2.11	Circulatory
IDH2	IDH2	protein_coding	LOF	AD	Dilated Cardiomyopathy and conduction defects	1.97	Circulatory
IDH2	IDH2	protein_coding	LOF	AD	Paediatric or syndromic cardiomyopathy	7.92	Circulatory
JPH2	JPH2	protein_coding	LOF	AD	Paediatric or syndromic cardiomyopathy	7.92	Circulatory
KCNH2	KCNH2	protein_coding	LOF	AD	Short QT syndrome	3.15	Circulatory
KCNH2	KCNH2	protein_coding	LOF	AD	Long QT syndrome	3.11	Circulatory
KCNJ2	KCNJ2	protein_coding	LOF	AD	Short QT syndrome	3.15	Circulatory
KCNJ5	KCNJ5	protein_coding	LOF	AD	Extreme early-onset hypertension	1.23	Circulatory
KCNK3	KCNK3	protein_coding	LOF	AD	Pulmonary arterial hypertension	4.4	Circulatory
KCNQ1	KCNQ1	protein_coding	LOF	AD	Short QT syndrome	3.15	Circulatory
KDR	KDR	protein_coding	LOF	AD	Pulmonary arterial hypertension	4.4	Circulatory
LMNA	LMNA	protein_coding	LOF	AD	Progressive cardiac conduction disease	2.11	Circulatory
LOX	LOX	protein_coding	LOF	AD	Thoracic aortic aneurysm or dissection	1.129	Circulatory
MYBPC3	MYBPC3	protein_coding	LOF	AD	Left Ventricular Noncompaction Cardiomyopathy	1.5	Circulatory
MYBPC3	MYBPC3	protein_coding	LOF	AD	Dilated Cardiomyopathy and conduction defects	1.97	Circulatory
MYBPC3	MYBPC3	protein_coding	LOF	AD	Dilated and arrhythmogenic cardiomyopathy	3.9	Circulatory
MYH11	MYH11	protein_coding	LOF	AD	Thoracic aortic aneurysm or dissection	1.129	Circulatory
MYH6	MYH6	protein_coding	LOF	AD	Dilated Cardiomyopathy and conduction defects	1.97	Circulatory
MYH6	MYH6	protein_coding	LOF	AD	Paediatric or syndromic cardiomyopathy	7.92	Circulatory
MYH7	MYH7	protein_coding	LOF	AD	Left Ventricular Noncompaction Cardiomyopathy	1.5	Circulatory
MYH7	MYH7	protein_coding	LOF	AD	Hypertrophic cardiomyopathy	5.14	Circulatory
MYH7	MYH7	protein_coding	LOF	AD	Dilated Cardiomyopathy and conduction defects	1.97	Circulatory
MYH7	MYH7	protein_coding	LOF	AD	Dilated and arrhythmogenic cardiomyopathy	3.9	Circulatory
MYL2	MYL2	protein_coding	LOF	AD	Hypertrophic cardiomyopathy	5.14	Circulatory
MYL2	MYL2	protein_coding	LOF	AD	Paediatric or syndromic cardiomyopathy	7.92	Circulatory
MYLK	MYLK	protein_coding	LOF	AD	Thoracic aortic aneurysm or dissection	1.129	Circulatory
NEXN	NEXN	protein_coding	LOF	AD	Dilated Cardiomyopathy and conduction defects	1.97	Circulatory
NEXN	NEXN	protein_coding	LOF	AD	Dilated and arrhythmogenic cardiomyopathy	3.9	Circulatory
NF1	NF1	protein_coding	LOF	AD	Primary lymphoedema	4.18	Circulatory
NKX2-5	NKX2-5	protein_coding	LOF	AD	Progressive cardiac conduction disease	2.11	Circulatory
NKX2-5	NKX2-5	protein_coding	LOF	AD	Dilated and arrhythmogenic cardiomyopathy	3.9	Circulatory
NKX2-5	NKX2-5	protein_coding	LOF	AD	Paediatric or syndromic cardiomyopathy	7.92	Circulatory
NR3C1	NR3C1	protein_coding	LOF	AD	Extreme early-onset hypertension	1.23	Circulatory
NSD1	NSD1	protein_coding	LOF	AD	Primary lymphoedema	4.18	Circulatory
PHOX2B	PHOX2B	protein_coding	LOF	AD	Sudden death in young people	1.16	Circulatory
PKP2	PKP2	protein_coding	LOF	AD	Arrhythmogenic right ventricular cardiomyopathy	3.14	Circulatory
PKP2	PKP2	protein_coding	LOF	AD	Dilated and arrhythmogenic cardiomyopathy	3.9	Circulatory
PKP2	PKP2	protein_coding	LOF	AD	Paediatric or syndromic cardiomyopathy	7.92	Circulatory
PLN	PLN	protein_coding	LOF	AD	Hypertrophic cardiomyopathy	5.14	Circulatory
PLN	PLN	protein_coding	LOF	AD	Arrhythmogenic right ventricular cardiomyopathy	3.14	Circulatory
PLN	PLN	protein_coding	LOF	AD	Dilated Cardiomyopathy and conduction defects	1.97	Circulatory
PLN	PLN	protein_coding	LOF	AD	Dilated and arrhythmogenic cardiomyopathy	3.9	Circulatory
PLN	PLN	protein_coding	LOF	AD	Paediatric or syndromic cardiomyopathy	7.92	Circulatory
PPP1CB	PPP1CB	protein_coding	LOF	AD	Primary lymphoedema	4.18	Circulatory
PPP1CB	PPP1CB	protein_coding	LOF	AD	Paediatric or syndromic cardiomyopathy	7.92	Circulatory
PRDM16	PRDM16	protein_coding	LOF	AD	Dilated Cardiomyopathy and conduction defects	1.97	Circulatory
PRDM16	PRDM16	protein_coding	LOF	AD	Dilated and arrhythmogenic cardiomyopathy	3.9	Circulatory
PRKAG2	PRKAG2	protein_coding	LOF	AD	Progressive cardiac conduction disease	2.11	Circulatory
PRKAG2	PRKAG2	protein_coding	LOF	AD	Hypertrophic cardiomyopathy	5.14	Circulatory
PRKAG2	PRKAG2	protein_coding	LOF	AD	Paediatric or syndromic cardiomyopathy	7.92	Circulatory
RASA1	RASA1	protein_coding	LOF	AD	Hereditary haemorrhagic telangiectasia	3.6	Circulatory
RBM20	RBM20	protein_coding	LOF	AD	Dilated Cardiomyopathy and conduction defects	1.97	Circulatory
RBM20	RBM20	protein_coding	LOF	AD	Dilated and arrhythmogenic cardiomyopathy	3.9	Circulatory
RBM20	RBM20	protein_coding	LOF	AD	Paediatric or syndromic cardiomyopathy	7.92	Circulatory
RYR2	RYR2	protein_coding	LOF	AD	Idiopathic ventricular fibrillation	1.3	Circulatory
SCN5A	SCN5A	protein_coding	LOF	AD	Progressive cardiac conduction disease	2.11	Circulatory
SCN5A	SCN5A	protein_coding	LOF	AD	Long QT syndrome	3.11	Circulatory
SCN5A	SCN5A	protein_coding	LOF	AD	Dilated Cardiomyopathy and conduction defects	1.97	Circulatory
SCN5A	SCN5A	protein_coding	LOF	AD	Dilated and arrhythmogenic cardiomyopathy	3.9	Circulatory
SCN5A	SCN5A	protein_coding	LOF	AD	Paediatric or syndromic cardiomyopathy	7.92	Circulatory
SHANK3	SHANK3	protein_coding	LOF	AD	Primary lymphoedema	4.18	Circulatory
SKI	SKI	protein_coding	GOF	AD	Thoracic aortic aneurysm or dissection	1.129	Circulatory
SLC40A1	SLC40A1	protein_coding	LOF	AD	Dilated Cardiomyopathy and conduction defects	1.97	Circulatory
SMAD2	SMAD2	protein_coding	LOF	AD	Thoracic aortic aneurysm or dissection	1.129	Circulatory
SMAD3	SMAD3	protein_coding	LOF	AD	Thoracic aortic aneurysm or dissection	1.129	Circulatory
SOX17	SOX17	protein_coding	LOF	AD	Pulmonary arterial hypertension	4.4	Circulatory
SPRED1	SPRED1	protein_coding	LOF	AD	Primary lymphoedema	4.18	Circulatory
TAB2	TAB2	protein_coding	LOF	AD	Paediatric or syndromic cardiomyopathy	7.92	Circulatory
TBX4	TBX4	protein_coding	LOF	AD	Pulmonary arterial hypertension	4.4	Circulatory
TCAP	TCAP	protein_coding	LOF	AD	Dilated Cardiomyopathy and conduction defects	1.97	Circulatory
TGFB2	TGFB2	protein_coding	LOF	AD	Thoracic aortic aneurysm or dissection	1.129	Circulatory
TGFB3	TGFB3	protein_coding	LOF	AD	Thoracic aortic aneurysm or dissection	1.129	Circulatory
TGFBR1	TGFBR1	protein_coding	LOF	AD	Thoracic aortic aneurysm or dissection	1.129	Circulatory
TGFBR2	TGFBR2	protein_coding	LOF	AD	Thoracic aortic aneurysm or dissection	1.129	Circulatory
TMEM43	TMEM43	protein_coding	LOF	AD	Arrhythmogenic right ventricular cardiomyopathy	3.14	Circulatory
TMEM43	TMEM43	protein_coding	LOF	AD	Dilated and arrhythmogenic cardiomyopathy	3.9	Circulatory
TMEM43	TMEM43	protein_coding	LOF	AD	Paediatric or syndromic cardiomyopathy	7.92	Circulatory
TNNC1	TNNC1	protein_coding	LOF	AD	Hypertrophic cardiomyopathy	5.14	Circulatory
TNNC1	TNNC1	protein_coding	LOF	AD	Dilated Cardiomyopathy and conduction defects	1.97	Circulatory
TNNC1	TNNC1	protein_coding	LOF	AD	Dilated and arrhythmogenic cardiomyopathy	3.9	Circulatory
TNNC1	TNNC1	protein_coding	LOF	AD	Paediatric or syndromic cardiomyopathy	7.92	Circulatory
TNNI3K	TNNI3K	protein_coding	LOF	AD	Progressive cardiac conduction disease	2.11	Circulatory
TNNI3K	TNNI3K	protein_coding	LOF	AD	Dilated and arrhythmogenic cardiomyopathy	3.9	Circulatory
TNNI3K	TNNI3K	protein_coding	LOF	AD	Paediatric or syndromic cardiomyopathy	7.92	Circulatory
TNNT2	TNNT2	protein_coding	LOF	AD	Left Ventricular Noncompaction Cardiomyopathy	1.5	Circulatory
TNNT2	TNNT2	protein_coding	LOF	AD	Hypertrophic cardiomyopathy	5.14	Circulatory
TNNT2	TNNT2	protein_coding	LOF	AD	Dilated Cardiomyopathy and conduction defects	1.97	Circulatory
TNNT2	TNNT2	protein_coding	LOF	AD	Dilated and arrhythmogenic cardiomyopathy	3.9	Circulatory
TNNT2	TNNT2	protein_coding	LOF	AD	Paediatric or syndromic cardiomyopathy	7.92	Circulatory
TPM1	TPM1	protein_coding	LOF	AD	Left Ventricular Noncompaction Cardiomyopathy	1.5	Circulatory
TPM1	TPM1	protein_coding	LOF	AD	Hypertrophic cardiomyopathy	5.14	Circulatory
TPM1	TPM1	protein_coding	LOF	AD	Dilated Cardiomyopathy and conduction defects	1.97	Circulatory
TPM1	TPM1	protein_coding	LOF	AD	Dilated and arrhythmogenic cardiomyopathy	3.9	Circulatory
TPM1	TPM1	protein_coding	LOF	AD	Paediatric or syndromic cardiomyopathy	7.92	Circulatory
TSC2	TSC2	protein_coding	LOF	AD	Primary lymphoedema	4.18	Circulatory
TTN	TTN	protein_coding	LOF	AD	Dilated Cardiomyopathy and conduction defects	1.97	Circulatory
TTN	TTN	protein_coding	LOF	AD	Dilated and arrhythmogenic cardiomyopathy	3.9	Circulatory
TTN	TTN	protein_coding	LOF	AD	Paediatric or syndromic cardiomyopathy	7.92	Circulatory
TTR	TTR	protein_coding	LOF	AD	Progressive cardiac conduction disease	2.11	Circulatory
TTR	TTR	protein_coding	LOF	AD	Hypertrophic cardiomyopathy	5.14	Circulatory
VCL	VCL	protein_coding	LOF	AD	Dilated Cardiomyopathy and conduction defects	1.97	Circulatory
VCL	VCL	protein_coding	LOF	AD	Dilated and arrhythmogenic cardiomyopathy	3.9	Circulatory
VCL	VCL	protein_coding	LOF	AD	Paediatric or syndromic cardiomyopathy	7.92	Circulatory
VEGFC	VEGFC	protein_coding	LOF	AD	Primary lymphoedema	4.18	Circulatory
WNK4	WNK4	protein_coding	LOF	AD	Extreme early-onset hypertension	1.23	Circulatory
ABCC9	ABCC9	protein_coding	LOF	AD	Fetal anomalies	6.116	Congenital
ABCC9	ABCC9	protein_coding	LOF	AD	DDG2P	6.8	Congenital
ACTA2	ACTA2	protein_coding	LOF	AD	Cerebral vascular malformations	4.7	Congenital
ACTA2	ACTA2	protein_coding	LOF	AD	Fetal anomalies	6.116	Congenital
ACTA2	ACTA2	protein_coding	LOF	AD	DDG2P	6.8	Congenital
ACTB	ACTB	protein_coding	LOF	AD	Fetal anomalies	6.116	Congenital
ACTB	ACTB	protein_coding	LOF	AD	DDG2P	6.8	Congenital
ACTC1	ACTC1	protein_coding	LOF	AD	Fetal anomalies	6.116	Congenital
ACTC1	ACTC1	protein_coding	LOF	AD	DDG2P	6.8	Congenital
ACTC1	ACTC1	protein_coding	LOF	AD	Paediatric disorders - additional genes	7.24	Congenital
ACTG1	ACTG1	protein_coding	LOF	AD	Fetal anomalies	6.116	Congenital
ACTG1	ACTG1	protein_coding	LOF	AD	DDG2P	6.8	Congenital
ACTG2	ACTG2	protein_coding	LOF	AD	Fetal anomalies	6.116	Congenital
ACTG2	ACTG2	protein_coding	LOF	AD	Paediatric disorders - additional genes	7.24	Congenital
ACVR1	ACVR1	protein_coding	LOF	AD	DDG2P	6.8	Congenital
ACVR2B	ACVR2B	protein_coding	LOF	AD	Fetal anomalies	6.116	Congenital
ACVR2B	ACVR2B	protein_coding	LOF	AD	Paediatric disorders - additional genes	7.24	Congenital
ACVRL1	ACVRL1	protein_coding	LOF	AD	Cerebral vascular malformations	4.7	Congenital
ACVRL1	ACVRL1	protein_coding	LOF	AD	Fetal anomalies	6.116	Congenital
ADCY5	ADCY5	protein_coding	LOF	AD	DDG2P	6.8	Congenital
ADNP	ADNP	protein_coding	LOF	AD	Fetal anomalies	6.116	Congenital
ADNP	ADNP	protein_coding	LOF	AD	DDG2P	6.8	Congenital
AFF3	AFF3	protein_coding	LOF	AD	Fetal anomalies	6.116	Congenital
AFF3	AFF3	protein_coding	LOF	AD	DDG2P	6.8	Congenital
AGO1	AGO1	protein_coding	LOF	AD	DDG2P	6.8	Congenital
AHDC1	AHDC1	protein_coding	LOF	AD	Fetal anomalies	6.116	Congenital
AHDC1	AHDC1	protein_coding	LOF	AD	DDG2P	6.8	Congenital
AKT2	AKT2	protein_coding	LOF	AD	Fetal anomalies	6.116	Congenital
AKT2	AKT2	protein_coding	LOF	AD	DDG2P	6.8	Congenital
AKT3	AKT3	protein_coding	LOF	AD	Segmental overgrowth disorders - Deep sequencing	4.1	Congenital
AKT3	AKT3	protein_coding	LOF	AD	Fetal anomalies	6.116	Congenital
AKT3	AKT3	protein_coding	LOF	AD	DDG2P	6.8	Congenital
ALG8	ALG8	protein_coding	LOF	AD	Ductal plate malformation	1.3	Congenital
AMOTL1	AMOTL1	protein_coding	LOF	AD	DDG2P	6.8	Congenital
ANGPTL6	ANGPTL6	protein_coding	LOF	AD	Cerebral vascular malformations	4.7	Congenital
ANKH	ANKH	protein_coding	LOF	AD	Fetal anomalies	6.116	Congenital
ANKH	ANKH	protein_coding	LOF	AD	DDG2P	6.8	Congenital
ANKRD11	ANKRD11	protein_coding	LOF	AD	IUGR and IGF abnormalities	1.7	Congenital
ANKRD11	ANKRD11	protein_coding	LOF	AD	Fetal anomalies	6.116	Congenital
ANKRD11	ANKRD11	protein_coding	LOF	AD	DDG2P	6.8	Congenital
AP1G1	AP1G1	protein_coding	LOF	AD	DDG2P	6.8	Congenital
AP2M1	AP2M1	protein_coding	LOF	AD	DDG2P	6.8	Congenital
AP2S1	AP2S1	protein_coding	LOF	AD	DDG2P	6.8	Congenital
ARCN1	ARCN1	protein_coding	LOF	AD	Fetal anomalies	6.116	Congenital
ARCN1	ARCN1	protein_coding	LOF	AD	DDG2P	6.8	Congenital
ARF1	ARF1	protein_coding	LOF	AD	DDG2P	6.8	Congenital
ARF3	ARF3	protein_coding	LOF	AD	DDG2P	6.8	Congenital
ARFGEF1	ARFGEF1	protein_coding	LOF	AD	DDG2P	6.8	Congenital
ARHGAP29	ARHGAP29	protein_coding	LOF	AD	Fetal anomalies	6.116	Congenital
ARHGAP35	ARHGAP35	protein_coding	LOF	AD	DDG2P	6.8	Congenital
ARID1B	ARID1B	protein_coding	LOF	AD	Fetal anomalies	6.116	Congenital
ARID1B	ARID1B	protein_coding	LOF	AD	DDG2P	6.8	Congenital
ARPC4	ARPC4	protein_coding	LOF	AD	DDG2P	6.8	Congenital
ASH1L	ASH1L	protein_coding	LOF	AD	DDG2P	6.8	Congenital
ASXL1	ASXL1	protein_coding	LOF	AD	Fetal anomalies	6.116	Congenital
ASXL1	ASXL1	protein_coding	LOF	AD	DDG2P	6.8	Congenital
ASXL2	ASXL2	protein_coding	LOF	AD	DDG2P	6.8	Congenital
ASXL3	ASXL3	protein_coding	LOF	AD	Fetal anomalies	6.116	Congenital
ASXL3	ASXL3	protein_coding	LOF	AD	DDG2P	6.8	Congenital
ATL1	ATL1	protein_coding	LOF	AD	DDG2P	6.8	Congenital
ATN1	ATN1	protein_coding	LOF	AD	Fetal anomalies	6.116	Congenital
ATN1	ATN1	protein_coding	LOF	AD	DDG2P	6.8	Congenital
ATP1A1	ATP1A1	protein_coding	LOF	AD	DDG2P	6.8	Congenital
ATP6V0A1	ATP6V0A1	protein_coding	LOF	AD	DDG2P	6.8	Congenital
ATP6V0C	ATP6V0C	protein_coding	LOF	AD	DDG2P	6.8	Congenital
ATP6V1B2	ATP6V1B2	protein_coding	LOF	AD	DDG2P	6.8	Congenital
BAP1	BAP1	protein_coding	LOF	AD	DDG2P	6.8	Congenital
BCL11B	BCL11B	protein_coding	LOF	AD	DDG2P	6.8	Congenital
BFSP2	BFSP2	protein_coding	LOF	AD	Fetal anomalies	6.116	Congenital
BFSP2	BFSP2	protein_coding	LOF	AD	DDG2P	6.8	Congenital
BICD2	BICD2	protein_coding	LOF	AD	Fetal anomalies	6.116	Congenital
BICD2	BICD2	protein_coding	LOF	AD	DDG2P	6.8	Congenital
BMP2	BMP2	protein_coding	LOF	AD	Fetal anomalies	6.116	Congenital
BMP2	BMP2	protein_coding	LOF	AD	DDG2P	6.8	Congenital
BMP4	BMP4	protein_coding	LOF	AD	Fetal anomalies	6.116	Congenital
BMP4	BMP4	protein_coding	LOF	AD	DDG2P	6.8	Congenital
BNC2	BNC2	protein_coding	LOF	AD	Fetal anomalies	6.116	Congenital
BNC2	BNC2	protein_coding	LOF	AD	DDG2P	6.8	Congenital
BPTF	BPTF	protein_coding	LOF	AD	DDG2P	6.8	Congenital
CAMTA1	CAMTA1	protein_coding	LOF	AD	DDG2P	6.8	Congenital
CCM2	CCM2	protein_coding	LOF	AD	Cerebral vascular malformations	4.7	Congenital
CDH1	CDH1	protein_coding	LOF	AD	Fetal anomalies	6.116	Congenital
CDH1	CDH1	protein_coding	LOF	AD	DDG2P	6.8	Congenital
CDH2	CDH2	protein_coding	LOF	AD	Fetal anomalies	6.116	Congenital
CDH2	CDH2	protein_coding	LOF	AD	DDG2P	6.8	Congenital
CDH2	CDH2	protein_coding	LOF	AD	Paediatric disorders - additional genes	7.24	Congenital
CDK13	CDK13	protein_coding	LOF	AD	Fetal anomalies	6.116	Congenital
CDK13	CDK13	protein_coding	LOF	AD	DDG2P	6.8	Congenital
CDKN1C	CDKN1C	protein_coding	LOF	AD	IUGR and IGF abnormalities	1.7	Congenital
CDON	CDON	protein_coding	LOF	AD	Fetal anomalies	6.116	Congenital
CDON	CDON	protein_coding	LOF	AD	DDG2P	6.8	Congenital
CDX1	CDX1	protein_coding	LOF	AD	Paediatric disorders - additional genes	7.24	Congenital
CDX2	CDX2	protein_coding	LOF	AD	VACTERL-like phenotypes	1.35	Congenital
CDX2	CDX2	protein_coding	LOF	AD	Fetal anomalies	6.116	Congenital
CEP85L	CEP85L	protein_coding	LOF	AD	Fetal anomalies	6.116	Congenital
CEP85L	CEP85L	protein_coding	LOF	AD	DDG2P	6.8	Congenital
CFC1	CFC1	protein_coding	LOF	AD	Fetal anomalies	6.116	Congenital
CFC1	CFC1	protein_coding	LOF	AD	DDG2P	6.8	Congenital
CFC1	CFC1	protein_coding	LOF	AD	Paediatric disorders - additional genes	7.24	Congenital
CHAMP1	CHAMP1	protein_coding	LOF	AD	Fetal anomalies	6.116	Congenital
CHAMP1	CHAMP1	protein_coding	LOF	AD	DDG2P	6.8	Congenital
CHD4	CHD4	protein_coding	LOF	AD	VACTERL-like phenotypes	1.35	Congenital
CHD4	CHD4	protein_coding	LOF	AD	Fetal anomalies	6.116	Congenital
CHD4	CHD4	protein_coding	LOF	AD	DDG2P	6.8	Congenital
CHD7	CHD7	protein_coding	LOF	AD	IUGR and IGF abnormalities	1.7	Congenital
CHD7	CHD7	protein_coding	LOF	AD	VACTERL-like phenotypes	1.35	Congenital
CHD7	CHD7	protein_coding	LOF	AD	Fetal anomalies	6.116	Congenital
CHD7	CHD7	protein_coding	LOF	AD	DDG2P	6.8	Congenital
CHD8	CHD8	protein_coding	LOF	AD	DDG2P	6.8	Congenital
CIC	CIC	protein_coding	LOF	AD	DDG2P	6.8	Congenital
CNOT1	CNOT1	protein_coding	LOF	AD	Fetal anomalies	6.116	Congenital
CNOT1	CNOT1	protein_coding	LOF	AD	DDG2P	6.8	Congenital
COL1A1	COL1A1	protein_coding	LOF	AD	Fetal anomalies	6.116	Congenital
COL1A1	COL1A1	protein_coding	LOF	AD	DDG2P	6.8	Congenital
COL2A1	COL2A1	protein_coding	LOF	AD	Fetal anomalies	6.116	Congenital
COL2A1	COL2A1	protein_coding	LOF	AD	DDG2P	6.8	Congenital
COL3A1	COL3A1	protein_coding	LOF	AD	Cerebral vascular malformations	4.7	Congenital
COL4A1	COL4A1	protein_coding	LOF	AD	Fetal anomalies	6.116	Congenital
COL4A1	COL4A1	protein_coding	LOF	AD	DDG2P	6.8	Congenital
COL4A2	COL4A2	protein_coding	LOF	AD	Fetal anomalies	6.116	Congenital
COL4A2	COL4A2	protein_coding	LOF	AD	DDG2P	6.8	Congenital
COL6A1	COL6A1	protein_coding	LOF	AD	DDG2P	6.8	Congenital
COPB2	COPB2	protein_coding	LOF	AD	DDG2P	6.8	Congenital
CREBBP	CREBBP	protein_coding	LOF	AD	IUGR and IGF abnormalities	1.7	Congenital
CREBBP	CREBBP	protein_coding	LOF	AD	Fetal anomalies	6.116	Congenital
CREBBP	CREBBP	protein_coding	LOF	AD	DDG2P	6.8	Congenital
CRYAB	CRYAB	protein_coding	LOF	AD	DDG2P	6.8	Congenital
CRYBA1	CRYBA1	protein_coding	LOF	AD	Fetal anomalies	6.116	Congenital
CRYBA1	CRYBA1	protein_coding	LOF	AD	DDG2P	6.8	Congenital
CRYBA4	CRYBA4	protein_coding	LOF	AD	Fetal anomalies	6.116	Congenital
CRYBB2	CRYBB2	protein_coding	LOF	AD	Fetal anomalies	6.116	Congenital
CRYBB2	CRYBB2	protein_coding	LOF	AD	DDG2P	6.8	Congenital
CRYGC	CRYGC	protein_coding	LOF	AD	Fetal anomalies	6.116	Congenital
CRYGC	CRYGC	protein_coding	LOF	AD	DDG2P	6.8	Congenital
CRYGD	CRYGD	protein_coding	LOF	AD	Fetal anomalies	6.116	Congenital
CRYGD	CRYGD	protein_coding	LOF	AD	DDG2P	6.8	Congenital
CSNK2A1	CSNK2A1	protein_coding	LOF	AD	Fetal anomalies	6.116	Congenital
CSNK2A1	CSNK2A1	protein_coding	LOF	AD	DDG2P	6.8	Congenital
CTBP1	CTBP1	protein_coding	GOF	AD	DDG2P	6.8	Congenital
CTCF	CTCF	protein_coding	LOF	AD	Fetal anomalies	6.116	Congenital
CTCF	CTCF	protein_coding	LOF	AD	DDG2P	6.8	Congenital
CTNNB1	CTNNB1	protein_coding	LOF	AD	Fetal anomalies	6.116	Congenital
CTNNB1	CTNNB1	protein_coding	LOF	AD	DDG2P	6.8	Congenital
CTNND1	CTNND1	protein_coding	LOF	AD	Fetal anomalies	6.116	Congenital
CTNND1	CTNND1	protein_coding	LOF	AD	DDG2P	6.8	Congenital
CTR9	CTR9	protein_coding	LOF	AD	DDG2P	6.8	Congenital
CUL3	CUL3	protein_coding	LOF	AD	DDG2P	6.8	Congenital
DEPDC5	DEPDC5	protein_coding	LOF	AD	DDG2P	6.8	Congenital
DHDDS	DHDDS	protein_coding	LOF	AD	DDG2P	6.8	Congenital
DLG4	DLG4	protein_coding	LOF	AD	DDG2P	6.8	Congenital
DLL4	DLL4	protein_coding	LOF	AD	Fetal anomalies	6.116	Congenital
DLL4	DLL4	protein_coding	LOF	AD	DDG2P	6.8	Congenital
DNAJB11	DNAJB11	protein_coding	LOF	AD	Ductal plate malformation	1.3	Congenital
DNAJB11	DNAJB11	protein_coding	LOF	AD	Fetal anomalies	6.116	Congenital
DNM1L	DNM1L	protein_coding	LOF	AD	DDG2P	6.8	Congenital
DPYSL5	DPYSL5	protein_coding	LOF	AD	Fetal anomalies	6.116	Congenital
DPYSL5	DPYSL5	protein_coding	LOF	AD	DDG2P	6.8	Congenital
DSP	DSP	protein_coding	LOF	AD	DDG2P	6.8	Congenital
DSTYK	DSTYK	protein_coding	LOF	AD	Fetal anomalies	6.116	Congenital
DVL1	DVL1	protein_coding	LOF	AD	Fetal anomalies	6.116	Congenital
DVL1	DVL1	protein_coding	LOF	AD	DDG2P	6.8	Congenital
DVL3	DVL3	protein_coding	LOF	AD	Fetal anomalies	6.116	Congenital
DVL3	DVL3	protein_coding	LOF	AD	DDG2P	6.8	Congenital
DYNC1H1	DYNC1H1	protein_coding	LOF	AD	Fetal anomalies	6.116	Congenital
DYNC1H1	DYNC1H1	protein_coding	LOF	AD	DDG2P	6.8	Congenital
DYRK1A	DYRK1A	protein_coding	LOF	AD	Fetal anomalies	6.116	Congenital
DYRK1A	DYRK1A	protein_coding	LOF	AD	DDG2P	6.8	Congenital
EBF3	EBF3	protein_coding	LOF	AD	Fetal anomalies	6.116	Congenital
EBF3	EBF3	protein_coding	LOF	AD	DDG2P	6.8	Congenital
EDNRA	EDNRA	protein_coding	LOF	AD	Fetal anomalies	6.116	Congenital
EDNRA	EDNRA	protein_coding	LOF	AD	DDG2P	6.8	Congenital
EDNRB	EDNRB	protein_coding	LOF	AD	DDG2P	6.8	Congenital
EED	EED	protein_coding	LOF	AD	Fetal anomalies	6.116	Congenital
EED	EED	protein_coding	LOF	AD	DDG2P	6.8	Congenital
EEF2	EEF2	protein_coding	LOF	AD	Fetal anomalies	6.116	Congenital
EFTUD2	EFTUD2	protein_coding	LOF	AD	VACTERL-like phenotypes	1.35	Congenital
EFTUD2	EFTUD2	protein_coding	LOF	AD	Fetal anomalies	6.116	Congenital
EFTUD2	EFTUD2	protein_coding	LOF	AD	DDG2P	6.8	Congenital
EIF5A	EIF5A	protein_coding	LOF	AD	Fetal anomalies	6.116	Congenital
EIF5A	EIF5A	protein_coding	LOF	AD	DDG2P	6.8	Congenital
ELN	ELN	protein_coding	LOF	AD	Fetal anomalies	6.116	Congenital
ELN	ELN	protein_coding	LOF	AD	DDG2P	6.8	Congenital
ENG	ENG	protein_coding	LOF	AD	Cerebral vascular malformations	4.7	Congenital
ENG	ENG	protein_coding	LOF	AD	Fetal anomalies	6.116	Congenital
EP300	EP300	protein_coding	LOF	AD	IUGR and IGF abnormalities	1.7	Congenital
EP300	EP300	protein_coding	LOF	AD	Fetal anomalies	6.116	Congenital
EP300	EP300	protein_coding	LOF	AD	DDG2P	6.8	Congenital
EPHB4	EPHB4	protein_coding	LOF	AD	Fetal hydrops	1.95	Congenital
EPHB4	EPHB4	protein_coding	LOF	AD	Fetal anomalies	6.116	Congenital
ERF	ERF	protein_coding	LOF	AD	Fetal anomalies	6.116	Congenital
ERF	ERF	protein_coding	LOF	AD	DDG2P	6.8	Congenital
EXT1	EXT1	protein_coding	LOF	AD	Fetal anomalies	6.116	Congenital
EXT1	EXT1	protein_coding	LOF	AD	DDG2P	6.8	Congenital
EXT2	EXT2	protein_coding	LOF	AD	Fetal anomalies	6.116	Congenital
EXT2	EXT2	protein_coding	LOF	AD	DDG2P	6.8	Congenital
EYA1	EYA1	protein_coding	LOF	AD	Fetal anomalies	6.116	Congenital
EYA1	EYA1	protein_coding	LOF	AD	DDG2P	6.8	Congenital
EZH2	EZH2	protein_coding	LOF	AD	Fetal anomalies	6.116	Congenital
EZH2	EZH2	protein_coding	LOF	AD	DDG2P	6.8	Congenital
FBN1	FBN1	protein_coding	LOF	AD	Fetal anomalies	6.116	Congenital
FBN2	FBN2	protein_coding	LOF	AD	DDG2P	6.8	Congenital
FBRSL1	FBRSL1	protein_coding	LOF	AD	Fetal anomalies	6.116	Congenital
FBXO11	FBXO11	protein_coding	LOF	AD	DDG2P	6.8	Congenital
FBXW11	FBXW11	protein_coding	LOF	AD	DDG2P	6.8	Congenital
FGF10	FGF10	protein_coding	LOF	AD	VACTERL-like phenotypes	1.35	Congenital
FGF10	FGF10	protein_coding	LOF	AD	Fetal anomalies	6.116	Congenital
FGF10	FGF10	protein_coding	LOF	AD	DDG2P	6.8	Congenital
FGF14	FGF14	protein_coding	LOF	AD	DDG2P	6.8	Congenital
FGF8	FGF8	protein_coding	LOF	AD	IUGR and IGF abnormalities	1.7	Congenital
FGF8	FGF8	protein_coding	LOF	AD	Fetal anomalies	6.116	Congenital
FGF9	FGF9	protein_coding	LOF	AD	DDG2P	6.8	Congenital
FGFR1	FGFR1	protein_coding	LOF	AD	IUGR and IGF abnormalities	1.7	Congenital
FLNC	FLNC	protein_coding	LOF	AD	Fetal anomalies	6.116	Congenital
FLT4	FLT4	protein_coding	LOF	AD	Fetal hydrops	1.95	Congenital
FLT4	FLT4	protein_coding	LOF	AD	Fetal anomalies	6.116	Congenital
FLT4	FLT4	protein_coding	LOF	AD	DDG2P	6.8	Congenital
FN1	FN1	protein_coding	LOF	AD	Fetal anomalies	6.116	Congenital
FN1	FN1	protein_coding	LOF	AD	DDG2P	6.8	Congenital
FOXC1	FOXC1	protein_coding	LOF	AD	Fetal anomalies	6.116	Congenital
FOXC1	FOXC1	protein_coding	LOF	AD	DDG2P	6.8	Congenital
FOXC2	FOXC2	protein_coding	LOF	AD	Fetal hydrops	1.95	Congenital
FOXF1	FOXF1	protein_coding	LOF	AD	Fetal anomalies	6.116	Congenital
FOXF1	FOXF1	protein_coding	LOF	AD	DDG2P	6.8	Congenital
FOXG1	FOXG1	protein_coding	LOF	AD	Fetal anomalies	6.116	Congenital
FOXG1	FOXG1	protein_coding	LOF	AD	DDG2P	6.8	Congenital
FOXI3	FOXI3	protein_coding	LOF	AD	Paediatric disorders - additional genes	7.24	Congenital
FOXJ1	FOXJ1	protein_coding	LOF	AD	Laterality disorders and isomerism	4.6	Congenital
FOXJ1	FOXJ1	protein_coding	LOF	AD	Fetal anomalies	6.116	Congenital
FOXJ1	FOXJ1	protein_coding	LOF	AD	DDG2P	6.8	Congenital
FOXL2	FOXL2	protein_coding	LOF	AD	DDG2P	6.8	Congenital
FOXP2	FOXP2	protein_coding	LOF	AD	DDG2P	6.8	Congenital
FOXP4	FOXP4	protein_coding	LOF	AD	Fetal anomalies	6.116	Congenital
FOXP4	FOXP4	protein_coding	LOF	AD	DDG2P	6.8	Congenital
FOXP4	FOXP4	protein_coding	LOF	AD	Paediatric disorders - additional genes	7.24	Congenital
FZD2	FZD2	protein_coding	LOF	AD	Fetal anomalies	6.116	Congenital
FZD5	FZD5	protein_coding	LOF	AD	DDG2P	6.8	Congenital
GANAB	GANAB	protein_coding	LOF	AD	Ductal plate malformation	1.3	Congenital
GANAB	GANAB	protein_coding	LOF	AD	Fetal anomalies	6.116	Congenital
GATA2	GATA2	protein_coding	LOF	AD	Fetal anomalies	6.116	Congenital
GATA2	GATA2	protein_coding	LOF	AD	DDG2P	6.8	Congenital
GATA3	GATA3	protein_coding	LOF	AD	Fetal anomalies	6.116	Congenital
GATA3	GATA3	protein_coding	LOF	AD	DDG2P	6.8	Congenital
GATA3	GATA3	protein_coding	LOF	AD	Paediatric disorders - additional genes	7.24	Congenital
GATA4	GATA4	protein_coding	LOF	AD	Fetal anomalies	6.116	Congenital
GATA4	GATA4	protein_coding	LOF	AD	DDG2P	6.8	Congenital
GJA3	GJA3	protein_coding	LOF	AD	Fetal anomalies	6.116	Congenital
GJA3	GJA3	protein_coding	LOF	AD	DDG2P	6.8	Congenital
GJA8	GJA8	protein_coding	LOF	AD	Fetal anomalies	6.116	Congenital
GJA8	GJA8	protein_coding	LOF	AD	DDG2P	6.8	Congenital
GLI2	GLI2	protein_coding	LOF	AD	IUGR and IGF abnormalities	1.7	Congenital
GLI2	GLI2	protein_coding	LOF	AD	Fetal anomalies	6.116	Congenital
GLI2	GLI2	protein_coding	LOF	AD	DDG2P	6.8	Congenital
GLI3	GLI3	protein_coding	LOF	AD	IUGR and IGF abnormalities	1.7	Congenital
GLI3	GLI3	protein_coding	LOF	AD	Fetal anomalies	6.116	Congenital
GLI3	GLI3	protein_coding	LOF	AD	DDG2P	6.8	Congenital
GLI3	GLI3	protein_coding	LOF	AD	Rare multisystem ciliopathy disorders	1.177	Congenital
GLMN	GLMN	protein_coding	LOF	AD	DDG2P	6.8	Congenital
GNA14	GNA14	protein_coding	LOF	AD	DDG2P	6.8	Congenital
GNAI3	GNAI3	protein_coding	LOF	AD	Fetal anomalies	6.116	Congenital
GNAI3	GNAI3	protein_coding	LOF	AD	DDG2P	6.8	Congenital
GREB1L	GREB1L	protein_coding	LOF	AD	Fetal anomalies	6.116	Congenital
GREB1L	GREB1L	protein_coding	LOF	AD	DDG2P	6.8	Congenital
GREB1L	GREB1L	protein_coding	LOF	AD	Paediatric disorders - additional genes	7.24	Congenital
HIST1H1E	H1-4	protein_coding	LOF	AD	Fetal anomalies	6.116	Congenital
HIST1H1E	H1-4	protein_coding	LOF	AD	DDG2P	6.8	Congenital
H3F3A	H3-3A	protein_coding	LOF	AD	Fetal anomalies	6.116	Congenital
H3F3A	H3-3A	protein_coding	LOF	AD	DDG2P	6.8	Congenital
HMGA2	HMGA2	protein_coding	LOF	AD	Silver Russell syndrome	1.14	Congenital
HMGA2	HMGA2	protein_coding	LOF	AD	Fetal anomalies	6.116	Congenital
HNF1B	HNF1B	protein_coding	LOF	AD	Fetal anomalies	6.116	Congenital
HNF1B	HNF1B	protein_coding	LOF	AD	DDG2P	6.8	Congenital
HNF1B	HNF1B	protein_coding	LOF	AD	Rare multisystem ciliopathy disorders	1.177	Congenital
HNF4A	HNF4A	protein_coding	LOF	AD	Fetal anomalies	6.116	Congenital
HNF4A	HNF4A	protein_coding	LOF	AD	DDG2P	6.8	Congenital
HNRNPK	HNRNPK	protein_coding	LOF	AD	Fetal anomalies	6.116	Congenital
HNRNPK	HNRNPK	protein_coding	LOF	AD	DDG2P	6.8	Congenital
HOXA13	HOXA13	protein_coding	LOF	AD	VACTERL-like phenotypes	1.35	Congenital
HOXA13	HOXA13	protein_coding	LOF	AD	Fetal anomalies	6.116	Congenital
HOXA13	HOXA13	protein_coding	LOF	AD	DDG2P	6.8	Congenital
HSF4	HSF4	protein_coding	LOF	AD	DDG2P	6.8	Congenital
IDH1	IDH1	protein_coding	LOF	AD	Fetal anomalies	6.116	Congenital
IFITM5	IFITM5	protein_coding	LOF	AD	Fetal anomalies	6.116	Congenital
IFITM5	IFITM5	protein_coding	LOF	AD	DDG2P	6.8	Congenital
IGF2	IGF2	protein_coding	LOF	AD	Silver Russell syndrome	1.14	Congenital
IGF2	IGF2	protein_coding	LOF	AD	Fetal anomalies	6.116	Congenital
IGF2	IGF2	protein_coding	LOF	AD	DDG2P	6.8	Congenital
IRF6	IRF6	protein_coding	LOF	AD	Fetal anomalies	6.116	Congenital
IRF6	IRF6	protein_coding	LOF	AD	DDG2P	6.8	Congenital
KANSL1	KANSL1	protein_coding	LOF	AD	IUGR and IGF abnormalities	1.7	Congenital
KANSL1	KANSL1	protein_coding	LOF	AD	Fetal anomalies	6.116	Congenital
KANSL1	KANSL1	protein_coding	LOF	AD	DDG2P	6.8	Congenital
KBTBD13	KBTBD13	protein_coding	LOF	AD	DDG2P	6.8	Congenital
KCNC3	KCNC3	protein_coding	LOF	AD	Fetal anomalies	6.116	Congenital
KCNC3	KCNC3	protein_coding	LOF	AD	DDG2P	6.8	Congenital
KCNJ6	KCNJ6	protein_coding	LOF	AD	DDG2P	6.8	Congenital
KCNK3	KCNK3	protein_coding	LOF	AD	DDG2P	6.8	Congenital
KCNQ2	KCNQ2	protein_coding	LOF	AD	DDG2P	6.8	Congenital
KCNQ3	KCNQ3	protein_coding	LOF	AD	DDG2P	6.8	Congenital
KDM3B	KDM3B	protein_coding	LOF	AD	DDG2P	6.8	Congenital
KIF11	KIF11	protein_coding	LOF	AD	Fetal anomalies	6.116	Congenital
KIF11	KIF11	protein_coding	LOF	AD	DDG2P	6.8	Congenital
KIF2A	KIF2A	protein_coding	LOF	AD	Fetal anomalies	6.116	Congenital
KIF2A	KIF2A	protein_coding	LOF	AD	DDG2P	6.8	Congenital
KIF5C	KIF5C	protein_coding	LOF	AD	Fetal anomalies	6.116	Congenital
KIF5C	KIF5C	protein_coding	LOF	AD	DDG2P	6.8	Congenital
KLF1	KLF1	protein_coding	LOF	AD	DDG2P	6.8	Congenital
KMT2B	KMT2B	protein_coding	LOF	AD	Fetal anomalies	6.116	Congenital
KMT2B	KMT2B	protein_coding	LOF	AD	DDG2P	6.8	Congenital
KMT2D	KMT2D	protein_coding	LOF	AD	Kabuki syndrome	1.6	Congenital
KMT2D	KMT2D	protein_coding	LOF	AD	IUGR and IGF abnormalities	1.7	Congenital
KMT2D	KMT2D	protein_coding	LOF	AD	Fetal hydrops	1.95	Congenital
KMT2D	KMT2D	protein_coding	LOF	AD	Fetal anomalies	6.116	Congenital
KMT2D	KMT2D	protein_coding	LOF	AD	DDG2P	6.8	Congenital
KRIT1	KRIT1	protein_coding	LOF	AD	Cerebral vascular malformations	4.7	Congenital
KRIT1	KRIT1	protein_coding	LOF	AD	Fetal anomalies	6.116	Congenital
KRIT1	KRIT1	protein_coding	LOF	AD	DDG2P	6.8	Congenital
KRT74	KRT74	protein_coding	LOF	AD	DDG2P	6.8	Congenital
LEMD3	LEMD3	protein_coding	LOF	AD	DDG2P	6.8	Congenital
LHX2	LHX2	protein_coding	LOF	AD	DDG2P	6.8	Congenital
LHX4	LHX4	protein_coding	LOF	AD	IUGR and IGF abnormalities	1.7	Congenital
LHX4	LHX4	protein_coding	LOF	AD	Fetal anomalies	6.116	Congenital
LHX4	LHX4	protein_coding	LOF	AD	DDG2P	6.8	Congenital
LMNB1	LMNB1	protein_coding	GOF	AD	Fetal anomalies	6.116	Congenital
LMNB1	LMNB1	protein_coding	GOF	AD	DDG2P	6.8	Congenital
LMX1B	LMX1B	protein_coding	LOF	AD	Fetal anomalies	6.116	Congenital
LMX1B	LMX1B	protein_coding	LOF	AD	DDG2P	6.8	Congenital
LRP5	LRP5	protein_coding	LOF	AD	Ductal plate malformation	1.3	Congenital
MACF1	MACF1	protein_coding	GOF	AD	Fetal anomalies	6.116	Congenital
MACF1	MACF1	protein_coding	GOF	AD	DDG2P	6.8	Congenital
MAF	MAF	protein_coding	LOF	AD	Fetal anomalies	6.116	Congenital
MAF	MAF	protein_coding	LOF	AD	DDG2P	6.8	Congenital
MAGEL2	MAGEL2	protein_coding	LOF	AD	Fetal anomalies	6.116	Congenital
MAGEL2	MAGEL2	protein_coding	LOF	AD	DDG2P	6.8	Congenital
MAPK8IP3	MAPK8IP3	protein_coding	LOF	AD	DDG2P	6.8	Congenital
MATN3	MATN3	protein_coding	LOF	AD	Fetal anomalies	6.116	Congenital
MATN3	MATN3	protein_coding	LOF	AD	DDG2P	6.8	Congenital
MAX	MAX	protein_coding	LOF	AD	Fetal anomalies	6.116	Congenital
MEF2C	MEF2C	protein_coding	LOF	AD	Fetal anomalies	6.116	Congenital
MEF2C	MEF2C	protein_coding	LOF	AD	DDG2P	6.8	Congenital
MFN2	MFN2	protein_coding	LOF	AD	DDG2P	6.8	Congenital
MNX1	MNX1	protein_coding	LOF	AD	Currarino triad	1.2	Congenital
MNX1	MNX1	protein_coding	LOF	AD	Fetal anomalies	6.116	Congenital
MNX1	MNX1	protein_coding	LOF	AD	DDG2P	6.8	Congenital
MRAS	MRAS	protein_coding	LOF	AD	Fetal anomalies	6.116	Congenital
MRAS	MRAS	protein_coding	LOF	AD	DDG2P	6.8	Congenital
MSX1	MSX1	protein_coding	LOF	AD	Fetal anomalies	6.116	Congenital
MSX1	MSX1	protein_coding	LOF	AD	DDG2P	6.8	Congenital
MYCN	MYCN	protein_coding	LOF	AD	VACTERL-like phenotypes	1.35	Congenital
MYH3	MYH3	protein_coding	LOF	AD	Fetal anomalies	6.116	Congenital
MYH7	MYH7	protein_coding	LOF	AD	Fetal anomalies	6.116	Congenital
MYH9	MYH9	protein_coding	LOF	AD	Fetal anomalies	6.116	Congenital
MYH9	MYH9	protein_coding	LOF	AD	DDG2P	6.8	Congenital
MYRF	MYRF	protein_coding	LOF	AD	Fetal anomalies	6.116	Congenital
MYRF	MYRF	protein_coding	LOF	AD	DDG2P	6.8	Congenital
MYT1L	MYT1L	protein_coding	LOF	AD	DDG2P	6.8	Congenital
NBEA	NBEA	protein_coding	LOF	AD	DDG2P	6.8	Congenital
NDNF	NDNF	protein_coding	LOF	AD	DDG2P	6.8	Congenital
NEDD4L	NEDD4L	protein_coding	LOF	AD	Fetal anomalies	6.116	Congenital
NEDD4L	NEDD4L	protein_coding	LOF	AD	DDG2P	6.8	Congenital
NF1	NF1	protein_coding	LOF	AD	Fetal anomalies	6.116	Congenital
NF1	NF1	protein_coding	LOF	AD	DDG2P	6.8	Congenital
NFIB	NFIB	protein_coding	LOF	AD	Fetal anomalies	6.116	Congenital
NFIB	NFIB	protein_coding	LOF	AD	DDG2P	6.8	Congenital
NFIX	NFIX	protein_coding	LOF	AD	Fetal anomalies	6.116	Congenital
NFIX	NFIX	protein_coding	LOF	AD	DDG2P	6.8	Congenital
NIPBL	NIPBL	protein_coding	LOF	AD	IUGR and IGF abnormalities	1.7	Congenital
NIPBL	NIPBL	protein_coding	LOF	AD	Fetal anomalies	6.116	Congenital
NIPBL	NIPBL	protein_coding	LOF	AD	DDG2P	6.8	Congenital
NKX2-1	NKX2-1	protein_coding	LOF	AD	DDG2P	6.8	Congenital
NKX2-5	NKX2-5	protein_coding	LOF	AD	Fetal anomalies	6.116	Congenital
NKX2-5	NKX2-5	protein_coding	LOF	AD	DDG2P	6.8	Congenital
NODAL	NODAL	protein_coding	LOF	AD	Fetal anomalies	6.116	Congenital
NODAL	NODAL	protein_coding	LOF	AD	DDG2P	6.8	Congenital
NOTCH2	NOTCH2	protein_coding	LOF	AD	Fetal anomalies	6.116	Congenital
NOTCH2	NOTCH2	protein_coding	LOF	AD	DDG2P	6.8	Congenital
NPRL2	NPRL2	protein_coding	LOF	AD	DDG2P	6.8	Congenital
NPRL3	NPRL3	protein_coding	LOF	AD	DDG2P	6.8	Congenital
NR2F1	NR2F1	protein_coding	LOF	AD	DDG2P	6.8	Congenital
NR2F2	NR2F2	protein_coding	LOF	AD	Fetal anomalies	6.116	Congenital
NR2F2	NR2F2	protein_coding	LOF	AD	DDG2P	6.8	Congenital
NR5A1	NR5A1	protein_coding	LOF	AD	Fetal anomalies	6.116	Congenital
NSD1	NSD1	protein_coding	LOF	AD	Fetal anomalies	6.116	Congenital
NSD1	NSD1	protein_coding	LOF	AD	DDG2P	6.8	Congenital
NTRK2	NTRK2	protein_coding	LOF	AD	DDG2P	6.8	Congenital
NUS1	NUS1	protein_coding	LOF	AD	DDG2P	6.8	Congenital
OTX2	OTX2	protein_coding	LOF	AD	IUGR and IGF abnormalities	1.7	Congenital
OTX2	OTX2	protein_coding	LOF	AD	Fetal anomalies	6.116	Congenital
OTX2	OTX2	protein_coding	LOF	AD	DDG2P	6.8	Congenital
PADI6	PADI6	protein_coding	LOF	AD	Segmental overgrowth disorders - Deep sequencing	4.1	Congenital
PAFAH1B1	PAFAH1B1	protein_coding	LOF	AD	Fetal anomalies	6.116	Congenital
PAFAH1B1	PAFAH1B1	protein_coding	LOF	AD	DDG2P	6.8	Congenital
PAX2	PAX2	protein_coding	LOF	AD	Fetal anomalies	6.116	Congenital
PAX2	PAX2	protein_coding	LOF	AD	DDG2P	6.8	Congenital
PAX3	PAX3	protein_coding	LOF	AD	Fetal anomalies	6.116	Congenital
PAX6	PAX6	protein_coding	LOF	AD	Fetal anomalies	6.116	Congenital
PAX6	PAX6	protein_coding	LOF	AD	DDG2P	6.8	Congenital
PAX8	PAX8	protein_coding	LOF	AD	Fetal anomalies	6.116	Congenital
PAX8	PAX8	protein_coding	LOF	AD	DDG2P	6.8	Congenital
PBX1	PBX1	protein_coding	LOF	AD	Fetal anomalies	6.116	Congenital
PBX1	PBX1	protein_coding	LOF	AD	DDG2P	6.8	Congenital
PDCD10	PDCD10	protein_coding	LOF	AD	Fetal anomalies	6.116	Congenital
PDCD10	PDCD10	protein_coding	LOF	AD	DDG2P	6.8	Congenital
PDE10A	PDE10A	protein_coding	LOF	AD	DDG2P	6.8	Congenital
PDE4D	PDE4D	protein_coding	LOF	AD	Fetal anomalies	6.116	Congenital
PDE4D	PDE4D	protein_coding	LOF	AD	DDG2P	6.8	Congenital
PHIP	PHIP	protein_coding	LOF	AD	Fetal anomalies	6.116	Congenital
PHIP	PHIP	protein_coding	LOF	AD	DDG2P	6.8	Congenital
PHOX2B	PHOX2B	protein_coding	LOF	AD	Fetal anomalies	6.116	Congenital
PHOX2B	PHOX2B	protein_coding	LOF	AD	DDG2P	6.8	Congenital
PIK3R1	PIK3R1	protein_coding	LOF	AD	IUGR and IGF abnormalities	1.7	Congenital
PIK3R2	PIK3R2	protein_coding	GOF	AD	Segmental overgrowth disorders - Deep sequencing	4.1	Congenital
PIK3R2	PIK3R2	protein_coding	GOF	AD	Fetal anomalies	6.116	Congenital
PIK3R2	PIK3R2	protein_coding	GOF	AD	DDG2P	6.8	Congenital
PITX2	PITX2	protein_coding	LOF	AD	IUGR and IGF abnormalities	1.7	Congenital
PITX2	PITX2	protein_coding	LOF	AD	Fetal anomalies	6.116	Congenital
PITX2	PITX2	protein_coding	LOF	AD	DDG2P	6.8	Congenital
PKD1	PKD1	protein_coding	LOF	AD	Ductal plate malformation	1.3	Congenital
PKD2	PKD2	protein_coding	LOF	AD	Ductal plate malformation	1.3	Congenital
PKD2	PKD2	protein_coding	LOF	AD	Fetal anomalies	6.116	Congenital
PKD2	PKD2	protein_coding	LOF	AD	Rare multisystem ciliopathy disorders	1.177	Congenital
PLAG1	PLAG1	protein_coding	LOF	AD	Silver Russell syndrome	1.14	Congenital
PLAG1	PLAG1	protein_coding	LOF	AD	Fetal anomalies	6.116	Congenital
PLAG1	PLAG1	protein_coding	LOF	AD	DDG2P	6.8	Congenital
PLCB4	PLCB4	protein_coding	LOF	AD	DDG2P	6.8	Congenital
POLD1	POLD1	protein_coding	LOF	AD	DDG2P	6.8	Congenital
POLR1A	POLR1A	protein_coding	LOF	AD	Fetal anomalies	6.116	Congenital
POLR1A	POLR1A	protein_coding	LOF	AD	DDG2P	6.8	Congenital
POLR1D	POLR1D	protein_coding	LOF	AD	Fetal anomalies	6.116	Congenital
POLR1D	POLR1D	protein_coding	LOF	AD	DDG2P	6.8	Congenital
PPP1CB	PPP1CB	protein_coding	LOF	AD	Fetal anomalies	6.116	Congenital
PPP1CB	PPP1CB	protein_coding	LOF	AD	DDG2P	6.8	Congenital
PPP1R12A	PPP1R12A	protein_coding	LOF	AD	DDG2P	6.8	Congenital
PPP2R5D	PPP2R5D	protein_coding	LOF	AD	Fetal anomalies	6.116	Congenital
PPP2R5D	PPP2R5D	protein_coding	LOF	AD	DDG2P	6.8	Congenital
PRKACB	PRKACB	protein_coding	GOF	AD	DDG2P	6.8	Congenital
PRKAG2	PRKAG2	protein_coding	LOF	AD	Fetal anomalies	6.116	Congenital
PRKAR1A	PRKAR1A	protein_coding	LOF	AD	Fetal anomalies	6.116	Congenital
PRKAR1A	PRKAR1A	protein_coding	LOF	AD	DDG2P	6.8	Congenital
PRKCSH	PRKCSH	protein_coding	LOF	AD	Ductal plate malformation	1.3	Congenital
PRKD1	PRKD1	protein_coding	LOF	AD	Fetal anomalies	6.116	Congenital
PRKD1	PRKD1	protein_coding	LOF	AD	DDG2P	6.8	Congenital
PTCH1	PTCH1	protein_coding	LOF	AD	Fetal anomalies	6.116	Congenital
PTCH1	PTCH1	protein_coding	LOF	AD	DDG2P	6.8	Congenital
PTEN	PTEN	protein_coding	LOF	AD	Segmental overgrowth disorders - Deep sequencing	4.1	Congenital
PTEN	PTEN	protein_coding	LOF	AD	DDG2P	6.8	Congenital
PUF60	PUF60	protein_coding	LOF	AD	VACTERL-like phenotypes	1.35	Congenital
PUF60	PUF60	protein_coding	LOF	AD	Fetal anomalies	6.116	Congenital
PUF60	PUF60	protein_coding	LOF	AD	DDG2P	6.8	Congenital
RAD21	RAD21	protein_coding	LOF	AD	IUGR and IGF abnormalities	1.7	Congenital
RAD21	RAD21	protein_coding	LOF	AD	Fetal anomalies	6.116	Congenital
RAD21	RAD21	protein_coding	LOF	AD	DDG2P	6.8	Congenital
RAD51	RAD51	protein_coding	LOF	AD	Fetal anomalies	6.116	Congenital
RASA1	RASA1	protein_coding	LOF	AD	Fetal hydrops	1.95	Congenital
RASA1	RASA1	protein_coding	LOF	AD	Cerebral vascular malformations	4.7	Congenital
RASA1	RASA1	protein_coding	LOF	AD	Segmental overgrowth disorders - Deep sequencing	4.1	Congenital
RASA1	RASA1	protein_coding	LOF	AD	Fetal anomalies	6.116	Congenital
RHOBTB2	RHOBTB2	protein_coding	GOF	AD	DDG2P	6.8	Congenital
RNF125	RNF125	protein_coding	LOF	AD	Fetal anomalies	6.116	Congenital
RPL11	RPL11	protein_coding	LOF	AD	Fetal anomalies	6.116	Congenital
RPL11	RPL11	protein_coding	LOF	AD	DDG2P	6.8	Congenital
RPL15	RPL15	protein_coding	LOF	AD	Fetal anomalies	6.116	Congenital
RPL26	RPL26	protein_coding	LOF	AD	DDG2P	6.8	Congenital
RPL35A	RPL35A	protein_coding	LOF	AD	Fetal anomalies	6.116	Congenital
RPL5	RPL5	protein_coding	LOF	AD	Fetal anomalies	6.116	Congenital
RPS10	RPS10	protein_coding	LOF	AD	Fetal anomalies	6.116	Congenital
RPS17	RPS17	protein_coding	LOF	AD	Fetal anomalies	6.116	Congenital
RPS19	RPS19	protein_coding	LOF	AD	Fetal anomalies	6.116	Congenital
RPS19	RPS19	protein_coding	LOF	AD	DDG2P	6.8	Congenital
RPS24	RPS24	protein_coding	LOF	AD	Fetal anomalies	6.116	Congenital
RPS26	RPS26	protein_coding	LOF	AD	Fetal anomalies	6.116	Congenital
RPS26	RPS26	protein_coding	LOF	AD	DDG2P	6.8	Congenital
RPS7	RPS7	protein_coding	LOF	AD	Fetal anomalies	6.116	Congenital
RRAS2	RRAS2	protein_coding	GOF	AD	Fetal anomalies	6.116	Congenital
RRAS2	RRAS2	protein_coding	GOF	AD	DDG2P	6.8	Congenital
RUNX2	RUNX2	protein_coding	LOF	AD	Fetal anomalies	6.116	Congenital
RUNX2	RUNX2	protein_coding	LOF	AD	DDG2P	6.8	Congenital
SALL1	SALL1	protein_coding	LOF	AD	VACTERL-like phenotypes	1.35	Congenital
SALL1	SALL1	protein_coding	LOF	AD	Fetal anomalies	6.116	Congenital
SALL1	SALL1	protein_coding	LOF	AD	DDG2P	6.8	Congenital
SALL4	SALL4	protein_coding	LOF	AD	VACTERL-like phenotypes	1.35	Congenital
SALL4	SALL4	protein_coding	LOF	AD	Fetal anomalies	6.116	Congenital
SALL4	SALL4	protein_coding	LOF	AD	DDG2P	6.8	Congenital
SCN5A	SCN5A	protein_coding	LOF	AD	Fetal anomalies	6.116	Congenital
SEC63	SEC63	protein_coding	LOF	AD	Ductal plate malformation	1.3	Congenital
SETD2	SETD2	protein_coding	LOF	AD	DDG2P	6.8	Congenital
SF3B4	SF3B4	protein_coding	LOF	AD	Fetal anomalies	6.116	Congenital
SF3B4	SF3B4	protein_coding	LOF	AD	DDG2P	6.8	Congenital
SHANK3	SHANK3	protein_coding	LOF	AD	Fetal anomalies	6.116	Congenital
SHANK3	SHANK3	protein_coding	LOF	AD	DDG2P	6.8	Congenital
SHH	SHH	protein_coding	LOF	AD	Fetal anomalies	6.116	Congenital
SHH	SHH	protein_coding	LOF	AD	DDG2P	6.8	Congenital
SIM1	SIM1	protein_coding	LOF	AD	DDG2P	6.8	Congenital
SIX1	SIX1	protein_coding	LOF	AD	DDG2P	6.8	Congenital
SIX2	SIX2	protein_coding	LOF	AD	Paediatric disorders - additional genes	7.24	Congenital
SIX3	SIX3	protein_coding	LOF	AD	Fetal anomalies	6.116	Congenital
SIX3	SIX3	protein_coding	LOF	AD	DDG2P	6.8	Congenital
SIX5	SIX5	protein_coding	LOF	AD	Fetal anomalies	6.116	Congenital
SIX5	SIX5	protein_coding	LOF	AD	DDG2P	6.8	Congenital
SKI	SKI	protein_coding	GOF	AD	Fetal anomalies	6.116	Congenital
SKI	SKI	protein_coding	GOF	AD	DDG2P	6.8	Congenital
SLC25A4	SLC25A4	protein_coding	LOF	AD	Fetal anomalies	6.116	Congenital
SLC25A4	SLC25A4	protein_coding	LOF	AD	DDG2P	6.8	Congenital
SLC2A1	SLC2A1	protein_coding	LOF	AD	DDG2P	6.8	Congenital
SMAD2	SMAD2	protein_coding	LOF	AD	Fetal anomalies	6.116	Congenital
SMAD3	SMAD3	protein_coding	LOF	AD	Fetal anomalies	6.116	Congenital
SMAD3	SMAD3	protein_coding	LOF	AD	DDG2P	6.8	Congenital
SMARCC1	SMARCC1	protein_coding	LOF	AD	Fetal anomalies	6.116	Congenital
SMARCE1	SMARCE1	protein_coding	LOF	AD	Fetal anomalies	6.116	Congenital
SMARCE1	SMARCE1	protein_coding	LOF	AD	DDG2P	6.8	Congenital
SMC3	SMC3	protein_coding	LOF	AD	IUGR and IGF abnormalities	1.7	Congenital
SMC3	SMC3	protein_coding	LOF	AD	Fetal anomalies	6.116	Congenital
SMC3	SMC3	protein_coding	LOF	AD	DDG2P	6.8	Congenital
SMO	SMO	protein_coding	LOF	AD	Fetal anomalies	6.116	Congenital
SNRPE	SNRPE	protein_coding	LOF	AD	DDG2P	6.8	Congenital
SOX10	SOX10	protein_coding	LOF	AD	Fetal anomalies	6.116	Congenital
SOX10	SOX10	protein_coding	LOF	AD	DDG2P	6.8	Congenital
SOX11	SOX11	protein_coding	LOF	AD	Fetal anomalies	6.116	Congenital
SOX11	SOX11	protein_coding	LOF	AD	DDG2P	6.8	Congenital
SOX11	SOX11	protein_coding	LOF	AD	Paediatric disorders - additional genes	7.24	Congenital
SOX17	SOX17	protein_coding	LOF	AD	Fetal anomalies	6.116	Congenital
SOX17	SOX17	protein_coding	LOF	AD	DDG2P	6.8	Congenital
SOX2	SOX2	protein_coding	LOF	AD	IUGR and IGF abnormalities	1.7	Congenital
SOX2	SOX2	protein_coding	LOF	AD	Fetal anomalies	6.116	Congenital
SOX2	SOX2	protein_coding	LOF	AD	DDG2P	6.8	Congenital
SOX9	SOX9	protein_coding	LOF	AD	Fetal anomalies	6.116	Congenital
SOX9	SOX9	protein_coding	LOF	AD	DDG2P	6.8	Congenital
SPRED1	SPRED1	protein_coding	LOF	AD	Fetal anomalies	6.116	Congenital
SPRED1	SPRED1	protein_coding	LOF	AD	DDG2P	6.8	Congenital
SPTAN1	SPTAN1	protein_coding	LOF	AD	DDG2P	6.8	Congenital
SPTLC2	SPTLC2	protein_coding	LOF	AD	DDG2P	6.8	Congenital
SUFU	SUFU	protein_coding	LOF	AD	Rare multisystem ciliopathy disorders	1.177	Congenital
SUZ12	SUZ12	protein_coding	LOF	AD	Segmental overgrowth disorders - Deep sequencing	4.1	Congenital
SUZ12	SUZ12	protein_coding	LOF	AD	Fetal anomalies	6.116	Congenital
SUZ12	SUZ12	protein_coding	LOF	AD	DDG2P	6.8	Congenital
TAB2	TAB2	protein_coding	LOF	AD	Fetal anomalies	6.116	Congenital
TAB2	TAB2	protein_coding	LOF	AD	DDG2P	6.8	Congenital
TAB2	TAB2	protein_coding	LOF	AD	Paediatric disorders - additional genes	7.24	Congenital
TBX18	TBX18	protein_coding	LOF	AD	Fetal anomalies	6.116	Congenital
TBX18	TBX18	protein_coding	LOF	AD	DDG2P	6.8	Congenital
TBX18	TBX18	protein_coding	LOF	AD	Paediatric disorders - additional genes	7.24	Congenital
TBX3	TBX3	protein_coding	LOF	AD	VACTERL-like phenotypes	1.35	Congenital
TBX3	TBX3	protein_coding	LOF	AD	Fetal anomalies	6.116	Congenital
TBX3	TBX3	protein_coding	LOF	AD	DDG2P	6.8	Congenital
TBX4	TBX4	protein_coding	LOF	AD	Fetal anomalies	6.116	Congenital
TBX4	TBX4	protein_coding	LOF	AD	DDG2P	6.8	Congenital
TBX5	TBX5	protein_coding	LOF	AD	VACTERL-like phenotypes	1.35	Congenital
TCF12	TCF12	protein_coding	LOF	AD	Fetal anomalies	6.116	Congenital
TCF12	TCF12	protein_coding	LOF	AD	DDG2P	6.8	Congenital
TCF4	TCF4	protein_coding	LOF	AD	Fetal anomalies	6.116	Congenital
TCF4	TCF4	protein_coding	LOF	AD	DDG2P	6.8	Congenital
TCOF1	TCOF1	protein_coding	LOF	AD	Fetal anomalies	6.116	Congenital
TCOF1	TCOF1	protein_coding	LOF	AD	DDG2P	6.8	Congenital
TFAP2A	TFAP2A	protein_coding	LOF	AD	Fetal anomalies	6.116	Congenital
TFAP2A	TFAP2A	protein_coding	LOF	AD	DDG2P	6.8	Congenital
TGFB1	TGFB1	protein_coding	LOF	AD	DDG2P	6.8	Congenital
TGFB2	TGFB2	protein_coding	LOF	AD	Fetal anomalies	6.116	Congenital
TGFB2	TGFB2	protein_coding	LOF	AD	DDG2P	6.8	Congenital
TGFB3	TGFB3	protein_coding	LOF	AD	Fetal anomalies	6.116	Congenital
TGFB3	TGFB3	protein_coding	LOF	AD	DDG2P	6.8	Congenital
TGFBR1	TGFBR1	protein_coding	LOF	AD	Fetal anomalies	6.116	Congenital
TGFBR1	TGFBR1	protein_coding	LOF	AD	DDG2P	6.8	Congenital
TGFBR2	TGFBR2	protein_coding	LOF	AD	Fetal anomalies	6.116	Congenital
TGFBR2	TGFBR2	protein_coding	LOF	AD	DDG2P	6.8	Congenital
TGIF1	TGIF1	protein_coding	LOF	AD	Fetal anomalies	6.116	Congenital
TGIF1	TGIF1	protein_coding	LOF	AD	DDG2P	6.8	Congenital
THAP1	THAP1	protein_coding	LOF	AD	DDG2P	6.8	Congenital
THRA	THRA	protein_coding	LOF	AD	Fetal anomalies	6.116	Congenital
THRA	THRA	protein_coding	LOF	AD	DDG2P	6.8	Congenital
TINF2	TINF2	protein_coding	LOF	AD	Fetal anomalies	6.116	Congenital
TINF2	TINF2	protein_coding	LOF	AD	DDG2P	6.8	Congenital
TMEM98	TMEM98	protein_coding	LOF	AD	Fetal anomalies	6.116	Congenital
TRAF7	TRAF7	protein_coding	LOF	AD	Fetal anomalies	6.116	Congenital
TRAF7	TRAF7	protein_coding	LOF	AD	DDG2P	6.8	Congenital
TRIM71	TRIM71	protein_coding	LOF	AD	Fetal anomalies	6.116	Congenital
TRIM8	TRIM8	protein_coding	LOF	AD	DDG2P	6.8	Congenital
TSC1	TSC1	protein_coding	LOF	AD	Fetal anomalies	6.116	Congenital
TSC1	TSC1	protein_coding	LOF	AD	DDG2P	6.8	Congenital
TSC2	TSC2	protein_coding	LOF	AD	Fetal anomalies	6.116	Congenital
TSC2	TSC2	protein_coding	LOF	AD	DDG2P	6.8	Congenital
TUBA1A	TUBA1A	protein_coding	GOF	AD	Fetal anomalies	6.116	Congenital
TUBA1A	TUBA1A	protein_coding	GOF	AD	DDG2P	6.8	Congenital
TUBB2B	TUBB2B	protein_coding	LOF	AD	Fetal anomalies	6.116	Congenital
TUBB2B	TUBB2B	protein_coding	LOF	AD	DDG2P	6.8	Congenital
TUBB3	TUBB3	protein_coding	LOF	AD	Fetal anomalies	6.116	Congenital
TUBB3	TUBB3	protein_coding	LOF	AD	DDG2P	6.8	Congenital
TUBB4A	TUBB4A	protein_coding	LOF	AD	Fetal anomalies	6.116	Congenital
TUBB4A	TUBB4A	protein_coding	LOF	AD	DDG2P	6.8	Congenital
TWIST1	TWIST1	protein_coding	LOF	AD	Fetal anomalies	6.116	Congenital
TWIST1	TWIST1	protein_coding	LOF	AD	DDG2P	6.8	Congenital
VAMP2	VAMP2	protein_coding	LOF	AD	DDG2P	6.8	Congenital
VEGFC	VEGFC	protein_coding	LOF	AD	Fetal anomalies	6.116	Congenital
WBP11	WBP11	protein_coding	LOF	AD	VACTERL-like phenotypes	1.35	Congenital
WBP11	WBP11	protein_coding	LOF	AD	Fetal anomalies	6.116	Congenital
WBP11	WBP11	protein_coding	LOF	AD	Paediatric disorders - additional genes	7.24	Congenital
WT1	WT1	protein_coding	LOF	AD	Fetal anomalies	6.116	Congenital
WT1	WT1	protein_coding	LOF	AD	DDG2P	6.8	Congenital
YAP1	YAP1	protein_coding	LOF	AD	DDG2P	6.8	Congenital
ZBTB20	ZBTB20	protein_coding	LOF	AD	Fetal anomalies	6.116	Congenital
ZBTB20	ZBTB20	protein_coding	LOF	AD	DDG2P	6.8	Congenital
ZEB2	ZEB2	protein_coding	LOF	AD	Fetal anomalies	6.116	Congenital
ZEB2	ZEB2	protein_coding	LOF	AD	DDG2P	6.8	Congenital
ZIC2	ZIC2	protein_coding	LOF	AD	Fetal anomalies	6.116	Congenital
ZIC2	ZIC2	protein_coding	LOF	AD	DDG2P	6.8	Congenital
ANKRD17	ANKRD17	protein_coding	LOF	AD	DDG2P	6.8	Congenital
ARID1A	ARID1A	protein_coding	LOF	AD	Fetal anomalies	6.116	Congenital
ARID1A	ARID1A	protein_coding	LOF	AD	DDG2P	6.8	Congenital
ARID2	ARID2	protein_coding	LOF	AD	Fetal anomalies	6.116	Congenital
ARID2	ARID2	protein_coding	LOF	AD	DDG2P	6.8	Congenital
ATP2B1	ATP2B1	protein_coding	LOF	AD	DDG2P	6.8	Congenital
AUTS2	AUTS2	protein_coding	LOF	AD	DDG2P	6.8	Congenital
BCL11A	BCL11A	protein_coding	LOF	AD	Fetal anomalies	6.116	Congenital
BCL11A	BCL11A	protein_coding	LOF	AD	DDG2P	6.8	Congenital
BICRA	BICRA	protein_coding	LOF	AD	DDG2P	6.8	Congenital
BRD4	BRD4	protein_coding	LOF	AD	Fetal anomalies	6.116	Congenital
BRD4	BRD4	protein_coding	LOF	AD	DDG2P	6.8	Congenital
BRPF1	BRPF1	protein_coding	LOF	AD	Fetal anomalies	6.116	Congenital
BRPF1	BRPF1	protein_coding	LOF	AD	DDG2P	6.8	Congenital
BRSK2	BRSK2	protein_coding	LOF	AD	DDG2P	6.8	Congenital
CDK8	CDK8	protein_coding	LOF	AD	Fetal anomalies	6.116	Congenital
CDK8	CDK8	protein_coding	LOF	AD	DDG2P	6.8	Congenital
CELF2	CELF2	protein_coding	LOF	AD	DDG2P	6.8	Congenital
COL4A3BP	CERT1	protein_coding	LOF	AD	Fetal anomalies	6.116	Congenital
COL4A3BP	CERT1	protein_coding	LOF	AD	DDG2P	6.8	Congenital
CHD1	CHD1	protein_coding	LOF	AD	DDG2P	6.8	Congenital
CHD2	CHD2	protein_coding	LOF	AD	DDG2P	6.8	Congenital
CHD3	CHD3	protein_coding	LOF	AD	DDG2P	6.8	Congenital
CHRNB2	CHRNB2	protein_coding	LOF	AD	DDG2P	6.8	Congenital
CLTC	CLTC	protein_coding	LOF	AD	Fetal anomalies	6.116	Congenital
CLTC	CLTC	protein_coding	LOF	AD	DDG2P	6.8	Congenital
CNOT2	CNOT2	protein_coding	LOF	AD	Fetal anomalies	6.116	Congenital
CNOT2	CNOT2	protein_coding	LOF	AD	DDG2P	6.8	Congenital
CNOT3	CNOT3	protein_coding	LOF	AD	Fetal anomalies	6.116	Congenital
CNOT3	CNOT3	protein_coding	LOF	AD	DDG2P	6.8	Congenital
CRX	CRX	protein_coding	LOF	AD	DDG2P	6.8	Congenital
CSNK2B	CSNK2B	protein_coding	LOF	AD	DDG2P	6.8	Congenital
CTNND2	CTNND2	protein_coding	LOF	AD	DDG2P	6.8	Congenital
CUX2	CUX2	protein_coding	LOF	AD	DDG2P	6.8	Congenital
DDX23	DDX23	protein_coding	LOF	AD	DDG2P	6.8	Congenital
DDX6	DDX6	protein_coding	LOF	AD	DDG2P	6.8	Congenital
DHX30	DHX30	protein_coding	LOF	AD	Fetal anomalies	6.116	Congenital
DHX30	DHX30	protein_coding	LOF	AD	DDG2P	6.8	Congenital
DISP1	DISP1	protein_coding	LOF	AD	Fetal anomalies	6.116	Congenital
DLL1	DLL1	protein_coding	LOF	AD	Fetal anomalies	6.116	Congenital
DLL1	DLL1	protein_coding	LOF	AD	DDG2P	6.8	Congenital
DPF2	DPF2	protein_coding	LOF	AD	Fetal anomalies	6.116	Congenital
DPF2	DPF2	protein_coding	LOF	AD	DDG2P	6.8	Congenital
DSPP	DSPP	protein_coding	LOF	AD	DDG2P	6.8	Congenital
EEF1A2	EEF1A2	protein_coding	GOF	AD	DDG2P	6.8	Congenital
EHMT1	EHMT1	protein_coding	LOF	AD	Fetal anomalies	6.116	Congenital
EHMT1	EHMT1	protein_coding	LOF	AD	DDG2P	6.8	Congenital
EMX2	EMX2	protein_coding	LOF	AD	Fetal anomalies	6.116	Congenital
FAM111A	FAM111A	protein_coding	LOF	AD	Fetal anomalies	6.116	Congenital
FAM111A	FAM111A	protein_coding	LOF	AD	DDG2P	6.8	Congenital
FBXO28	FBXO28	protein_coding	LOF	AD	DDG2P	6.8	Congenital
FBXW7	FBXW7	protein_coding	LOF	AD	DDG2P	6.8	Congenital
FOXP1	FOXP1	protein_coding	LOF	AD	DDG2P	6.8	Congenital
FRMD5	FRMD5	protein_coding	LOF	AD	DDG2P	6.8	Congenital
FZR1	FZR1	protein_coding	LOF	AD	DDG2P	6.8	Congenital
GABBR1	GABBR1	protein_coding	LOF	AD	DDG2P	6.8	Congenital
GABBR2	GABBR2	protein_coding	LOF	AD	DDG2P	6.8	Congenital
GABRA1	GABRA1	protein_coding	LOF	AD	DDG2P	6.8	Congenital
GABRA2	GABRA2	protein_coding	LOF	AD	DDG2P	6.8	Congenital
GABRD	GABRD	protein_coding	LOF	AD	DDG2P	6.8	Congenital
GABRG2	GABRG2	protein_coding	LOF	AD	DDG2P	6.8	Congenital
GATAD2B	GATAD2B	protein_coding	LOF	AD	DDG2P	6.8	Congenital
GDF11	GDF11	protein_coding	LOF	AD	Fetal anomalies	6.116	Congenital
GDF11	GDF11	protein_coding	LOF	AD	DDG2P	6.8	Congenital
GIGYF1	GIGYF1	protein_coding	LOF	AD	DDG2P	6.8	Congenital
GNAI1	GNAI1	protein_coding	LOF	AD	DDG2P	6.8	Congenital
GNB2	GNB2	protein_coding	LOF	AD	DDG2P	6.8	Congenital
GRHL3	GRHL3	protein_coding	LOF	AD	Fetal anomalies	6.116	Congenital
GRHL3	GRHL3	protein_coding	LOF	AD	DDG2P	6.8	Congenital
GRIA2	GRIA2	protein_coding	LOF	AD	DDG2P	6.8	Congenital
GRIN2A	GRIN2A	protein_coding	LOF	AD	DDG2P	6.8	Congenital
H3F3B	H3-3B	protein_coding	LOF	AD	DDG2P	6.8	Congenital
HIST1H4J	H4C11	protein_coding	LOF	AD	DDG2P	6.8	Congenital
HIST1H4C	H4C3	protein_coding	LOF	AD	DDG2P	6.8	Congenital
HDAC4	HDAC4	protein_coding	LOF	AD	DDG2P	6.8	Congenital
HECW2	HECW2	protein_coding	LOF	AD	DDG2P	6.8	Congenital
HIVEP2	HIVEP2	protein_coding	LOF	AD	Fetal anomalies	6.116	Congenital
HIVEP2	HIVEP2	protein_coding	LOF	AD	DDG2P	6.8	Congenital
HMGB1	HMGB1	protein_coding	LOF	AD	DDG2P	6.8	Congenital
HNRNPD	HNRNPD	protein_coding	LOF	AD	DDG2P	6.8	Congenital
HNRNPH1	HNRNPH1	protein_coding	LOF	AD	DDG2P	6.8	Congenital
HNRNPR	HNRNPR	protein_coding	LOF	AD	DDG2P	6.8	Congenital
HNRNPU	HNRNPU	protein_coding	LOF	AD	DDG2P	6.8	Congenital
HOXD13	HOXD13	protein_coding	LOF	AD	Fetal anomalies	6.116	Congenital
HOXD13	HOXD13	protein_coding	LOF	AD	DDG2P	6.8	Congenital
IRF2BPL	IRF2BPL	protein_coding	LOF	AD	DDG2P	6.8	Congenital
JARID2	JARID2	protein_coding	LOF	AD	DDG2P	6.8	Congenital
KAT5	KAT5	protein_coding	LOF	AD	DDG2P	6.8	Congenital
KAT6A	KAT6A	protein_coding	LOF	AD	Fetal anomalies	6.116	Congenital
KAT6A	KAT6A	protein_coding	LOF	AD	DDG2P	6.8	Congenital
KAT6B	KAT6B	protein_coding	LOF	AD	Fetal anomalies	6.116	Congenital
KAT6B	KAT6B	protein_coding	LOF	AD	DDG2P	6.8	Congenital
KCNB1	KCNB1	protein_coding	LOF	AD	DDG2P	6.8	Congenital
KCNC1	KCNC1	protein_coding	LOF	AD	DDG2P	6.8	Congenital
KCND2	KCND2	protein_coding	LOF	AD	DDG2P	6.8	Congenital
KCNK9	KCNK9	protein_coding	LOF	AD	Fetal anomalies	6.116	Congenital
KCNN2	KCNN2	protein_coding	LOF	AD	DDG2P	6.8	Congenital
KCTD1	KCTD1	protein_coding	LOF	AD	Fetal anomalies	6.116	Congenital
KCTD1	KCTD1	protein_coding	LOF	AD	DDG2P	6.8	Congenital
KDM1A	KDM1A	protein_coding	LOF	AD	DDG2P	6.8	Congenital
KDM2B	KDM2B	protein_coding	LOF	AD	Fetal anomalies	6.116	Congenital
KDM2B	KDM2B	protein_coding	LOF	AD	DDG2P	6.8	Congenital
KDM4B	KDM4B	protein_coding	LOF	AD	DDG2P	6.8	Congenital
KDM6B	KDM6B	protein_coding	LOF	AD	DDG2P	6.8	Congenital
KIF22	KIF22	protein_coding	LOF	AD	Fetal anomalies	6.116	Congenital
KIF22	KIF22	protein_coding	LOF	AD	DDG2P	6.8	Congenital
KIF5B	KIF5B	protein_coding	LOF	AD	Fetal anomalies	6.116	Congenital
KIF5B	KIF5B	protein_coding	LOF	AD	DDG2P	6.8	Congenital
KLF7	KLF7	protein_coding	LOF	AD	DDG2P	6.8	Congenital
KLHL20	KLHL20	protein_coding	LOF	AD	DDG2P	6.8	Congenital
KMT2A	KMT2A	protein_coding	LOF	AD	Fetal anomalies	6.116	Congenital
KMT2A	KMT2A	protein_coding	LOF	AD	DDG2P	6.8	Congenital
KMT2C	KMT2C	protein_coding	LOF	AD	Fetal anomalies	6.116	Congenital
KMT2C	KMT2C	protein_coding	LOF	AD	DDG2P	6.8	Congenital
KMT2E	KMT2E	protein_coding	LOF	AD	DDG2P	6.8	Congenital
KMT5B	KMT5B	protein_coding	LOF	AD	DDG2P	6.8	Congenital
LEMD2	LEMD2	protein_coding	LOF	AD	DDG2P	6.8	Congenital
LMNB2	LMNB2	protein_coding	GOF	AD	Fetal anomalies	6.116	Congenital
LMNB2	LMNB2	protein_coding	GOF	AD	DDG2P	6.8	Congenital
MAFB	MAFB	protein_coding	LOF	AD	Fetal anomalies	6.116	Congenital
MAFB	MAFB	protein_coding	LOF	AD	DDG2P	6.8	Congenital
MAP3K7	MAP3K7	protein_coding	LOF	AD	Fetal anomalies	6.116	Congenital
MAP3K7	MAP3K7	protein_coding	LOF	AD	DDG2P	6.8	Congenital
MAST1	MAST1	protein_coding	LOF	AD	DDG2P	6.8	Congenital
MBD5	MBD5	protein_coding	LOF	AD	DDG2P	6.8	Congenital
MECOM	MECOM	protein_coding	LOF	AD	Fetal anomalies	6.116	Congenital
MECOM	MECOM	protein_coding	LOF	AD	DDG2P	6.8	Congenital
MED13	MED13	protein_coding	LOF	AD	DDG2P	6.8	Congenital
MED13L	MED13L	protein_coding	LOF	AD	Fetal anomalies	6.116	Congenital
MED13L	MED13L	protein_coding	LOF	AD	DDG2P	6.8	Congenital
MEIS2	MEIS2	protein_coding	LOF	AD	Fetal anomalies	6.116	Congenital
MEIS2	MEIS2	protein_coding	LOF	AD	DDG2P	6.8	Congenital
MPZ	MPZ	protein_coding	LOF	AD	DDG2P	6.8	Congenital
MSL2	MSL2	protein_coding	LOF	AD	DDG2P	6.8	Congenital
MSX2	MSX2	protein_coding	LOF	AD	Fetal anomalies	6.116	Congenital
MSX2	MSX2	protein_coding	LOF	AD	DDG2P	6.8	Congenital
MTSS1L	MTSS2	protein_coding	LOF	AD	DDG2P	6.8	Congenital
MYH10	MYH10	protein_coding	LOF	AD	Fetal anomalies	6.116	Congenital
MYH10	MYH10	protein_coding	LOF	AD	DDG2P	6.8	Congenital
MYH8	MYH8	protein_coding	LOF	AD	Fetal anomalies	6.116	Congenital
MYH8	MYH8	protein_coding	LOF	AD	DDG2P	6.8	Congenital
MYT1	MYT1	protein_coding	LOF	AD	Fetal anomalies	6.116	Congenital
NAA15	NAA15	protein_coding	LOF	AD	DDG2P	6.8	Congenital
NACC1	NACC1	protein_coding	LOF	AD	Fetal anomalies	6.116	Congenital
NACC1	NACC1	protein_coding	LOF	AD	DDG2P	6.8	Congenital
NCDN	NCDN	protein_coding	LOF	AD	DDG2P	6.8	Congenital
NFIA	NFIA	protein_coding	LOF	AD	Fetal anomalies	6.116	Congenital
NFIA	NFIA	protein_coding	LOF	AD	DDG2P	6.8	Congenital
NOG	NOG	protein_coding	LOF	AD	Fetal anomalies	6.116	Congenital
NOG	NOG	protein_coding	LOF	AD	DDG2P	6.8	Congenital
NOVA2	NOVA2	protein_coding	LOF	AD	DDG2P	6.8	Congenital
NPM1	NPM1	protein_coding	LOF	AD	DDG2P	6.8	Congenital
NR4A2	NR4A2	protein_coding	LOF	AD	DDG2P	6.8	Congenital
NRXN2	NRXN2	protein_coding	LOF	AD	DDG2P	6.8	Congenital
NSD2	NSD2	protein_coding	LOF	AD	DDG2P	6.8	Congenital
P4HB	P4HB	protein_coding	LOF	AD	Fetal anomalies	6.116	Congenital
P4HB	P4HB	protein_coding	LOF	AD	DDG2P	6.8	Congenital
PACS1	PACS1	protein_coding	LOF	AD	Fetal anomalies	6.116	Congenital
PACS1	PACS1	protein_coding	LOF	AD	DDG2P	6.8	Congenital
PACS2	PACS2	protein_coding	LOF	AD	Fetal anomalies	6.116	Congenital
PACS2	PACS2	protein_coding	LOF	AD	DDG2P	6.8	Congenital
PAX9	PAX9	protein_coding	LOF	AD	DDG2P	6.8	Congenital
PCGF2	PCGF2	protein_coding	GOF	AD	Fetal anomalies	6.116	Congenital
PCGF2	PCGF2	protein_coding	GOF	AD	DDG2P	6.8	Congenital
PHACTR1	PHACTR1	protein_coding	GOF	AD	DDG2P	6.8	Congenital
PHF21A	PHF21A	protein_coding	LOF	AD	Fetal anomalies	6.116	Congenital
PHF21A	PHF21A	protein_coding	LOF	AD	DDG2P	6.8	Congenital
PITX1	PITX1	protein_coding	LOF	AD	Fetal anomalies	6.116	Congenital
PITX1	PITX1	protein_coding	LOF	AD	DDG2P	6.8	Congenital
PITX3	PITX3	protein_coding	LOF	AD	Fetal anomalies	6.116	Congenital
PITX3	PITX3	protein_coding	LOF	AD	DDG2P	6.8	Congenital
POGZ	POGZ	protein_coding	LOF	AD	Fetal anomalies	6.116	Congenital
POGZ	POGZ	protein_coding	LOF	AD	DDG2P	6.8	Congenital
POLR1B	POLR1B	protein_coding	LOF	AD	Fetal anomalies	6.116	Congenital
POLR2A	POLR2A	protein_coding	LOF	AD	DDG2P	6.8	Congenital
POU3F3	POU3F3	protein_coding	LOF	AD	DDG2P	6.8	Congenital
POU4F1	POU4F1	protein_coding	LOF	AD	DDG2P	6.8	Congenital
PPM1D	PPM1D	protein_coding	LOF	AD	DDG2P	6.8	Congenital
PPP2CA	PPP2CA	protein_coding	LOF	AD	Fetal anomalies	6.116	Congenital
PPP2CA	PPP2CA	protein_coding	LOF	AD	DDG2P	6.8	Congenital
PPP2R1A	PPP2R1A	protein_coding	LOF	AD	Fetal anomalies	6.116	Congenital
PPP2R1A	PPP2R1A	protein_coding	LOF	AD	DDG2P	6.8	Congenital
PRKAR1B	PRKAR1B	protein_coding	LOF	AD	DDG2P	6.8	Congenital
PRPF8	PRPF8	protein_coding	LOF	AD	DDG2P	6.8	Congenital
PRR12	PRR12	protein_coding	LOF	AD	Fetal anomalies	6.116	Congenital
PRR12	PRR12	protein_coding	LOF	AD	DDG2P	6.8	Congenital
PRRX1	PRRX1	protein_coding	LOF	AD	Fetal anomalies	6.116	Congenital
PRRX1	PRRX1	protein_coding	LOF	AD	DDG2P	6.8	Congenital
PTHLH	PTHLH	protein_coding	LOF	AD	Fetal anomalies	6.116	Congenital
PTHLH	PTHLH	protein_coding	LOF	AD	DDG2P	6.8	Congenital
PUM1	PUM1	protein_coding	LOF	AD	Fetal anomalies	6.116	Congenital
PURA	PURA	protein_coding	LOF	AD	DDG2P	6.8	Congenital
QRICH1	QRICH1	protein_coding	LOF	AD	Fetal anomalies	6.116	Congenital
QRICH1	QRICH1	protein_coding	LOF	AD	DDG2P	6.8	Congenital
RAB11A	RAB11A	protein_coding	LOF	AD	Fetal anomalies	6.116	Congenital
RAB11A	RAB11A	protein_coding	LOF	AD	DDG2P	6.8	Congenital
RAB11B	RAB11B	protein_coding	LOF	AD	DDG2P	6.8	Congenital
RAC1	RAC1	protein_coding	LOF	AD	Fetal anomalies	6.116	Congenital
RAC1	RAC1	protein_coding	LOF	AD	DDG2P	6.8	Congenital
RAI1	RAI1	protein_coding	LOF	AD	Fetal anomalies	6.116	Congenital
RAI1	RAI1	protein_coding	LOF	AD	DDG2P	6.8	Congenital
RBP4	RBP4	protein_coding	LOF	AD	Fetal anomalies	6.116	Congenital
RBPJ	RBPJ	protein_coding	LOF	AD	Fetal anomalies	6.116	Congenital
RBPJ	RBPJ	protein_coding	LOF	AD	DDG2P	6.8	Congenital
RERE	RERE	protein_coding	LOF	AD	Fetal anomalies	6.116	Congenital
RERE	RERE	protein_coding	LOF	AD	DDG2P	6.8	Congenital
ROBO4	ROBO4	protein_coding	LOF	AD	DDG2P	6.8	Congenital
RORA	RORA	protein_coding	LOF	AD	DDG2P	6.8	Congenital
RORB	RORB	protein_coding	LOF	AD	DDG2P	6.8	Congenital
RPL13	RPL13	protein_coding	LOF	AD	Fetal anomalies	6.116	Congenital
RPS23	RPS23	protein_coding	LOF	AD	DDG2P	6.8	Congenital
SATB1	SATB1	protein_coding	LOF	AD	DDG2P	6.8	Congenital
SATB2	SATB2	protein_coding	LOF	AD	Fetal anomalies	6.116	Congenital
SATB2	SATB2	protein_coding	LOF	AD	DDG2P	6.8	Congenital
SCAF4	SCAF4	protein_coding	LOF	AD	Fetal anomalies	6.116	Congenital
SCAF4	SCAF4	protein_coding	LOF	AD	DDG2P	6.8	Congenital
SCN1B	SCN1B	protein_coding	LOF	AD	DDG2P	6.8	Congenital
SEMA6B	SEMA6B	protein_coding	LOF	AD	DDG2P	6.8	Congenital
SET	SET	protein_coding	LOF	AD	DDG2P	6.8	Congenital
SETBP1	SETBP1	protein_coding	LOF	AD	Fetal anomalies	6.116	Congenital
SETBP1	SETBP1	protein_coding	LOF	AD	DDG2P	6.8	Congenital
SETD1A	SETD1A	protein_coding	LOF	AD	Fetal anomalies	6.116	Congenital
SETD1A	SETD1A	protein_coding	LOF	AD	DDG2P	6.8	Congenital
SETD1B	SETD1B	protein_coding	LOF	AD	DDG2P	6.8	Congenital
SETD5	SETD5	protein_coding	LOF	AD	Fetal anomalies	6.116	Congenital
SETD5	SETD5	protein_coding	LOF	AD	DDG2P	6.8	Congenital
SHANK1	SHANK1	protein_coding	LOF	AD	DDG2P	6.8	Congenital
SHANK2	SHANK2	protein_coding	LOF	AD	DDG2P	6.8	Congenital
SHROOM3	SHROOM3	protein_coding	LOF	AD	DDG2P	6.8	Congenital
SIAH1	SIAH1	protein_coding	LOF	AD	DDG2P	6.8	Congenital
SIK1	SIK1	protein_coding	LOF	AD	DDG2P	6.8	Congenital
SIN3A	SIN3A	protein_coding	LOF	AD	Fetal anomalies	6.116	Congenital
SIN3A	SIN3A	protein_coding	LOF	AD	DDG2P	6.8	Congenital
SLC20A1	SLC20A1	protein_coding	LOF	AD	Fetal anomalies	6.116	Congenital
SLC25A24	SLC25A24	protein_coding	LOF	AD	Fetal anomalies	6.116	Congenital
SLC25A24	SLC25A24	protein_coding	LOF	AD	DDG2P	6.8	Congenital
SLC32A1	SLC32A1	protein_coding	LOF	AD	DDG2P	6.8	Congenital
SLC6A1	SLC6A1	protein_coding	LOF	AD	DDG2P	6.8	Congenital
SMARCA2	SMARCA2	protein_coding	LOF	AD	Fetal anomalies	6.116	Congenital
SMARCA2	SMARCA2	protein_coding	LOF	AD	DDG2P	6.8	Congenital
SMARCC2	SMARCC2	protein_coding	LOF	AD	DDG2P	6.8	Congenital
SMARCD1	SMARCD1	protein_coding	LOF	AD	Fetal anomalies	6.116	Congenital
SMARCD1	SMARCD1	protein_coding	LOF	AD	DDG2P	6.8	Congenital
SNAP25	SNAP25	protein_coding	LOF	AD	Fetal anomalies	6.116	Congenital
SNAP25	SNAP25	protein_coding	LOF	AD	DDG2P	6.8	Congenital
SNRPB	SNRPB	protein_coding	LOF	AD	Fetal anomalies	6.116	Congenital
SNRPB	SNRPB	protein_coding	LOF	AD	DDG2P	6.8	Congenital
SON	SON	protein_coding	LOF	AD	Fetal anomalies	6.116	Congenital
SON	SON	protein_coding	LOF	AD	DDG2P	6.8	Congenital
SOX4	SOX4	protein_coding	LOF	AD	DDG2P	6.8	Congenital
SOX5	SOX5	protein_coding	LOF	AD	DDG2P	6.8	Congenital
SOX6	SOX6	protein_coding	LOF	AD	Fetal anomalies	6.116	Congenital
SOX6	SOX6	protein_coding	LOF	AD	DDG2P	6.8	Congenital
SPEN	SPEN	protein_coding	LOF	AD	Fetal anomalies	6.116	Congenital
SPEN	SPEN	protein_coding	LOF	AD	DDG2P	6.8	Congenital
SRCAP	SRCAP	protein_coding	LOF	AD	IUGR and IGF abnormalities	1.7	Congenital
SRCAP	SRCAP	protein_coding	LOF	AD	Fetal anomalies	6.116	Congenital
SRCAP	SRCAP	protein_coding	LOF	AD	DDG2P	6.8	Congenital
SRP54	SRP54	protein_coding	LOF	AD	DDG2P	6.8	Congenital
SRRM2	SRRM2	protein_coding	LOF	AD	DDG2P	6.8	Congenital
STAG1	STAG1	protein_coding	LOF	AD	DDG2P	6.8	Congenital
STT3A	STT3A	protein_coding	GOF	AD	DDG2P	6.8	Congenital
STX1B	STX1B	protein_coding	LOF	AD	DDG2P	6.8	Congenital
SYNGAP1	SYNGAP1	protein_coding	LOF	AD	DDG2P	6.8	Congenital
SYT1	SYT1	protein_coding	LOF	AD	DDG2P	6.8	Congenital
TAOK1	TAOK1	protein_coding	LOF	AD	DDG2P	6.8	Congenital
TBL1XR1	TBL1XR1	protein_coding	LOF	AD	Fetal anomalies	6.116	Congenital
TBL1XR1	TBL1XR1	protein_coding	LOF	AD	DDG2P	6.8	Congenital
TBR1	TBR1	protein_coding	LOF	AD	Fetal anomalies	6.116	Congenital
TBR1	TBR1	protein_coding	LOF	AD	DDG2P	6.8	Congenital
TBX1	TBX1	protein_coding	LOF	AD	Fetal anomalies	6.116	Congenital
TBX1	TBX1	protein_coding	LOF	AD	DDG2P	6.8	Congenital
TBX6	TBX6	protein_coding	LOF	AD	Fetal anomalies	6.116	Congenital
TCF20	TCF20	protein_coding	LOF	AD	DDG2P	6.8	Congenital
TCF7L2	TCF7L2	protein_coding	LOF	AD	DDG2P	6.8	Congenital
TFAP2B	TFAP2B	protein_coding	LOF	AD	Fetal anomalies	6.116	Congenital
TFAP2B	TFAP2B	protein_coding	LOF	AD	DDG2P	6.8	Congenital
TLK2	TLK2	protein_coding	LOF	AD	DDG2P	6.8	Congenital
TMEM106B	TMEM106B	protein_coding	LOF	AD	DDG2P	6.8	Congenital
TMEM163	TMEM163	protein_coding	LOF	AD	DDG2P	6.8	Congenital
TMEM240	TMEM240	protein_coding	LOF	AD	DDG2P	6.8	Congenital
TMEM63A	TMEM63A	protein_coding	LOF	AD	DDG2P	6.8	Congenital
TNRC6B	TNRC6B	protein_coding	LOF	AD	DDG2P	6.8	Congenital
TRA2B	TRA2B	protein_coding	LOF	AD	DDG2P	6.8	Congenital
TRIO	TRIO	protein_coding	LOF	AD	DDG2P	6.8	Congenital
TRIP12	TRIP12	protein_coding	LOF	AD	Fetal anomalies	6.116	Congenital
TRIP12	TRIP12	protein_coding	LOF	AD	DDG2P	6.8	Congenital
TRPS1	TRPS1	protein_coding	LOF	AD	Fetal anomalies	6.116	Congenital
TRPS1	TRPS1	protein_coding	LOF	AD	DDG2P	6.8	Congenital
TUBB	TUBB	protein_coding	LOF	AD	Fetal anomalies	6.116	Congenital
TUBB	TUBB	protein_coding	LOF	AD	DDG2P	6.8	Congenital
TUBB2A	TUBB2A	protein_coding	LOF	AD	Fetal anomalies	6.116	Congenital
TUBB2A	TUBB2A	protein_coding	LOF	AD	DDG2P	6.8	Congenital
TUBG1	TUBG1	protein_coding	LOF	AD	Fetal anomalies	6.116	Congenital
TUBG1	TUBG1	protein_coding	LOF	AD	DDG2P	6.8	Congenital
U2AF2	U2AF2	protein_coding	LOF	AD	Fetal anomalies	6.116	Congenital
U2AF2	U2AF2	protein_coding	LOF	AD	DDG2P	6.8	Congenital
UBA2	UBA2	protein_coding	LOF	AD	Fetal anomalies	6.116	Congenital
UBA2	UBA2	protein_coding	LOF	AD	DDG2P	6.8	Congenital
UBAP2L	UBAP2L	protein_coding	LOF	AD	DDG2P	6.8	Congenital
UBE3A	UBE3A	protein_coding	LOF	AD	DDG2P	6.8	Congenital
UFSP2	UFSP2	protein_coding	LOF	AD	Fetal anomalies	6.116	Congenital
UPF1	UPF1	protein_coding	LOF	AD	DDG2P	6.8	Congenital
USP7	USP7	protein_coding	LOF	AD	DDG2P	6.8	Congenital
VPS4A	VPS4A	protein_coding	GOF	AD	Fetal anomalies	6.116	Congenital
VPS4A	VPS4A	protein_coding	GOF	AD	DDG2P	6.8	Congenital
WAC	WAC	protein_coding	LOF	AD	DDG2P	6.8	Congenital
WARS	WARS1	protein_coding	LOF	AD	DDG2P	6.8	Congenital
WASF1	WASF1	protein_coding	LOF	AD	DDG2P	6.8	Congenital
WDFY3	WDFY3	protein_coding	LOF	AD	DDG2P	6.8	Congenital
WDR26	WDR26	protein_coding	LOF	AD	Fetal anomalies	6.116	Congenital
WDR26	WDR26	protein_coding	LOF	AD	DDG2P	6.8	Congenital
WDR37	WDR37	protein_coding	LOF	AD	Fetal anomalies	6.116	Congenital
WDR37	WDR37	protein_coding	LOF	AD	DDG2P	6.8	Congenital
WDR5	WDR5	protein_coding	LOF	AD	DDG2P	6.8	Congenital
WNT5A	WNT5A	protein_coding	LOF	AD	Fetal anomalies	6.116	Congenital
WNT5A	WNT5A	protein_coding	LOF	AD	DDG2P	6.8	Congenital
YWHAG	YWHAG	protein_coding	LOF	AD	DDG2P	6.8	Congenital
YY1	YY1	protein_coding	LOF	AD	Fetal anomalies	6.116	Congenital
YY1	YY1	protein_coding	LOF	AD	DDG2P	6.8	Congenital
ZBTB18	ZBTB18	protein_coding	LOF	AD	Fetal anomalies	6.116	Congenital
ZBTB18	ZBTB18	protein_coding	LOF	AD	DDG2P	6.8	Congenital
ZFHX4	ZFHX4	protein_coding	LOF	AD	DDG2P	6.8	Congenital
ZMIZ1	ZMIZ1	protein_coding	LOF	AD	Fetal anomalies	6.116	Congenital
ZMIZ1	ZMIZ1	protein_coding	LOF	AD	DDG2P	6.8	Congenital
ZMYM2	ZMYM2	protein_coding	LOF	AD	Fetal anomalies	6.116	Congenital
ZMYM2	ZMYM2	protein_coding	LOF	AD	DDG2P	6.8	Congenital
ZMYND11	ZMYND11	protein_coding	LOF	AD	DDG2P	6.8	Congenital
ZMYND8	ZMYND8	protein_coding	LOF	AD	DDG2P	6.8	Congenital
ZNF292	ZNF292	protein_coding	LOF	AD	DDG2P	6.8	Congenital
ZNF462	ZNF462	protein_coding	LOF	AD	Fetal anomalies	6.116	Congenital
ZNF462	ZNF462	protein_coding	LOF	AD	DDG2P	6.8	Congenital
ZNF750	ZNF750	protein_coding	LOF	AD	DDG2P	6.8	Congenital
ACTA2	ACTA2	protein_coding	LOF	AD	Gastrointestinal neuromuscular disorders	1.3	Digestive
ACTA2	ACTA2	protein_coding	LOF	AD	Paediatric pseudo-obstruction syndrome	2.4	Digestive
ACTG2	ACTG2	protein_coding	LOF	AD	Gastrointestinal neuromuscular disorders	1.3	Digestive
ACTG2	ACTG2	protein_coding	LOF	AD	Paediatric pseudo-obstruction syndrome	2.4	Digestive
ALG8	ALG8	protein_coding	LOF	AD	Polycystic liver disease	1.31	Digestive
BACH2	BACH2	protein_coding	LOF	AD	Infantile enterocolitis & monogenic inflammatory bowel disease	1.45	Digestive
CDX1	CDX1	protein_coding	LOF	AD	Non-syndromic familial congenital anorectal malformations	1.14	Digestive
CTLA4	CTLA4	protein_coding	LOF	AD	Infantile enterocolitis & monogenic inflammatory bowel disease	1.45	Digestive
CTLA4	CTLA4	protein_coding	LOF	AD	Gastrointestinal epithelial barrier disorders	1.76	Digestive
CTLA4	CTLA4	protein_coding	LOF	AD	Intestinal failure or congenital diarrhoea	3.6	Digestive
DNAJB11	DNAJB11	protein_coding	LOF	AD	Polycystic liver disease	1.31	Digestive
FOXF1	FOXF1	protein_coding	LOF	AD	Non-syndromic familial congenital anorectal malformations	1.14	Digestive
GANAB	GANAB	protein_coding	LOF	AD	Polycystic liver disease	1.31	Digestive
GLI3	GLI3	protein_coding	LOF	AD	Non-syndromic familial congenital anorectal malformations	1.14	Digestive
HNF1B	HNF1B	protein_coding	LOF	AD	Neonatal cholestasis	1.28	Digestive
HNF1B	HNF1B	protein_coding	LOF	AD	Cholestasis	3.12	Digestive
JAG1	JAG1	protein_coding	LOF	AD	Neonatal cholestasis	1.28	Digestive
KMT2D	KMT2D	protein_coding	LOF	AD	Intestinal failure or congenital diarrhoea	3.6	Digestive
LRP5	LRP5	protein_coding	LOF	AD	Polycystic liver disease	1.31	Digestive
MNX1	MNX1	protein_coding	LOF	AD	Non-syndromic familial congenital anorectal malformations	1.14	Digestive
NOTCH2	NOTCH2	protein_coding	LOF	AD	Neonatal cholestasis	1.28	Digestive
NOTCH2	NOTCH2	protein_coding	LOF	AD	Cholestasis	3.12	Digestive
PHOX2B	PHOX2B	protein_coding	LOF	AD	Familial Hirschsprung Disease	1.11	Digestive
PKD1	PKD1	protein_coding	LOF	AD	Polycystic liver disease	1.31	Digestive
PKD2	PKD2	protein_coding	LOF	AD	Polycystic liver disease	1.31	Digestive
PRKCSH	PRKCSH	protein_coding	LOF	AD	Polycystic liver disease	1.31	Digestive
PROK1	PROK1	protein_coding	LOF	AD	Paediatric pseudo-obstruction syndrome	2.4	Digestive
PROKR1	PROKR1	protein_coding	LOF	AD	Paediatric pseudo-obstruction syndrome	2.4	Digestive
PROKR2	PROKR2	protein_coding	LOF	AD	Paediatric pseudo-obstruction syndrome	2.4	Digestive
RET	RET	protein_coding	LOF	AD	Familial Hirschsprung Disease	1.11	Digestive
SALL1	SALL1	protein_coding	LOF	AD	Non-syndromic familial congenital anorectal malformations	1.14	Digestive
SEC63	SEC63	protein_coding	LOF	AD	Polycystic liver disease	1.31	Digestive
SOX10	SOX10	protein_coding	LOF	AD	Familial Hirschsprung Disease	1.11	Digestive
SOX10	SOX10	protein_coding	LOF	AD	Gastrointestinal neuromuscular disorders	1.3	Digestive
SOX10	SOX10	protein_coding	LOF	AD	Paediatric pseudo-obstruction syndrome	2.4	Digestive
TGFBR1	TGFBR1	protein_coding	LOF	AD	Infantile enterocolitis & monogenic inflammatory bowel disease	1.45	Digestive
TGFBR2	TGFBR2	protein_coding	LOF	AD	Infantile enterocolitis & monogenic inflammatory bowel disease	1.45	Digestive
ZEB2	ZEB2	protein_coding	LOF	AD	Familial Hirschsprung Disease	1.11	Digestive
ZEB2	ZEB2	protein_coding	LOF	AD	Paediatric pseudo-obstruction syndrome	2.4	Digestive
ACTG1	ACTG1	protein_coding	LOF	AD	Monogenic hearing loss	5.47	Ear
ACVR2B	ACVR2B	protein_coding	LOF	AD	Familial non syndromic congenital heart disease	1.9	Ear
ATP11A	ATP11A	protein_coding	LOF	AD	Monogenic hearing loss	5.47	Ear
ATP2B2	ATP2B2	protein_coding	LOF	AD	Monogenic hearing loss	5.47	Ear
ATP6V1B2	ATP6V1B2	protein_coding	LOF	AD	Monogenic hearing loss	5.47	Ear
BMP4	BMP4	protein_coding	LOF	AD	Deafness and congenital structural abnormalities	1.37	Ear
CCDC50	CCDC50	protein_coding	LOF	AD	Monogenic hearing loss	5.47	Ear
CFC1	CFC1	protein_coding	LOF	AD	Familial non syndromic congenital heart disease	1.9	Ear
CHD7	CHD7	protein_coding	LOF	AD	Deafness and congenital structural abnormalities	1.37	Ear
CHD7	CHD7	protein_coding	LOF	AD	Monogenic hearing loss	5.47	Ear
COCH	COCH	protein_coding	LOF	AD	Familial Meniere Disease	1.4	Ear
COL11A1	COL11A1	protein_coding	LOF	AD	Monogenic hearing loss	5.47	Ear
COL2A1	COL2A1	protein_coding	LOF	AD	Monogenic hearing loss	5.47	Ear
CRYM	CRYM	protein_coding	LOF	AD	Monogenic hearing loss	5.47	Ear
CTNND1	CTNND1	protein_coding	LOF	AD	Familial non syndromic congenital heart disease	1.9	Ear
DNMT1	DNMT1	protein_coding	LOF	AD	Monogenic hearing loss	5.47	Ear
EDNRA	EDNRA	protein_coding	LOF	AD	Deafness and congenital structural abnormalities	1.37	Ear
EFTUD2	EFTUD2	protein_coding	LOF	AD	Deafness and congenital structural abnormalities	1.37	Ear
ELN	ELN	protein_coding	LOF	AD	Familial non syndromic congenital heart disease	1.9	Ear
EYA1	EYA1	protein_coding	LOF	AD	Deafness and congenital structural abnormalities	1.37	Ear
EYA1	EYA1	protein_coding	LOF	AD	Monogenic hearing loss	5.47	Ear
FGF10	FGF10	protein_coding	LOF	AD	Deafness and congenital structural abnormalities	1.37	Ear
FOXI3	FOXI3	protein_coding	LOF	AD	Deafness and congenital structural abnormalities	1.37	Ear
GATA3	GATA3	protein_coding	LOF	AD	Monogenic hearing loss	5.47	Ear
GATA4	GATA4	protein_coding	LOF	AD	Familial non syndromic congenital heart disease	1.9	Ear
GATA6	GATA6	protein_coding	LOF	AD	Familial non syndromic congenital heart disease	1.9	Ear
GNAI3	GNAI3	protein_coding	LOF	AD	Deafness and congenital structural abnormalities	1.37	Ear
GREB1L	GREB1L	protein_coding	LOF	AD	Monogenic hearing loss	5.47	Ear
JAG1	JAG1	protein_coding	LOF	AD	Familial non syndromic congenital heart disease	1.9	Ear
KMT2D	KMT2D	protein_coding	LOF	AD	Deafness and congenital structural abnormalities	1.37	Ear
MYH9	MYH9	protein_coding	LOF	AD	Monogenic hearing loss	5.47	Ear
NKX2-5	NKX2-5	protein_coding	LOF	AD	Familial non syndromic congenital heart disease	1.9	Ear
NLRP12	NLRP12	protein_coding	LOF	AD	Monogenic hearing loss	5.47	Ear
NODAL	NODAL	protein_coding	LOF	AD	Familial non syndromic congenital heart disease	1.9	Ear
NOTCH2	NOTCH2	protein_coding	LOF	AD	Familial non syndromic congenital heart disease	1.9	Ear
NR2F2	NR2F2	protein_coding	LOF	AD	Familial non syndromic congenital heart disease	1.9	Ear
OPA1	OPA1	protein_coding	LOF	AD	Auditory Neuropathy Spectrum Disorde	1.1	Ear
OPA1	OPA1	protein_coding	LOF	AD	Monogenic hearing loss	5.47	Ear
OTX2	OTX2	protein_coding	LOF	AD	Deafness and congenital structural abnormalities	1.37	Ear
PAX2	PAX2	protein_coding	LOF	AD	Monogenic hearing loss	5.47	Ear
PBX1	PBX1	protein_coding	LOF	AD	Monogenic hearing loss	5.47	Ear
POLR1A	POLR1A	protein_coding	LOF	AD	Deafness and congenital structural abnormalities	1.37	Ear
POLR1D	POLR1D	protein_coding	LOF	AD	Deafness and congenital structural abnormalities	1.37	Ear
SALL1	SALL1	protein_coding	LOF	AD	Deafness and congenital structural abnormalities	1.37	Ear
SALL1	SALL1	protein_coding	LOF	AD	Monogenic hearing loss	5.47	Ear
SALL4	SALL4	protein_coding	LOF	AD	Deafness and congenital structural abnormalities	1.37	Ear
SALL4	SALL4	protein_coding	LOF	AD	Monogenic hearing loss	5.47	Ear
SF3B4	SF3B4	protein_coding	LOF	AD	Deafness and congenital structural abnormalities	1.37	Ear
SIX1	SIX1	protein_coding	LOF	AD	Deafness and congenital structural abnormalities	1.37	Ear
SIX1	SIX1	protein_coding	LOF	AD	Monogenic hearing loss	5.47	Ear
SOX10	SOX10	protein_coding	LOF	AD	Deafness and congenital structural abnormalities	1.37	Ear
SOX10	SOX10	protein_coding	LOF	AD	Monogenic hearing loss	5.47	Ear
TAB2	TAB2	protein_coding	LOF	AD	Familial non syndromic congenital heart disease	1.9	Ear
TBX5	TBX5	protein_coding	LOF	AD	Familial non syndromic congenital heart disease	1.9	Ear
TCOF1	TCOF1	protein_coding	LOF	AD	Deafness and congenital structural abnormalities	1.37	Ear
TFAP2A	TFAP2A	protein_coding	LOF	AD	Deafness and congenital structural abnormalities	1.37	Ear
TLL1	TLL1	protein_coding	LOF	AD	Familial non syndromic congenital heart disease	1.9	Ear
TRAF7	TRAF7	protein_coding	LOF	AD	Familial non syndromic congenital heart disease	1.9	Ear
DSPP	DSPP	protein_coding	LOF	AD	Monogenic hearing loss	5.47	Ear
EYA4	EYA4	protein_coding	LOF	AD	Monogenic hearing loss	5.47	Ear
MYH14	MYH14	protein_coding	LOF	AD	Monogenic hearing loss	5.47	Ear
OSBPL2	OSBPL2	protein_coding	LOF	AD	Monogenic hearing loss	5.47	Ear
P2RX2	P2RX2	protein_coding	LOF	AD	Monogenic hearing loss	5.47	Ear
PLS1	PLS1	protein_coding	LOF	AD	Monogenic hearing loss	5.47	Ear
POU4F3	POU4F3	protein_coding	LOF	AD	Monogenic hearing loss	5.47	Ear
SLC17A8	SLC17A8	protein_coding	LOF	AD	Monogenic hearing loss	5.47	Ear
USP48	USP48	protein_coding	LOF	AD	Monogenic hearing loss	5.47	Ear
AKT2	AKT2	protein_coding	LOF	AD	Familial diabetes	1.68	Endocrine/Metabolic
ALB	ALB	protein_coding	LOF	AD	Hyperthyroidism	3.4	Endocrine/Metabolic
AP2S1	AP2S1	protein_coding	LOF	AD	Familial hyperparathyroidism or hypocalciuric hypercalcaemia	3.6	Endocrine/Metabolic
APPL1	APPL1	protein_coding	LOF	AD	Familial diabetes	1.68	Endocrine/Metabolic
ARMC5	ARMC5	protein_coding	LOF	AD	Primary pigmented nodular adrenocortical disease	1.1	Endocrine/Metabolic
ATP5G3	ATP5MC3	protein_coding	LOF	AD	Mitochondrial disorder with complex V deficiency	3.1	Endocrine/Metabolic
ATP5G3	ATP5MC3	protein_coding	LOF	AD	Possible mitochondrial disorder - nuclear genes	4.15	Endocrine/Metabolic
ATP5G3	ATP5MC3	protein_coding	LOF	AD	Mitochondrial disorders	9.36	Endocrine/Metabolic
AVP	AVP	protein_coding	LOF	AD	Hereditary isolated diabetes insipidus	2.1	Endocrine/Metabolic
BMP6	BMP6	protein_coding	LOF	AD	Iron metabolism disorders - NOT common HFE mutations	3.1	Endocrine/Metabolic
CDC73	CDC73	protein_coding	LOF	AD	Familial hyperparathyroidism or hypocalciuric hypercalcaemia	3.6	Endocrine/Metabolic
CDKN1B	CDKN1B	protein_coding	LOF	AD	Familial hyperparathyroidism or hypocalciuric hypercalcaemia	3.6	Endocrine/Metabolic
CDKN1C	CDKN1C	protein_coding	LOF	AD	Congenital adrenal hypoplasia	4.6	Endocrine/Metabolic
CEL	CEL	protein_coding	LOF	AD	Familial diabetes	1.68	Endocrine/Metabolic
CHD7	CHD7	protein_coding	LOF	AD	Pituitary hormone deficiency	4.2	Endocrine/Metabolic
CHD7	CHD7	protein_coding	LOF	AD	Hypogonadotropic hypogonadism	1.42	Endocrine/Metabolic
CNOT1	CNOT1	protein_coding	LOF	AD	Neonatal diabetes	5.9	Endocrine/Metabolic
CREB3L3	CREB3L3	protein_coding	LOF	AD	Severe hypertriglyceridaemia	1.18	Endocrine/Metabolic
CYCS	CYCS	protein_coding	LOF	AD	Possible mitochondrial disorder - nuclear genes	4.15	Endocrine/Metabolic
CYCS	CYCS	protein_coding	LOF	AD	Mitochondrial disorders	9.36	Endocrine/Metabolic
CYP11A1	CYP11A1	protein_coding	LOF	AD	Congenital adrenal hypoplasia	4.6	Endocrine/Metabolic
DNA2	DNA2	protein_coding	LOF	AD	Mitochondrial DNA maintenance disorder	3.6	Endocrine/Metabolic
DNA2	DNA2	protein_coding	LOF	AD	Undiagnosed metabolic disorders	1.639	Endocrine/Metabolic
DNA2	DNA2	protein_coding	LOF	AD	Possible mitochondrial disorder - nuclear genes	4.15	Endocrine/Metabolic
DNA2	DNA2	protein_coding	LOF	AD	Mitochondrial disorders	9.36	Endocrine/Metabolic
DNAJC5	DNAJC5	protein_coding	LOF	AD	Lysosomal storage disorder	3.4	Endocrine/Metabolic
DNAJC5	DNAJC5	protein_coding	LOF	AD	Undiagnosed metabolic disorders	1.639	Endocrine/Metabolic
DYRK1B	DYRK1B	protein_coding	LOF	AD	Familial diabetes	1.68	Endocrine/Metabolic
EIF2B1	EIF2B1	protein_coding	LOF	AD	Neonatal diabetes	5.9	Endocrine/Metabolic
EXT1	EXT1	protein_coding	LOF	AD	Congenital disorders of glycosylation	7.11	Endocrine/Metabolic
EXT1	EXT1	protein_coding	LOF	AD	Undiagnosed metabolic disorders	1.639	Endocrine/Metabolic
FBN1	FBN1	protein_coding	LOF	AD	Lipodystrophy - childhood onset	4.62	Endocrine/Metabolic
FGF8	FGF8	protein_coding	LOF	AD	Pituitary hormone deficiency	4.2	Endocrine/Metabolic
FGFR1	FGFR1	protein_coding	LOF	AD	Pituitary hormone deficiency	4.2	Endocrine/Metabolic
FOXA2	FOXA2	protein_coding	LOF	AD	Pituitary hormone deficiency	4.2	Endocrine/Metabolic
FOXA2	FOXA2	protein_coding	LOF	AD	Congenital hyperinsulinism	3.5	Endocrine/Metabolic
FOXL2	FOXL2	protein_coding	LOF	AD	Primary ovarian insufficiency	1.71	Endocrine/Metabolic
GATA3	GATA3	protein_coding	LOF	AD	Familial hypoparathyroidism	3.4	Endocrine/Metabolic
GATA4	GATA4	protein_coding	LOF	AD	Diabetes with additional phenotypes suggestive of a monogenic aetiology	1.68	Endocrine/Metabolic
GATA4	GATA4	protein_coding	LOF	AD	Neonatal diabetes	5.9	Endocrine/Metabolic
GATA4	GATA4	protein_coding	LOF	AD	Familial diabetes	1.68	Endocrine/Metabolic
GATA6	GATA6	protein_coding	LOF	AD	Diabetes with additional phenotypes suggestive of a monogenic aetiology	1.68	Endocrine/Metabolic
GCK	GCK	protein_coding	LOF	AD	Glucokinase-related fasting hyperglycaemia	1.1	Endocrine/Metabolic
GCM2	GCM2	protein_coding	LOF	AD	Familial hyperparathyroidism or hypocalciuric hypercalcaemia	3.6	Endocrine/Metabolic
GLI2	GLI2	protein_coding	LOF	AD	Pituitary hormone deficiency	4.2	Endocrine/Metabolic
GLI2	GLI2	protein_coding	LOF	AD	Hypogonadotropic hypogonadism	1.42	Endocrine/Metabolic
GLI3	GLI3	protein_coding	LOF	AD	Pituitary hormone deficiency	4.2	Endocrine/Metabolic
HK1	HK1	protein_coding	GOF	AD	Congenital hyperinsulinism	3.5	Endocrine/Metabolic
HMBS	HMBS	protein_coding	LOF	AD	Non-acute porphyrias	1.29	Endocrine/Metabolic
HMBS	HMBS	protein_coding	LOF	AD	Undiagnosed metabolic disorders	1.639	Endocrine/Metabolic
HNF1A	HNF1A	protein_coding	LOF	AD	Diabetes with additional phenotypes suggestive of a monogenic aetiology	1.68	Endocrine/Metabolic
HNF1A	HNF1A	protein_coding	LOF	AD	Congenital hyperinsulinism	3.5	Endocrine/Metabolic
HNF1A	HNF1A	protein_coding	LOF	AD	Familial diabetes	1.68	Endocrine/Metabolic
HNF1B	HNF1B	protein_coding	LOF	AD	Diabetes with additional phenotypes suggestive of a monogenic aetiology	1.68	Endocrine/Metabolic
HNF1B	HNF1B	protein_coding	LOF	AD	Neonatal diabetes	5.9	Endocrine/Metabolic
HNF1B	HNF1B	protein_coding	LOF	AD	Familial diabetes	1.68	Endocrine/Metabolic
HNF4A	HNF4A	protein_coding	LOF	AD	Diabetes with additional phenotypes suggestive of a monogenic aetiology	1.68	Endocrine/Metabolic
HNF4A	HNF4A	protein_coding	LOF	AD	Congenital hyperinsulinism	3.5	Endocrine/Metabolic
HNF4A	HNF4A	protein_coding	LOF	AD	Familial diabetes	1.68	Endocrine/Metabolic
IDH2	IDH2	protein_coding	LOF	AD	Undiagnosed metabolic disorders	1.639	Endocrine/Metabolic
INSR	INSR	protein_coding	LOF	AD	Diabetes with additional phenotypes suggestive of a monogenic aetiology	1.68	Endocrine/Metabolic
INSR	INSR	protein_coding	LOF	AD	Congenital hyperinsulinism	3.5	Endocrine/Metabolic
INSR	INSR	protein_coding	LOF	AD	Familial diabetes	1.68	Endocrine/Metabolic
KCNJ11	KCNJ11	protein_coding	GOF	AD	Neonatal diabetes	5.9	Endocrine/Metabolic
KCNJ5	KCNJ5	protein_coding	LOF	AD	Primary hyperaldosteronism - KCNJ5	1.1	Endocrine/Metabolic
KCNJ6	KCNJ6	protein_coding	LOF	AD	Lipodystrophy - childhood onset	4.62	Endocrine/Metabolic
KIDINS220	KIDINS220	protein_coding	LOF	AD	Severe early-onset obesity	5.18	Endocrine/Metabolic
KLB	KLB	protein_coding	LOF	AD	Hypogonadotropic hypogonadism	1.42	Endocrine/Metabolic
KMT2D	KMT2D	protein_coding	LOF	AD	Congenital hyperinsulinism	3.5	Endocrine/Metabolic
LDLR	LDLR	protein_coding	LOF	AD	Familial hypercholesterolaemia	1.31	Endocrine/Metabolic
LDLR	LDLR	protein_coding	LOF	AD	Undiagnosed metabolic disorders	1.639	Endocrine/Metabolic
LHX4	LHX4	protein_coding	LOF	AD	Pituitary hormone deficiency	4.2	Endocrine/Metabolic
LHX4	LHX4	protein_coding	LOF	AD	Hypogonadotropic hypogonadism	1.42	Endocrine/Metabolic
LHX4	LHX4	protein_coding	LOF	AD	Congenital hypothyroidism	3.2	Endocrine/Metabolic
LMNA	LMNA	protein_coding	GOF	AD	Diabetes with additional phenotypes suggestive of a monogenic aetiology	1.68	Endocrine/Metabolic
LMNA	LMNA	protein_coding	GOF	AD	Lipodystrophy - childhood onset	4.62	Endocrine/Metabolic
MAGEL2	MAGEL2	protein_coding	LOF	AD	Congenital hyperinsulinism	3.5	Endocrine/Metabolic
MEN1	MEN1	protein_coding	LOF	AD	Familial hyperparathyroidism or hypocalciuric hypercalcaemia	3.6	Endocrine/Metabolic
MYT1L	MYT1L	protein_coding	LOF	AD	Severe early-onset obesity	5.18	Endocrine/Metabolic
NKX2-1	NKX2-1	protein_coding	LOF	AD	Congenital hypothyroidism	3.2	Endocrine/Metabolic
NOBOX	NOBOX	protein_coding	LOF	AD	Primary ovarian insufficiency	1.71	Endocrine/Metabolic
NR5A1	NR5A1	protein_coding	LOF	AD	Primary ovarian insufficiency	1.71	Endocrine/Metabolic
NSD1	NSD1	protein_coding	LOF	AD	Congenital hyperinsulinism	3.5	Endocrine/Metabolic
NTRK2	NTRK2	protein_coding	LOF	AD	Severe early-onset obesity	5.18	Endocrine/Metabolic
OTX2	OTX2	protein_coding	LOF	AD	Pituitary hormone deficiency	4.2	Endocrine/Metabolic
OTX2	OTX2	protein_coding	LOF	AD	Congenital hypothyroidism	3.2	Endocrine/Metabolic
PAX6	PAX6	protein_coding	LOF	AD	Familial diabetes	1.68	Endocrine/Metabolic
PAX8	PAX8	protein_coding	LOF	AD	Congenital hypothyroidism	3.2	Endocrine/Metabolic
PDE11A	PDE11A	protein_coding	LOF	AD	Primary pigmented nodular adrenocortical disease	1.1	Endocrine/Metabolic
PDE4D	PDE4D	protein_coding	LOF	AD	Albright hereditary osteodystrophy, pseudohypoparathyroidism, pseudopseudohypoparathyroidism, acrodysostosis and osteoma cutis	1.5	Endocrine/Metabolic
PDE8B	PDE8B	protein_coding	LOF	AD	Primary pigmented nodular adrenocortical disease	1.1	Endocrine/Metabolic
PHIP	PHIP	protein_coding	LOF	AD	Severe early-onset obesity	5.18	Endocrine/Metabolic
PIK3R1	PIK3R1	protein_coding	LOF	AD	Diabetes with additional phenotypes suggestive of a monogenic aetiology	1.68	Endocrine/Metabolic
PIK3R1	PIK3R1	protein_coding	LOF	AD	Familial diabetes	1.68	Endocrine/Metabolic
PITX2	PITX2	protein_coding	LOF	AD	Pituitary hormone deficiency	4.2	Endocrine/Metabolic
PLIN1	PLIN1	protein_coding	LOF	AD	Familial diabetes	1.68	Endocrine/Metabolic
POLD1	POLD1	protein_coding	LOF	AD	Lipodystrophy - childhood onset	4.62	Endocrine/Metabolic
PPARG	PPARG	protein_coding	LOF	AD	Diabetes with additional phenotypes suggestive of a monogenic aetiology	1.68	Endocrine/Metabolic
PPARG	PPARG	protein_coding	LOF	AD	Familial diabetes	1.68	Endocrine/Metabolic
PPARG	PPARG	protein_coding	LOF	AD	Lipodystrophy - childhood onset	4.62	Endocrine/Metabolic
PRKAG2	PRKAG2	protein_coding	LOF	AD	Glycogen storage disease	2.5	Endocrine/Metabolic
PRKAG2	PRKAG2	protein_coding	LOF	AD	Undiagnosed metabolic disorders	1.639	Endocrine/Metabolic
PRKAR1A	PRKAR1A	protein_coding	LOF	AD	Primary pigmented nodular adrenocortical disease	1.1	Endocrine/Metabolic
PRKAR1A	PRKAR1A	protein_coding	LOF	AD	Congenital hypothyroidism	3.2	Endocrine/Metabolic
PRKAR1A	PRKAR1A	protein_coding	LOF	AD	Albright hereditary osteodystrophy, pseudohypoparathyroidism, pseudopseudohypoparathyroidism, acrodysostosis and osteoma cutis	1.5	Endocrine/Metabolic
PROKR2	PROKR2	protein_coding	LOF	AD	Pituitary hormone deficiency	4.2	Endocrine/Metabolic
RET	RET	protein_coding	GOF	AD	Familial hyperparathyroidism or hypocalciuric hypercalcaemia	3.6	Endocrine/Metabolic
SIM1	SIM1	protein_coding	LOF	AD	Severe early-onset obesity	5.18	Endocrine/Metabolic
SLC16A1	SLC16A1	protein_coding	LOF	AD	Congenital hyperinsulinism	3.5	Endocrine/Metabolic
SLC34A1	SLC34A1	protein_coding	LOF	AD	Hypophosphataemia or rickets	4.1	Endocrine/Metabolic
SLC37A4	SLC37A4	protein_coding	LOF	AD	Congenital disorders of glycosylation	7.11	Endocrine/Metabolic
SLC40A1	SLC40A1	protein_coding	LOF	AD	Diabetes with additional phenotypes suggestive of a monogenic aetiology	1.68	Endocrine/Metabolic
SLC40A1	SLC40A1	protein_coding	LOF	AD	Hypogonadotropic hypogonadism	1.42	Endocrine/Metabolic
SLC40A1	SLC40A1	protein_coding	LOF	AD	Iron metabolism disorders - NOT common HFE mutations	3.1	Endocrine/Metabolic
SLC40A1	SLC40A1	protein_coding	LOF	AD	Undiagnosed metabolic disorders	1.639	Endocrine/Metabolic
SOX10	SOX10	protein_coding	LOF	AD	Hypogonadotropic hypogonadism	1.42	Endocrine/Metabolic
SOX2	SOX2	protein_coding	LOF	AD	Pituitary hormone deficiency	4.2	Endocrine/Metabolic
SOX2	SOX2	protein_coding	LOF	AD	Hypogonadotropic hypogonadism	1.42	Endocrine/Metabolic
SPINK1	SPINK1	protein_coding	LOF	AD	Pancreatitis	3.4	Endocrine/Metabolic
SPTLC2	SPTLC2	protein_coding	LOF	AD	Undiagnosed metabolic disorders	1.639	Endocrine/Metabolic
THRA	THRA	protein_coding	LOF	AD	Hyperthyroidism	3.4	Endocrine/Metabolic
THRA	THRA	protein_coding	LOF	AD	Congenital hypothyroidism	3.2	Endocrine/Metabolic
TSHR	TSHR	protein_coding	LOF	AD	Hyperthyroidism	3.4	Endocrine/Metabolic
TTR	TTR	protein_coding	LOF	AD	Hyperthyroidism	3.4	Endocrine/Metabolic
UROD	UROD	protein_coding	LOF	AD	Non-acute porphyrias	1.29	Endocrine/Metabolic
UROD	UROD	protein_coding	LOF	AD	Undiagnosed metabolic disorders	1.639	Endocrine/Metabolic
WDR11	WDR11	protein_coding	LOF	AD	Hypogonadotropic hypogonadism	1.42	Endocrine/Metabolic
WFS1	WFS1	protein_coding	LOF	AD	Neonatal diabetes	5.9	Endocrine/Metabolic
ZBTB20	ZBTB20	protein_coding	LOF	AD	Familial diabetes	1.68	Endocrine/Metabolic
GABRG2	GABRG2	protein_coding	LOF	AD	Undiagnosed metabolic disorders	1.639	Endocrine/Metabolic
TBX1	TBX1	protein_coding	LOF	AD	Familial hypoparathyroidism	3.4	Endocrine/Metabolic
ACTB	ACTB	protein_coding	LOF	AD	Ocular coloboma	1.51	Eye
ACTB	ACTB	protein_coding	LOF	AD	Structural eye disease	4.34	Eye
ACTG1	ACTG1	protein_coding	LOF	AD	Ocular coloboma	1.51	Eye
ACTG1	ACTG1	protein_coding	LOF	AD	Structural eye disease	4.34	Eye
ANK3	ANK3	protein_coding	LOF	AD	Structural eye disease	4.34	Eye
ARHGAP35	ARHGAP35	protein_coding	LOF	AD	Structural eye disease	4.34	Eye
BFSP2	BFSP2	protein_coding	LOF	AD	Bilateral congenital or childhood onset cataracts	7.5	Eye
BMP4	BMP4	protein_coding	LOF	AD	Ocular coloboma	1.51	Eye
BMP4	BMP4	protein_coding	LOF	AD	Anophthalmia or microphthalmia	1.56	Eye
BMP4	BMP4	protein_coding	LOF	AD	Structural eye disease	4.34	Eye
C1QTNF5	C1QTNF5	protein_coding	LOF	AD	Retinal disorders	8.74	Eye
CACNA1A	CACNA1A	protein_coding	LOF	AD	Infantile nystagmus	1.11	Eye
CFH	CFH	protein_coding	LOF	AD	Retinal disorders	8.74	Eye
CHD7	CHD7	protein_coding	LOF	AD	Structural eye disease	4.34	Eye
COG4	COG4	protein_coding	LOF	AD	Bilateral congenital or childhood onset cataracts	7.5	Eye
COL11A1	COL11A1	protein_coding	LOF	AD	Retinal disorders	8.74	Eye
COL17A1	COL17A1	protein_coding	LOF	AD	Corneal dystrophy	4.6	Eye
COL2A1	COL2A1	protein_coding	LOF	AD	Bilateral congenital or childhood onset cataracts	7.5	Eye
COL2A1	COL2A1	protein_coding	LOF	AD	Retinal disorders	8.74	Eye
COL4A1	COL4A1	protein_coding	LOF	AD	Bilateral congenital or childhood onset cataracts	7.5	Eye
COL4A1	COL4A1	protein_coding	LOF	AD	Anophthalmia or microphthalmia	1.56	Eye
COL4A1	COL4A1	protein_coding	LOF	AD	Structural eye disease	4.34	Eye
COL8A2	COL8A2	protein_coding	LOF	AD	Corneal abnormalities	1.14	Eye
COL8A2	COL8A2	protein_coding	LOF	AD	Corneal dystrophy	4.6	Eye
CREBBP	CREBBP	protein_coding	LOF	AD	Structural eye disease	4.34	Eye
CRYBA1	CRYBA1	protein_coding	LOF	AD	Bilateral congenital or childhood onset cataracts	7.5	Eye
CRYBA4	CRYBA4	protein_coding	LOF	AD	Bilateral congenital or childhood onset cataracts	7.5	Eye
CRYBB2	CRYBB2	protein_coding	LOF	AD	Bilateral congenital or childhood onset cataracts	7.5	Eye
CRYGC	CRYGC	protein_coding	LOF	AD	Bilateral congenital or childhood onset cataracts	7.5	Eye
CRYGC	CRYGC	protein_coding	LOF	AD	Structural eye disease	4.34	Eye
CRYGD	CRYGD	protein_coding	LOF	AD	Bilateral congenital or childhood onset cataracts	7.5	Eye
CRYGS	CRYGS	protein_coding	LOF	AD	Bilateral congenital or childhood onset cataracts	7.5	Eye
CTNNA1	CTNNA1	protein_coding	LOF	AD	Retinal disorders	8.74	Eye
CTNNB1	CTNNB1	protein_coding	LOF	AD	Retinal disorders	8.74	Eye
DCN	DCN	protein_coding	LOF	AD	Corneal abnormalities	1.14	Eye
DCN	DCN	protein_coding	LOF	AD	Corneal dystrophy	4.6	Eye
DNM1L	DNM1L	protein_coding	LOF	AD	Optic neuropathy	5.26	Eye
ELOVL4	ELOVL4	protein_coding	LOF	AD	Retinal disorders	8.74	Eye
FBN1	FBN1	protein_coding	LOF	AD	Structural eye disease	4.34	Eye
FOXC1	FOXC1	protein_coding	LOF	AD	Sporadic aniridia	3.5	Eye
FOXC1	FOXC1	protein_coding	LOF	AD	Anophthalmia or microphthalmia	1.56	Eye
FOXC1	FOXC1	protein_coding	LOF	AD	Structural eye disease	4.34	Eye
FTL	FTL	protein_coding	LOF	AD	Bilateral congenital or childhood onset cataracts	7.5	Eye
FZD5	FZD5	protein_coding	LOF	AD	Ocular coloboma	1.51	Eye
GJA3	GJA3	protein_coding	LOF	AD	Bilateral congenital or childhood onset cataracts	7.5	Eye
GJA8	GJA8	protein_coding	LOF	AD	Bilateral congenital or childhood onset cataracts	7.5	Eye
GJA8	GJA8	protein_coding	LOF	AD	Structural eye disease	4.34	Eye
GLI3	GLI3	protein_coding	LOF	AD	Ophthalmological ciliopathies	5.9	Eye
GRHL2	GRHL2	protein_coding	LOF	AD	Corneal dystrophy	4.6	Eye
GSN	GSN	protein_coding	LOF	AD	Corneal abnormalities	1.14	Eye
GSN	GSN	protein_coding	LOF	AD	Corneal dystrophy	4.6	Eye
KIF11	KIF11	protein_coding	LOF	AD	Retinal disorders	8.74	Eye
KIF11	KIF11	protein_coding	LOF	AD	Structural eye disease	4.34	Eye
KIF21A	KIF21A	protein_coding	LOF	AD	Congenital fibrosis of the extraocular muscles	2.1	Eye
KMT2D	KMT2D	protein_coding	LOF	AD	Anophthalmia or microphthalmia	1.56	Eye
KRT12	KRT12	protein_coding	LOF	AD	Corneal abnormalities	1.14	Eye
KRT12	KRT12	protein_coding	LOF	AD	Corneal dystrophy	4.6	Eye
KRT3	KRT3	protein_coding	LOF	AD	Corneal abnormalities	1.14	Eye
KRT3	KRT3	protein_coding	LOF	AD	Corneal dystrophy	4.6	Eye
LHX2	LHX2	protein_coding	LOF	AD	Optic neuropathy	5.26	Eye
LMX1B	LMX1B	protein_coding	LOF	AD	Structural eye disease	4.34	Eye
MAF	MAF	protein_coding	LOF	AD	Bilateral congenital or childhood onset cataracts	7.5	Eye
MAF	MAF	protein_coding	LOF	AD	Corneal abnormalities	1.14	Eye
MYH9	MYH9	protein_coding	LOF	AD	Bilateral congenital or childhood onset cataracts	7.5	Eye
MYRF	MYRF	protein_coding	LOF	AD	Anophthalmia or microphthalmia	1.56	Eye
MYRF	MYRF	protein_coding	LOF	AD	Structural eye disease	4.34	Eye
NF2	NF2	protein_coding	LOF	AD	Bilateral congenital or childhood onset cataracts	7.5	Eye
NR2F1	NR2F1	protein_coding	LOF	AD	Optic neuropathy	5.26	Eye
OPA3	OPA3	protein_coding	LOF	AD	Bilateral congenital or childhood onset cataracts	7.5	Eye
OTX2	OTX2	protein_coding	LOF	AD	Ocular coloboma	1.51	Eye
OTX2	OTX2	protein_coding	LOF	AD	Anophthalmia or microphthalmia	1.56	Eye
OTX2	OTX2	protein_coding	LOF	AD	Structural eye disease	4.34	Eye
OVOL2	OVOL2	protein_coding	LOF	AD	Corneal abnormalities	1.14	Eye
OVOL2	OVOL2	protein_coding	LOF	AD	Corneal dystrophy	4.6	Eye
PAX2	PAX2	protein_coding	LOF	AD	Ocular coloboma	1.51	Eye
PAX2	PAX2	protein_coding	LOF	AD	Anophthalmia or microphthalmia	1.56	Eye
PAX2	PAX2	protein_coding	LOF	AD	Structural eye disease	4.34	Eye
PAX6	PAX6	protein_coding	LOF	AD	Bilateral congenital or childhood onset cataracts	7.5	Eye
PAX6	PAX6	protein_coding	LOF	AD	Sporadic aniridia	3.5	Eye
PAX6	PAX6	protein_coding	LOF	AD	Ocular coloboma	1.51	Eye
PAX6	PAX6	protein_coding	LOF	AD	Anophthalmia or microphthalmia	1.56	Eye
PAX6	PAX6	protein_coding	LOF	AD	Structural eye disease	4.34	Eye
PIK3R1	PIK3R1	protein_coding	LOF	AD	Corneal abnormalities	1.14	Eye
PIKFYVE	PIKFYVE	protein_coding	LOF	AD	Corneal abnormalities	1.14	Eye
PIKFYVE	PIKFYVE	protein_coding	LOF	AD	Corneal dystrophy	4.6	Eye
PITX2	PITX2	protein_coding	LOF	AD	Corneal abnormalities	1.14	Eye
PITX2	PITX2	protein_coding	LOF	AD	Anophthalmia or microphthalmia	1.56	Eye
PITX2	PITX2	protein_coding	LOF	AD	Structural eye disease	4.34	Eye
PTCH1	PTCH1	protein_coding	LOF	AD	Structural eye disease	4.34	Eye
PUF60	PUF60	protein_coding	LOF	AD	Ocular coloboma	1.51	Eye
PUF60	PUF60	protein_coding	LOF	AD	Structural eye disease	4.34	Eye
RHOA	RHOA	protein_coding	LOF	AD	Structural eye disease	4.34	Eye
SALL1	SALL1	protein_coding	LOF	AD	Structural eye disease	4.34	Eye
SALL4	SALL4	protein_coding	LOF	AD	Ocular coloboma	1.51	Eye
SALL4	SALL4	protein_coding	LOF	AD	Structural eye disease	4.34	Eye
SHH	SHH	protein_coding	LOF	AD	Anophthalmia or microphthalmia	1.56	Eye
SHH	SHH	protein_coding	LOF	AD	Structural eye disease	4.34	Eye
SLC16A12	SLC16A12	protein_coding	LOF	AD	Bilateral congenital or childhood onset cataracts	7.5	Eye
SLC16A12	SLC16A12	protein_coding	LOF	AD	Corneal abnormalities	1.14	Eye
SLC2A1	SLC2A1	protein_coding	LOF	AD	Bilateral congenital or childhood onset cataracts	7.5	Eye
SMO	SMO	protein_coding	LOF	AD	Ocular coloboma	1.51	Eye
SMO	SMO	protein_coding	LOF	AD	Anophthalmia or microphthalmia	1.56	Eye
SMO	SMO	protein_coding	LOF	AD	Structural eye disease	4.34	Eye
SOX2	SOX2	protein_coding	LOF	AD	Ocular coloboma	1.51	Eye
SOX2	SOX2	protein_coding	LOF	AD	Anophthalmia or microphthalmia	1.56	Eye
SOX2	SOX2	protein_coding	LOF	AD	Structural eye disease	4.34	Eye
SREBF1	SREBF1	protein_coding	LOF	AD	Bilateral congenital or childhood onset cataracts	7.5	Eye
TCF4	TCF4	protein_coding	LOF	AD	Corneal dystrophy	4.6	Eye
TFAP2A	TFAP2A	protein_coding	LOF	AD	Bilateral congenital or childhood onset cataracts	7.5	Eye
TFAP2A	TFAP2A	protein_coding	LOF	AD	Structural eye disease	4.34	Eye
TMEM98	TMEM98	protein_coding	LOF	AD	Anophthalmia or microphthalmia	1.56	Eye
TUBB3	TUBB3	protein_coding	LOF	AD	Congenital fibrosis of the extraocular muscles	2.1	Eye
UBIAD1	UBIAD1	protein_coding	LOF	AD	Corneal abnormalities	1.14	Eye
UBIAD1	UBIAD1	protein_coding	LOF	AD	Corneal dystrophy	4.6	Eye
VCAN	VCAN	protein_coding	LOF	AD	Retinal disorders	8.74	Eye
VSX1	VSX1	protein_coding	LOF	AD	Corneal abnormalities	1.14	Eye
YAP1	YAP1	protein_coding	LOF	AD	Ocular coloboma	1.51	Eye
YAP1	YAP1	protein_coding	LOF	AD	Structural eye disease	4.34	Eye
ZEB1	ZEB1	protein_coding	LOF	AD	Corneal abnormalities	1.14	Eye
ZEB1	ZEB1	protein_coding	LOF	AD	Corneal dystrophy	4.6	Eye
ZEB2	ZEB2	protein_coding	LOF	AD	Structural eye disease	4.34	Eye
CRIM1	CRIM1	protein_coding	LOF	AD	Structural eye disease	4.34	Eye
FOXD3	FOXD3	protein_coding	LOF	AD	Structural eye disease	4.34	Eye
GUCA1B	GUCA1B	protein_coding	LOF	AD	Retinal disorders	8.74	Eye
KLHL7	KLHL7	protein_coding	LOF	AD	Retinal disorders	8.74	Eye
MIP	MIP	protein_coding	LOF	AD	Bilateral congenital or childhood onset cataracts	7.5	Eye
NACC1	NACC1	protein_coding	LOF	AD	Bilateral congenital or childhood onset cataracts	7.5	Eye
PACS1	PACS1	protein_coding	LOF	AD	Structural eye disease	4.34	Eye
PITX3	PITX3	protein_coding	LOF	AD	Bilateral congenital or childhood onset cataracts	7.5	Eye
PITX3	PITX3	protein_coding	LOF	AD	Structural eye disease	4.34	Eye
PRPF31	PRPF31	protein_coding	LOF	AD	Retinal disorders	8.74	Eye
PRPF4	PRPF4	protein_coding	LOF	AD	Retinal disorders	8.74	Eye
PRPF6	PRPF6	protein_coding	LOF	AD	Retinal disorders	8.74	Eye
PRPF8	PRPF8	protein_coding	LOF	AD	Retinal disorders	8.74	Eye
PRR12	PRR12	protein_coding	LOF	AD	Structural eye disease	4.34	Eye
RERE	RERE	protein_coding	LOF	AD	Structural eye disease	4.34	Eye
RP9	RP9	protein_coding	LOF	AD	Retinal disorders	8.74	Eye
TOPORS	TOPORS	protein_coding	LOF	AD	Retinal disorders	8.74	Eye
TUBB4B	TUBB4B	protein_coding	LOF	AD	Retinal disorders	8.74	Eye
UNC119	UNC119	protein_coding	LOF	AD	Retinal disorders	8.74	Eye
VIM	VIM	protein_coding	LOF	AD	Bilateral congenital or childhood onset cataracts	7.5	Eye
VPS4A	VPS4A	protein_coding	GOF	AD	Bilateral congenital or childhood onset cataracts	7.5	Eye
WDR37	WDR37	protein_coding	LOF	AD	Structural eye disease	4.34	Eye
ACTG2	ACTG2	protein_coding	LOF	AD	Unexplained kidney failure in young people	1.123	Genitourinary
ACTG2	ACTG2	protein_coding	LOF	AD	CAKUT	1.181	Genitourinary
ACTN4	ACTN4	protein_coding	LOF	AD	Unexplained kidney failure in young people	1.123	Genitourinary
ACTN4	ACTN4	protein_coding	LOF	AD	Proteinuric renal disease	5.6	Genitourinary
ALG5	ALG5	protein_coding	LOF	AD	Cystic kidney disease	8.1	Genitourinary
ALG8	ALG8	protein_coding	LOF	AD	Cystic kidney disease	8.1	Genitourinary
AP2S1	AP2S1	protein_coding	LOF	AD	Renal tubulopathies	5.8	Genitourinary
ATP1A1	ATP1A1	protein_coding	LOF	AD	Renal tubulopathies	5.8	Genitourinary
CHD7	CHD7	protein_coding	LOF	AD	Unexplained kidney failure in young people	1.123	Genitourinary
CHD7	CHD7	protein_coding	LOF	AD	CAKUT	1.181	Genitourinary
COL4A1	COL4A1	protein_coding	LOF	AD	Cystic kidney disease	8.1	Genitourinary
COL4A1	COL4A1	protein_coding	LOF	AD	Haematuria	2.16	Genitourinary
CUL3	CUL3	protein_coding	LOF	AD	Renal tubulopathies	5.8	Genitourinary
CYP24A1	CYP24A1	protein_coding	LOF	AD	Cystic kidney disease	8.1	Genitourinary
DNAJB11	DNAJB11	protein_coding	LOF	AD	Tubulointerstitial kidney disease	3.1	Genitourinary
DNAJB11	DNAJB11	protein_coding	LOF	AD	Cystic kidney disease	8.1	Genitourinary
DSTYK	DSTYK	protein_coding	LOF	AD	Unexplained kidney failure in young people	1.123	Genitourinary
DSTYK	DSTYK	protein_coding	LOF	AD	CAKUT	1.181	Genitourinary
EYA1	EYA1	protein_coding	LOF	AD	Unexplained kidney failure in young people	1.123	Genitourinary
EYA1	EYA1	protein_coding	LOF	AD	CAKUT	1.181	Genitourinary
FLCN	FLCN	protein_coding	LOF	AD	Cystic kidney disease	8.1	Genitourinary
GANAB	GANAB	protein_coding	LOF	AD	Cystic kidney disease	8.1	Genitourinary
GATA3	GATA3	protein_coding	LOF	AD	Unexplained kidney failure in young people	1.123	Genitourinary
GATA3	GATA3	protein_coding	LOF	AD	CAKUT	1.181	Genitourinary
GLI3	GLI3	protein_coding	LOF	AD	Unexplained kidney failure in young people	1.123	Genitourinary
GLI3	GLI3	protein_coding	LOF	AD	CAKUT	1.181	Genitourinary
GREB1L	GREB1L	protein_coding	LOF	AD	CAKUT	1.181	Genitourinary
HNF1B	HNF1B	protein_coding	LOF	AD	Tubulointerstitial kidney disease	3.1	Genitourinary
HNF1B	HNF1B	protein_coding	LOF	AD	Cystic kidney disease	8.1	Genitourinary
HNF1B	HNF1B	protein_coding	LOF	AD	Unexplained kidney failure in young people	1.123	Genitourinary
HNF1B	HNF1B	protein_coding	LOF	AD	CAKUT	1.181	Genitourinary
HNF1B	HNF1B	protein_coding	LOF	AD	Renal tubulopathies	5.8	Genitourinary
HNF1B	HNF1B	protein_coding	LOF	AD	Renal ciliopathies	4.4	Genitourinary
HNF4A	HNF4A	protein_coding	LOF	AD	Nephrocalcinosis or nephrolithiasis	5.2	Genitourinary
HNF4A	HNF4A	protein_coding	LOF	AD	Renal tubulopathies	5.8	Genitourinary
HOXA13	HOXA13	protein_coding	LOF	AD	CAKUT	1.181	Genitourinary
INF2	INF2	protein_coding	GOF	AD	Unexplained kidney failure in young people	1.123	Genitourinary
JAG1	JAG1	protein_coding	LOF	AD	CAKUT	1.181	Genitourinary
KMT2D	KMT2D	protein_coding	LOF	AD	CAKUT	1.181	Genitourinary
LIFR	LIFR	protein_coding	LOF	AD	CAKUT	1.181	Genitourinary
LMX1B	LMX1B	protein_coding	LOF	AD	Unexplained kidney failure in young people	1.123	Genitourinary
LMX1B	LMX1B	protein_coding	LOF	AD	Proteinuric renal disease	5.6	Genitourinary
MUC1	MUC1	protein_coding	LOF	AD	Tubulointerstitial kidney disease	3.1	Genitourinary
MUC1	MUC1	protein_coding	LOF	AD	Unexplained kidney failure in young people	1.123	Genitourinary
MYH9	MYH9	protein_coding	LOF	AD	Unexplained kidney failure in young people	1.123	Genitourinary
MYH9	MYH9	protein_coding	LOF	AD	Haematuria	2.16	Genitourinary
MYH9	MYH9	protein_coding	LOF	AD	Proteinuric renal disease	5.6	Genitourinary
NIPBL	NIPBL	protein_coding	LOF	AD	CAKUT	1.181	Genitourinary
NOTCH2	NOTCH2	protein_coding	LOF	AD	CAKUT	1.181	Genitourinary
NR3C2	NR3C2	protein_coding	LOF	AD	Renal tubulopathies	5.8	Genitourinary
PAX2	PAX2	protein_coding	LOF	AD	Cystic kidney disease	8.1	Genitourinary
PAX2	PAX2	protein_coding	LOF	AD	Unexplained kidney failure in young people	1.123	Genitourinary
PAX2	PAX2	protein_coding	LOF	AD	CAKUT	1.181	Genitourinary
PAX2	PAX2	protein_coding	LOF	AD	Proteinuric renal disease	5.6	Genitourinary
PBX1	PBX1	protein_coding	LOF	AD	CAKUT	1.181	Genitourinary
PKD2	PKD2	protein_coding	LOF	AD	Cystic kidney disease	8.1	Genitourinary
PKD2	PKD2	protein_coding	LOF	AD	Unexplained kidney failure in young people	1.123	Genitourinary
PKD2	PKD2	protein_coding	LOF	AD	Renal ciliopathies	4.4	Genitourinary
PODXL	PODXL	protein_coding	LOF	AD	Proteinuric renal disease	5.6	Genitourinary
PRKCSH	PRKCSH	protein_coding	LOF	AD	Cystic kidney disease	8.1	Genitourinary
ROBO2	ROBO2	protein_coding	LOF	AD	CAKUT	1.181	Genitourinary
RRAGD	RRAGD	protein_coding	GOF	AD	Renal tubulopathies	5.8	Genitourinary
[truncated: 16,067 more rows]
