# Supplementary material for: Inherited burden for disease predisposition in diverse populations
Source: NPJ Genom Med. 2026 Feb 18;11:18. doi: 10.1038/s41525-026-00552-5 (PMC13031552; doi:10.1038/s41525-026-00552-5)
Supplement: Supplementary file 3 — Supplementary Data 2. [file 41525_2026_552_MOESM3_ESM.xlsx]

## Sheet: S. Data 2
#Supplementary Data 2. 4358 OMIM disease genes and their disease mechanism.
Entity_Name	Ensembl_Gene_Symbol	Gene_Type	Mode_Of_Action	Mode_Of_Inheritance	Status	Phenotype
DISC2	-	-	-	AD	Disease-gene association	Schizophrenia
DRC2	-	-	-	AR	Disease-gene association	Ciliary dyskinesia, primary, 27
DRC4	-	-	-	AR	Disease-gene association	Ciliary dyskinesia, primary, 33
RMP64	-	-	-	AR	Disease-gene association	Anauxetic dysplasia 3
TRU-TCA1-1	-	-	-	AR	Disease-gene association	Thyroid hormone metabolism, abnormal, 3
CATSPERT	-	-	-	AR	Provisional	?Spermatogenic failure 68
COXFA4	-	-	-	AR	Provisional	?Mitochondrial complex IV deficiency, nuclear type 21
ATXN8OS	ATXN8OS	lncRNA	-	AD	Disease-gene association	Spinocerebellar ataxia 8
ATXN8OS	ATXN8OS	lncRNA	-	AD	Disease-gene association	{Parkinson disease, susceptibility to}
CAPN15	CAPN15	lncRNA	-	AR	Disease-gene association	Oculogastrointestinal neurodevelopmental syndrome
CAST	CAST	lncRNA	-	AR	Disease-gene association	Peeling skin with leukonychia, acral punctate keratoses, cheilitis, and knuckle pads
CHASERR	CHASERR	lncRNA	-	AD	Disease-gene association	Neurodevelopmental disorder with dysmorphic facies, absent speech and ambulation, and brain abnormalities
GNAS-AS1	GNAS-AS1	lncRNA	-	AD	Disease-gene association	Pseudohypoparathyroidism Ib
KCNQ1OT1	KCNQ1OT1	lncRNA	-	AD	Disease-gene association	Beckwith-Wiedemann syndrome
MAP3K14	MAP3K14	lncRNA	-	AR	Disease-gene association	Immunodeficiency 112
MEIOB	MEIOB	lncRNA	-	AR	Disease-gene association	Premature ovarian failure 23
MEIOB	MEIOB	lncRNA	-	AR	Disease-gene association	Spermatogenic failure 22
PATL2	PATL2	lncRNA	-	AR	Disease-gene association	Oocyte/zygote/embryo maturation arrest 4
TERC	TERC	lncRNA	-	AD	Disease-gene association	Dyskeratosis congenita, autosomal dominant 1
TERC	TERC	lncRNA	-	AD	Disease-gene association	Pulmonary fibrosis and/or bone marrow failure syndrome, telomere-related, 2
XIST	XIST	lncRNA	-	-	Disease-gene association	X-inactivation, familial skewed
NUTM2B-AS1	NUTM2B-AS1	lncRNA	-	AD	Provisional	?Oculopharyngeal myopathy with leukoencephalopathy 1
PSMB1	PSMB1	lncRNA	-	AR	Provisional	?Neurodevelopmental disorder with microcephaly, hypotonia, and absent language
MIR140	MIR140	miRNA	-	AD	Disease-gene association	Spondyloepiphyseal dysplasia, Nishimura type
MIR184	MIR184	miRNA	-	AD	Disease-gene association	EDICT syndrome
MIR204	MIR204	miRNA	-	AD	Disease-gene association	Retinal dystrophy and iris coloboma with or without cataract
MIR96	MIR96	miRNA	-	AD	Disease-gene association	Deafness, autosomal dominant 50
MIR2861	MIR2861	miRNA	-	Both	Non-disease	[Bone mineral density QTL 15]
HLA-DRB1	HLA-DRB1	protein_coding	-	AD	Disease-gene association	{Sarcoidosis, susceptibility to, 1}
IRF5	IRF5	protein_coding	-	AD	Disease-gene association	{Systemic lupus erythematosus, susceptibility to, 10}
ITGAV	ITGAV	protein_coding	-	AR	Disease-gene association	Immune dysregulation, neurodevelopmental defects, and colitis
AAAS	AAAS	protein_coding	LOF	AR	Disease-gene association	Achalasia-addisonianism-alacrimia syndrome
AAGAB	AAGAB	protein_coding	LOF	AD	Disease-gene association	Keratoderma, palmoplantar, punctate type IA
AARS2	AARS2	protein_coding	LOF	AR	Disease-gene association	Combined oxidative phosphorylation deficiency 8
AARS2	AARS2	protein_coding	LOF	AR	Disease-gene association	Leukoencephalopathy, progressive, with ovarian failure
AASS	AASS	protein_coding	LOF	AR	Disease-gene association	Hyperlysinemia
ABAT	ABAT	protein_coding	LOF	AR	Disease-gene association	GABA-transaminase deficiency
ABCA1	ABCA1	protein_coding	LOF	AD	Disease-gene association	HDL deficiency, familial, 1
ABCA1	ABCA1	protein_coding	LOF	AR	Disease-gene association	Tangier disease
ABCA12	ABCA12	protein_coding	LOF	AR	Disease-gene association	Ichthyosis, congenital, autosomal recessive 4A
ABCA12	ABCA12	protein_coding	LOF	AR	Disease-gene association	Ichthyosis, congenital, autosomal recessive 4B (harlequin)
ABCA2	ABCA2	protein_coding	LOF	AR	Disease-gene association	Intellectual developmental disorder with poor growth and with or without seizures or ataxia
ABCA3	ABCA3	protein_coding	LOF	AR	Disease-gene association	Surfactant metabolism dysfunction, pulmonary, 3
ABCA4	ABCA4	protein_coding	LOF	AD	Disease-gene association	{Macular degeneration, age-related, 2}
ABCA4	ABCA4	protein_coding	LOF	AR	Disease-gene association	Cone-rod dystrophy 3
ABCA4	ABCA4	protein_coding	LOF	AR	Disease-gene association	Fundus flavimaculatus
ABCA4	ABCA4	protein_coding	LOF	AR	Disease-gene association	Retinal dystrophy, early-onset severe
ABCA4	ABCA4	protein_coding	LOF	AR	Disease-gene association	Retinitis pigmentosa 19
ABCA4	ABCA4	protein_coding	LOF	AR	Disease-gene association	Stargardt disease 1
ABCB11	ABCB11	protein_coding	LOF	AR	Disease-gene association	Cholestasis, benign recurrent intrahepatic, 2
ABCB11	ABCB11	protein_coding	LOF	AR	Disease-gene association	Cholestasis, progressive familial intrahepatic 2
ABCB4	ABCB4	protein_coding	LOF	Both	Disease-gene association	Cholestasis, intrahepatic, of pregnancy, 3
ABCB4	ABCB4	protein_coding	LOF	Both	Disease-gene association	Gallbladder disease 1
ABCB4	ABCB4	protein_coding	LOF	AR	Disease-gene association	Cholestasis, progressive familial intrahepatic 3
ABCB7	ABCB7	protein_coding	LOF	XLD	Disease-gene association	Anemia, sideroblastic, with ataxia
ABCC2	ABCC2	protein_coding	LOF	AR	Disease-gene association	Dubin-Johnson syndrome
ABCC6	ABCC6	protein_coding	LOF	AD	Disease-gene association	Pseudoxanthoma elasticum, forme fruste
ABCC6	ABCC6	protein_coding	LOF	AR	Disease-gene association	Arterial calcification, generalized, of infancy, 2
ABCC6	ABCC6	protein_coding	LOF	AR	Disease-gene association	Pseudoxanthoma elasticum
ABCC9	ABCC9	protein_coding	LOF	AD	Disease-gene association	Cardiomyopathy, dilated, 1O
ABCC9	ABCC9	protein_coding	LOF	AD	Disease-gene association	Hypertrichotic osteochondrodysplasia (Cantu syndrome)
ABCC9	ABCC9	protein_coding	LOF	AR	Disease-gene association	Intellectual disability and myopathy syndrome
ABCD1	ABCD1	protein_coding	LOF	XLR	Disease-gene association	Adrenoleukodystrophy
ABCD1	ABCD1	protein_coding	LOF	XLR	Disease-gene association	Adrenomyeloneuropathy, adult
ABCD4	ABCD4	protein_coding	LOF	AR	Disease-gene association	Methylmalonic aciduria and homocystinuria, cblJ type
ABCG5	ABCG5	protein_coding	LOF	AR	Disease-gene association	Sitosterolemia 2
ABCG8	ABCG8	protein_coding	LOF	AR	Disease-gene association	Sitosterolemia 1
ABHD12	ABHD12	protein_coding	LOF	AR	Disease-gene association	Polyneuropathy, hearing loss, ataxia, retinitis pigmentosa, and cataract
ABHD16A	ABHD16A	protein_coding	LOF	AR	Disease-gene association	Spastic paraplegia 86, autosomal recessive
ABHD5	ABHD5	protein_coding	LOF	AR	Disease-gene association	Chanarin-Dorfman syndrome
ACACA	ACACA	protein_coding	LOF	AR	Disease-gene association	Acetyl-CoA carboxylase deficiency
ACAD8	ACAD8	protein_coding	LOF	AR	Disease-gene association	Isobutyryl-CoA dehydrogenase deficiency
ACAD9	ACAD9	protein_coding	LOF	AR	Disease-gene association	Mitochondrial complex I deficiency, nuclear type 20
ACADM	ACADM	protein_coding	LOF	AR	Disease-gene association	Acyl-CoA dehydrogenase, medium chain, deficiency of
ACADS	ACADS	protein_coding	LOF	AR	Disease-gene association	Acyl-CoA dehydrogenase, short-chain, deficiency of
ACADSB	ACADSB	protein_coding	LOF	AR	Disease-gene association	2-methylbutyrylglycinuria
ACADVL	ACADVL	protein_coding	LOF	AR	Disease-gene association	VLCAD deficiency
ACAN	ACAN	protein_coding	LOF	AD	Disease-gene association	Short stature and advanced bone age, with or without early-onset osteoarthritis and/or osteochondritis dissecans
ACAN	ACAN	protein_coding	LOF	AR	Disease-gene association	Spondyloepimetaphyseal dysplasia, aggrecan type
ACAT1	ACAT1	protein_coding	LOF	AR	Disease-gene association	Alpha-methylacetoacetic aciduria
ACBD5	ACBD5	protein_coding	LOF	AR	Disease-gene association	Retinal dystrophy with leukodystrophy
ACBD6	ACBD6	protein_coding	LOF	AR	Disease-gene association	Neurodevelopmental disorder with progressive movement abnormalities
ACE	ACE	protein_coding	LOF	AR	Disease-gene association	Renal tubular dysgenesis
ACO2	ACO2	protein_coding	LOF	Both	Disease-gene association	Optic atrophy 9
ACO2	ACO2	protein_coding	LOF	AR	Disease-gene association	Infantile cerebellar-retinal degeneration
ACP4	ACP4	protein_coding	LOF	AR	Disease-gene association	Amelogenesis imperfecta, type IJ
ACP5	ACP5	protein_coding	LOF	AR	Disease-gene association	Spondyloenchondrodysplasia with immune dysregulation
ACSF3	ACSF3	protein_coding	LOF	AR	Disease-gene association	Combined malonic and methylmalonic aciduria
ACSL4	ACSL4	protein_coding	LOF	XLD	Disease-gene association	Intellectual developmental disorder, X-linked 63
ACTA1	ACTA1	protein_coding	LOF	AD	Disease-gene association	Congenital myopathy 2A, typical, autosomal dominant
ACTA1	ACTA1	protein_coding	LOF	AD	Disease-gene association	Congenital myopathy 2C, severe infantile, autosomal dominant
ACTA1	ACTA1	protein_coding	LOF	AR	Disease-gene association	Congenital myopathy 2B, severe infantile, autosomal recessive
ACTA2	ACTA2	protein_coding	LOF	AD	Disease-gene association	Aortic aneurysm, familial thoracic 6
ACTA2	ACTA2	protein_coding	LOF	AD	Disease-gene association	Smooth muscle dysfunction syndrome
ACTC1	ACTC1	protein_coding	LOF	AD	Disease-gene association	Atrial septal defect 5
ACTC1	ACTC1	protein_coding	LOF	AD	Disease-gene association	Cardiomyopathy, dilated, 1R
ACTC1	ACTC1	protein_coding	LOF	AD	Disease-gene association	Cardiomyopathy, hypertrophic, 11
ACTC1	ACTC1	protein_coding	LOF	AD	Disease-gene association	Left ventricular noncompaction 4
ACTG1	ACTG1	protein_coding	LOF	AD	Disease-gene association	Baraitser-Winter syndrome 2
ACTG1	ACTG1	protein_coding	LOF	AD	Disease-gene association	Deafness, autosomal dominant 20/26
ACTG2	ACTG2	protein_coding	LOF	AD	Disease-gene association	Megacystis-microcolon-intestinal hypoperistalsis syndrome 5
ACTG2	ACTG2	protein_coding	LOF	AD	Disease-gene association	Visceral myopathy 1
ACTN1	ACTN1	protein_coding	LOF	AD	Disease-gene association	Bleeding disorder, platelet-type, 15
ACTN2	ACTN2	protein_coding	LOF	AD	Disease-gene association	Cardiomyopathy, dilated, 1AA, with or without LVNC
ACTN2	ACTN2	protein_coding	LOF	AD	Disease-gene association	Cardiomyopathy, hypertrophic, 23, with or without LVNC
ACTN2	ACTN2	protein_coding	LOF	AD	Disease-gene association	Congenital myopathy 8
ACTN2	ACTN2	protein_coding	LOF	AD	Disease-gene association	Myopathy, distal, 6, adult onset
ACTN4	ACTN4	protein_coding	LOF	AD	Disease-gene association	Glomerulosclerosis, focal segmental, 1
ACVR1	ACVR1	protein_coding	LOF	AD	Disease-gene association	Fibrodysplasia ossificans progressiva
ACVRL1	ACVRL1	protein_coding	LOF	AD	Disease-gene association	Telangiectasia, hereditary hemorrhagic, type 2
ACY1	ACY1	protein_coding	LOF	AR	Disease-gene association	Aminoacylase 1 deficiency
ADA	ADA	protein_coding	LOF	AR	Disease-gene association	Adenosine deaminase deficiency, partial
ADA	ADA	protein_coding	LOF	AR	Disease-gene association	Severe combined immunodeficiency due to ADA deficiency
ADA2	ADA2	protein_coding	LOF	AR	Disease-gene association	Sneddon syndrome
ADA2	ADA2	protein_coding	LOF	AR	Disease-gene association	Vasculitis, autoinflammation, immunodeficiency, and hematologic defects syndrome
ADAM10	ADAM10	protein_coding	LOF	AD	Disease-gene association	Reticulate acropigmentation of Kitamura
ADAM22	ADAM22	protein_coding	LOF	AR	Disease-gene association	Developmental and epileptic encephalopathy 61
ADAM9	ADAM9	protein_coding	LOF	AR	Disease-gene association	Cone-rod dystrophy 9
ADAMTS10	ADAMTS10	protein_coding	LOF	AR	Disease-gene association	Weill-Marchesani syndrome 1, recessive
ADAMTS13	ADAMTS13	protein_coding	LOF	AR	Disease-gene association	Thrombotic thrombocytopenic purpura, hereditary
ADAMTS15	ADAMTS15	protein_coding	LOF	AR	Disease-gene association	Arthrogryposis, distal, type 12
ADAMTS17	ADAMTS17	protein_coding	LOF	AR	Disease-gene association	Weill-Marchesani 4 syndrome, recessive
ADAMTS18	ADAMTS18	protein_coding	LOF	AR	Disease-gene association	Microcornea, myopic chorioretinal atrophy, and telecanthus
ADAMTS19	ADAMTS19	protein_coding	LOF	AR	Disease-gene association	Cardiac valvular dysplasia 2
ADAMTS2	ADAMTS2	protein_coding	LOF	AR	Disease-gene association	Ehlers-Danlos syndrome, dermatosparaxis type
ADAMTS3	ADAMTS3	protein_coding	LOF	AR	Disease-gene association	Hennekam lymphangiectasia-lymphedema syndrome 3
ADAMTSL2	ADAMTSL2	protein_coding	LOF	AR	Disease-gene association	Geleophysic dysplasia 1
ADAMTSL4	ADAMTSL4	protein_coding	LOF	AR	Disease-gene association	Ectopia lentis et pupillae
ADAMTSL4	ADAMTSL4	protein_coding	LOF	AR	Disease-gene association	Ectopia lentis, isolated, autosomal recessive
ADAR	ADAR	protein_coding	LOF	AD	Disease-gene association	Dyschromatosis symmetrica hereditaria
ADAR	ADAR	protein_coding	LOF	AR	Disease-gene association	Aicardi-Goutieres syndrome 6
ADARB1	ADARB1	protein_coding	LOF	AR	Disease-gene association	Neurodevelopmental disorder with hypotonia, microcephaly, and seizures
ADCY3	ADCY3	protein_coding	LOF	AR	Disease-gene association	{Obesity, susceptibility to, BMIQ19}
ADCY6	ADCY6	protein_coding	LOF	AR	Disease-gene association	Lethal congenital contracture syndrome 8
ADD3	ADD3	protein_coding	LOF	AR	Disease-gene association	Cerebral palsy, spastic quadriplegic, 3
ADGRG1	ADGRG1	protein_coding	LOF	AR	Disease-gene association	Cortical dysplasia, complex, with other brain malformations 14A, (bilateral frontoparietal)
ADGRG6	ADGRG6	protein_coding	LOF	AR	Disease-gene association	Lethal congenital contracture syndrome 9
ADGRL1	ADGRL1	protein_coding	LOF	AD	Disease-gene association	Developmental delay, behavioral abnormalities, and neuropsychiatric disorders
ADGRV1	ADGRV1	protein_coding	LOF	AR	Disease-gene association	Usher syndrome, type 2C
ADGRV1	ADGRV1	protein_coding	LOF	AR	Disease-gene association	Usher syndrome, type 2C, GPR98/PDZD7 digenic
ADK	ADK	protein_coding	LOF	AR	Disease-gene association	Hypermethioninemia due to adenosine kinase deficiency
ADNP	ADNP	protein_coding	LOF	AD	Disease-gene association	Helsmoortel-van der Aa syndrome
ADPRS	ADPRS	protein_coding	LOF	AR	Disease-gene association	Neurodegeneration, childhood-onset, stress-induced, with variable ataxia and seizures
ADSL	ADSL	protein_coding	LOF	AR	Disease-gene association	Adenylosuccinase deficiency
ADSS1	ADSS1	protein_coding	LOF	AR	Disease-gene association	Myopathy, distal, 5
AEBP1	AEBP1	protein_coding	LOF	AR	Disease-gene association	Ehlers-Danlos syndrome, classic-like, 2
AFF2	AFF2	protein_coding	LOF	XLR	Disease-gene association	Intellectual developmental disorder, X-linked 109
AFG2A	AFG2A	protein_coding	LOF	AR	Disease-gene association	Neurodevelopmental disorder with hearing loss, seizures, and brain abnormalities
AFG2B	AFG2B	protein_coding	LOF	AR	Disease-gene association	Deafness, autosomal recessive 119
AFG2B	AFG2B	protein_coding	LOF	AR	Disease-gene association	Neurodevelopmental disorder with hearing loss and spasticity
AFG3L2	AFG3L2	protein_coding	LOF	AD	Disease-gene association	Optic atrophy 12
AFG3L2	AFG3L2	protein_coding	LOF	AD	Disease-gene association	Spinocerebellar ataxia 28
AFG3L2	AFG3L2	protein_coding	LOF	AR	Disease-gene association	Spastic ataxia 5, autosomal recessive
AGA	AGA	protein_coding	LOF	AR	Disease-gene association	Aspartylglucosaminuria
AGBL5	AGBL5	protein_coding	LOF	AR	Disease-gene association	Retinitis pigmentosa 75
AGK	AGK	protein_coding	LOF	AR	Disease-gene association	Cataract 38, autosomal recessive
AGK	AGK	protein_coding	LOF	AR	Disease-gene association	Sengers syndrome
AGL	AGL	protein_coding	LOF	AR	Disease-gene association	Glycogen storage disease IIIa
AGL	AGL	protein_coding	LOF	AR	Disease-gene association	Glycogen storage disease IIIb
AGO1	AGO1	protein_coding	LOF	AD	Disease-gene association	Neurodevelopmental disorder with language delay and behavioral abnormalities, with or without seizures
AGO2	AGO2	protein_coding	LOF	AD	Disease-gene association	Lessel-Kreienkamp syndrome
AGPAT2	AGPAT2	protein_coding	LOF	AR	Disease-gene association	Lipodystrophy, congenital generalized, type 1
AGPS	AGPS	protein_coding	LOF	AR	Disease-gene association	Rhizomelic chondrodysplasia punctata, type 3
AGR2	AGR2	protein_coding	LOF	AR	Disease-gene association	Respiratory infections, recurrent, and failure to thrive with or without diarrhea
AGRN	AGRN	protein_coding	LOF	AR	Disease-gene association	Myasthenic syndrome, congenital, 8, with pre- and postsynaptic defects
AGT	AGT	protein_coding	LOF	AR	Disease-gene association	Renal tubular dysgenesis
AGTPBP1	AGTPBP1	protein_coding	LOF	AR	Disease-gene association	Neurodegeneration, childhood-onset, with cerebellar atrophy
AGTR1	AGTR1	protein_coding	LOF	AR	Disease-gene association	Renal tubular dysgenesis
AGXT	AGXT	protein_coding	LOF	AR	Disease-gene association	Hyperoxaluria, primary, type 1
AHCY	AHCY	protein_coding	LOF	AR	Disease-gene association	Hypermethioninemia with deficiency of S-adenosylhomocysteine hydrolase
AHDC1	AHDC1	protein_coding	LOF	AD	Disease-gene association	Xia-Gibbs syndrome
AHI1	AHI1	protein_coding	LOF	AR	Disease-gene association	Joubert syndrome 3
AHR	AHR	protein_coding	LOF	AR	Disease-gene association	Foveal hypoplasia 3
AICDA	AICDA	protein_coding	LOF	AR	Disease-gene association	Immunodeficiency with hyper-IgM, type 2
AIFM1	AIFM1	protein_coding	LOF	XLR	Disease-gene association	Combined oxidative phosphorylation deficiency 6
AIFM1	AIFM1	protein_coding	LOF	XLR	Disease-gene association	Cowchock syndrome
AIFM1	AIFM1	protein_coding	LOF	XLR	Disease-gene association	Deafness, X-linked 5
AIFM1	AIFM1	protein_coding	LOF	XLR	Disease-gene association	Spondyloepimetaphyseal dysplasia, X-linked, with hypomyelinating leukodystrophy
AIMP1	AIMP1	protein_coding	LOF	AR	Disease-gene association	Leukodystrophy, hypomyelinating, 3
AIP	AIP	protein_coding	LOF	AD	Disease-gene association	Pituitary adenoma 1, multiple types
AIP	AIP	protein_coding	LOF	AD	Disease-gene association	Pituitary adenoma predisposition
AIPL1	AIPL1	protein_coding	LOF	Both	Disease-gene association	Cone-rod dystrophy
AIPL1	AIPL1	protein_coding	LOF	Both	Disease-gene association	Leber congenital amaurosis 4
AIPL1	AIPL1	protein_coding	LOF	Both	Disease-gene association	Retinitis pigmentosa, juvenile
AIRE	AIRE	protein_coding	LOF	Both	Disease-gene association	Autoimmune polyendocrinopathy syndrome , type I, with or without reversible metaphyseal dysplasia
AK1	AK1	protein_coding	LOF	AR	Disease-gene association	Anemia, congenital, nonspherocytic hemolytic, 3, adenylate kinase deficient
AK2	AK2	protein_coding	LOF	AR	Disease-gene association	Reticular dysgenesis
AKR1D1	AKR1D1	protein_coding	LOF	AR	Disease-gene association	Bile acid synthesis defect, congenital, 2
ALAD	ALAD	protein_coding	LOF	AR	Disease-gene association	{Lead poisoning, susceptibility to}
ALAD	ALAD	protein_coding	LOF	AR	Disease-gene association	Porphyria, acute hepatic
ALB	ALB	protein_coding	LOF	AR	Disease-gene association	Analbuminemia
ALDH18A1	ALDH18A1	protein_coding	LOF	AD	Disease-gene association	Cutis laxa, autosomal dominant 3
ALDH18A1	ALDH18A1	protein_coding	LOF	AD	Disease-gene association	Spastic paraplegia 9A, autosomal dominant
ALDH18A1	ALDH18A1	protein_coding	LOF	AR	Disease-gene association	Cutis laxa, autosomal recessive, type IIIA
ALDH18A1	ALDH18A1	protein_coding	LOF	AR	Disease-gene association	Spastic paraplegia 9B, autosomal recessive
ALDH1A2	ALDH1A2	protein_coding	LOF	AR	Disease-gene association	Diaphragmatic hernia 4, with cardiovascular defects
ALDH1A3	ALDH1A3	protein_coding	LOF	AR	Disease-gene association	Microphthalmia, isolated 8
ALDH3A2	ALDH3A2	protein_coding	LOF	AR	Disease-gene association	Sjogren-Larsson syndrome
ALDH4A1	ALDH4A1	protein_coding	LOF	AR	Disease-gene association	Hyperprolinemia, type II
ALDH5A1	ALDH5A1	protein_coding	LOF	AR	Disease-gene association	Succinic semialdehyde dehydrogenase deficiency
ALDH6A1	ALDH6A1	protein_coding	LOF	AR	Disease-gene association	Methylmalonate semialdehyde dehydrogenase deficiency
ALDH7A1	ALDH7A1	protein_coding	LOF	AR	Disease-gene association	Epilepsy, early-onset, 4, vitamin B6-dependent
ALDOA	ALDOA	protein_coding	LOF	AR	Disease-gene association	Glycogen storage disease XII
ALDOB	ALDOB	protein_coding	LOF	AR	Disease-gene association	Fructose intolerance, hereditary
ALG1	ALG1	protein_coding	LOF	AR	Disease-gene association	Congenital disorder of glycosylation, type Ik
ALG11	ALG11	protein_coding	LOF	AR	Disease-gene association	Congenital disorder of glycosylation, type Ip
ALG12	ALG12	protein_coding	LOF	AR	Disease-gene association	Congenital disorder of glycosylation, type Ig
ALG14	ALG14	protein_coding	LOF	AR	Disease-gene association	Intellectual developmental disorder with epilepsy, behavioral abnormalities, and coarse facies
ALG14	ALG14	protein_coding	LOF	AR	Disease-gene association	Myopathy, epilepsy, and progressive cerebral atrophy
ALG2	ALG2	protein_coding	LOF	AR	Disease-gene association	Congenital disorder of glycosylation, type Ii
ALG2	ALG2	protein_coding	LOF	AR	Disease-gene association	Myasthenic syndrome, congenital, 14, with tubular aggregates
ALG3	ALG3	protein_coding	LOF	AR	Disease-gene association	Congenital disorder of glycosylation, type Id
ALG5	ALG5	protein_coding	LOF	AD	Disease-gene association	Polycystic kidney disease 7
ALG6	ALG6	protein_coding	LOF	AR	Disease-gene association	Congenital disorder of glycosylation, type Ic
ALG8	ALG8	protein_coding	LOF	AD	Disease-gene association	Polycystic liver disease 3 with or without kidney cysts
ALG8	ALG8	protein_coding	LOF	AR	Disease-gene association	Congenital disorder of glycosylation, type Ih
ALG9	ALG9	protein_coding	LOF	AR	Disease-gene association	Congenital disorder of glycosylation, type Il
ALG9	ALG9	protein_coding	LOF	AR	Disease-gene association	Gillessen-Kaesbach-Nishimura syndrome
ALKBH8	ALKBH8	protein_coding	LOF	AR	Disease-gene association	Intellectual developmental disorder, autosomal recessive 71
ALMS1	ALMS1	protein_coding	LOF	AR	Disease-gene association	Alstrom syndrome
ALOX12B	ALOX12B	protein_coding	LOF	AR	Disease-gene association	Ichthyosis, congenital, autosomal recessive 2
ALOXE3	ALOXE3	protein_coding	LOF	AR	Disease-gene association	Ichthyosis, congenital, autosomal recessive 3
ALPK3	ALPK3	protein_coding	LOF	AR	Disease-gene association	Cardiomyopathy, familial hypertrophic 27
ALPL	ALPL	protein_coding	LOF	Both	Disease-gene association	Hypophosphatasia, adult
ALPL	ALPL	protein_coding	LOF	Both	Disease-gene association	Odontohypophosphatasia
ALPL	ALPL	protein_coding	LOF	AR	Disease-gene association	Hypophosphatasia, childhood
ALPL	ALPL	protein_coding	LOF	AR	Disease-gene association	Hypophosphatasia, infantile
ALS2	ALS2	protein_coding	LOF	AR	Disease-gene association	Amyotrophic lateral sclerosis 2, juvenile
ALS2	ALS2	protein_coding	LOF	AR	Disease-gene association	Primary lateral sclerosis, juvenile
ALS2	ALS2	protein_coding	LOF	AR	Disease-gene association	Spastic paralysis, infantile onset ascending
ALX1	ALX1	protein_coding	LOF	AR	Disease-gene association	Frontonasal dysplasia 3
ALX3	ALX3	protein_coding	LOF	AR	Disease-gene association	Frontonasal dysplasia 1
AMACR	AMACR	protein_coding	LOF	AR	Disease-gene association	Alpha-methylacyl-CoA racemase deficiency
AMACR	AMACR	protein_coding	LOF	AR	Disease-gene association	Bile acid synthesis defect, congenital, 4
AMBN	AMBN	protein_coding	LOF	AR	Disease-gene association	Amelogenesis imperfecta, type IF
AMELX	AMELX	protein_coding	LOF	XLD	Disease-gene association	Amelogenesis imperfecta, type 1E
AMER1	AMER1	protein_coding	LOF	XLD	Disease-gene association	Osteopathia striata with cranial sclerosis
AMH	AMH	protein_coding	LOF	AR	Disease-gene association	Persistent Mullerian duct syndrome, type I
AMHR2	AMHR2	protein_coding	LOF	AR	Disease-gene association	Persistent Mullerian duct syndrome, type II
AMMECR1	AMMECR1	protein_coding	LOF	XLR	Disease-gene association	Midface hypoplasia, hearing impairment, elliptocytosis, and nephrocalcinosis
AMN	AMN	protein_coding	LOF	AR	Disease-gene association	Imerslund-Grasbeck syndrome 2
AMPD1	AMPD1	protein_coding	LOF	AR	Disease-gene association	Myopathy due to myoadenylate deaminase deficiency
AMPD2	AMPD2	protein_coding	LOF	AR	Disease-gene association	Pontocerebellar hypoplasia, type 9
AMT	AMT	protein_coding	LOF	AR	Disease-gene association	Glycine encephalopathy 2
ANAPC1	ANAPC1	protein_coding	LOF	AR	Disease-gene association	Rothmund-Thomson syndrome, type 1
ANGPTL3	ANGPTL3	protein_coding	LOF	AR	Disease-gene association	Hypobetalipoproteinemia, familial, 2
ANK1	ANK1	protein_coding	LOF	Both	Disease-gene association	Spherocytosis, type 1
ANK2	ANK2	protein_coding	LOF	AD	Disease-gene association	Cardiac arrhythmia, ankyrin-B-related
ANK2	ANK2	protein_coding	LOF	AD	Disease-gene association	Long QT syndrome 4
ANK3	ANK3	protein_coding	LOF	AR	Disease-gene association	Intellectual developmental disorder, autosomal recessive 37
ANKH	ANKH	protein_coding	LOF	AD	Disease-gene association	Chondrocalcinosis 2
ANKH	ANKH	protein_coding	LOF	AD	Disease-gene association	Craniometaphyseal dysplasia
ANKLE2	ANKLE2	protein_coding	LOF	AR	Disease-gene association	Microcephaly 16, primary, autosomal recessive
ANKRD11	ANKRD11	protein_coding	LOF	AD	Disease-gene association	KBG syndrome
ANKRD17	ANKRD17	protein_coding	LOF	AD	Disease-gene association	Chopra-Amiel-Gordon syndrome
ANKS6	ANKS6	protein_coding	LOF	AR	Disease-gene association	Nephronophthisis 16
ANO10	ANO10	protein_coding	LOF	AR	Disease-gene association	Spinocerebellar ataxia, autosomal recessive 10
ANO3	ANO3	protein_coding	LOF	AD	Disease-gene association	Dystonia 24
ANO6	ANO6	protein_coding	LOF	AR	Disease-gene association	Scott syndrome
ANOS1	ANOS1	protein_coding	LOF	XLR	Disease-gene association	Hypogonadotropic hypogonadism 1 with or without anosmia (Kallmann syndrome 1)
ANTXR1	ANTXR1	protein_coding	LOF	AR	Disease-gene association	GAPO syndrome
ANTXR2	ANTXR2	protein_coding	LOF	AR	Disease-gene association	Hyaline fibromatosis syndrome
ANXA11	ANXA11	protein_coding	LOF	AD	Disease-gene association	Amyotrophic lateral sclerosis 23
ANXA11	ANXA11	protein_coding	LOF	AD	Disease-gene association	Inclusion body myopathy and brain white matter abnormalities
AP1G1	AP1G1	protein_coding	LOF	AD	Disease-gene association	Usmani-Riazuddin syndrome, autosomal dominant
AP1G1	AP1G1	protein_coding	LOF	AR	Disease-gene association	Usmani-Riazuddin syndrome, autosomal recessive
AP1S1	AP1S1	protein_coding	LOF	AR	Disease-gene association	MEDNIK syndrome
AP1S2	AP1S2	protein_coding	LOF	XLR	Disease-gene association	Pettigrew syndrome
AP1S3	AP1S3	protein_coding	LOF	AD	Disease-gene association	{Psoriasis 15, pustular, susceptibility to}
AP2M1	AP2M1	protein_coding	LOF	AD	Disease-gene association	Intellectual developmental disorder 60 with seizures
AP2S1	AP2S1	protein_coding	LOF	AD	Disease-gene association	Hypocalciuric hypercalcemia, type III
AP3B1	AP3B1	protein_coding	LOF	AR	Disease-gene association	Hermansky-Pudlak syndrome 2
AP3B2	AP3B2	protein_coding	LOF	AR	Disease-gene association	Developmental and epileptic encephalopathy 48
AP4B1	AP4B1	protein_coding	LOF	AR	Disease-gene association	Spastic paraplegia 47, autosomal recessive
AP4E1	AP4E1	protein_coding	LOF	AD	Disease-gene association	Stuttering, familial persistent, 1
AP4E1	AP4E1	protein_coding	LOF	AR	Disease-gene association	Spastic paraplegia 51, autosomal recessive
AP4M1	AP4M1	protein_coding	LOF	AR	Disease-gene association	Spastic paraplegia 50, autosomal recessive
AP4S1	AP4S1	protein_coding	LOF	AR	Disease-gene association	Spastic paraplegia 52, autosomal recessive
AP5Z1	AP5Z1	protein_coding	LOF	AR	Disease-gene association	Spastic paraplegia 48, autosomal recessive
APC	APC	protein_coding	LOF	AD	Disease-gene association	Adenomatous polyposis coli
APC	APC	protein_coding	LOF	AD	Disease-gene association	Brain tumor-polyposis syndrome 2
APC	APC	protein_coding	LOF	AD	Disease-gene association	Desmoid disease, hereditary
APC	APC	protein_coding	LOF	AD	Disease-gene association	Gardner syndrome
APC	APC	protein_coding	LOF	AD	Disease-gene association	Gastric adenocarcinoma and proximal polyposis of the stomach
APC2	APC2	protein_coding	LOF	AR	Disease-gene association	Cortical dysplasia, complex, with other brain malformations 10
APC2	APC2	protein_coding	LOF	AR	Disease-gene association	Intellectual developmental disorder, autosomal recessive 74
APCDD1	APCDD1	protein_coding	LOF	AD	Disease-gene association	Hypotrichosis 1
APOA1	APOA1	protein_coding	LOF	AD	Disease-gene association	Amyloidosis, hereditary systemic 3
APOA1	APOA1	protein_coding	LOF	AD	Disease-gene association	Hypoalphalipoproteinemia, primary, 2, intermediate
APOA1	APOA1	protein_coding	LOF	AR	Disease-gene association	Hypoalphalipoproteinemia, primary, 2
APOA2	APOA2	protein_coding	LOF	Both	Disease-gene association	{Hypercholesterolemia, familial, modifier of}
APOA5	APOA5	protein_coding	LOF	AD	Disease-gene association	{Hypertriglyceridemia, susceptibility to}
APOA5	APOA5	protein_coding	LOF	AD	Disease-gene association	Hyperchylomicronemia, late-onset
APOC2	APOC2	protein_coding	LOF	AR	Disease-gene association	Hyperlipoproteinemia, type Ib
APOL1	APOL1	protein_coding	LOF	AD	Disease-gene association	{Glomerulosclerosis, focal segmental, 4, susceptibility to}
APP	APP	protein_coding	LOF	AD	Disease-gene association	Alzheimer disease 1, familial
APP	APP	protein_coding	LOF	AD	Disease-gene association	Cerebral amyloid angiopathy, Dutch, Italian, Iowa, Flemish, Arctic variants
APPL1	APPL1	protein_coding	LOF	AD	Disease-gene association	{Maturity-onset diabetes of the young, type 14}
APRT	APRT	protein_coding	LOF	AR	Disease-gene association	Adenine phosphoribosyltransferase deficiency
APTX	APTX	protein_coding	LOF	AR	Disease-gene association	Ataxia, early-onset, with oculomotor apraxia and hypoalbuminemia
AQP2	AQP2	protein_coding	LOF	Both	Disease-gene association	Diabetes insipidus, nephrogenic, 2
AQP5	AQP5	protein_coding	LOF	AD	Disease-gene association	Palmoplantar keratoderma, Bothnian type
AR	AR	protein_coding	LOF	XLR	Disease-gene association	{Prostate cancer, susceptibility to}
AR	AR	protein_coding	LOF	XLR	Disease-gene association	Androgen insensitivity
AR	AR	protein_coding	LOF	XLR	Disease-gene association	Androgen insensitivity, partial, with or without breast cancer
AR	AR	protein_coding	LOF	XLR	Disease-gene association	Hypospadias 1, X-linked
AR	AR	protein_coding	LOF	XLR	Disease-gene association	Spinal and bulbar muscular atrophy, X-linked 1
ARCN1	ARCN1	protein_coding	LOF	AD	Disease-gene association	Short stature-micrognathia syndrome
ARF1	ARF1	protein_coding	LOF	AD	Disease-gene association	Periventricular nodular heterotopia 8
ARFGEF1	ARFGEF1	protein_coding	LOF	AD	Disease-gene association	Developmental delay, impaired speech, and behavioral abnormalities, with or without seizures
ARFGEF2	ARFGEF2	protein_coding	LOF	AR	Disease-gene association	Periventricular heterotopia with microcephaly
ARG1	ARG1	protein_coding	LOF	AR	Disease-gene association	Argininemia
ARHGDIA	ARHGDIA	protein_coding	LOF	AR	Disease-gene association	Nephrotic syndrome, type 8
ARHGEF9	ARHGEF9	protein_coding	LOF	XLD	Disease-gene association	Developmental and epileptic encephalopathy 8
ARID1A	ARID1A	protein_coding	LOF	AD	Disease-gene association	Coffin-Siris syndrome 2
ARID1B	ARID1B	protein_coding	LOF	AD	Disease-gene association	Coffin-Siris syndrome 1
ARID2	ARID2	protein_coding	LOF	AD	Disease-gene association	Coffin-Siris syndrome 6
ARL13B	ARL13B	protein_coding	LOF	AR	Disease-gene association	Joubert syndrome 8
ARL2BP	ARL2BP	protein_coding	LOF	AR	Disease-gene association	Retinitis pigmentosa 82 with or without situs inversus
ARL3	ARL3	protein_coding	LOF	AD	Disease-gene association	Retinitis pigmentosa 83
ARL3	ARL3	protein_coding	LOF	AR	Disease-gene association	Joubert syndrome 35
ARL6	ARL6	protein_coding	LOF	AR	Disease-gene association	Bardet-Biedl syndrome 3
ARL6	ARL6	protein_coding	LOF	AR	Disease-gene association	Retinitis pigmentosa 55
ARL6	ARL6	protein_coding	LOF	AR	Disease-gene association	{Bardet-Biedl syndrome 1, modifier of}
ARL6IP1	ARL6IP1	protein_coding	LOF	AR	Disease-gene association	Spastic paraplegia 61, autosomal recessive
ARMC5	ARMC5	protein_coding	LOF	AD	Disease-gene association	{ACTH-independent macronodular adrenal hyperplasia 2}
ARMC9	ARMC9	protein_coding	LOF	AR	Disease-gene association	Joubert syndrome 30
ARPC1B	ARPC1B	protein_coding	LOF	AR	Disease-gene association	Immunodeficiency 71 with inflammatory disease and congenital thrombocytopenia
ARPC4	ARPC4	protein_coding	LOF	AD	Disease-gene association	Developmental delay, language impairment, and ocular abnormalities
ARPC5	ARPC5	protein_coding	LOF	AR	Disease-gene association	Immunodeficiency 113 with autoimmunity and autoinflammation
ARSA	ARSA	protein_coding	LOF	AR	Disease-gene association	Metachromatic leukodystrophy
ARSB	ARSB	protein_coding	LOF	AR	Disease-gene association	Mucopolysaccharidosis type VI (Maroteaux-Lamy)
ARSG	ARSG	protein_coding	LOF	AR	Disease-gene association	Usher syndrome, type IV
ARSK	ARSK	protein_coding	LOF	AR	Disease-gene association	Mucopolysaccharidosis, type X
ARSL	ARSL	protein_coding	LOF	XLR	Disease-gene association	Chondrodysplasia punctata, X-linked recessive
ARV1	ARV1	protein_coding	LOF	AR	Disease-gene association	Developmental and epileptic encephalopathy 38
ARX	ARX	protein_coding	LOF	XLD	Disease-gene association	Hydranencephaly with abnormal genitalia
ARX	ARX	protein_coding	LOF	XLD	Disease-gene association	Lissencephaly, X-linked 2
ARX	ARX	protein_coding	LOF	XLD	Disease-gene association	Proud syndrome
ARX	ARX	protein_coding	LOF	XLR	Disease-gene association	Developmental and epileptic encephalopathy 1
ARX	ARX	protein_coding	LOF	XLR	Disease-gene association	Intellectual developmental disorder, X-linked 29
ARX	ARX	protein_coding	LOF	XLR	Disease-gene association	Partington syndrome
ASAH1	ASAH1	protein_coding	LOF	AR	Disease-gene association	Farber lipogranulomatosis
ASAH1	ASAH1	protein_coding	LOF	AR	Disease-gene association	Spinal muscular atrophy with progressive myoclonic epilepsy
ASCC1	ASCC1	protein_coding	LOF	AR	Disease-gene association	Spinal muscular atrophy with congenital bone fractures 2
ASCC3	ASCC3	protein_coding	LOF	AR	Disease-gene association	Intellectual developmental disorder, autosomal recessive 81
ASH1L	ASH1L	protein_coding	LOF	AD	Disease-gene association	Intellectual developmental disorder, autosomal dominant 52
ASL	ASL	protein_coding	LOF	AR	Disease-gene association	Argininosuccinic aciduria
ASNS	ASNS	protein_coding	LOF	AR	Disease-gene association	Asparagine synthetase deficiency
ASPA	ASPA	protein_coding	LOF	AR	Disease-gene association	Canavan disease
ASPH	ASPH	protein_coding	LOF	AR	Disease-gene association	Traboulsi syndrome
ASPM	ASPM	protein_coding	LOF	AR	Disease-gene association	Microcephaly 5, primary, autosomal recessive
ASPRV1	ASPRV1	protein_coding	LOF	AD	Disease-gene association	Ichthyosis, lamellar, autosomal dominant
ASS1	ASS1	protein_coding	LOF	AR	Disease-gene association	Citrullinemia
ASXL1	ASXL1	protein_coding	LOF	AD	Disease-gene association	Bohring-Opitz syndrome
ASXL2	ASXL2	protein_coding	LOF	AD	Disease-gene association	Shashi-Pena syndrome
ASXL3	ASXL3	protein_coding	LOF	AD	Disease-gene association	Bainbridge-Ropers syndrome
ATCAY	ATCAY	protein_coding	LOF	AR	Disease-gene association	Ataxia, cerebellar, Cayman type
ATF6	ATF6	protein_coding	LOF	AR	Disease-gene association	Achromatopsia 7
ATG7	ATG7	protein_coding	LOF	AR	Disease-gene association	Spinocerebellar ataxia, autosomal recessive 31
ATIC	ATIC	protein_coding	LOF	AR	Disease-gene association	AICA-ribosiduria due to ATIC deficiency
ATL1	ATL1	protein_coding	LOF	AD	Disease-gene association	Neuropathy, hereditary sensory, type ID
ATL1	ATL1	protein_coding	LOF	AD	Disease-gene association	Spastic paraplegia 3A, autosomal dominant
ATL3	ATL3	protein_coding	LOF	AD	Disease-gene association	Neuropathy, hereditary sensory, type IF
ATM	ATM	protein_coding	LOF	AD	Disease-gene association	{Breast cancer, susceptibility to}
ATM	ATM	protein_coding	LOF	AR	Disease-gene association	Ataxia-telangiectasia
ATOH7	ATOH7	protein_coding	LOF	AR	Disease-gene association	Persistent hyperplastic primary vitreous, autosomal recessive
ATP11A	ATP11A	protein_coding	LOF	AD	Disease-gene association	Deafness, autosomal dominant 84
ATP13A2	ATP13A2	protein_coding	LOF	AR	Disease-gene association	Kufor-Rakeb syndrome
ATP13A2	ATP13A2	protein_coding	LOF	AR	Disease-gene association	Spastic paraplegia 78, autosomal recessive
ATP13A3	ATP13A3	protein_coding	LOF	AR	Disease-gene association	Pulmonary hypertension, primary, 5
ATP1A1	ATP1A1	protein_coding	LOF	AD	Disease-gene association	Charcot-Marie-Tooth disease, axonal, type 2DD
ATP1A1	ATP1A1	protein_coding	LOF	AD	Disease-gene association	Hypomagnesemia, seizures, and impaired intellectual development 2
ATP2A1	ATP2A1	protein_coding	LOF	AR	Disease-gene association	Brody myopathy
ATP2A2	ATP2A2	protein_coding	LOF	AD	Disease-gene association	{Rhabdomyolysis, susceptibility to, 2}
ATP2A2	ATP2A2	protein_coding	LOF	AD	Disease-gene association	Acrokeratosis verruciformis
ATP2A2	ATP2A2	protein_coding	LOF	AD	Disease-gene association	Darier disease
ATP2B1	ATP2B1	protein_coding	LOF	AD	Disease-gene association	Intellectual developmental disorder, autosomal dominant 66
ATP2B2	ATP2B2	protein_coding	LOF	AD	Disease-gene association	Deafness, autosomal dominant 82
ATP2C1	ATP2C1	protein_coding	LOF	AD	Disease-gene association	Hailey-Hailey disease
ATP5F1D	ATP5F1D	protein_coding	LOF	AR	Disease-gene association	Mitochondrial complex V (ATP synthase) deficiency
ATP5F1E	ATP5F1E	protein_coding	LOF	AR	Disease-gene association	Mitochondrial complex V (ATP synthase) deficiency, nuclear type 3
ATP5MC3	ATP5MC3	protein_coding	LOF	AD	Disease-gene association	Dystonia, early-onset, and/or spastic paraplegia
ATP5PO	ATP5PO	protein_coding	LOF	AR	Disease-gene association	Mitochondrial complex V (ATP synthase) deficiency, nuclear type 7
ATP6AP1	ATP6AP1	protein_coding	LOF	XLR	Disease-gene association	Immunodeficiency 47
ATP6AP2	ATP6AP2	protein_coding	LOF	XLR	Disease-gene association	Congenital disorder of glycosylation, type IIr
ATP6AP2	ATP6AP2	protein_coding	LOF	XLR	Disease-gene association	Intellectual developmental disorder, X-linked syndromic, Hedera type
ATP6V0A1	ATP6V0A1	protein_coding	LOF	AD	Disease-gene association	Developmental and epileptic encephalopathy 104
ATP6V0A1	ATP6V0A1	protein_coding	LOF	AR	Disease-gene association	Neurodevelopmental disorder with epilepsy and brain atrophy
ATP6V0A2	ATP6V0A2	protein_coding	LOF	AR	Disease-gene association	Cutis laxa, autosomal recessive, type IIA
ATP6V0A2	ATP6V0A2	protein_coding	LOF	AR	Disease-gene association	Wrinkly skin syndrome
ATP6V0A4	ATP6V0A4	protein_coding	LOF	AR	Disease-gene association	Distal renal tubular acidosis 3, with or without sensorineural hearing loss
ATP6V0C	ATP6V0C	protein_coding	LOF	AD	Disease-gene association	Epilepsy, early-onset, 3, with or without developmental delay
ATP6V1B1	ATP6V1B1	protein_coding	LOF	AR	Disease-gene association	Distal renal tubular acidosis 2 with progressive sensorineural hearing loss
ATP6V1B2	ATP6V1B2	protein_coding	LOF	AD	Disease-gene association	Deafness, congenital, with onychodystrophy, autosomal dominant
ATP6V1B2	ATP6V1B2	protein_coding	LOF	AD	Disease-gene association	Zimmermann-Laband syndrome 2
ATP6V1E1	ATP6V1E1	protein_coding	LOF	AR	Disease-gene association	Cutis laxa, autosomal recessive, type IIC
ATP7A	ATP7A	protein_coding	LOF	XLR	Disease-gene association	Menkes disease
ATP7A	ATP7A	protein_coding	LOF	XLR	Disease-gene association	Neuronopathy, distal hereditary motor, X-linked
ATP7A	ATP7A	protein_coding	LOF	XLR	Disease-gene association	Occipital horn syndrome
ATP7B	ATP7B	protein_coding	LOF	AR	Disease-gene association	Wilson disease
ATP8A2	ATP8A2	protein_coding	LOF	AR	Disease-gene association	Cerebellar ataxia, impaired intellectual development, and dysequilibrium syndrome 4
ATP8B1	ATP8B1	protein_coding	LOF	AD	Disease-gene association	Cholestasis, intrahepatic, of pregnancy, 1
ATP8B1	ATP8B1	protein_coding	LOF	AR	Disease-gene association	Cholestasis, benign recurrent intrahepatic
ATP8B1	ATP8B1	protein_coding	LOF	AR	Disease-gene association	Cholestasis, progressive familial intrahepatic 1
ATP9A	ATP9A	protein_coding	LOF	AR	Disease-gene association	Neurodevelopmental disorder with poor growth and behavioral abnormalities
ATR	ATR	protein_coding	LOF	AR	Disease-gene association	Seckel syndrome 1
ATRX	ATRX	protein_coding	LOF	XLD	Disease-gene association	Alpha-thalassemia/impaired intellectual development syndrome
ATRX	ATRX	protein_coding	LOF	XLR	Disease-gene association	Intellectual disability-hypotonic facies syndrome, X-linked
AUH	AUH	protein_coding	LOF	AR	Disease-gene association	3-methylglutaconic aciduria, type I
AUTS2	AUTS2	protein_coding	LOF	AD	Disease-gene association	Intellectual developmental disorder, autosomal dominant 26
AVP	AVP	protein_coding	LOF	AD	Disease-gene association	Diabetes insipidus, neurohypophyseal
AXIN1	AXIN1	protein_coding	LOF	AR	Disease-gene association	Craniometadiaphyseal osteosclerosis with hip dysplasia
AXIN2	AXIN2	protein_coding	LOF	AD	Disease-gene association	Oligodontia-colorectal cancer syndrome
B2M	B2M	protein_coding	LOF	AD	Disease-gene association	Amyloidosis, hereditary systemic 6
B2M	B2M	protein_coding	LOF	AR	Disease-gene association	Immunodeficiency 43
B3GALNT2	B3GALNT2	protein_coding	LOF	AR	Disease-gene association	Muscular dystrophy-dystroglycanopathy (congenital with brain and eye anomalies), type A, 11
B3GALT6	B3GALT6	protein_coding	LOF	AR	Disease-gene association	Al-Gazali syndrome
B3GALT6	B3GALT6	protein_coding	LOF	AR	Disease-gene association	Ehlers-Danlos syndrome, spondylodysplastic type, 2
B3GALT6	B3GALT6	protein_coding	LOF	AR	Disease-gene association	Spondyloepimetaphyseal dysplasia with joint laxity, type 1, with or without fractures
B3GAT3	B3GAT3	protein_coding	LOF	AR	Disease-gene association	Multiple joint dislocations, short stature, craniofacial dysmorphism, with or without congenital heart defects
B3GLCT	B3GLCT	protein_coding	LOF	AR	Disease-gene association	Peters-plus syndrome
B4GALNT1	B4GALNT1	protein_coding	LOF	AR	Disease-gene association	Spastic paraplegia 26, autosomal recessive
B4GALT1	B4GALT1	protein_coding	LOF	AR	Disease-gene association	Combined low LDL and fibrinogen
B4GALT1	B4GALT1	protein_coding	LOF	AR	Disease-gene association	Congenital disorder of glycosylation, type IId
B4GALT7	B4GALT7	protein_coding	LOF	AR	Disease-gene association	Ehlers-Danlos syndrome, spondylodysplastic type, 1
B4GAT1	B4GAT1	protein_coding	LOF	AR	Disease-gene association	Muscular dystrophy-dystroglycanopathy (congenital with brain and eye anomalies), type A, 13
B9D1	B9D1	protein_coding	LOF	AR	Disease-gene association	Joubert syndrome 27
B9D2	B9D2	protein_coding	LOF	AR	Disease-gene association	Joubert syndrome 34
BAAT	BAAT	protein_coding	LOF	AR	Disease-gene association	Hypercholanemia, familial 3
BACH2	BACH2	protein_coding	LOF	AD	Disease-gene association	Immunodeficiency 60 and autoimmunity
BAG3	BAG3	protein_coding	LOF	AD	Disease-gene association	Cardiomyopathy, dilated, 1HH
BAG3	BAG3	protein_coding	LOF	AD	Disease-gene association	Charcot-Marie-Tooth disease, axonal, type 2JJ
BAG3	BAG3	protein_coding	LOF	AD	Disease-gene association	Myopathy, myofibrillar, 6
BANF1	BANF1	protein_coding	LOF	AR	Disease-gene association	Nestor-Guillermo progeria syndrome
BAP1	BAP1	protein_coding	LOF	AD	Disease-gene association	{Uveal melanoma, susceptibility to, 2}
BAP1	BAP1	protein_coding	LOF	AD	Disease-gene association	Kury-Isidor syndrome
BAP1	BAP1	protein_coding	LOF	AD	Disease-gene association	Tumor predisposition syndrome 1
BARD1	BARD1	protein_coding	LOF	AD	Disease-gene association	{Breast cancer, susceptibility to}
BBS1	BBS1	protein_coding	LOF	AR	Disease-gene association	Bardet-Biedl syndrome 1
BBS10	BBS10	protein_coding	LOF	AR	Disease-gene association	Bardet-Biedl syndrome 10
BBS12	BBS12	protein_coding	LOF	AR	Disease-gene association	Bardet-Biedl syndrome 12
BBS2	BBS2	protein_coding	LOF	AR	Disease-gene association	Bardet-Biedl syndrome 2
BBS2	BBS2	protein_coding	LOF	AR	Disease-gene association	Retinitis pigmentosa 74
BBS4	BBS4	protein_coding	LOF	AR	Disease-gene association	Bardet-Biedl syndrome 4
BBS5	BBS5	protein_coding	LOF	AR	Disease-gene association	Bardet-Biedl syndrome 5
BBS7	BBS7	protein_coding	LOF	AR	Disease-gene association	Bardet-Biedl syndrome 7
BBS9	BBS9	protein_coding	LOF	AR	Disease-gene association	Bardet-Biedl syndrome 9
BCAP31	BCAP31	protein_coding	LOF	XLR	Disease-gene association	Deafness, dystonia, and cerebral hypomyelination
BCAS3	BCAS3	protein_coding	LOF	AR	Disease-gene association	Hengel-Maroofian-Schols syndrome
BCAT2	BCAT2	protein_coding	LOF	AR	Disease-gene association	Hypervalinemia and hyperleucine-isoleucinemia
BCKDHA	BCKDHA	protein_coding	LOF	AR	Disease-gene association	Maple syrup urine disease, type Ia
BCKDHB	BCKDHB	protein_coding	LOF	AR	Disease-gene association	Maple syrup urine disease, type Ib
BCKDK	BCKDK	protein_coding	LOF	AR	Disease-gene association	Branched-chain keto acid dehydrogenase kinase deficiency
BCL11A	BCL11A	protein_coding	LOF	AD	Disease-gene association	Dias-Logan syndrome
BCL11B	BCL11B	protein_coding	LOF	AD	Disease-gene association	Immunodeficiency 49, severe combined
BCL11B	BCL11B	protein_coding	LOF	AD	Disease-gene association	Intellectual developmental disorder with dysmorphic facies, speech delay, and T-cell abnormalities
BCOR	BCOR	protein_coding	LOF	XLD	Disease-gene association	Microphthalmia, syndromic 2
BCS1L	BCS1L	protein_coding	LOF	AR	Disease-gene association	Bjornstad syndrome
BCS1L	BCS1L	protein_coding	LOF	AR	Disease-gene association	GRACILE syndrome
BCS1L	BCS1L	protein_coding	LOF	AR	Disease-gene association	Mitochondrial complex III deficiency, nuclear type 1
BET1	BET1	protein_coding	LOF	AR	Disease-gene association	Muscular dystrophy, congenital, with rapid progression
BFSP1	BFSP1	protein_coding	LOF	Both	Disease-gene association	Cataract 33, multiple types
BFSP2	BFSP2	protein_coding	LOF	AD	Disease-gene association	Cataract 12, multiple types
BGN	BGN	protein_coding	LOF	XLD	Disease-gene association	Meester-Loeys syndrome
BGN	BGN	protein_coding	LOF	XLR	Disease-gene association	Spondyloepimetaphyseal dysplasia, X-linked
BHLHA9	BHLHA9	protein_coding	LOF	AR	Disease-gene association	Syndactyly, mesoaxial synostotic, with phalangeal reduction
BICD2	BICD2	protein_coding	LOF	AD	Disease-gene association	Spinal muscular atrophy, lower extremity-predominant, 2A, autosomal dominant
BICD2	BICD2	protein_coding	LOF	AD	Disease-gene association	Spinal muscular atrophy, lower extremity-predominant, 2B, autosomal dominant
BICRA	BICRA	protein_coding	LOF	AD	Disease-gene association	Coffin-Siris syndrome 12
BIN1	BIN1	protein_coding	LOF	AR	Disease-gene association	Centronuclear myopathy 2
BLK	BLK	protein_coding	LOF	AD	Disease-gene association	Maturity-onset diabetes of the young, type 11
BLM	BLM	protein_coding	LOF	AR	Disease-gene association	Bloom syndrome
BLOC1S3	BLOC1S3	protein_coding	LOF	AR	Disease-gene association	Hermansky-Pudlak syndrome 8
BLOC1S5	BLOC1S5	protein_coding	LOF	AR	Disease-gene association	Hermansky-Pudlak syndrome 11
BLOC1S6	BLOC1S6	protein_coding	LOF	AR	Disease-gene association	Hermansky-Pudlak syndrome 9
BLTP1	BLTP1	protein_coding	LOF	AR	Disease-gene association	Alkuraya-Kucinskas syndrome
BMP1	BMP1	protein_coding	LOF	AR	Disease-gene association	Osteogenesis imperfecta, type XIII
BMP15	BMP15	protein_coding	LOF	XLD	Disease-gene association	Ovarian dysgenesis 2
BMP15	BMP15	protein_coding	LOF	XLD	Disease-gene association	Premature ovarian failure 4
BMP2	BMP2	protein_coding	LOF	AD	Disease-gene association	Brachydactyly, type A2
BMP2	BMP2	protein_coding	LOF	AD	Disease-gene association	Short stature, facial dysmorphism, and skeletal anomalies with or without cardiac anomalies 1
BMP2	BMP2	protein_coding	LOF	AR	Disease-gene association	{HFE hemochromatosis, modifier of}
BMP4	BMP4	protein_coding	LOF	AD	Disease-gene association	Microphthalmia, syndromic 6
BMP4	BMP4	protein_coding	LOF	AD	Disease-gene association	Orofacial cleft 11
BMP6	BMP6	protein_coding	LOF	AD	Disease-gene association	{Iron overload, susceptibility to}
BMPER	BMPER	protein_coding	LOF	AR	Disease-gene association	Diaphanospondylodysostosis
BMPR1A	BMPR1A	protein_coding	LOF	AD	Disease-gene association	Polyposis, juvenile intestinal
BMPR1B	BMPR1B	protein_coding	LOF	AD	Disease-gene association	Brachydactyly, type A1, D
BMPR1B	BMPR1B	protein_coding	LOF	AD	Disease-gene association	Brachydactyly, type A2
BMPR1B	BMPR1B	protein_coding	LOF	AR	Disease-gene association	Acromesomelic dysplasia 3
BOLA3	BOLA3	protein_coding	LOF	AR	Disease-gene association	Multiple mitochondrial dysfunctions syndrome 2 with hyperglycinemia
BPGM	BPGM	protein_coding	LOF	AR	Disease-gene association	Erythrocytosis, familial, 8
BPNT2	BPNT2	protein_coding	LOF	AR	Disease-gene association	Chondrodysplasia with joint dislocations, GPAPP type
BPTF	BPTF	protein_coding	LOF	AD	Disease-gene association	{Kaposi sarcoma, susceptibility to}
BPTF	BPTF	protein_coding	LOF	AD	Disease-gene association	Neurodevelopmental disorder with dysmorphic facies and distal limb anomalies
BRAT1	BRAT1	protein_coding	LOF	AR	Disease-gene association	Neurodevelopmental disorder with cerebellar atrophy and with or without seizures
BRAT1	BRAT1	protein_coding	LOF	AR	Disease-gene association	Rigidity and multifocal seizure syndrome, lethal neonatal
BRCA1	BRCA1	protein_coding	LOF	AD	Disease-gene association	{Breast-ovarian cancer, familial, 1}
BRCA1	BRCA1	protein_coding	LOF	AR	Disease-gene association	Fanconi anemia, complementation group S
BRCA2	BRCA2	protein_coding	LOF	AD	Disease-gene association	{Breast-ovarian cancer, familial, 2}
BRCA2	BRCA2	protein_coding	LOF	Both	Disease-gene association	{Medulloblastoma}
BRCA2	BRCA2	protein_coding	LOF	AD	Disease-gene association	{Breast cancer, male, susceptibility to}
BRCA2	BRCA2	protein_coding	LOF	AD	Disease-gene association	{Prostate cancer}
BRCA2	BRCA2	protein_coding	LOF	AD	Disease-gene association	Wilms tumor
BRCA2	BRCA2	protein_coding	LOF	AR	Disease-gene association	{Glioblastoma 3}
BRCA2	BRCA2	protein_coding	LOF	AR	Disease-gene association	Fanconi anemia, complementation group D1
BRD4	BRD4	protein_coding	LOF	AD	Disease-gene association	Cornelia de Lange syndrome 6
BRF1	BRF1	protein_coding	LOF	AR	Disease-gene association	Cerebellofaciodental syndrome
BRIP1	BRIP1	protein_coding	LOF	AD	Disease-gene association	{Breast cancer, early-onset, susceptibility to}
BRPF1	BRPF1	protein_coding	LOF	AD	Disease-gene association	Intellectual developmental disorder with dysmorphic facies and ptosis
BRWD3	BRWD3	protein_coding	LOF	XLR	Disease-gene association	Intellectual developmental disorder, X-linked 93
BSCL2	BSCL2	protein_coding	LOF	AD	Disease-gene association	Neuronopathy, distal hereditary motor, autosomal dominant 13
BSCL2	BSCL2	protein_coding	LOF	AD	Disease-gene association	Silver spastic paraplegia syndrome
BSCL2	BSCL2	protein_coding	LOF	AR	Disease-gene association	Encephalopathy, progressive, with or without lipodystrophy
BSCL2	BSCL2	protein_coding	LOF	AR	Disease-gene association	Lipodystrophy, congenital generalized, type 2
BSND	BSND	protein_coding	LOF	AR	Disease-gene association	Bartter syndrome, type 4a
BSND	BSND	protein_coding	LOF	AR	Disease-gene association	Sensorineural deafness with mild renal dysfunction
BTD	BTD	protein_coding	LOF	AR	Disease-gene association	Biotinidase deficiency
BTK	BTK	protein_coding	LOF	XLR	Disease-gene association	Agammaglobulinemia, X-linked 1
BTK	BTK	protein_coding	LOF	XLR	Disease-gene association	Isolated growth hormone deficiency, type III, with agammaglobulinemia
BUB1	BUB1	protein_coding	LOF	AR	Disease-gene association	Microcephaly 30, primary, autosomal recessive
BUB1B	BUB1B	protein_coding	LOF	AR	Disease-gene association	Mosaic variegated aneuploidy syndrome 1
C12orf57	C12orf57	protein_coding	LOF	AR	Disease-gene association	Temtamy syndrome
C14orf39	C14orf39	protein_coding	LOF	AR	Disease-gene association	Spermatogenic failure 52
C19orf12	C19orf12	protein_coding	LOF	Both	Disease-gene association	Neurodegeneration with brain iron accumulation 4
C1QA	C1QA	protein_coding	LOF	AR	Disease-gene association	C1q deficiency 1
C1QB	C1QB	protein_coding	LOF	AR	Disease-gene association	C1q deficiency 2
C1QBP	C1QBP	protein_coding	LOF	AR	Disease-gene association	Combined oxidative phosphorylation deficiency 33
C1QC	C1QC	protein_coding	LOF	AR	Disease-gene association	C1q deficiency 3
C1QTNF5	C1QTNF5	protein_coding	LOF	AD	Disease-gene association	Retinal degeneration, late-onset, autosomal dominant
C1R	C1R	protein_coding	LOF	AD	Disease-gene association	Ehlers-Danlos syndrome, periodontal type, 1
C2	C2	protein_coding	LOF	AR	Disease-gene association	C2 deficiency
C2	C2	protein_coding	-	Digenic	Non-disease	{Macular degeneration, age-related, 14, reduced risk of}
C2CD3	C2CD3	protein_coding	LOF	AR	Disease-gene association	Orofaciodigital syndrome XIV
C2orf69	C2orf69	protein_coding	LOF	AR	Disease-gene association	Combined oxidative phosphorylation deficiency 53
C3orf52	C3orf52	protein_coding	LOF	AR	Disease-gene association	Hypotrichosis 15
C4A	C4A	protein_coding	LOF	AR	Disease-gene association	C4a deficiency
C5	C5	protein_coding	LOF	AR	Disease-gene association	C5 deficiency
C6	C6	protein_coding	LOF	AR	Disease-gene association	C6 deficiency
C8A	C8A	protein_coding	LOF	AR	Disease-gene association	C8 deficiency, type I
C8B	C8B	protein_coding	LOF	AR	Disease-gene association	C8 deficiency, type II
C9	C9	protein_coding	LOF	AD	Disease-gene association	{Macular degeneration, age-related, 15, susceptibility to}
CA2	CA2	protein_coding	LOF	AR	Disease-gene association	Osteopetrosis, autosomal recessive 3, with renal tubular acidosis
CA5A	CA5A	protein_coding	LOF	AR	Disease-gene association	Hyperammonemia due to carbonic anhydrase VA deficiency
CA8	CA8	protein_coding	LOF	AR	Disease-gene association	Spinocerebellar ataxia, autosomal recessive 34
CABP2	CABP2	protein_coding	LOF	AR	Disease-gene association	Deafness, autosomal recessive 93
CABP4	CABP4	protein_coding	LOF	AR	Disease-gene association	Cone-rod synaptic disorder, congenital nonprogressive
CACNA1B	CACNA1B	protein_coding	LOF	AR	Disease-gene association	Neurodevelopmental disorder with seizures and nonepileptic hyperkinetic movements
CACNA1F	CACNA1F	protein_coding	LOF	XLD	Disease-gene association	Aland Island eye disease
CACNA1F	CACNA1F	protein_coding	LOF	XLD	Disease-gene association	Night blindness, congenital stationary (incomplete), 2A, X-linked
CACNA1F	CACNA1F	protein_coding	LOF	XLR	Disease-gene association	Cone-rod dystrophy, X-linked, 3
CACNA1S	CACNA1S	protein_coding	LOF	AD	Disease-gene association	{Malignant hyperthermia susceptibility 5}
CACNA1S	CACNA1S	protein_coding	LOF	AD	Disease-gene association	{Thyrotoxic periodic paralysis, susceptibility to, 1}
CACNA1S	CACNA1S	protein_coding	LOF	AD	Disease-gene association	Hypokalemic periodic paralysis, type 1
CACNA1S	CACNA1S	protein_coding	LOF	Both	Disease-gene association	Congenital myopathy 18 due to dihydropyridine receptor defect
CACNA2D1	CACNA2D1	protein_coding	LOF	AR	Disease-gene association	Developmental and epileptic encephalopathy 110
CACNA2D2	CACNA2D2	protein_coding	LOF	AR	Disease-gene association	Cerebellar atrophy with seizures and variable developmental delay
CACNB4	CACNB4	protein_coding	LOF	AD	Disease-gene association	{Epilepsy, idiopathic generalized, susceptibility to, 9}
CACNB4	CACNB4	protein_coding	LOF	AD	Disease-gene association	{Epilepsy, juvenile myoclonic, susceptibility to, 6}
CAD	CAD	protein_coding	LOF	AR	Disease-gene association	Developmental and epileptic encephalopathy 50
CADM3	CADM3	protein_coding	LOF	AD	Disease-gene association	Charcot-Marie-Tooth disease, axonal, type 2FF
CALM1	CALM1	protein_coding	LOF	AD	Disease-gene association	Long QT syndrome 14
CALM1	CALM1	protein_coding	LOF	AD	Disease-gene association	Ventricular tachycardia, catecholaminergic polymorphic, 4
CALM2	CALM2	protein_coding	LOF	AD	Disease-gene association	Long QT syndrome 15
CALM3	CALM3	protein_coding	LOF	AD	Disease-gene association	Long QT syndrome 16
CAMSAP1	CAMSAP1	protein_coding	LOF	AR	Disease-gene association	Cortical dysplasia, complex, with other brain malformations 12
CAMTA1	CAMTA1	protein_coding	LOF	AD	Disease-gene association	Cerebellar dysfunction with variable cognitive and behavioral abnormalities
CANT1	CANT1	protein_coding	LOF	AR	Disease-gene association	Desbuquois dysplasia 1
CANT1	CANT1	protein_coding	LOF	AR	Disease-gene association	Epiphyseal dysplasia, multiple, 7
CAP2	CAP2	protein_coding	LOF	AR	Disease-gene association	Cardiomyopathy, dilated, 2I
CAPN1	CAPN1	protein_coding	LOF	AR	Disease-gene association	Spastic paraplegia 76, autosomal recessive
CAPN3	CAPN3	protein_coding	LOF	AD	Disease-gene association	Muscular dystrophy, limb-girdle, autosomal dominant 4
CAPN3	CAPN3	protein_coding	LOF	AR	Disease-gene association	Muscular dystrophy, limb-girdle, autosomal recessive 1
CARD9	CARD9	protein_coding	LOF	AR	Disease-gene association	Immunodeficiency 103, susceptibility to fungal infection
CARMIL2	CARMIL2	protein_coding	LOF	AR	Disease-gene association	Immunodeficiency 58
CARS1	CARS1	protein_coding	LOF	AR	Disease-gene association	Microcephaly, developmental delay, and brittle hair syndrome
CARS2	CARS2	protein_coding	LOF	AR	Disease-gene association	Combined oxidative phosphorylation deficiency 27
CASK	CASK	protein_coding	LOF	XLD	Disease-gene association	Intellectual developmental disorder and microcephaly with pontine and cerebellar hypoplasia
CASK	CASK	protein_coding	LOF	XLR	Disease-gene association	FG syndrome 4
CASK	CASK	protein_coding	LOF	XLR	Disease-gene association	Intellectual developmental disorder, with or without nystagmus
CASP10	CASP10	protein_coding	LOF	AD	Disease-gene association	Autoimmune lymphoproliferative syndrome, type II
CASP8	CASP8	protein_coding	-	AD	Non-disease	{Breast cancer, protection against}
CASP8	CASP8	protein_coding	-	AD	Non-disease	{Lung cancer, protection against}
CASQ2	CASQ2	protein_coding	LOF	AR	Disease-gene association	Ventricular tachycardia, catecholaminergic polymorphic, 2
CAV1	CAV1	protein_coding	LOF	AD	Disease-gene association	Lipodystrophy, familial partial, type 7
CAV1	CAV1	protein_coding	LOF	AD	Disease-gene association	Pulmonary hypertension, primary, 3
CAV1	CAV1	protein_coding	LOF	AR	Disease-gene association	Lipodystrophy, congenital generalized, type 3
CAVIN1	CAVIN1	protein_coding	LOF	AR	Disease-gene association	Lipodystrophy, congenital generalized, type 4
CBLB	CBLB	protein_coding	LOF	AR	Disease-gene association	Autoimmune disease, multisystem, infantile-onset, 3
CBLIF	CBLIF	protein_coding	LOF	AR	Disease-gene association	Intrinsic factor deficiency
CBS	CBS	protein_coding	LOF	AR	Disease-gene association	Homocystinuria, B6-responsive and nonresponsive types
CBS	CBS	protein_coding	LOF	AR	Disease-gene association	Thrombosis, hyperhomocysteinemic
CC2D1A	CC2D1A	protein_coding	LOF	AR	Disease-gene association	Intellectual developmental disorder, autosomal recessive 3
CC2D2A	CC2D2A	protein_coding	LOF	AR	Disease-gene association	COACH syndrome 2
CC2D2A	CC2D2A	protein_coding	LOF	AR	Disease-gene association	Joubert syndrome 9
CC2D2A	CC2D2A	protein_coding	LOF	AR	Disease-gene association	Meckel syndrome 6
CC2D2A	CC2D2A	protein_coding	LOF	AR	Disease-gene association	Retinitis pigmentosa 93
CCBE1	CCBE1	protein_coding	LOF	AR	Disease-gene association	Hennekam lymphangiectasia-lymphedema syndrome 1
CCDC22	CCDC22	protein_coding	LOF	XLR	Disease-gene association	Ritscher-Schinzel syndrome 2
CCDC32	CCDC32	protein_coding	LOF	AR	Disease-gene association	Cardiofacioneurodevelopmental syndrome
CCDC39	CCDC39	protein_coding	LOF	AR	Disease-gene association	Ciliary dyskinesia, primary, 14
CCDC40	CCDC40	protein_coding	LOF	AR	Disease-gene association	Ciliary dyskinesia, primary, 15
CCDC47	CCDC47	protein_coding	LOF	AR	Disease-gene association	Trichohepatoneurodevelopmental syndrome
CCDC8	CCDC8	protein_coding	LOF	AR	Disease-gene association	3-M syndrome 3
CCM2	CCM2	protein_coding	LOF	AD	Disease-gene association	Cerebral cavernous malformations-2
CCN6	CCN6	protein_coding	LOF	AR	Disease-gene association	Progressive pseudorheumatoid dysplasia
CCNO	CCNO	protein_coding	LOF	AR	Disease-gene association	Ciliary dyskinesia, primary, 29
CCNQ	CCNQ	protein_coding	LOF	XLD	Disease-gene association	STAR syndrome
CCR2	CCR2	protein_coding	LOF	AR	Disease-gene association	Polycystic lung disease
CD151	CD151	protein_coding	LOF	AR	Disease-gene association	Epidermolysis bullosa simplex 7, with nephropathy and deafness
CD19	CD19	protein_coding	LOF	AR	Disease-gene association	Immunodeficiency, common variable, 3
CD27	CD27	protein_coding	LOF	AR	Disease-gene association	Lymphoproliferative syndrome 2
CD3D	CD3D	protein_coding	LOF	AR	Disease-gene association	Immunodeficiency 19, severe combined
CD3E	CD3E	protein_coding	LOF	AR	Disease-gene association	Immunodeficiency 18
CD3E	CD3E	protein_coding	LOF	AR	Disease-gene association	Immunodeficiency 18, SCID variant
CD3G	CD3G	protein_coding	LOF	AR	Disease-gene association	Immunodeficiency 17, CD3 gamma deficient
CD4	CD4	protein_coding	LOF	AR	Disease-gene association	Immunodeficiency 79
CD40	CD40	protein_coding	LOF	AR	Disease-gene association	Immunodeficiency with hyper-IgM, type 3
CD40LG	CD40LG	protein_coding	LOF	XLR	Disease-gene association	Immunodeficiency, X-linked, with hyper-IgM
CD46	CD46	protein_coding	LOF	Both	Disease-gene association	{Hemolytic uremic syndrome, atypical, susceptibility to, 2}
CD55	CD55	protein_coding	LOF	AR	Disease-gene association	Complement hyperactivation, angiopathic thrombosis, and protein-losing enteropathy
CD59	CD59	protein_coding	LOF	AR	Disease-gene association	Hemolytic anemia, CD59-mediated, with or without immune-mediated polyneuropathy
CD70	CD70	protein_coding	LOF	AR	Disease-gene association	Lymphoproliferative syndrome 3
CD79A	CD79A	protein_coding	LOF	AR	Disease-gene association	Agammaglobulinemia 3
CD79B	CD79B	protein_coding	LOF	AR	Disease-gene association	Agammaglobulinemia 6
CD81	CD81	protein_coding	LOF	AR	Disease-gene association	Immunodeficiency, common variable, 6
CD8A	CD8A	protein_coding	LOF	AR	Disease-gene association	Immunodeficiency 116
CDAN1	CDAN1	protein_coding	LOF	AR	Disease-gene association	Dyserythropoietic anemia, congenital, type Ia
CDC14A	CDC14A	protein_coding	LOF	AR	Disease-gene association	Deafness, autosomal recessive 32, with or without immotile sperm
CDC45	CDC45	protein_coding	LOF	AR	Disease-gene association	Meier-Gorlin syndrome 7
CDC6	CDC6	protein_coding	LOF	AR	Disease-gene association	Meier-Gorlin syndrome 5
CDC73	CDC73	protein_coding	LOF	AD	Disease-gene association	Hyperparathyroidism-jaw tumor syndrome
CDC73	CDC73	protein_coding	LOF	AD	Disease-gene association	Hyperparathyroidism, familial primary
CDC73	CDC73	protein_coding	LOF	AD	Disease-gene association	Parathyroid adenoma with cystic changes
CDCA7	CDCA7	protein_coding	LOF	AR	Disease-gene association	Immunodeficiency-centromeric instability-facial anomalies syndrome 3
CDH1	CDH1	protein_coding	LOF	AD	Disease-gene association	Blepharocheilodontic syndrome 1
CDH1	CDH1	protein_coding	LOF	AD	Disease-gene association	Diffuse gastric and lobular breast cancer syndrome with or without cleft lip and/or palate
CDH11	CDH11	protein_coding	LOF	AD	Disease-gene association	Teebi hypertelorism syndrome 2
CDH11	CDH11	protein_coding	LOF	AR	Disease-gene association	Elsahy-Waters syndrome
CDH2	CDH2	protein_coding	LOF	AD	Disease-gene association	Agenesis of corpus callosum, cardiac, ocular, and genital syndrome
CDH2	CDH2	protein_coding	LOF	AD	Disease-gene association	Arrhythmogenic right ventricular dysplasia 14
CDH23	CDH23	protein_coding	LOF	AD	Disease-gene association	{Pituitary adenoma 5, multiple types}
CDH23	CDH23	protein_coding	LOF	AR	Disease-gene association	Deafness, autosomal recessive 12
CDH23	CDH23	protein_coding	LOF	AR	Disease-gene association	Usher syndrome, type 1D
CDH23	CDH23	protein_coding	LOF	AR	Disease-gene association	Usher syndrome, type 1D/F digenic
CDH3	CDH3	protein_coding	LOF	AR	Disease-gene association	Ectodermal dysplasia, ectrodactyly, and macular dystrophy
CDH3	CDH3	protein_coding	LOF	AR	Disease-gene association	Hypotrichosis, congenital, with juvenile macular dystrophy
CDHR1	CDHR1	protein_coding	LOF	AR	Disease-gene association	Cone-rod dystrophy 15
CDHR1	CDHR1	protein_coding	LOF	AR	Disease-gene association	Macular dystrophy, retinal
CDHR1	CDHR1	protein_coding	LOF	AR	Disease-gene association	Retinitis pigmentosa 65
CDIN1	CDIN1	protein_coding	LOF	AR	Disease-gene association	Dyserythropoietic anemia, congenital, type Ib
CDK10	CDK10	protein_coding	LOF	AR	Disease-gene association	Al Kaissi syndrome
CDK13	CDK13	protein_coding	LOF	AD	Disease-gene association	Congenital heart defects, dysmorphic facial features, and intellectual developmental disorder
CDK5RAP2	CDK5RAP2	protein_coding	LOF	AR	Disease-gene association	Microcephaly 3, primary, autosomal recessive
CDK8	CDK8	protein_coding	LOF	AD	Disease-gene association	Intellectual developmental disorder with hypotonia and behavioral abnormalities
CDKL5	CDKL5	protein_coding	LOF	XLD	Disease-gene association	Developmental and epileptic encephalopathy 2
CDKN1B	CDKN1B	protein_coding	LOF	AD	Disease-gene association	Multiple endocrine neoplasia, type IV
CDKN2A	CDKN2A	protein_coding	LOF	AD	Disease-gene association	{Melanoma and neural system tumor syndrome}
CDKN2A	CDKN2A	protein_coding	LOF	AD	Disease-gene association	{Melanoma-pancreatic cancer syndrome}
CDKN2A	CDKN2A	protein_coding	LOF	AD	Disease-gene association	{Melanoma, cutaneous malignant, 2}
CDON	CDON	protein_coding	LOF	AD	Disease-gene association	Holoprosencephaly 11
CDSN	CDSN	protein_coding	LOF	AD	Disease-gene association	Hypotrichosis 2
CDSN	CDSN	protein_coding	LOF	AR	Disease-gene association	Peeling skin syndrome 1
CDT1	CDT1	protein_coding	LOF	AR	Disease-gene association	Meier-Gorlin syndrome 4
CEACAM16	CEACAM16	protein_coding	LOF	AD	Disease-gene association	Deafness, autosomal dominant 4B
CEACAM16	CEACAM16	protein_coding	LOF	AR	Disease-gene association	Deafness, autosomal recessive 113
CEL	CEL	protein_coding	LOF	AD	Disease-gene association	Maturity-onset diabetes of the young, type VIII
CELF2	CELF2	protein_coding	LOF	AD	Disease-gene association	Developmental and epileptic encephalopathy 97
CELSR1	CELSR1	protein_coding	LOF	AD	Disease-gene association	Lymphatic malformation 9
CELSR1	CELSR1	protein_coding	LOF	AR	Disease-gene association	Yellow nail syndrome
CENPF	CENPF	protein_coding	LOF	AR	Disease-gene association	Stromme syndrome
CEP104	CEP104	protein_coding	LOF	AR	Disease-gene association	Intellectual developmental disorder, autosomal recessive 77
CEP104	CEP104	protein_coding	LOF	AR	Disease-gene association	Joubert syndrome 25
CEP120	CEP120	protein_coding	LOF	AR	Disease-gene association	Joubert syndrome 31
CEP120	CEP120	protein_coding	LOF	AR	Disease-gene association	Short-rib thoracic dysplasia 13 with or without polydactyly
CEP135	CEP135	protein_coding	LOF	AR	Disease-gene association	Microcephaly 8, primary, autosomal recessive
CEP152	CEP152	protein_coding	LOF	AR	Disease-gene association	Microcephaly 9, primary, autosomal recessive
CEP152	CEP152	protein_coding	LOF	AR	Disease-gene association	Seckel syndrome 5
CEP164	CEP164	protein_coding	LOF	AR	Disease-gene association	Nephronophthisis 15
CEP19	CEP19	protein_coding	LOF	AR	Disease-gene association	Morbid obesity and spermatogenic failure
CEP250	CEP250	protein_coding	LOF	AR	Disease-gene association	Cone-rod dystrophy and hearing loss 2
CEP290	CEP290	protein_coding	LOF	AR	Disease-gene association	Joubert syndrome 5
CEP290	CEP290	protein_coding	LOF	AR	Disease-gene association	Meckel syndrome 4
CEP290	CEP290	protein_coding	LOF	AR	Disease-gene association	Senior-Loken syndrome 6
CEP41	CEP41	protein_coding	LOF	AR	Disease-gene association	Joubert syndrome 15
CEP55	CEP55	protein_coding	LOF	AR	Disease-gene association	Multinucleated neurons, anhydramnios, renal dysplasia, cerebellar hypoplasia, and hydranencephaly
CEP57	CEP57	protein_coding	LOF	AR	Disease-gene association	Mosaic variegated aneuploidy syndrome 2
CEP78	CEP78	protein_coding	LOF	AR	Disease-gene association	Cone-rod dystrophy and hearing loss
CEP83	CEP83	protein_coding	LOF	AR	Disease-gene association	Nephronophthisis 18
CEP85L	CEP85L	protein_coding	LOF	AD	Disease-gene association	Lissencephaly 10
CERKL	CERKL	protein_coding	LOF	AR	Disease-gene association	Retinitis pigmentosa 26
CERS1	CERS1	protein_coding	LOF	AR	Disease-gene association	Epilepsy, progressive myoclonic, 8
CERS3	CERS3	protein_coding	LOF	AR	Disease-gene association	Ichthyosis, congenital, autosomal recessive 9
CERT1	CERT1	protein_coding	LOF	AD	Disease-gene association	Neurodevelopmental disorder with hypotonia, speech delay, and dysmorphic facies
CFAP298	CFAP298	protein_coding	LOF	AR	Disease-gene association	Ciliary dyskinesia, primary, 26
CFAP300	CFAP300	protein_coding	LOF	AR	Disease-gene association	Ciliary dyskinesia, primary, 38
CFAP410	CFAP410	protein_coding	LOF	AR	Disease-gene association	Retinal dystrophy with macular staphyloma
CFAP410	CFAP410	protein_coding	LOF	AR	Disease-gene association	Spondylometaphyseal dysplasia, axial
CFAP418	CFAP418	protein_coding	LOF	AR	Disease-gene association	Bardet-Biedl syndrome 21
CFAP418	CFAP418	protein_coding	LOF	AR	Disease-gene association	Cone-rod dystrophy 16
CFAP418	CFAP418	protein_coding	LOF	AR	Disease-gene association	Retinitis pigmentosa 64
CFAP45	CFAP45	protein_coding	LOF	AR	Disease-gene association	Heterotaxy, visceral, 11, autosomal, with male infertility
CFAP52	CFAP52	protein_coding	LOF	AR	Disease-gene association	Heterotaxy, visceral, 10, autosomal, with male infertility
CFAP53	CFAP53	protein_coding	LOF	AR	Disease-gene association	Heterotaxy, visceral, 6, autosomal recessive
CFC1	CFC1	protein_coding	LOF	AD	Disease-gene association	Heterotaxy, visceral, 2, autosomal
CFD	CFD	protein_coding	LOF	AR	Disease-gene association	Complement factor D deficiency
CFH	CFH	protein_coding	LOF	AD	Disease-gene association	{Macular degeneration, age-related, 4}
CFH	CFH	protein_coding	LOF	AD	Disease-gene association	Basal laminar drusen
CFH	CFH	protein_coding	LOF	Both	Disease-gene association	{Hemolytic uremic syndrome, atypical, susceptibility to, 1}
CFH	CFH	protein_coding	LOF	Both	Disease-gene association	Complement factor H deficiency
CFHR1	CFHR1	protein_coding	-	AD	Non-disease	{Macular degeneration, age-related, reduced risk of}
CFHR1	CFHR1	protein_coding	LOF	Both	Disease-gene association	{Hemolytic uremic syndrome, atypical, susceptibility to}
CFHR3	CFHR3	protein_coding	-	AD	Non-disease	{Macular degeneration, age-related, reduced risk of}
CFHR3	CFHR3	protein_coding	LOF	Both	Disease-gene association	{Hemolytic uremic syndrome, atypical, susceptibility to}
CFI	CFI	protein_coding	LOF	AD	Disease-gene association	{Hemolytic uremic syndrome, atypical, susceptibility to, 3}
CFI	CFI	protein_coding	LOF	AD	Disease-gene association	{Macular degeneration, age-related, 13, susceptibility to}
CFI	CFI	protein_coding	LOF	AR	Disease-gene association	Complement factor I deficiency
CFL2	CFL2	protein_coding	LOF	AR	Disease-gene association	Nemaline myopathy 7, autosomal recessive
CFP	CFP	protein_coding	LOF	XLR	Disease-gene association	Properdin deficiency, X-linked
CFTR	CFTR	protein_coding	LOF	AD	Disease-gene association	{Bronchiectasis with or without elevated sweat chloride 1, modifier of}
CFTR	CFTR	protein_coding	LOF	AD	Disease-gene association	{Pancreatitis, hereditary}
CFTR	CFTR	protein_coding	LOF	AR	Disease-gene association	Congenital bilateral absence of vas deferens
CFTR	CFTR	protein_coding	LOF	AR	Disease-gene association	Cystic fibrosis
CHAMP1	CHAMP1	protein_coding	LOF	AD	Disease-gene association	Neurodevelopmental disorder with hypotonia, impaired language, and dysmorphic features
CHAT	CHAT	protein_coding	LOF	AR	Disease-gene association	Myasthenic syndrome, congenital, 6, presynaptic
CHCHD2	CHCHD2	protein_coding	LOF	AD	Disease-gene association	Parkinson disease 22, autosomal dominant
CHD1	CHD1	protein_coding	LOF	AD	Disease-gene association	Pilarowski-Bjornsson syndrome
CHD2	CHD2	protein_coding	LOF	AD	Disease-gene association	Developmental and epileptic encephalopathy 94
CHD3	CHD3	protein_coding	LOF	AD	Disease-gene association	Snijders Blok-Campeau syndrome
CHD4	CHD4	protein_coding	LOF	AD	Disease-gene association	Sifrim-Hitz-Weiss syndrome
CHD5	CHD5	protein_coding	LOF	AD	Disease-gene association	Parenti-Mignot neurodevelopmental syndrome
CHD8	CHD8	protein_coding	LOF	AD	Disease-gene association	Intellectual developmental disorder with autism and macrocephaly
CHKA	CHKA	protein_coding	LOF	AR	Disease-gene association	Neurodevelopmental disorder with microcephaly, movement abnormalities, and seizures
CHKB	CHKB	protein_coding	LOF	AR	Disease-gene association	Muscular dystrophy, congenital, megaconial type
CHM	CHM	protein_coding	LOF	XLD	Disease-gene association	Choroideremia
CHMP1A	CHMP1A	protein_coding	LOF	AR	Disease-gene association	Pontocerebellar hypoplasia, type 8
CHMP2B	CHMP2B	protein_coding	LOF	AD	Disease-gene association	Frontotemporal dementia and/or amyotrophic lateral sclerosis 7
CHRDL1	CHRDL1	protein_coding	LOF	XLR	Disease-gene association	Megalocornea 1, X-linked
CHRM3	CHRM3	protein_coding	LOF	AR	Disease-gene association	Prune belly syndrome
CHRNA1	CHRNA1	protein_coding	LOF	AD	Disease-gene association	Myasthenic syndrome, congenital, 1A, slow-channel
CHRNA1	CHRNA1	protein_coding	LOF	Both	Disease-gene association	Myasthenic syndrome, congenital, 1B, fast-channel
CHRNA1	CHRNA1	protein_coding	LOF	AR	Disease-gene association	Multiple pterygium syndrome, lethal type
CHRNA2	CHRNA2	protein_coding	LOF	AD	Disease-gene association	Epilepsy, nocturnal frontal lobe, type 4
CHRNA3	CHRNA3	protein_coding	LOF	AR	Disease-gene association	Bladder dysfunction, autonomic, with impaired pupillary reflex and secondary CAKUT
CHRND	CHRND	protein_coding	LOF	AR	Disease-gene association	Multiple pterygium syndrome, lethal type
CHRND	CHRND	protein_coding	LOF	AR	Disease-gene association	Myasthenic syndrome, congenital, 3B, fast-channel
CHRNE	CHRNE	protein_coding	LOF	Both	Disease-gene association	Myasthenic syndrome, congenital, 4A, slow-channel
CHRNE	CHRNE	protein_coding	LOF	AR	Disease-gene association	Myasthenic syndrome, congenital, 4B, fast-channel
CHRNE	CHRNE	protein_coding	LOF	AR	Disease-gene association	Myasthenic syndrome, congenital, 4C, associated with acetylcholine receptor deficiency
CHRNG	CHRNG	protein_coding	LOF	AR	Disease-gene association	Escobar syndrome
CHRNG	CHRNG	protein_coding	LOF	AR	Disease-gene association	Multiple pterygium syndrome, lethal type
CHST14	CHST14	protein_coding	LOF	AR	Disease-gene association	Ehlers-Danlos syndrome, musculocontractural type 1
CHST3	CHST3	protein_coding	LOF	AR	Disease-gene association	Spondyloepiphyseal dysplasia with congenital joint dislocations
CHST6	CHST6	protein_coding	LOF	AR	Disease-gene association	Macular corneal dystrophy
CHSY1	CHSY1	protein_coding	LOF	AR	Disease-gene association	Temtamy preaxial brachydactyly syndrome
CIB1	CIB1	protein_coding	LOF	AR	Disease-gene association	{Epidermodysplasia verruciformis, susceptibility to, 3}
CIB2	CIB2	protein_coding	LOF	AR	Disease-gene association	Deafness, autosomal recessive 48
CIC	CIC	protein_coding	LOF	AD	Disease-gene association	Intellectual developmental disorder, autosomal dominant 45
CIITA	CIITA	protein_coding	LOF	AR	Disease-gene association	MHC class II deficiency 1
CILK1	CILK1	protein_coding	LOF	AD	Disease-gene association	{Epilepsy, juvenile myoclonic, susceptibility to, 10}
CILK1	CILK1	protein_coding	LOF	AR	Disease-gene association	Cranioectodermal dysplasia 6
CILK1	CILK1	protein_coding	LOF	AR	Disease-gene association	Endocrine-cerebroosteodysplasia
CISD2	CISD2	protein_coding	LOF	AR	Disease-gene association	Wolfram syndrome 2
CIT	CIT	protein_coding	LOF	AR	Disease-gene association	Microcephaly 17, primary, autosomal recessive
CKAP2L	CKAP2L	protein_coding	LOF	AR	Disease-gene association	Filippi syndrome
CLCN1	CLCN1	protein_coding	LOF	AD	Disease-gene association	Myotonia congenita, dominant
CLCN1	CLCN1	protein_coding	LOF	AD	Disease-gene association	Myotonia levior
CLCN1	CLCN1	protein_coding	LOF	AR	Disease-gene association	Myotonia congenita, recessive
CLCN4	CLCN4	protein_coding	LOF	XLD	Disease-gene association	Raynaud-Claes syndrome
CLCN5	CLCN5	protein_coding	LOF	XLR	Disease-gene association	Dent disease 1
CLCN5	CLCN5	protein_coding	LOF	XLR	Disease-gene association	Hypophosphatemic rickets
CLCN5	CLCN5	protein_coding	LOF	XLR	Disease-gene association	Nephrolithiasis, type I
CLCN5	CLCN5	protein_coding	LOF	XLR	Disease-gene association	Proteinuria, low molecular weight, with hypercalciuric nephrocalcinosis
CLCNKB	CLCNKB	protein_coding	LOF	AR	Disease-gene association	Bartter syndrome, type 3
CLCNKB	CLCNKB	protein_coding	LOF	Digenic	Disease-gene association	Bartter syndrome, type 4b, digenic
CLDN1	CLDN1	protein_coding	LOF	AR	Disease-gene association	Ichthyosis, leukocyte vacuoles, alopecia, and sclerosing cholangitis
CLDN10	CLDN10	protein_coding	LOF	AR	Disease-gene association	HELIX syndrome
CLDN11	CLDN11	protein_coding	LOF	AD	Disease-gene association	Leukodystrophy, hypomyelinating, 22
CLDN14	CLDN14	protein_coding	LOF	AR	Disease-gene association	Deafness, autosomal recessive 29
CLDN16	CLDN16	protein_coding	LOF	AR	Disease-gene association	Hypomagnesemia 3, renal
CLDN19	CLDN19	protein_coding	LOF	AR	Disease-gene association	Hypomagnesemia 5, renal, with ocular involvement
CLDN9	CLDN9	protein_coding	LOF	AR	Disease-gene association	Deafness, autosomal recessive 116
CLMP	CLMP	protein_coding	LOF	AR	Disease-gene association	Congenital short bowel syndrome
CLN3	CLN3	protein_coding	LOF	AR	Disease-gene association	Ceroid lipofuscinosis, neuronal, 3
CLN5	CLN5	protein_coding	LOF	AR	Disease-gene association	Ceroid lipofuscinosis, neuronal, 5
CLN6	CLN6	protein_coding	LOF	AR	Disease-gene association	Ceroid lipofuscinosis, neuronal, 6A
CLN6	CLN6	protein_coding	LOF	AR	Disease-gene association	Ceroid lipofuscinosis, neuronal, 6B (Kufs type)
CLN8	CLN8	protein_coding	LOF	AR	Disease-gene association	Ceroid lipofuscinosis, neuronal, 8
CLN8	CLN8	protein_coding	LOF	AR	Disease-gene association	Ceroid lipofuscinosis, neuronal, 8, Northern epilepsy variant
CLP1	CLP1	protein_coding	LOF	AR	Disease-gene association	Pontocerebellar hypoplasia, type 10
CLPB	CLPB	protein_coding	LOF	AD	Disease-gene association	3-methylglutaconic aciduria, type VIIA, autosomal dominant
CLPB	CLPB	protein_coding	LOF	AD	Disease-gene association	Neutropenia, severe congenital, 9, autosomal dominant
CLPB	CLPB	protein_coding	LOF	AR	Disease-gene association	3-methylglutaconic aciduria, type VIIB, autosomal recessive
CLPP	CLPP	protein_coding	LOF	AR	Disease-gene association	Perrault syndrome 3
CLRN1	CLRN1	protein_coding	LOF	AR	Disease-gene association	Usher syndrome, type 3A
CLTC	CLTC	protein_coding	LOF	AD	Disease-gene association	Intellectual developmental disorder, autosomal dominant 56
CNGB1	CNGB1	protein_coding	LOF	AR	Disease-gene association	Retinitis pigmentosa 45
CNGB3	CNGB3	protein_coding	LOF	AR	Disease-gene association	Achromatopsia 3
CNKSR2	CNKSR2	protein_coding	LOF	XLD	Disease-gene association	Intellectual developmental disorder, X-linked syndromic, Houge type
CNNM2	CNNM2	protein_coding	LOF	AD	Disease-gene association	Hypomagnesemia 6, renal
CNNM2	CNNM2	protein_coding	LOF	Both	Disease-gene association	Hypomagnesemia, seizures, and impaired intellectual development 1
CNNM4	CNNM4	protein_coding	LOF	AR	Disease-gene association	Jalili syndrome
CNOT1	CNOT1	protein_coding	LOF	AD	Disease-gene association	Holoprosencephaly 12, with or without pancreatic agenesis
CNOT1	CNOT1	protein_coding	LOF	AD	Disease-gene association	Vissers-Bodmer syndrome
CNOT2	CNOT2	protein_coding	LOF	AD	Disease-gene association	Intellectual developmental disorder with nasal speech, dysmorphic facies, and variable skeletal anomalies
CNOT3	CNOT3	protein_coding	LOF	AD	Disease-gene association	Intellectual developmental disorder with speech delay, autism, and dysmorphic facies
CNPY3	CNPY3	protein_coding	LOF	AR	Disease-gene association	Developmental and epileptic encephalopathy 60
CNTNAP1	CNTNAP1	protein_coding	LOF	AR	Disease-gene association	Hypomyelinating neuropathy, congenital, 3
CNTNAP1	CNTNAP1	protein_coding	LOF	AR	Disease-gene association	Lethal congenital contracture syndrome 7
CNTNAP2	CNTNAP2	protein_coding	LOF	AR	Disease-gene association	Pitt-Hopkins like syndrome 1
COA6	COA6	protein_coding	LOF	AR	Disease-gene association	Mitochondrial complex IV deficiency, nuclear type 13
COA7	COA7	protein_coding	LOF	AR	Disease-gene association	Spinocerebellar ataxia, autosomal recessive, with axonal neuropathy 3
COA8	COA8	protein_coding	LOF	AR	Disease-gene association	Mitochondrial complex IV deficiency, nuclear type 17
COASY	COASY	protein_coding	LOF	AR	Disease-gene association	Neurodegeneration with brain iron accumulation 6
COASY	COASY	protein_coding	LOF	AR	Disease-gene association	Pontocerebellar hypoplasia, type 12
COCH	COCH	protein_coding	LOF	AD	Disease-gene association	Deafness, autosomal dominant 9
COG1	COG1	protein_coding	LOF	AR	Disease-gene association	Congenital disorder of glycosylation, type IIg
COG4	COG4	protein_coding	LOF	AD	Disease-gene association	Saul-Wilson syndrome
COG4	COG4	protein_coding	LOF	AR	Disease-gene association	Congenital disorder of glycosylation, type IIj
COG5	COG5	protein_coding	LOF	AR	Disease-gene association	Congenital disorder of glycosylation, type IIi
COG6	COG6	protein_coding	LOF	AR	Disease-gene association	Congenital disorder of glycosylation, type IIl
COG6	COG6	protein_coding	LOF	AR	Disease-gene association	Shaheen syndrome
COG7	COG7	protein_coding	LOF	AR	Disease-gene association	Congenital disorder of glycosylation, type IIe
COL11A1	COL11A1	protein_coding	LOF	AD	Disease-gene association	Deafness, autosomal dominant 37
COL11A1	COL11A1	protein_coding	LOF	AD	Disease-gene association	Marshall syndrome
COL11A1	COL11A1	protein_coding	LOF	AD	Disease-gene association	Stickler syndrome, type II
COL11A1	COL11A1	protein_coding	LOF	AR	Disease-gene association	Fibrochondrogenesis 1
COL11A2	COL11A2	protein_coding	LOF	AD	Disease-gene association	Deafness, autosomal dominant 13
COL11A2	COL11A2	protein_coding	LOF	AD	Disease-gene association	Otospondylomegaepiphyseal dysplasia, autosomal dominant
COL11A2	COL11A2	protein_coding	LOF	Both	Disease-gene association	Fibrochondrogenesis 2
COL11A2	COL11A2	protein_coding	LOF	AR	Disease-gene association	Deafness, autosomal recessive 53
COL11A2	COL11A2	protein_coding	LOF	AR	Disease-gene association	Otospondylomegaepiphyseal dysplasia, autosomal recessive
COL12A1	COL12A1	protein_coding	LOF	AD	Disease-gene association	Bethlem myopathy 2
COL13A1	COL13A1	protein_coding	LOF	AR	Disease-gene association	Myasthenic syndrome, congenital, 19
COL17A1	COL17A1	protein_coding	LOF	AD	Disease-gene association	Epithelial recurrent erosion dystrophy
COL17A1	COL17A1	protein_coding	LOF	AR	Disease-gene association	Epidermolysis bullosa, junctional 4, intermediate
COL18A1	COL18A1	protein_coding	LOF	AD	Disease-gene association	Glaucoma, primary closed-angle
COL18A1	COL18A1	protein_coding	LOF	AR	Disease-gene association	Knobloch syndrome, type 1
COL1A1	COL1A1	protein_coding	LOF	AD	Disease-gene association	{Bone mineral density variation QTL, osteoporosis}
COL1A1	COL1A1	protein_coding	LOF	AD	Disease-gene association	Caffey disease
COL1A1	COL1A1	protein_coding	LOF	AD	Disease-gene association	Combined osteogenesis imperfecta and Ehlers-Danlos syndrome 1
COL1A1	COL1A1	protein_coding	LOF	AD	Disease-gene association	Ehlers-Danlos syndrome, arthrochalasia type, 1
COL1A1	COL1A1	protein_coding	LOF	AD	Disease-gene association	Osteogenesis imperfecta, type I
COL1A1	COL1A1	protein_coding	LOF	AD	Disease-gene association	Osteogenesis imperfecta, type II
COL1A1	COL1A1	protein_coding	LOF	AD	Disease-gene association	Osteogenesis imperfecta, type III
COL1A1	COL1A1	protein_coding	LOF	AD	Disease-gene association	Osteogenesis imperfecta, type IV
COL25A1	COL25A1	protein_coding	LOF	AR	Disease-gene association	Fibrosis of extraocular muscles, congenital, 5
COL27A1	COL27A1	protein_coding	LOF	AR	Disease-gene association	Steel syndrome
COL2A1	COL2A1	protein_coding	LOF	AD	Disease-gene association	Achondrogenesis, type II or hypochondrogenesis
COL2A1	COL2A1	protein_coding	LOF	AD	Disease-gene association	Avascular necrosis of the femoral head
COL2A1	COL2A1	protein_coding	LOF	AD	Disease-gene association	Czech dysplasia
COL2A1	COL2A1	protein_coding	LOF	AD	Disease-gene association	Kniest dysplasia
COL2A1	COL2A1	protein_coding	LOF	AD	Disease-gene association	Legg-Calve-Perthes disease
COL2A1	COL2A1	protein_coding	LOF	AD	Disease-gene association	Osteoarthritis with mild chondrodysplasia
COL2A1	COL2A1	protein_coding	LOF	AD	Disease-gene association	Platyspondylic skeletal dysplasia, Torrance type
COL2A1	COL2A1	protein_coding	LOF	AD	Disease-gene association	SED congenita
COL2A1	COL2A1	protein_coding	LOF	AD	Disease-gene association	SMED Strudwick type
COL2A1	COL2A1	protein_coding	LOF	AD	Disease-gene association	Spondyloepiphyseal dysplasia, Stanescu type
COL2A1	COL2A1	protein_coding	LOF	AD	Disease-gene association	Spondylometaphyseal dysplasia, Algerian type
COL2A1	COL2A1	protein_coding	LOF	AD	Disease-gene association	Spondyloperipheral dysplasia
COL2A1	COL2A1	protein_coding	LOF	AD	Disease-gene association	Stickler syndrome, type I
COL2A1	COL2A1	protein_coding	LOF	AD	Disease-gene association	Stickler syndrome, type I, nonsyndromic ocular
COL3A1	COL3A1	protein_coding	LOF	AD	Disease-gene association	Ehlers-Danlos syndrome, vascular type
COL3A1	COL3A1	protein_coding	LOF	AR	Disease-gene association	Polymicrogyria with or without vascular-type EDS
COL4A1	COL4A1	protein_coding	LOF	AD	Disease-gene association	Angiopathy, hereditary, with nephropathy, aneurysms, and muscle cramps
COL4A1	COL4A1	protein_coding	LOF	AD	Disease-gene association	Brain small vessel disease with or without ocular anomalies
COL4A1	COL4A1	protein_coding	LOF	AD	Disease-gene association	Microangiopathy and leukoencephalopathy, pontine, autosomal dominant
COL4A2	COL4A2	protein_coding	LOF	AD	Disease-gene association	Brain small vessel disease 2A, autosomal dominant
COL4A2	COL4A2	protein_coding	LOF	AR	Disease-gene association	Brain small vessel disease 2B, autosomal recessive
COL4A3	COL4A3	protein_coding	LOF	AD	Disease-gene association	Alport syndrome 3A, autosomal dominant
COL4A3	COL4A3	protein_coding	LOF	AD	Disease-gene association	Hematuria, benign familial, 2
COL4A3	COL4A3	protein_coding	LOF	AR	Disease-gene association	Alport syndrome 3B, autosomal recessive
COL4A4	COL4A4	protein_coding	LOF	AD	Disease-gene association	Hematuria, familial benign, 1
COL4A4	COL4A4	protein_coding	LOF	AR	Disease-gene association	Alport syndrome 2, autosomal recessive
COL4A5	COL4A5	protein_coding	LOF	XLD	Disease-gene association	Alport syndrome 1, X-linked
COL5A2	COL5A2	protein_coding	LOF	AD	Disease-gene association	Ehlers-Danlos syndrome, classic type, 2
COL6A1	COL6A1	protein_coding	LOF	AD	Disease-gene association	Bethlem myopathy 1A
COL6A1	COL6A1	protein_coding	LOF	Both	Disease-gene association	Ullrich congenital muscular dystrophy 1A
COL6A2	COL6A2	protein_coding	LOF	Both	Disease-gene association	Bethlem myopathy 1B
COL6A2	COL6A2	protein_coding	LOF	Both	Disease-gene association	Ullrich congenital muscular dystrophy 1B
COL6A3	COL6A3	protein_coding	LOF	Both	Disease-gene association	Bethlem myopathy 1C
COL6A3	COL6A3	protein_coding	LOF	Both	Disease-gene association	Ullrich congenital muscular dystrophy 1C
COL6A3	COL6A3	protein_coding	LOF	AR	Disease-gene association	Dystonia 27
COL7A1	COL7A1	protein_coding	LOF	AD	Disease-gene association	Epidermolysis bullosa dystrophica, autosomal dominant
COL7A1	COL7A1	protein_coding	LOF	AD	Disease-gene association	Epidermolysis bullosa dystrophica, Bart type
COL7A1	COL7A1	protein_coding	LOF	AD	Disease-gene association	Nail disorder, nonsyndromic congenital, 8
COL7A1	COL7A1	protein_coding	LOF	Both	Disease-gene association	Epidermolysis bullosa pruriginosa
COL7A1	COL7A1	protein_coding	LOF	Both	Disease-gene association	Epidermolysis bullosa, pretibial
COL7A1	COL7A1	protein_coding	LOF	Both	Disease-gene association	Transient bullous of the newborn
COL7A1	COL7A1	protein_coding	LOF	AR	Disease-gene association	Epidermolysis bullosa dystrophica inversa
COL7A1	COL7A1	protein_coding	LOF	AR	Disease-gene association	Epidermolysis bullosa dystrophica, autosomal recessive
COL7A1	COL7A1	protein_coding	LOF	AR	Disease-gene association	Epidermolysis bullosa dystrophica, localisata variant
COL8A2	COL8A2	protein_coding	LOF	AD	Disease-gene association	Corneal dystrophy, Fuchs endothelial, 1
COL8A2	COL8A2	protein_coding	LOF	AD	Disease-gene association	Corneal dystrophy, posterior polymorphous 2
COL9A1	COL9A1	protein_coding	LOF	AR	Disease-gene association	Stickler syndrome, type IV
COL9A2	COL9A2	protein_coding	LOF	AD	Disease-gene association	Epiphyseal dysplasia, multiple, 2
COL9A3	COL9A3	protein_coding	LOF	AD	Disease-gene association	Epiphyseal dysplasia, multiple, 3, with or without myopathy
COL9A3	COL9A3	protein_coding	LOF	AR	Disease-gene association	Stickler syndrome, type VI
COLEC10	COLEC10	protein_coding	LOF	AR	Disease-gene association	3MC syndrome 3
COLEC11	COLEC11	protein_coding	LOF	AR	Disease-gene association	3MC syndrome 2
COLGALT1	COLGALT1	protein_coding	LOF	AR	Disease-gene association	Brain small vessel disease 3
COLQ	COLQ	protein_coding	LOF	AR	Disease-gene association	Myasthenic syndrome, congenital, 5
COMP	COMP	protein_coding	LOF	AD	Disease-gene association	Carpal tunnel syndrome 2
COMP	COMP	protein_coding	LOF	AD	Disease-gene association	Epiphyseal dysplasia, multiple, 1
COMP	COMP	protein_coding	LOF	AD	Disease-gene association	Pseudoachondroplasia
COPA	COPA	protein_coding	LOF	AD	Disease-gene association	{Autoinflammation and autoimmunity, systemic, with immune dysregulation 1}
COPB2	COPB2	protein_coding	LOF	AD	Disease-gene association	Osteoporosis, childhood- or juvenile-onset, with developmental delay
COQ2	COQ2	protein_coding	LOF	Both	Disease-gene association	{Multiple system atrophy, susceptibility to}
COQ2	COQ2	protein_coding	LOF	AR	Disease-gene association	Coenzyme Q10 deficiency, primary, 1
COQ4	COQ4	protein_coding	LOF	AR	Disease-gene association	Coenzyme Q10 deficiency, primary, 7
COQ4	COQ4	protein_coding	LOF	AR	Disease-gene association	Spastic ataxia 10, autosomal recessive
COQ6	COQ6	protein_coding	LOF	AR	Disease-gene association	Coenzyme Q10 deficiency, primary, 6
COQ7	COQ7	protein_coding	LOF	AR	Disease-gene association	Coenzyme Q10 deficiency, primary, 8
COQ7	COQ7	protein_coding	LOF	AR	Disease-gene association	Neuronopathy, distal hereditary motor, autosomal recessive 9
COQ8A	COQ8A	protein_coding	LOF	AR	Disease-gene association	Coenzyme Q10 deficiency, primary, 4
COQ8B	COQ8B	protein_coding	LOF	AR	Disease-gene association	Nephrotic syndrome, type 9
COQ9	COQ9	protein_coding	LOF	AR	Disease-gene association	Coenzyme Q10 deficiency, primary, 5
CORO1A	CORO1A	protein_coding	LOF	AR	Disease-gene association	Immunodeficiency 8
COX10	COX10	protein_coding	LOF	AR	Disease-gene association	Mitochondrial complex IV deficiency, nuclear type 3
COX15	COX15	protein_coding	LOF	AR	Disease-gene association	Mitochondrial complex IV deficiency, nuclear type 6
COX16	COX16	protein_coding	LOF	AR	Disease-gene association	Mitochondrial complex IV deficiency, nuclear type 22
COX20	COX20	protein_coding	LOF	AR	Disease-gene association	Mitochondrial complex IV deficiency, nuclear type 11
COX4I1	COX4I1	protein_coding	LOF	AR	Disease-gene association	Mitochondrial complex IV deficiency, nuclear type 16
COX6A1	COX6A1	protein_coding	LOF	AR	Disease-gene association	Charcot-Marie-Tooth disease, recessive intermediate D
COX6A2	COX6A2	protein_coding	LOF	AR	Disease-gene association	Mitochondrial complex IV deficiency, nuclear type 18
COX6B1	COX6B1	protein_coding	LOF	AR	Disease-gene association	Mitochondrial complex IV deficiency, nuclear type 7
COX7B	COX7B	protein_coding	LOF	XLD	Disease-gene association	Linear skin defects with multiple congenital anomalies 2
CP	CP	protein_coding	LOF	AR	Disease-gene association	Aceruloplasminemia
CPAMD8	CPAMD8	protein_coding	LOF	AR	Disease-gene association	Anterior segment dysgenesis 8
CPE	CPE	protein_coding	LOF	AR	Disease-gene association	BDV syndrome
CPLANE1	CPLANE1	protein_coding	LOF	AR	Disease-gene association	Joubert syndrome 17
CPLANE1	CPLANE1	protein_coding	LOF	AR	Disease-gene association	Orofaciodigital syndrome VI
CPLX1	CPLX1	protein_coding	LOF	AR	Disease-gene association	Developmental and epileptic encephalopathy 63
CPOX	CPOX	protein_coding	LOF	Both	Disease-gene association	Coproporphyria
CPOX	CPOX	protein_coding	LOF	AR	Disease-gene association	Harderoporphyria
CPS1	CPS1	protein_coding	LOF	AR	Disease-gene association	Carbamoylphosphate synthetase I deficiency
CPSF3	CPSF3	protein_coding	LOF	AR	Disease-gene association	Neurodevelopmental disorder with microcephaly, hypotonia, nystagmus, and seizures
CPT1A	CPT1A	protein_coding	LOF	AR	Disease-gene association	CPT deficiency, hepatic, type IA
CPT2	CPT2	protein_coding	LOF	Both	Disease-gene association	{Encephalopathy, acute, infection-induced, 4, susceptibility to}
CPT2	CPT2	protein_coding	LOF	Both	Disease-gene association	CPT II deficiency, myopathic, stress-induced
CPT2	CPT2	protein_coding	LOF	AR	Disease-gene association	CPT II deficiency, infantile
CPT2	CPT2	protein_coding	LOF	AR	Disease-gene association	CPT II deficiency, lethal neonatal
CR2	CR2	protein_coding	LOF	AD	Disease-gene association	{Systemic lupus erythematosus, susceptibility to, 9}
CRADD	CRADD	protein_coding	LOF	AR	Disease-gene association	Intellectual developmental disorder, autosomal recessive 34, with variant lissencephaly
CRB1	CRB1	protein_coding	LOF	AD	Disease-gene association	Pigmented paravenous chorioretinal atrophy
CRB1	CRB1	protein_coding	LOF	AR	Disease-gene association	Leber congenital amaurosis 8
CRB1	CRB1	protein_coding	LOF	AR	Disease-gene association	Retinitis pigmentosa-12
CRB2	CRB2	protein_coding	LOF	AR	Disease-gene association	Focal segmental glomerulosclerosis 9
CRB2	CRB2	protein_coding	LOF	AR	Disease-gene association	Ventriculomegaly with cystic kidney disease
CREB3L1	CREB3L1	protein_coding	LOF	AR	Disease-gene association	Osteogenesis imperfecta, type XVI
CREB3L3	CREB3L3	protein_coding	LOF	AD	Disease-gene association	Hypertriglyceridemia 2
CREBBP	CREBBP	protein_coding	LOF	AD	Disease-gene association	Menke-Hennekam syndrome 1
CREBBP	CREBBP	protein_coding	LOF	AD	Disease-gene association	Rubinstein-Taybi syndrome 1
CRELD1	CRELD1	protein_coding	LOF	AD	Disease-gene association	{Atrioventricular septal defect, susceptibility to, 2}
CRELD1	CRELD1	protein_coding	LOF	AD	Disease-gene association	Atrioventricular septal defect, partial, with heterotaxy syndrome
CRELD1	CRELD1	protein_coding	LOF	AR	Disease-gene association	Jeffries-Lakhani neurodevelopmental syndrome
CRIPT	CRIPT	protein_coding	LOF	AR	Disease-gene association	Rothmund-Thomson syndrome, type 3
CRLF1	CRLF1	protein_coding	LOF	AR	Disease-gene association	Cold-induced sweating syndrome 1
CRLS1	CRLS1	protein_coding	LOF	AR	Disease-gene association	Combined oxidative phosphorylation deficiency 57
CRPPA	CRPPA	protein_coding	LOF	AR	Disease-gene association	Muscular dystrophy-dystroglycanopathy (congenital with brain and eye anomalies), type A, 7
CRPPA	CRPPA	protein_coding	LOF	AR	Disease-gene association	Muscular dystrophy-dystroglycanopathy (limb-girdle), type C, 7
CRTAP	CRTAP	protein_coding	LOF	AR	Disease-gene association	Osteogenesis imperfecta, type VII
CRX	CRX	protein_coding	LOF	AD	Disease-gene association	Cone-rod retinal dystrophy-2
CRYAA	CRYAA	protein_coding	LOF	Both	Disease-gene association	Cataract 9, multiple types
CRYAB	CRYAB	protein_coding	LOF	AD	Disease-gene association	Cardiomyopathy, dilated, 1II
CRYAB	CRYAB	protein_coding	LOF	AD	Disease-gene association	Myopathy, myofibrillar, 2A, adult-onset
CRYAB	CRYAB	protein_coding	LOF	Both	Disease-gene association	Cataract 16, multiple types
CRYAB	CRYAB	protein_coding	LOF	AR	Disease-gene association	Myopathy, myofibrillar, 2B, infantile-onset
CRYBA1	CRYBA1	protein_coding	LOF	AD	Disease-gene association	Cataract 10, multiple types
CRYBA4	CRYBA4	protein_coding	LOF	AD	Disease-gene association	Cataract 23
CRYBB1	CRYBB1	protein_coding	LOF	Both	Disease-gene association	Cataract 17, multiple types
CRYBB2	CRYBB2	protein_coding	LOF	AD	Disease-gene association	Cataract 3, multiple types
CRYBB3	CRYBB3	protein_coding	LOF	Both	Disease-gene association	Cataract 22
CRYGC	CRYGC	protein_coding	LOF	AD	Disease-gene association	Cataract 2, multiple types
CRYGD	CRYGD	protein_coding	LOF	AD	Disease-gene association	Cataract 4, multiple types
CRYGS	CRYGS	protein_coding	LOF	AD	Disease-gene association	Cataract 20, multiple types
CRYM	CRYM	protein_coding	LOF	AD	Disease-gene association	Deafness, autosomal dominant 40
CSF1R	CSF1R	protein_coding	LOF	AD	Disease-gene association	Leukoencephalopathy, diffuse hereditary, with spheroids 1
CSF1R	CSF1R	protein_coding	LOF	AR	Disease-gene association	Brain abnormalities, neurodegeneration, and dysosteosclerosis
CSF2RA	CSF2RA	protein_coding	LOF	PsAR	Disease-gene association	Surfactant metabolism dysfunction, pulmonary, 4
CSF2RB	CSF2RB	protein_coding	LOF	AR	Disease-gene association	Surfactant metabolism dysfunction, pulmonary, 5
CSF3R	CSF3R	protein_coding	LOF	AR	Disease-gene association	Neutropenia, severe congenital, 7, autosomal recessive
CSGALNACT1	CSGALNACT1	protein_coding	LOF	AR	Disease-gene association	Skeletal dysplasia, mild, with joint laxity and advanced bone age
CSNK2A1	CSNK2A1	protein_coding	LOF	AD	Disease-gene association	Okur-Chung neurodevelopmental syndrome
CSNK2B	CSNK2B	protein_coding	LOF	AD	Disease-gene association	Poirier-Bienvenu neurodevelopmental syndrome
CSPP1	CSPP1	protein_coding	LOF	AR	Disease-gene association	Joubert syndrome 21
CSRP3	CSRP3	protein_coding	LOF	AD	Disease-gene association	Cardiomyopathy, hypertrophic, 12
CSTA	CSTA	protein_coding	LOF	AR	Disease-gene association	Peeling skin syndrome 4
CSTB	CSTB	protein_coding	LOF	AR	Disease-gene association	Epilepsy, progressive myoclonic 1A (Unverricht and Lundborg)
CTC1	CTC1	protein_coding	LOF	AR	Disease-gene association	Cerebroretinal microangiopathy with calcifications and cysts
CTCF	CTCF	protein_coding	LOF	AD	Disease-gene association	Intellectual developmental disorder, autosomal dominant 21
CTDP1	CTDP1	protein_coding	LOF	AR	Disease-gene association	Congenital cataracts, facial dysmorphism, and neuropathy
CTH	CTH	protein_coding	LOF	AR	Disease-gene association	Cystathioninuria
CTLA4	CTLA4	protein_coding	LOF	AD	Disease-gene association	Immune dysregulation with autoimmunity, immunodeficiency, and lymphoproliferation
CTNNA1	CTNNA1	protein_coding	LOF	AD	Disease-gene association	Macular dystrophy, patterned, 2
CTNNA2	CTNNA2	protein_coding	LOF	AR	Disease-gene association	Cortical dysplasia, complex, with other brain malformations 9
CTNNB1	CTNNB1	protein_coding	LOF	AD	Disease-gene association	Exudative vitreoretinopathy 7
CTNNB1	CTNNB1	protein_coding	LOF	AD	Disease-gene association	Neurodevelopmental disorder with spastic diplegia and visual defects
CTNND1	CTNND1	protein_coding	LOF	AD	Disease-gene association	Blepharocheilodontic syndrome 2
CTNS	CTNS	protein_coding	LOF	AR	Disease-gene association	Cystinosis, atypical nephropathic
CTNS	CTNS	protein_coding	LOF	AR	Disease-gene association	Cystinosis, late-onset juvenile or adolescent nephropathic
CTNS	CTNS	protein_coding	LOF	AR	Disease-gene association	Cystinosis, nephropathic
CTNS	CTNS	protein_coding	LOF	AR	Disease-gene association	Cystinosis, ocular nonnephropathic
CTPS1	CTPS1	protein_coding	LOF	AR	Disease-gene association	Immunodeficiency 24
CTSA	CTSA	protein_coding	LOF	AD	Disease-gene association	Brain small vessel disease 6 with leukoencephalopathy
CTSA	CTSA	protein_coding	LOF	AR	Disease-gene association	Galactosialidosis
CTSC	CTSC	protein_coding	LOF	AR	Disease-gene association	Haim-Munk syndrome
CTSC	CTSC	protein_coding	LOF	AR	Disease-gene association	Papillon-Lefevre syndrome
CTSC	CTSC	protein_coding	LOF	AR	Disease-gene association	Periodontitis 1, juvenile
CTSD	CTSD	protein_coding	LOF	AR	Disease-gene association	Ceroid lipofuscinosis, neuronal, 10
CTSF	CTSF	protein_coding	LOF	AR	Disease-gene association	Ceroid lipofuscinosis, neuronal, 13 (Kufs type)
CTSK	CTSK	protein_coding	LOF	AR	Disease-gene association	Pycnodysostosis
CTU2	CTU2	protein_coding	LOF	AR	Disease-gene association	Microcephaly, facial dysmorphism, renal agenesis, and ambiguous genitalia syndrome
CUBN	CUBN	protein_coding	LOF	AR	Disease-gene association	Imerslund-Grasbeck syndrome 1
CUL3	CUL3	protein_coding	LOF	AD	Disease-gene association	Neurodevelopmental disorder with or without autism or seizures
CUL3	CUL3	protein_coding	LOF	AD	Disease-gene association	Pseudohypoaldosteronism, type IIE
CUL4B	CUL4B	protein_coding	LOF	XLR	Disease-gene association	Intellectual developmental disorder, X-linked syndromic, Cabezas type
CUL7	CUL7	protein_coding	LOF	AR	Disease-gene association	3-M syndrome 1
CUX1	CUX1	protein_coding	LOF	AD	Disease-gene association	Neurodevelopmental disorder with developmental delay and with or without motor or speech delay
CUX2	CUX2	protein_coding	LOF	AD	Disease-gene association	Developmental and epileptic encephalopathy 67
CWC27	CWC27	protein_coding	LOF	AR	Disease-gene association	Retinitis pigmentosa with or without skeletal anomalies
CWF19L1	CWF19L1	protein_coding	LOF	AR	Disease-gene association	Spinocerebellar ataxia, autosomal recessive 17
CYB5A	CYB5A	protein_coding	LOF	AR	Disease-gene association	Methemoglobinemia and ambiguous genitalia
CYB5R3	CYB5R3	protein_coding	LOF	AR	Disease-gene association	Methemoglobinemia, type I
CYB5R3	CYB5R3	protein_coding	LOF	AR	Disease-gene association	Methemoglobinemia, type II
CYBA	CYBA	protein_coding	LOF	AR	Disease-gene association	Chronic granulomatous disease 4, autosomal recessive
CYBB	CYBB	protein_coding	LOF	XLR	Disease-gene association	Chronic granulomatous disease, X-linked
CYBB	CYBB	protein_coding	LOF	XLR	Disease-gene association	Immunodeficiency 34, mycobacteriosis, X-linked
CYBC1	CYBC1	protein_coding	LOF	AR	Disease-gene association	Chronic granulomatous disease 5, autosomal recessive
CYC1	CYC1	protein_coding	LOF	AR	Disease-gene association	Mitochondrial complex III deficiency, nuclear type 6
CYCS	CYCS	protein_coding	LOF	AD	Disease-gene association	Thrombocytopenia 4
CYLD	CYLD	protein_coding	LOF	AD	Disease-gene association	Brooke-Spiegler syndrome
CYLD	CYLD	protein_coding	LOF	AD	Disease-gene association	Cylindromatosis, familial
CYLD	CYLD	protein_coding	LOF	AD	Disease-gene association	Trichoepithelioma, multiple familial, 1
CYP11B1	CYP11B1	protein_coding	LOF	AD	Disease-gene association	Aldosteronism, glucocorticoid-remediable
CYP11B1	CYP11B1	protein_coding	LOF	AR	Disease-gene association	Adrenal hyperplasia, congenital, due to 11-beta-hydroxylase deficiency
CYP11B2	CYP11B2	protein_coding	LOF	AR	Disease-gene association	Hypoaldosteronism, congenital, due to CMO I deficiency
CYP11B2	CYP11B2	protein_coding	LOF	AR	Disease-gene association	Hypoaldosteronism, congenital, due to CMO II deficiency
CYP17A1	CYP17A1	protein_coding	LOF	AR	Disease-gene association	17-alpha-hydroxylase/17,20-lyase deficiency
CYP17A1	CYP17A1	protein_coding	LOF	AR	Disease-gene association	17,20-lyase deficiency, isolated
CYP1B1	CYP1B1	protein_coding	LOF	AR	Disease-gene association	Anterior segment dysgenesis 6, multiple subtypes
CYP1B1	CYP1B1	protein_coding	LOF	AR	Disease-gene association	Glaucoma 3A, primary open angle, congenital, juvenile, or adult onset
CYP21A2	CYP21A2	protein_coding	LOF	AR	Disease-gene association	Adrenal hyperplasia, congenital, due to 21-hydroxylase deficiency
CYP21A2	CYP21A2	protein_coding	LOF	AR	Disease-gene association	Hyperandrogenism, nonclassic type, due to 21-hydroxylase deficiency
CYP24A1	CYP24A1	protein_coding	LOF	AR	Disease-gene association	Hypercalcemia, infantile, 1
CYP27A1	CYP27A1	protein_coding	LOF	AR	Disease-gene association	Cerebrotendinous xanthomatosis
CYP27B1	CYP27B1	protein_coding	LOF	AR	Disease-gene association	Vitamin D-dependent rickets, type I
CYP2R1	CYP2R1	protein_coding	LOF	AR	Disease-gene association	Rickets due to defect in vitamin D 25-hydroxylation deficiency
CYP2U1	CYP2U1	protein_coding	LOF	AR	Disease-gene association	Spastic paraplegia 56, autosomal recessive
CYP4F22	CYP4F22	protein_coding	LOF	AR	Disease-gene association	Ichthyosis, congenital, autosomal recessive 5
CYP4V2	CYP4V2	protein_coding	LOF	AR	Disease-gene association	Bietti crystalline corneoretinal dystrophy
CYP7B1	CYP7B1	protein_coding	LOF	AR	Disease-gene association	Bile acid synthesis defect, congenital, 3
CYP7B1	CYP7B1	protein_coding	LOF	AR	Disease-gene association	Spastic paraplegia 5A, autosomal recessive
D2HGDH	D2HGDH	protein_coding	LOF	AR	Disease-gene association	D-2-hydroxyglutaric aciduria
DAG1	DAG1	protein_coding	LOF	AR	Disease-gene association	Muscular dystrophy-dystroglycanopathy (congenital with brain and eye anomalies), type A, 9
DAG1	DAG1	protein_coding	LOF	AR	Disease-gene association	Muscular dystrophy-dystroglycanopathy (limb-girdle), type C, 9
DAP3	DAP3	protein_coding	LOF	AR	Disease-gene association	Perrault syndrome 7
DARS1	DARS1	protein_coding	LOF	AR	Disease-gene association	Hypomyelination with brainstem and spinal cord involvement and leg spasticity
DARS2	DARS2	protein_coding	LOF	AR	Disease-gene association	Leukoencephalopathy with brain stem and spinal cord involvement and lactate elevation
DAW1	DAW1	protein_coding	LOF	AR	Disease-gene association	Ciliary dyskinesia, primary, 52
DBH	DBH	protein_coding	LOF	AR	Disease-gene association	Orthostatic hypotension 1, due to DBH deficiency
DBR1	DBR1	protein_coding	LOF	AR	Disease-gene association	{Encephalitis, acute, infection (viral)-induced, susceptibility to, 11}
DBR1	DBR1	protein_coding	LOF	AR	Disease-gene association	Xerosis and growth failure with immune and pulmonary dysfunction syndrome
DBT	DBT	protein_coding	LOF	AR	Disease-gene association	Maple syrup urine disease, type II
DCAF17	DCAF17	protein_coding	LOF	AR	Disease-gene association	Woodhouse-Sakati syndrome
DCC	DCC	protein_coding	LOF	AD	Disease-gene association	Mirror movements 1 and/or agenesis of the corpus callosum
DCC	DCC	protein_coding	LOF	AR	Disease-gene association	Gaze palsy, familial horizontal, with progressive scoliosis, 2
DCDC2	DCDC2	protein_coding	LOF	AR	Disease-gene association	Nephronophthisis 19
DCDC2	DCDC2	protein_coding	LOF	AR	Disease-gene association	Sclerosing cholangitis, neonatal
DCHS1	DCHS1	protein_coding	LOF	AD	Disease-gene association	Mitral valve prolapse 2
DCHS1	DCHS1	protein_coding	LOF	AR	Disease-gene association	Van Maldergem syndrome 1
DCLRE1B	DCLRE1B	protein_coding	LOF	AR	Disease-gene association	Dyskeratosis congenita, autosomal recessive 8
DCLRE1C	DCLRE1C	protein_coding	LOF	AR	Disease-gene association	Omenn syndrome
DCLRE1C	DCLRE1C	protein_coding	LOF	AR	Disease-gene association	Severe combined immunodeficiency, Athabascan type
DCN	DCN	protein_coding	LOF	AD	Disease-gene association	Corneal dystrophy, congenital stromal
DCPS	DCPS	protein_coding	LOF	AR	Disease-gene association	Al-Raqad syndrome
DCT	DCT	protein_coding	LOF	AR	Disease-gene association	Oculocutaneous albinism, type VIII
DCX	DCX	protein_coding	LOF	XLD	Disease-gene association	Lissencephaly, X-linked
DCX	DCX	protein_coding	LOF	XLD	Disease-gene association	Subcortical laminal heterotopia, X-linked
DDB2	DDB2	protein_coding	LOF	AR	Disease-gene association	Xeroderma pigmentosum, group E, DDB-negative subtype
DDC	DDC	protein_coding	LOF	AR	Disease-gene association	Aromatic L-amino acid decarboxylase deficiency
DDHD1	DDHD1	protein_coding	LOF	AR	Disease-gene association	Spastic paraplegia 28, autosomal recessive
DDHD2	DDHD2	protein_coding	LOF	AR	Disease-gene association	Spastic paraplegia 54, autosomal recessive
DDOST	DDOST	protein_coding	LOF	AR	Disease-gene association	Congenital disorder of glycosylation, type Ir
DDR2	DDR2	protein_coding	LOF	AD	Disease-gene association	Warburg-Cinotti syndrome
DDR2	DDR2	protein_coding	LOF	AR	Disease-gene association	Spondylometaepiphyseal dysplasia, short limb-hand type
DDRGK1	DDRGK1	protein_coding	LOF	AR	Disease-gene association	Spondyloepimetaphyseal dysplasia, Shohat type
DDX11	DDX11	protein_coding	LOF	AR	Disease-gene association	Warsaw breakage syndrome
DDX3X	DDX3X	protein_coding	LOF	XLD	Disease-gene association	Intellectual developmental disorder, X-linked syndromic, Snijders Blok type
DDX41	DDX41	protein_coding	LOF	AD	Disease-gene association	{Myeloproliferative/lymphoproliferative neoplasms, familial (multiple types), susceptibility to}
DDX59	DDX59	protein_coding	LOF	AR	Disease-gene association	Orofaciodigital syndrome V
DDX6	DDX6	protein_coding	LOF	AD	Disease-gene association	Intellectual developmental disorder with impaired language and dysmorphic facies
DEAF1	DEAF1	protein_coding	LOF	AD	Disease-gene association	Vulto-van Silfout-de Vries syndrome
DEAF1	DEAF1	protein_coding	LOF	AR	Disease-gene association	Neurodevelopmental disorder with hypotonia, impaired expressive language, and with or without seizures
DEF6	DEF6	protein_coding	LOF	AR	Disease-gene association	Immunodeficiency 87 and autoimmunity
DEGS1	DEGS1	protein_coding	LOF	AR	Disease-gene association	Leukodystrophy, hypomyelinating, 18
DENND5A	DENND5A	protein_coding	LOF	AR	Disease-gene association	Developmental and epileptic encephalopathy 49
DEPDC5	DEPDC5	protein_coding	LOF	AD	Disease-gene association	Epilepsy, familial focal, with variable foci 1
DEPDC5	DEPDC5	protein_coding	LOF	AR	Disease-gene association	Developmental and epileptic encephalopathy 111
DES	DES	protein_coding	LOF	AD	Disease-gene association	Cardiomyopathy, dilated, 1I
DES	DES	protein_coding	LOF	AD	Disease-gene association	Scapuloperoneal syndrome, neurogenic, Kaeser type
DES	DES	protein_coding	LOF	Both	Disease-gene association	Myopathy, myofibrillar, 1
DGAT1	DGAT1	protein_coding	LOF	AR	Disease-gene association	Diarrhea 7, protein-losing enteropathy type
DGKE	DGKE	protein_coding	LOF	AR	Disease-gene association	{Hemolytic uremic syndrome, atypical, susceptibility to, 7}
DGKE	DGKE	protein_coding	LOF	AR	Disease-gene association	Nephrotic syndrome, type 7
DGUOK	DGUOK	protein_coding	LOF	AR	Disease-gene association	Mitochondrial DNA depletion syndrome 3 (hepatocerebral type)
DGUOK	DGUOK	protein_coding	LOF	AR	Disease-gene association	Portal hypertension, noncirrhotic, 1
DGUOK	DGUOK	protein_coding	LOF	AR	Disease-gene association	Progressive external ophthalmoplegia with mitochondrial DNA deletions, autosomal recessive 4
DHCR24	DHCR24	protein_coding	LOF	AR	Disease-gene association	Desmosterolosis
DHCR7	DHCR7	protein_coding	LOF	AR	Disease-gene association	Smith-Lemli-Opitz syndrome
DHDDS	DHDDS	protein_coding	LOF	AD	Disease-gene association	Developmental delay and seizures with or without movement abnormalities
DHDDS	DHDDS	protein_coding	LOF	AR	Disease-gene association	Retinitis pigmentosa 59
DHFR	DHFR	protein_coding	LOF	AR	Disease-gene association	Megaloblastic anemia due to dihydrofolate reductase deficiency
DHH	DHH	protein_coding	LOF	AR	Disease-gene association	46XY gonadal dysgenesis with minifascicular neuropathy
DHH	DHH	protein_coding	LOF	AR	Disease-gene association	46XY sex reversal 7
DHODH	DHODH	protein_coding	LOF	AR	Disease-gene association	Miller syndrome
DHPS	DHPS	protein_coding	LOF	AR	Disease-gene association	Neurodevelopmental disorder with seizures and speech and walking impairment
DHTKD1	DHTKD1	protein_coding	LOF	AR	Disease-gene association	Alpha-aminoadipic and alpha-ketoadipic aciduria
DHX30	DHX30	protein_coding	LOF	AD	Disease-gene association	Neurodevelopmental disorder with variable motor and speech impairment
DHX37	DHX37	protein_coding	LOF	AD	Disease-gene association	46XY sex reversal 11
DHX37	DHX37	protein_coding	LOF	AR	Disease-gene association	Neurodevelopmental disorder with brain anomalies and with or without vertebral or cardiac anomalies
DICER1	DICER1	protein_coding	LOF	AD	Disease-gene association	Goiter, multinodular 1, with or without Sertoli-Leydig cell tumors
DICER1	DICER1	protein_coding	LOF	AD	Disease-gene association	Pleuropulmonary blastoma
DIS3L2	DIS3L2	protein_coding	LOF	AR	Disease-gene association	Perlman syndrome
DISP1	DISP1	protein_coding	LOF	Both	Disease-gene association	Holoprosencephaly 10
DKC1	DKC1	protein_coding	LOF	XLR	Disease-gene association	Dyskeratosis congenita, X-linked
DLAT	DLAT	protein_coding	LOF	AR	Disease-gene association	Pyruvate dehydrogenase E2 deficiency
DLD	DLD	protein_coding	LOF	AR	Disease-gene association	Dihydrolipoamide dehydrogenase deficiency
DLG3	DLG3	protein_coding	LOF	XLR	Disease-gene association	Intellectual developmental disorder, X-linked 90
DLG4	DLG4	protein_coding	LOF	AD	Disease-gene association	Intellectual developmental disorder, autosomal dominant 62
DLG5	DLG5	protein_coding	LOF	AR	Disease-gene association	Yuksel-Vogel-Bauser syndrome
DLL1	DLL1	protein_coding	LOF	AD	Disease-gene association	Neurodevelopmental disorder with nonspecific brain abnormalities and with or without seizures
DLL3	DLL3	protein_coding	LOF	AR	Disease-gene association	Spondylocostal dysostosis 1, autosomal recessive
DLL4	DLL4	protein_coding	LOF	AD	Disease-gene association	Adams-Oliver syndrome 6
DLX3	DLX3	protein_coding	LOF	AD	Disease-gene association	Amelogenesis imperfecta, type IV
DLX3	DLX3	protein_coding	LOF	AD	Disease-gene association	Trichodontoosseous syndrome
DLX5	DLX5	protein_coding	LOF	AD	Disease-gene association	Split-hand/foot malformation 1
DMD	DMD	protein_coding	LOF	XLD	Disease-gene association	Cardiomyopathy, dilated, 3B
DMD	DMD	protein_coding	LOF	XLR	Disease-gene association	Becker muscular dystrophy
DMD	DMD	protein_coding	LOF	XLR	Disease-gene association	Duchenne muscular dystrophy
DMP1	DMP1	protein_coding	LOF	AR	Disease-gene association	Hypophosphatemic rickets, AR
DMXL2	DMXL2	protein_coding	LOF	AR	Disease-gene association	Developmental and epileptic encephalopathy 81
DNA2	DNA2	protein_coding	LOF	AD	Disease-gene association	Progressive external ophthalmoplegia with mitochondrial DNA deletions, autosomal dominant 6
DNA2	DNA2	protein_coding	LOF	AR	Disease-gene association	Rothmund-Thomson syndrome, type 4
DNA2	DNA2	protein_coding	LOF	AR	Disease-gene association	Seckel syndrome 8
DNAAF1	DNAAF1	protein_coding	LOF	AR	Disease-gene association	Ciliary dyskinesia, primary, 13
DNAAF11	DNAAF11	protein_coding	LOF	AR	Disease-gene association	Ciliary dyskinesia, primary, 19
DNAAF2	DNAAF2	protein_coding	LOF	AR	Disease-gene association	Ciliary dyskinesia, primary, 10
DNAAF3	DNAAF3	protein_coding	LOF	AR	Disease-gene association	Ciliary dyskinesia, primary, 2
DNAAF4	DNAAF4	protein_coding	LOF	AD	Disease-gene association	{Dyslexia, susceptibility to, 1}
DNAAF4	DNAAF4	protein_coding	LOF	AR	Disease-gene association	Ciliary dyskinesia, primary, 25
DNAAF5	DNAAF5	protein_coding	LOF	AR	Disease-gene association	Ciliary dyskinesia, primary, 18
DNAAF6	DNAAF6	protein_coding	LOF	XLR	Disease-gene association	Ciliary dyskinesia, primary, 36, X-linked
DNAH11	DNAH11	protein_coding	LOF	AR	Disease-gene association	Ciliary dyskinesia, primary, 7, with or without situs inversus
DNAH5	DNAH5	protein_coding	LOF	AR	Disease-gene association	Ciliary dyskinesia, primary, 3, with or without situs inversus
DNAH9	DNAH9	protein_coding	LOF	AR	Disease-gene association	Ciliary dyskinesia, primary, 40
DNAI1	DNAI1	protein_coding	LOF	AR	Disease-gene association	Ciliary dyskinesia, primary, 1, with or without situs inversus
DNAI2	DNAI2	protein_coding	LOF	AR	Disease-gene association	Ciliary dyskinesia, primary, 9, with or without situs inversus
DNAJB11	DNAJB11	protein_coding	LOF	AD	Disease-gene association	Polycystic kidney disease 6 with or without polycystic liver disease
DNAJB2	DNAJB2	protein_coding	LOF	AR	Disease-gene association	Neuronopathy, distal hereditary motor, autosomal recessive 5
DNAJB4	DNAJB4	protein_coding	LOF	AR	Disease-gene association	Congenital myopathy 21 with early respiratory failure
DNAJB6	DNAJB6	protein_coding	LOF	AD	Disease-gene association	Muscular dystrophy, limb-girdle, autosomal dominant 1
DNAJC12	DNAJC12	protein_coding	LOF	AR	Disease-gene association	Hyperphenylalaninemia, mild, non-BH4-deficient
DNAJC19	DNAJC19	protein_coding	LOF	AR	Disease-gene association	3-methylglutaconic aciduria, type V
DNAJC21	DNAJC21	protein_coding	LOF	AR	Disease-gene association	Bone marrow failure syndrome 3
DNAJC3	DNAJC3	protein_coding	LOF	AR	Disease-gene association	Ataxia, combined cerebellar and peripheral, with hearing loss and diabetes mellitus
DNAJC30	DNAJC30	protein_coding	LOF	AR	Disease-gene association	Leber-like hereditary optic neuropathy, autosomal recessive 1
DNAJC5	DNAJC5	protein_coding	LOF	AD	Disease-gene association	Ceroid lipofuscinosis, neuronal, 4 (Kufs type), autosomal dominant
DNAJC6	DNAJC6	protein_coding	LOF	AR	Disease-gene association	Parkinson disease 19a, juvenile-onset
DNAJC6	DNAJC6	protein_coding	LOF	AR	Disease-gene association	Parkinson disease 19b, early-onset
DNAL1	DNAL1	protein_coding	LOF	AR	Disease-gene association	Ciliary dyskinesia, primary, 16
DNASE1L3	DNASE1L3	protein_coding	LOF	AR	Disease-gene association	Systemic lupus erythematosus 16
DNASE2	DNASE2	protein_coding	LOF	AR	Disease-gene association	Autoinflammatory-pancytopenia syndrome
DNM1	DNM1	protein_coding	LOF	AD	Disease-gene association	Developmental and epileptic encephalopathy 31A, autosomal dominant
DNM1	DNM1	protein_coding	LOF	AR	Disease-gene association	Developmental and epileptic encephalopathy 31B, autosomal recessive
DNM1L	DNM1L	protein_coding	LOF	AD	Disease-gene association	Optic atrophy 5
DNM1L	DNM1L	protein_coding	LOF	Both	Disease-gene association	Encephalopathy, lethal, due to defective mitochondrial peroxisomal fission 1
DNM2	DNM2	protein_coding	LOF	AD	Disease-gene association	Centronuclear myopathy 1
DNM2	DNM2	protein_coding	LOF	AD	Disease-gene association	Charcot-Marie-Tooth disease, axonal type 2M
DNM2	DNM2	protein_coding	LOF	AD	Disease-gene association	Charcot-Marie-Tooth disease, dominant intermediate B
DNM2	DNM2	protein_coding	LOF	AR	Disease-gene association	Lethal congenital contracture syndrome 5
DNMBP	DNMBP	protein_coding	LOF	AR	Disease-gene association	Cataract 48
DNMT1	DNMT1	protein_coding	LOF	AD	Disease-gene association	Cerebellar ataxia, deafness, and narcolepsy, autosomal dominant
DNMT1	DNMT1	protein_coding	LOF	AD	Disease-gene association	Neuropathy, hereditary sensory, type IE
DNMT3B	DNMT3B	protein_coding	LOF	AR	Disease-gene association	Immunodeficiency-centromeric instability-facial anomalies syndrome 1
DNMT3B	DNMT3B	protein_coding	LOF	Digenic	Disease-gene association	Facioscapulohumeral muscular dystrophy 4, digenic
DOCK11	DOCK11	protein_coding	LOF	XLR	Disease-gene association	Autoinflammatory disease, multisystem, with immune dysregulation, X-linked
DOCK2	DOCK2	protein_coding	LOF	AR	Disease-gene association	Immunodeficiency 40
DOCK3	DOCK3	protein_coding	LOF	AR	Disease-gene association	Neurodevelopmental disorder with impaired intellectual development, hypotonia, and ataxia
DOCK6	DOCK6	protein_coding	LOF	AR	Disease-gene association	Adams-Oliver syndrome 2
DOCK7	DOCK7	protein_coding	LOF	AR	Disease-gene association	Developmental and epileptic encephalopathy 23
DOCK8	DOCK8	protein_coding	LOF	AR	Disease-gene association	Hyper-IgE syndrome 2, autosomal recessive, with recurrent infections
DOHH	DOHH	protein_coding	LOF	AR	Disease-gene association	Neurodevelopmental disorder with microcephaly, cerebral atrophy, and visual impairment
DOK7	DOK7	protein_coding	LOF	AR	Disease-gene association	Fetal akinesia deformation sequence 3
DOK7	DOK7	protein_coding	LOF	AR	Disease-gene association	Myasthenic syndrome, congenital, 10
DOLK	DOLK	protein_coding	LOF	AR	Disease-gene association	Congenital disorder of glycosylation, type Im
DONSON	DONSON	protein_coding	LOF	AR	Disease-gene association	Microcephaly-micromelia syndrome
DONSON	DONSON	protein_coding	LOF	AR	Disease-gene association	Microcephaly, short stature, and limb abnormalities
DPAGT1	DPAGT1	protein_coding	LOF	AR	Disease-gene association	Congenital disorder of glycosylation, type Ij
DPAGT1	DPAGT1	protein_coding	LOF	AR	Disease-gene association	Myasthenic syndrome, congenital, 13, with tubular aggregates
DPF2	DPF2	protein_coding	LOF	AD	Disease-gene association	Coffin-Siris syndrome 7
DPH1	DPH1	protein_coding	LOF	AR	Disease-gene association	Developmental delay with short stature, dysmorphic facial features, and sparse hair
DPH5	DPH5	protein_coding	LOF	AR	Disease-gene association	Neurodevelopmental disorder with short stature, prominent forehead, and feeding difficulties
DPM1	DPM1	protein_coding	LOF	AR	Disease-gene association	Congenital disorder of glycosylation, type Ie
DPM2	DPM2	protein_coding	LOF	AR	Disease-gene association	Congenital disorder of glycosylation, type Iu
DPM3	DPM3	protein_coding	LOF	AR	Disease-gene association	Muscular dystrophy-dystroglycanopathy (limb-girdle), type C, 15
DPYD	DPYD	protein_coding	LOF	AR	Disease-gene association	5-fluorouracil toxicity
DPYD	DPYD	protein_coding	LOF	AR	Disease-gene association	Dihydropyrimidine dehydrogenase deficiency
DPYS	DPYS	protein_coding	LOF	AR	Disease-gene association	Dihydropyrimidinuria
DPYSL5	DPYSL5	protein_coding	LOF	AD	Disease-gene association	Ritscher-Schinzel syndrome 4
DRC1	DRC1	protein_coding	LOF	AR	Disease-gene association	Ciliary dyskinesia, primary, 21
DRC1	DRC1	protein_coding	LOF	AR	Disease-gene association	Spermatogenic failure 80
DSC2	DSC2	protein_coding	LOF	Both	Disease-gene association	Arrhythmogenic right ventricular dysplasia 11
DSC2	DSC2	protein_coding	LOF	Both	Disease-gene association	Arrhythmogenic right ventricular dysplasia 11 with mild palmoplantar keratoderma and woolly hair
DSC3	DSC3	protein_coding	LOF	AR	Disease-gene association	Hypotrichosis and recurrent skin vesicles
DSE	DSE	protein_coding	LOF	AR	Disease-gene association	Ehlers-Danlos syndrome, musculocontractural type 2
DSG1	DSG1	protein_coding	LOF	AD	Disease-gene association	Keratosis palmoplantaris striata I, AD
DSG1	DSG1	protein_coding	LOF	AR	Disease-gene association	Erythroderma, congenital, with palmoplantar keratoderma, hypotrichosis, and hyper IgE
DSG2	DSG2	protein_coding	LOF	AD	Disease-gene association	Arrhythmogenic right ventricular dysplasia 10
DSG2	DSG2	protein_coding	LOF	AR	Disease-gene association	Cardiomyopathy, dilated, 1BB
DSG4	DSG4	protein_coding	LOF	AR	Disease-gene association	Hypotrichosis 6
DSP	DSP	protein_coding	LOF	AD	Disease-gene association	Arrhythmogenic right ventricular dysplasia 8
DSP	DSP	protein_coding	LOF	AD	Disease-gene association	Dilated cardiomyopathy with woolly hair, keratoderma, and tooth agenesis
DSP	DSP	protein_coding	LOF	AD	Disease-gene association	Keratosis palmoplantaris striata II
DSP	DSP	protein_coding	LOF	AR	Disease-gene association	Cardiomyopathy, dilated, with woolly hair and keratoderma
DSP	DSP	protein_coding	LOF	AR	Disease-gene association	Epidermolysis bullosa, lethal acantholytic
DSPP	DSPP	protein_coding	LOF	AD	Disease-gene association	Deafness, autosomal dominant 39, with dentinogenesis
DSPP	DSPP	protein_coding	LOF	AD	Disease-gene association	Dentin dysplasia, type II
DSPP	DSPP	protein_coding	LOF	AD	Disease-gene association	Dentinogenesis imperfecta, Shields type II
DSPP	DSPP	protein_coding	LOF	AD	Disease-gene association	Dentinogenesis imperfecta, Shields type III
DST	DST	protein_coding	LOF	AR	Disease-gene association	Epidermolysis bullosa simplex 3, localized or generalized intermediate, with bp230 deficiency
DST	DST	protein_coding	LOF	AR	Disease-gene association	Neuropathy, hereditary sensory and autonomic, type VI
DSTYK	DSTYK	protein_coding	LOF	AD	Disease-gene association	Congenital anomalies of kidney and urinary tract 1
DSTYK	DSTYK	protein_coding	LOF	AR	Disease-gene association	Spastic paraplegia 23, autosomal recessive
DTNA	DTNA	protein_coding	LOF	AD	Disease-gene association	Left ventricular noncompaction 1, with or without congenital heart defects
DTNA	DTNA	protein_coding	LOF	AD	Disease-gene association	Myopathy with myalgia, increased serum creatine kinase, and with or without episodic rhabdomyolysis 2
DTNBP1	DTNBP1	protein_coding	LOF	AR	Disease-gene association	Hermansky-Pudlak syndrome 7
DTYMK	DTYMK	protein_coding	LOF	AR	Disease-gene association	Neurodegeneration, childhood-onset, with progressive microcephaly
DUOX2	DUOX2	protein_coding	LOF	AR	Disease-gene association	Thyroid dyshormonogenesis 6
DUOXA2	DUOXA2	protein_coding	LOF	AR	Disease-gene association	Thyroid dyshormonogenesis 5
DUT	DUT	protein_coding	LOF	AR	Disease-gene association	Bone marrow failure and diabetes mellitus syndrome
DVL3	DVL3	protein_coding	LOF	AD	Disease-gene association	Robinow syndrome, autosomal dominant 3
DYM	DYM	protein_coding	LOF	AR	Disease-gene association	Dyggve-Melchior-Clausen disease
DYM	DYM	protein_coding	LOF	AR	Disease-gene association	Smith-McCort dysplasia
DYNC1H1	DYNC1H1	protein_coding	LOF	AD	Disease-gene association	Charcot-Marie-Tooth disease, axonal, type 2O
DYNC1H1	DYNC1H1	protein_coding	LOF	AD	Disease-gene association	Cortical dysplasia, complex, with other brain malformations 13
DYNC1H1	DYNC1H1	protein_coding	LOF	AD	Disease-gene association	Spinal muscular atrophy, lower extremity-predominant 1, AD
DYNC1I2	DYNC1I2	protein_coding	LOF	AR	Disease-gene association	Neurodevelopmental disorder with microcephaly and structural brain anomalies
DYNC2H1	DYNC2H1	protein_coding	LOF	AR	Disease-gene association	Short-rib thoracic dysplasia 3 with or without polydactyly
DYNC2I1	DYNC2I1	protein_coding	LOF	AR	Disease-gene association	Short-rib thoracic dysplasia 8 with or without polydactyly
DYNC2I2	DYNC2I2	protein_coding	LOF	AR	Disease-gene association	Short-rib thoracic dysplasia 11 with or without polydactyly
DYNC2LI1	DYNC2LI1	protein_coding	LOF	AR	Disease-gene association	Short-rib thoracic dysplasia 15 with polydactyly
DYNLT2B	DYNLT2B	protein_coding	LOF	AR	Disease-gene association	Short-rib thoracic dysplasia 17 with or without polydactyly
DYRK1A	DYRK1A	protein_coding	LOF	AD	Disease-gene association	Intellectual developmental disorder, autosomal dominant 7
DYSF	DYSF	protein_coding	LOF	AR	Disease-gene association	Miyoshi muscular dystrophy 1
DYSF	DYSF	protein_coding	LOF	AR	Disease-gene association	Muscular dystrophy, limb-girdle, autosomal recessive 2
DYSF	DYSF	protein_coding	LOF	AR	Disease-gene association	Myopathy, distal, with anterior tibial onset
DZIP1L	DZIP1L	protein_coding	LOF	AR	Disease-gene association	Polycystic kidney disease 5
EARS2	EARS2	protein_coding	LOF	AR	Disease-gene association	Combined oxidative phosphorylation deficiency 12
EBF3	EBF3	protein_coding	LOF	AD	Disease-gene association	Hypotonia, ataxia, and delayed development syndrome
EBP	EBP	protein_coding	LOF	XLD	Disease-gene association	Chondrodysplasia punctata, X-linked dominant
EBP	EBP	protein_coding	LOF	XLR	Disease-gene association	MEND syndrome
ECEL1	ECEL1	protein_coding	LOF	AR	Disease-gene association	Arthrogryposis, distal, type 5D
ECHS1	ECHS1	protein_coding	LOF	AR	Disease-gene association	Mitochondrial short-chain enoyl-CoA hydratase 1 deficiency
ECM1	ECM1	protein_coding	LOF	AR	Disease-gene association	Urbach-Wiethe disease
EDA	EDA	protein_coding	LOF	XLD	Disease-gene association	Tooth agenesis, selective, X-linked 1
EDA	EDA	protein_coding	LOF	XLR	Disease-gene association	Ectodermal dysplasia 1, hypohidrotic, X-linked
EDAR	EDAR	protein_coding	LOF	AD	Disease-gene association	Ectodermal dysplasia 10A, hypohidrotic/hair/nail type, autosomal dominant
EDAR	EDAR	protein_coding	LOF	AR	Disease-gene association	Ectodermal dysplasia 10B, hypohidrotic/hair/tooth type, autosomal recessive
EDARADD	EDARADD	protein_coding	LOF	AD	Disease-gene association	Ectodermal dysplasia 11A, hypohidrotic/hair/tooth type, autosomal dominant
EDARADD	EDARADD	protein_coding	LOF	AR	Disease-gene association	Ectodermal dysplasia 11B, hypohidrotic/hair/tooth type, autosomal recessive
EDEM3	EDEM3	protein_coding	LOF	AR	Disease-gene association	Congenital disorder of glycosylation, type IIv
EDN1	EDN1	protein_coding	LOF	AD	Disease-gene association	Question mark ears, isolated
EDN1	EDN1	protein_coding	LOF	AR	Disease-gene association	Auriculocondylar syndrome 3
EDN3	EDN3	protein_coding	LOF	AD	Disease-gene association	{Hirschsprung disease, susceptibility to, 4}
EDN3	EDN3	protein_coding	LOF	Both	Disease-gene association	Waardenburg syndrome, type 4B
EDNRA	EDNRA	protein_coding	-	AD	Non-disease	{Migraine, resistance to}
EDNRA	EDNRA	protein_coding	LOF	AD	Disease-gene association	Mandibulofacial dysostosis with alopecia
EDNRB	EDNRB	protein_coding	LOF	AD	Disease-gene association	{Hirschsprung disease, susceptibility to, 2}
EDNRB	EDNRB	protein_coding	LOF	Both	Disease-gene association	Waardenburg syndrome, type 4A
EED	EED	protein_coding	LOF	AD	Disease-gene association	Cohen-Gibson syndrome
EFEMP1	EFEMP1	protein_coding	LOF	AD	Disease-gene association	Doyne honeycomb degeneration of retina
EFEMP1	EFEMP1	protein_coding	LOF	AD	Disease-gene association	Glaucoma 1, open angle, H
EFEMP1	EFEMP1	protein_coding	LOF	AR	Disease-gene association	Cutis laxa, autosomal recessive, type ID
EFEMP2	EFEMP2	protein_coding	LOF	AR	Disease-gene association	Cutis laxa, autosomal recessive, type IB
EFL1	EFL1	protein_coding	LOF	AR	Disease-gene association	Shwachman-Diamond syndrome 2
EFNB1	EFNB1	protein_coding	LOF	XLD	Disease-gene association	Craniofrontonasal dysplasia
EFTUD2	EFTUD2	protein_coding	LOF	AD	Disease-gene association	Mandibulofacial dysostosis, Guion-Almeida type
EGFR	EGFR	protein_coding	LOF	AD	Disease-gene association	{Nonsmall cell lung cancer, susceptibility to}
EGFR	EGFR	protein_coding	LOF	AD	Disease-gene association	Adenocarcinoma of lung, response to tyrosine kinase inhibitor in
EGFR	EGFR	protein_coding	LOF	AD	Disease-gene association	Nonsmall cell lung cancer, response to tyrosine kinase inhibitor in
EGFR	EGFR	protein_coding	LOF	AR	Disease-gene association	Neonatal nephrocutaneous inflammatory syndrome
EGLN1	EGLN1	protein_coding	LOF	AD	Disease-gene association	Erythrocytosis, familial, 3
EGR2	EGR2	protein_coding	LOF	AD	Disease-gene association	Charcot-Marie-Tooth disease, type 1D
EGR2	EGR2	protein_coding	LOF	Both	Disease-gene association	Dejerine-Sottas disease
EGR2	EGR2	protein_coding	LOF	Both	Disease-gene association	Hypomyelinating neuropathy, congenital, 1
EHMT1	EHMT1	protein_coding	LOF	AD	Disease-gene association	Kleefstra syndrome 1
EIF2AK3	EIF2AK3	protein_coding	LOF	AR	Disease-gene association	Wolcott-Rallison syndrome
EIF2AK4	EIF2AK4	protein_coding	LOF	AR	Disease-gene association	Pulmonary venoocclusive disease 2
EIF2B1	EIF2B1	protein_coding	LOF	AR	Disease-gene association	Leukoencephalopathy with vanishing white matter 1, with or without ovarian failure
EIF2B2	EIF2B2	protein_coding	LOF	AR	Disease-gene association	Leukoencephalopathy with vanishing white matter 2, with or without ovarian failure
EIF2B3	EIF2B3	protein_coding	LOF	AR	Disease-gene association	Leukoencephalopathy with vanishing white matter 3, with or without ovarian failure
EIF2B4	EIF2B4	protein_coding	LOF	AR	Disease-gene association	Leukoencephalopathy with vanishing white matter 4, with or without ovarian failure
EIF2B5	EIF2B5	protein_coding	LOF	AR	Disease-gene association	Leukoencephalopathy with vanishing white matter 5, with or without ovarian failure
EIF3F	EIF3F	protein_coding	LOF	AR	Disease-gene association	Intellectual developmental disorder, autosomal recessive 67
EIF4A3	EIF4A3	protein_coding	LOF	AR	Disease-gene association	Robin sequence with cleft mandible and limb anomalies
EIF5A	EIF5A	protein_coding	LOF	AD	Disease-gene association	Faundes-Banka syndrome
ELAC2	ELAC2	protein_coding	LOF	AR	Disease-gene association	Combined oxidative phosphorylation deficiency 17
ELANE	ELANE	protein_coding	LOF	AD	Disease-gene association	Neutropenia, cyclic
ELANE	ELANE	protein_coding	LOF	AD	Disease-gene association	Neutropenia, severe congenital 1, autosomal dominant
ELF4	ELF4	protein_coding	LOF	XLR	Disease-gene association	Autoinflammatory syndrome, familial, X-linked, Behcet-like 2
ELMO2	ELMO2	protein_coding	LOF	AR	Disease-gene association	Vascular malformation, primary intraosseous
ELN	ELN	protein_coding	LOF	AD	Disease-gene association	Cutis laxa, autosomal dominant
ELN	ELN	protein_coding	LOF	AD	Disease-gene association	Supravalvar aortic stenosis
ELOVL1	ELOVL1	protein_coding	LOF	Both	Disease-gene association	Ichthyotic keratoderma, spasticity, hypomyelination, and dysmorphic facies
ELOVL4	ELOVL4	protein_coding	LOF	AD	Disease-gene association	Spinocerebellar ataxia 34
ELOVL4	ELOVL4	protein_coding	LOF	AD	Disease-gene association	Stargardt disease 3
ELOVL4	ELOVL4	protein_coding	LOF	AR	Disease-gene association	Ichthyosis, spastic quadriplegia, and impaired intellectual development
ELP1	ELP1	protein_coding	LOF	Both	Disease-gene association	{Medulloblastoma}
ELP1	ELP1	protein_coding	LOF	AR	Disease-gene association	Dysautonomia, familial
EMC1	EMC1	protein_coding	LOF	AR	Disease-gene association	Cerebellar atrophy, visual impairment, and psychomotor retardation
EMC10	EMC10	protein_coding	LOF	AR	Disease-gene association	Neurodevelopmental disorder with dysmorphic facies and variable seizures
EMD	EMD	protein_coding	LOF	XLR	Disease-gene association	Emery-Dreifuss muscular dystrophy 1, X-linked
EMG1	EMG1	protein_coding	LOF	AR	Disease-gene association	Bowen-Conradi syndrome
EMILIN1	EMILIN1	protein_coding	LOF	AD	Disease-gene association	Neuronopathy, distal hereditary motor, autosomal dominant 10
EMILIN1	EMILIN1	protein_coding	LOF	AR	Disease-gene association	Arterial tortuosity-bone fragility syndrome
EML1	EML1	protein_coding	LOF	AR	Disease-gene association	Band heterotopia
ENAM	ENAM	protein_coding	LOF	AD	Disease-gene association	Amelogenesis imperfecta, type IB
ENAM	ENAM	protein_coding	LOF	AR	Disease-gene association	Amelogenesis imperfecta, type IC
ENG	ENG	protein_coding	LOF	AD	Disease-gene association	Telangiectasia, hereditary hemorrhagic, type 1
ENO3	ENO3	protein_coding	LOF	AR	Disease-gene association	Glycogen storage disease XIII
ENPP1	ENPP1	protein_coding	LOF	AD	Disease-gene association	{Diabetes mellitus, non-insulin-dependent, susceptibility to}
ENPP1	ENPP1	protein_coding	LOF	AD	Disease-gene association	Cole disease
ENPP1	ENPP1	protein_coding	LOF	Both	Disease-gene association	{Obesity, susceptibility to}
ENPP1	ENPP1	protein_coding	LOF	AR	Disease-gene association	Arterial calcification, generalized, of infancy, 1
ENPP1	ENPP1	protein_coding	LOF	AR	Disease-gene association	Hypophosphatemic rickets, autosomal recessive, 2
ENTPD1	ENTPD1	protein_coding	LOF	AR	Disease-gene association	Spastic paraplegia 64, autosomal recessive
EOGT	EOGT	protein_coding	LOF	AR	Disease-gene association	Adams-Oliver syndrome 4
EP300	EP300	protein_coding	LOF	AD	Disease-gene association	Menke-Hennekam syndrome 2
EP300	EP300	protein_coding	LOF	AD	Disease-gene association	Rubinstein-Taybi syndrome 2
EPB41	EPB41	protein_coding	LOF	Both	Disease-gene association	Elliptocytosis-1
EPCAM	EPCAM	protein_coding	LOF	AD	Disease-gene association	Lynch syndrome 8
EPCAM	EPCAM	protein_coding	LOF	AR	Disease-gene association	Diarrhea 5, with tufting enteropathy, congenital
EPG5	EPG5	protein_coding	LOF	AR	Disease-gene association	Vici syndrome
EPHA2	EPHA2	protein_coding	LOF	AD	Disease-gene association	Cataract 6, multiple types
EPHB4	EPHB4	protein_coding	LOF	AD	Disease-gene association	Capillary malformation-arteriovenous malformation 2
EPHB4	EPHB4	protein_coding	LOF	AD	Disease-gene association	Lymphatic malformation 7
EPM2A	EPM2A	protein_coding	LOF	AR	Disease-gene association	Myoclonic epilepsy of Lafora 1
EPRS1	EPRS1	protein_coding	LOF	AR	Disease-gene association	Leukodystrophy, hypomyelinating, 15
EPS8L2	EPS8L2	protein_coding	LOF	AR	Disease-gene association	Deafness autosomal recessive 106
ERBB3	ERBB3	protein_coding	LOF	AR	Disease-gene association	Visceral neuropathy, familial, 1, autosomal recessive
ERBB4	ERBB4	protein_coding	LOF	AD	Disease-gene association	Amyotrophic lateral sclerosis 19
ERCC1	ERCC1	protein_coding	LOF	AR	Disease-gene association	Cerebrooculofacioskeletal syndrome 4
ERCC2	ERCC2	protein_coding	LOF	AR	Disease-gene association	Trichothiodystrophy 1, photosensitive
ERCC2	ERCC2	protein_coding	LOF	AR	Disease-gene association	Xeroderma pigmentosum, group D
ERCC3	ERCC3	protein_coding	LOF	AR	Disease-gene association	Trichothiodystrophy 2, photosensitive
ERCC3	ERCC3	protein_coding	LOF	AR	Disease-gene association	Xeroderma pigmentosum, group B
ERCC4	ERCC4	protein_coding	LOF	AR	Disease-gene association	Fanconi anemia, complementation group Q
ERCC4	ERCC4	protein_coding	LOF	AR	Disease-gene association	Xeroderma pigmentosum, group F
ERCC4	ERCC4	protein_coding	LOF	AR	Disease-gene association	Xeroderma pigmentosum, type F/Cockayne syndrome
ERCC4	ERCC4	protein_coding	LOF	AR	Disease-gene association	XFE progeroid syndrome
ERCC5	ERCC5	protein_coding	LOF	AR	Disease-gene association	Cerebrooculofacioskeletal syndrome 3
ERCC5	ERCC5	protein_coding	LOF	AR	Disease-gene association	Xeroderma pigmentosum, group G
ERCC5	ERCC5	protein_coding	LOF	AR	Disease-gene association	Xeroderma pigmentosum, group G/Cockayne syndrome
ERCC6	ERCC6	protein_coding	LOF	AD	Disease-gene association	Premature ovarian failure 11
ERCC6	ERCC6	protein_coding	LOF	AD	Disease-gene association	{Lung cancer, susceptibility to}
ERCC6	ERCC6	protein_coding	LOF	AR	Disease-gene association	Cerebrooculofacioskeletal syndrome 1
ERCC6	ERCC6	protein_coding	LOF	AR	Disease-gene association	Cockayne syndrome, type B
ERCC6	ERCC6	protein_coding	LOF	AR	Disease-gene association	UV-sensitive syndrome 1
ERCC6L2	ERCC6L2	protein_coding	LOF	AR	Disease-gene association	Bone marrow failure syndrome 2
ERCC8	ERCC8	protein_coding	LOF	AR	Disease-gene association	Cockayne syndrome, type A
ERCC8	ERCC8	protein_coding	LOF	AR	Disease-gene association	UV-sensitive syndrome 2
ERF	ERF	protein_coding	LOF	AD	Disease-gene association	Chitayat syndrome
ERF	ERF	protein_coding	LOF	AD	Disease-gene association	Craniosynostosis 4
ERG	ERG	protein_coding	LOF	AD	Disease-gene association	Lymphatic malformation 14
ERLIN1	ERLIN1	protein_coding	LOF	AR	Disease-gene association	Spastic paraplegia 62, autosomal recessive
ERLIN2	ERLIN2	protein_coding	LOF	AD	Disease-gene association	Spastic paraplegia 18A, autosomal dominant
ERLIN2	ERLIN2	protein_coding	LOF	AR	Disease-gene association	Spastic paraplegia 18B, autosomal recessive
ESCO2	ESCO2	protein_coding	LOF	AR	Disease-gene association	Juberg-Hayward syndrome
ESCO2	ESCO2	protein_coding	LOF	AR	Disease-gene association	Roberts-SC phocomelia syndrome
ESPN	ESPN	protein_coding	LOF	AR	Disease-gene association	Deafness, autosomal recessive 36
ESPN	ESPN	protein_coding	LOF	AR	Disease-gene association	Deafness, neurosensory, without vestibular involvement, autosomal dominant
ESRRB	ESRRB	protein_coding	LOF	AR	Disease-gene association	Deafness, autosomal recessive 35
ETFA	ETFA	protein_coding	LOF	AR	Disease-gene association	Glutaric acidemia IIA
ETFB	ETFB	protein_coding	LOF	AR	Disease-gene association	Glutaric acidemia IIB
ETFDH	ETFDH	protein_coding	LOF	AR	Disease-gene association	Glutaric acidemia IIC
ETHE1	ETHE1	protein_coding	LOF	AR	Disease-gene association	Ethylmalonic encephalopathy
ETV6	ETV6	protein_coding	LOF	AD	Disease-gene association	Thrombocytopenia 5
EVC	EVC	protein_coding	LOF	AR	Disease-gene association	Ellis-van Creveld syndrome
EVC2	EVC2	protein_coding	LOF	AD	Disease-gene association	Weyers acrofacial dysostosis
EVC2	EVC2	protein_coding	LOF	AR	Disease-gene association	Ellis-van Creveld syndrome
EXOC3L2	EXOC3L2	protein_coding	LOF	AR	Disease-gene association	Brain malformation renal syndrome
EXOSC3	EXOSC3	protein_coding	LOF	AR	Disease-gene association	Pontocerebellar hypoplasia, type 1B
EXOSC8	EXOSC8	protein_coding	LOF	AR	Disease-gene association	Pontocerebellar hypoplasia, type 1C
EXOSC9	EXOSC9	protein_coding	LOF	AR	Disease-gene association	Pontocerebellar hypoplasia, type 1D
EXPH5	EXPH5	protein_coding	LOF	AR	Disease-gene association	Epidermolysis bullosa simplex 4, localized or generalized intermediate, autosomal recessive
EXT1	EXT1	protein_coding	LOF	AD	Disease-gene association	Exostoses, multiple, type 1
EXT2	EXT2	protein_coding	LOF	AD	Disease-gene association	Exostoses, multiple, type 2
EXT2	EXT2	protein_coding	LOF	AR	Disease-gene association	Seizures, scoliosis, and macrocephaly syndrome
EXTL3	EXTL3	protein_coding	LOF	AR	Disease-gene association	Immunoskeletal dysplasia with neurodevelopmental abnormalities
EYA1	EYA1	protein_coding	LOF	AD	Disease-gene association	Anterior segment anomalies with or without cataract
EYA1	EYA1	protein_coding	LOF	AD	Disease-gene association	Branchiootic syndrome 1
EYA1	EYA1	protein_coding	LOF	AD	Disease-gene association	Branchiootorenal syndrome 1, with or without cataracts
EYA4	EYA4	protein_coding	LOF	AD	Disease-gene association	Deafness, autosomal dominant 10
EZH2	EZH2	protein_coding	LOF	AD	Disease-gene association	Weaver syndrome
F10	F10	protein_coding	LOF	AR	Disease-gene association	Factor X deficiency
F13A1	F13A1	protein_coding	-	AD	Non-disease	{Venous thrombosis, protection against}
F13A1	F13A1	protein_coding	LOF	AR	Disease-gene association	Factor XIIIA deficiency
F13B	F13B	protein_coding	LOF	AR	Disease-gene association	Factor XIIIB deficiency
F5	F5	protein_coding	GOF	AD	Disease-gene association	{Pregnancy loss, recurrent, susceptibility to, 1}
F5	F5	protein_coding	GOF	AD	Disease-gene association	{Thrombophilia, susceptibility to, due to factor V Leiden}
F5	F5	protein_coding	GOF	AD	Disease-gene association	Thrombophilia 2 due to activated protein C resistance
F5	F5	protein_coding	LOF	AR	Disease-gene association	{Budd-Chiari syndrome}
F5	F5	protein_coding	LOF	AR	Disease-gene association	Factor V deficiency
F7	F7	protein_coding	LOF	AR	Disease-gene association	Factor VII deficiency
F8	F8	protein_coding	LOF	XLR	Disease-gene association	Thrombophilia 13, X-linked, due to factor VIII defect
F8	F8	protein_coding	LOF	XLR	Disease-gene association	Hemophilia A
F9	F9	protein_coding	LOF	XLR	Disease-gene association	{Warfarin sensitivity}
F9	F9	protein_coding	-	XLR	Non-disease	{Deep venous thrombosis, protection against}
F9	F9	protein_coding	LOF	XLR	Disease-gene association	Hemophilia B
F9	F9	protein_coding	LOF	XLR	Disease-gene association	Thrombophilia 8, X-linked, due to factor IX defect
FA2H	FA2H	protein_coding	LOF	AR	Disease-gene association	Spastic paraplegia 35, autosomal recessive
FADD	FADD	protein_coding	LOF	AR	Disease-gene association	Immunodeficiency 90 with encephalopathy, functional hyposplenia, and hepatic dysfunction
FAH	FAH	protein_coding	LOF	AR	Disease-gene association	Tyrosinemia, type I
FAM111A	FAM111A	protein_coding	LOF	AD	Disease-gene association	Gracile bone dysplasia
FAM111A	FAM111A	protein_coding	LOF	AD	Disease-gene association	Kenny-Caffey syndrome, type 2
FAM111B	FAM111B	protein_coding	LOF	AD	Disease-gene association	Poikiloderma, hereditary fibrosing, with tendon contractures, myopathy, and pulmonary fibrosis
FAM149B1	FAM149B1	protein_coding	LOF	AR	Disease-gene association	Joubert syndrome 36
FAM161A	FAM161A	protein_coding	LOF	AR	Disease-gene association	Retinitis pigmentosa 28
FAM20A	FAM20A	protein_coding	LOF	AR	Disease-gene association	Amelogenesis imperfecta, type IG (enamel-renal syndrome)
FAM20C	FAM20C	protein_coding	LOF	AR	Disease-gene association	Raine syndrome
FAM50A	FAM50A	protein_coding	LOF	XLR	Disease-gene association	Intellectual developmental disorder, X-linked syndromic, Armfield type
FAM83H	FAM83H	protein_coding	LOF	AD	Disease-gene association	Amelogenesis imperfecta, type IIIA
FAN1	FAN1	protein_coding	LOF	AR	Disease-gene association	Interstitial nephritis, karyomegalic
FANCA	FANCA	protein_coding	LOF	AR	Disease-gene association	Fanconi anemia, complementation group A
FANCB	FANCB	protein_coding	LOF	XLR	Disease-gene association	Fanconi anemia, complementation group B
FANCC	FANCC	protein_coding	LOF	AR	Disease-gene association	Fanconi anemia, complementation group C
FANCD2	FANCD2	protein_coding	LOF	AR	Disease-gene association	Fanconi anemia, complementation group D2
FANCE	FANCE	protein_coding	LOF	AR	Disease-gene association	Fanconi anemia, complementation group E
FANCF	FANCF	protein_coding	LOF	AR	Disease-gene association	Fanconi anemia, complementation group F
FANCG	FANCG	protein_coding	LOF	AR	Disease-gene association	Fanconi anemia, complementation group G
FANCI	FANCI	protein_coding	LOF	AR	Disease-gene association	Fanconi anemia, complementation group I
FANCL	FANCL	protein_coding	LOF	AR	Disease-gene association	Fanconi anemia, complementation group L
FANCM	FANCM	protein_coding	LOF	AR	Disease-gene association	Premature ovarian failure 15
FANCM	FANCM	protein_coding	LOF	AR	Disease-gene association	Spermatogenic failure 28
FAR1	FAR1	protein_coding	LOF	AD	Disease-gene association	Cataracts, spastic paraparesis, and speech delay
FAR1	FAR1	protein_coding	LOF	AR	Disease-gene association	Peroxisomal fatty acyl-CoA reductase 1 disorder
FARS2	FARS2	protein_coding	LOF	AR	Disease-gene association	Combined oxidative phosphorylation deficiency 14
FARS2	FARS2	protein_coding	LOF	AR	Disease-gene association	Spastic paraplegia 77, autosomal recessive
FARSB	FARSB	protein_coding	LOF	AR	Disease-gene association	Rajab interstitial lung disease with brain calcifications 1
FAS	FAS	protein_coding	LOF	AD	Disease-gene association	{Autoimmune lymphoproliferative syndrome}
FAS	FAS	protein_coding	LOF	AD	Disease-gene association	Autoimmune lymphoproliferative syndrome, type IA
FASLG	FASLG	protein_coding	LOF	AD	Disease-gene association	Autoimmune lymphoproliferative syndrome, type IB
FASLG	FASLG	protein_coding	LOF	AD	Disease-gene association	{Lung cancer, susceptibility to}
FASTKD2	FASTKD2	protein_coding	LOF	AR	Disease-gene association	Combined oxidative phosphorylation deficiency 44
FAT4	FAT4	protein_coding	LOF	AR	Disease-gene association	Hennekam lymphangiectasia-lymphedema syndrome 2
FAT4	FAT4	protein_coding	LOF	AR	Disease-gene association	Van Maldergem syndrome 2
FBLN5	FBLN5	protein_coding	LOF	AD	Disease-gene association	Charcot-Marie-Tooth disease, demyelinating, type 1H
FBLN5	FBLN5	protein_coding	LOF	AD	Disease-gene association	Macular degeneration, age-related, 3
FBLN5	FBLN5	protein_coding	LOF	AR	Disease-gene association	Cutis laxa, autosomal recessive, type IA
FBN1	FBN1	protein_coding	LOF	AD	Disease-gene association	Acromicric dysplasia
FBN1	FBN1	protein_coding	LOF	AD	Disease-gene association	Ectopia lentis, familial
FBN1	FBN1	protein_coding	LOF	AD	Disease-gene association	Geleophysic dysplasia 2
FBN1	FBN1	protein_coding	LOF	AD	Disease-gene association	Marfan lipodystrophy syndrome
FBN1	FBN1	protein_coding	LOF	AD	Disease-gene association	Marfan syndrome
FBN1	FBN1	protein_coding	LOF	AD	Disease-gene association	MASS syndrome
FBN1	FBN1	protein_coding	LOF	AD	Disease-gene association	Stiff skin syndrome
FBN1	FBN1	protein_coding	LOF	AD	Disease-gene association	Weill-Marchesani syndrome 2, dominant
FBN2	FBN2	protein_coding	LOF	AD	Disease-gene association	Contractural arachnodactyly, congenital
FBN2	FBN2	protein_coding	LOF	AD	Disease-gene association	Macular degeneration, early-onset
FBP1	FBP1	protein_coding	LOF	AR	Disease-gene association	Fructose-1,6-bisphosphatase deficiency
FBXL3	FBXL3	protein_coding	LOF	AR	Disease-gene association	Intellectual developmental disorder with short stature, facial anomalies, and speech defects
FBXL4	FBXL4	protein_coding	LOF	AR	Disease-gene association	Mitochondrial DNA depletion syndrome 13 (encephalomyopathic type)
FBXO11	FBXO11	protein_coding	LOF	AD	Disease-gene association	Intellectual developmental disorder with dysmorphic facies and behavioral abnormalities
FBXO28	FBXO28	protein_coding	LOF	AD	Disease-gene association	Developmental and epileptic encephalopathy 100
FBXO7	FBXO7	protein_coding	LOF	AR	Disease-gene association	Parkinson disease 15, autosomal recessive
FBXW11	FBXW11	protein_coding	LOF	AD	Disease-gene association	Neurodevelopmental, jaw, eye, and digital syndrome
FBXW7	FBXW7	protein_coding	LOF	AD	Disease-gene association	Developmental delay, hypotonia, and impaired language
FCGR2A	FCGR2A	protein_coding	LOF	AD	Disease-gene association	{Lupus nephritis, susceptibility to}
FCGR2A	FCGR2A	protein_coding	LOF	AR	Disease-gene association	{Pseudomonas aeruginosa, susceptibility to chronic infection by, in cystic fibrosis}
FCGR3A	FCGR3A	protein_coding	LOF	AR	Disease-gene association	Immunodeficiency 20
FCHO1	FCHO1	protein_coding	LOF	AR	Disease-gene association	Immunodeficiency 76
FCN3	FCN3	protein_coding	LOF	AR	Disease-gene association	Immunodeficiency due to ficolin 3 deficiency
FCSK	FCSK	protein_coding	LOF	AR	Disease-gene association	Congenital disorder of glycosylation with defective fucosylation 2
FDPS	FDPS	protein_coding	LOF	AD	Disease-gene association	Porokeratosis 9, multiple types
FDX2	FDX2	protein_coding	LOF	AR	Disease-gene association	Mitochondrial myopathy, episodic, with optic atrophy and reversible leukoencephalopathy
FDXR	FDXR	protein_coding	LOF	AR	Disease-gene association	Auditory neuropathy and optic atrophy
FDXR	FDXR	protein_coding	LOF	AR	Disease-gene association	Multiple mitochondrial dysfunctions syndrome 9B
FECH	FECH	protein_coding	LOF	AR	Disease-gene association	Protoporphyria, erythropoietic, 1
FERMT1	FERMT1	protein_coding	LOF	AR	Disease-gene association	Kindler syndrome
FERMT3	FERMT3	protein_coding	LOF	AR	Disease-gene association	Leukocyte adhesion deficiency, type III
FEZF1	FEZF1	protein_coding	LOF	AR	Disease-gene association	Hypogonadotropic hypogonadism 22, with or without anosmia
FGA	FGA	protein_coding	LOF	AD	Disease-gene association	Amyloidosis, hereditary systemic 2
FGA	FGA	protein_coding	LOF	AD	Disease-gene association	Dysfibrinogenemia, congenital
FGA	FGA	protein_coding	LOF	AD	Disease-gene association	Hypodysfibrinogenemia, congenital
FGA	FGA	protein_coding	LOF	AR	Disease-gene association	Afibrinogenemia, congenital
FGB	FGB	protein_coding	LOF	AD	Disease-gene association	Dysfibrinogenemia, congenital
FGB	FGB	protein_coding	LOF	AR	Disease-gene association	Afibrinogenemia, congenital
FGB	FGB	protein_coding	LOF	AR	Disease-gene association	Hypofibrinogenemia, congenital
FGD1	FGD1	protein_coding	LOF	XLR	Disease-gene association	Aarskog-Scott syndrome
FGD4	FGD4	protein_coding	LOF	AR	Disease-gene association	Charcot-Marie-Tooth disease, type 4H
FGF10	FGF10	protein_coding	LOF	AD	Disease-gene association	Aplasia of lacrimal and salivary glands
FGF10	FGF10	protein_coding	LOF	AD	Disease-gene association	LADD syndrome 3
FGF14	FGF14	protein_coding	LOF	AD	Disease-gene association	Spinocerebellar ataxia 27A
FGF14	FGF14	protein_coding	LOF	AD	Disease-gene association	Spinocerebellar ataxia 27B, late-onset
FGF16	FGF16	protein_coding	LOF	XLR	Disease-gene association	Metacarpal 4-5 fusion
FGF3	FGF3	protein_coding	LOF	AR	Disease-gene association	Deafness, congenital with inner ear agenesis, microtia, and microdontia
FGF8	FGF8	protein_coding	LOF	AD	Disease-gene association	Hypogonadotropic hypogonadism 6 with or without anosmia
FGF9	FGF9	protein_coding	LOF	AD	Disease-gene association	Multiple synostoses syndrome 3
FGG	FGG	protein_coding	LOF	AD	Disease-gene association	Dysfibrinogenemia, congenital
FGG	FGG	protein_coding	LOF	AD	Disease-gene association	Hypodysfibrinogenemia
FGG	FGG	protein_coding	LOF	AR	Disease-gene association	Afibrinogenemia, congenital
FGG	FGG	protein_coding	LOF	AR	Disease-gene association	Hypofibrinogenemia, congenital
FH	FH	protein_coding	LOF	AD	Disease-gene association	Leiomyomatosis and renal cell cancer
FH	FH	protein_coding	LOF	AR	Disease-gene association	Fumarase deficiency
FHL1	FHL1	protein_coding	LOF	XLD	Disease-gene association	Reducing body myopathy, X-linked 1b, with late childhood or adult onset
FHL1	FHL1	protein_coding	LOF	XLD	Disease-gene association	Reducing body myopathy, X-linked 1a, severe, infantile or early childhood onset
FHL1	FHL1	protein_coding	LOF	XLD	Disease-gene association	Scapuloperoneal myopathy, X-linked dominant
FHL1	FHL1	protein_coding	LOF	XLR	Disease-gene association	Emery-Dreifuss muscular dystrophy 6, X-linked
FHL1	FHL1	protein_coding	LOF	XLR	Disease-gene association	Myopathy, X-linked, with postural muscle atrophy
FHOD3	FHOD3	protein_coding	LOF	AD	Disease-gene association	Cardiomyopathy, familial hypertrophic, 28
FIG4	FIG4	protein_coding	LOF	AD	Disease-gene association	Amyotrophic lateral sclerosis 11
FIG4	FIG4	protein_coding	LOF	AR	Disease-gene association	Charcot-Marie-Tooth disease, type 4J
FIG4	FIG4	protein_coding	LOF	AR	Disease-gene association	Yunis-Varon syndrome
FILIP1	FILIP1	protein_coding	LOF	AR	Disease-gene association	Neuromuscular disorder, congenital, with dysmorphic facies
FKBP10	FKBP10	protein_coding	LOF	AR	Disease-gene association	Bruck syndrome 1
FKBP10	FKBP10	protein_coding	LOF	AR	Disease-gene association	Osteogenesis imperfecta, type XI
FKBP14	FKBP14	protein_coding	LOF	AR	Disease-gene association	Ehlers-Danlos syndrome, kyphoscoliotic type, 2
FKRP	FKRP	protein_coding	LOF	AR	Disease-gene association	Muscular dystrophy-dystroglycanopathy (congenital with brain and eye anomalies), type A, 5
FKRP	FKRP	protein_coding	LOF	AR	Disease-gene association	Muscular dystrophy-dystroglycanopathy (congenital with or without impaired intellectual development), type B, 5
FKRP	FKRP	protein_coding	LOF	AR	Disease-gene association	Muscular dystrophy-dystroglycanopathy (limb-girdle), type C, 5
FKTN	FKTN	protein_coding	LOF	AR	Disease-gene association	Cardiomyopathy, dilated, 1X
FKTN	FKTN	protein_coding	LOF	AR	Disease-gene association	Muscular dystrophy-dystroglycanopathy (congenital with brain and eye anomalies), type A, 4
FKTN	FKTN	protein_coding	LOF	AR	Disease-gene association	Muscular dystrophy-dystroglycanopathy (congenital without impaired intellectual development), type B, 4
FKTN	FKTN	protein_coding	LOF	AR	Disease-gene association	Muscular dystrophy-dystroglycanopathy (limb-girdle), type C, 4
FLAD1	FLAD1	protein_coding	LOF	AR	Disease-gene association	Lipid storage myopathy due to flavin adenine dinucleotide synthetase deficiency
FLCN	FLCN	protein_coding	LOF	AD	Disease-gene association	Birt-Hogg-Dube syndrome
FLCN	FLCN	protein_coding	LOF	AD	Disease-gene association	Pneumothorax, primary spontaneous
FLG	FLG	protein_coding	LOF	AD	Disease-gene association	{Dermatitis, atopic, susceptibility to, 2}
FLG	FLG	protein_coding	LOF	Both	Disease-gene association	Ichthyosis vulgaris
FLG2	FLG2	protein_coding	LOF	AR	Disease-gene association	Peeling skin syndrome 6
FLI1	FLI1	protein_coding	LOF	Both	Disease-gene association	Bleeding disorder, platelet-type, 21
FLNB	FLNB	protein_coding	LOF	AD	Disease-gene association	Atelosteogenesis, type I
FLNB	FLNB	protein_coding	LOF	AD	Disease-gene association	Atelosteogenesis, type III
FLNB	FLNB	protein_coding	LOF	AD	Disease-gene association	Boomerang dysplasia
FLNB	FLNB	protein_coding	LOF	AD	Disease-gene association	Larsen syndrome
FLNB	FLNB	protein_coding	LOF	AR	Disease-gene association	Spondylocarpotarsal synostosis syndrome
FLNC	FLNC	protein_coding	LOF	AD	Disease-gene association	Arrhythmogenic right ventricular dysplasia, familial
FLNC	FLNC	protein_coding	LOF	AD	Disease-gene association	Cardiomyopathy, familial hypertrophic, 26
FLNC	FLNC	protein_coding	LOF	AD	Disease-gene association	Cardiomyopathy, familial restrictive 5
FLNC	FLNC	protein_coding	LOF	AD	Disease-gene association	Myopathy, distal, 4
FLNC	FLNC	protein_coding	LOF	AD	Disease-gene association	Myopathy, myofibrillar, 5
FLT4	FLT4	protein_coding	LOF	AD	Disease-gene association	Congenital heart defects, multiple types, 7
FLT4	FLT4	protein_coding	LOF	AD	Disease-gene association	Lymphatic malformation 1
FLVCR1	FLVCR1	protein_coding	LOF	AR	Disease-gene association	Neurodevelopmental disorder with microcephaly, absent speech, and hypotonia
FLVCR1	FLVCR1	protein_coding	LOF	AR	Disease-gene association	Retinopathy-sensory neuropathy syndrome
FLVCR2	FLVCR2	protein_coding	LOF	AR	Disease-gene association	Proliferative vasculopathy and hydranencephaly-hydrocephaly syndrome
FMN2	FMN2	protein_coding	LOF	AR	Disease-gene association	Intellectual developmental disorder, autosomal recessive 47
FMO3	FMO3	protein_coding	LOF	AR	Disease-gene association	Trimethylaminuria
FMR1	FMR1	protein_coding	LOF	XLD	Disease-gene association	Premature ovarian failure 1
FMR1	FMR1	protein_coding	LOF	XLD	Disease-gene association	Fragile X syndrome
FMR1	FMR1	protein_coding	LOF	XLD	Disease-gene association	Fragile X tremor/ataxia syndrome
FN1	FN1	protein_coding	LOF	AD	Disease-gene association	Glomerulopathy with fibronectin deposits 2
FN1	FN1	protein_coding	LOF	AD	Disease-gene association	Spondylometaphyseal dysplasia, corner fracture type
FNIP1	FNIP1	protein_coding	LOF	AR	Disease-gene association	Immunodeficiency 93 and hypertrophic cardiomyopathy
FOLR1	FOLR1	protein_coding	LOF	AR	Disease-gene association	Neurodegeneration due to cerebral folate transport deficiency
FOXC1	FOXC1	protein_coding	LOF	AD	Disease-gene association	Anterior segment dysgenesis 3, multiple subtypes
FOXC1	FOXC1	protein_coding	LOF	AD	Disease-gene association	Axenfeld-Rieger syndrome, type 3
FOXD3	FOXD3	protein_coding	LOF	AD	Disease-gene association	{Autoimmune disease, susceptibility to, 1}
FOXE1	FOXE1	protein_coding	LOF	AD	Disease-gene association	{Thyroid cancer, nonmedullary, 4}
FOXE1	FOXE1	protein_coding	LOF	AR	Disease-gene association	Bamforth-Lazarus syndrome
FOXE3	FOXE3	protein_coding	LOF	AD	Disease-gene association	{Aortic aneurysm, familial thoracic 11, susceptibility to}
FOXE3	FOXE3	protein_coding	LOF	AR	Disease-gene association	Anterior segment dysgenesis 2, multiple subtypes
FOXE3	FOXE3	protein_coding	LOF	AR	Disease-gene association	Cataract 34, multiple types
FOXF1	FOXF1	protein_coding	LOF	AD	Disease-gene association	Alveolar capillary dysplasia with misalignment of pulmonary veins
FOXG1	FOXG1	protein_coding	LOF	AD	Disease-gene association	Rett syndrome, congenital variant
FOXI1	FOXI1	protein_coding	LOF	AR	Disease-gene association	Enlarged vestibular aqueduct
FOXI3	FOXI3	protein_coding	LOF	Both	Disease-gene association	Craniofacial microsomia 2
FOXJ1	FOXJ1	protein_coding	LOF	AD	Disease-gene association	Ciliary dyskinesia, primary, 43
FOXL2	FOXL2	protein_coding	LOF	AD	Disease-gene association	Premature ovarian failure 3
FOXL2	FOXL2	protein_coding	LOF	Both	Disease-gene association	Blepharophimosis, epicanthus inversus, and ptosis, types 1 and 2
FOXN1	FOXN1	protein_coding	LOF	AD	Disease-gene association	T-cell lymphopenia, infantile, with or without nail dystrophy, autosomal dominant
FOXN1	FOXN1	protein_coding	LOF	AR	Disease-gene association	T-cell immunodeficiency, congenital alopecia, and nail dystrophy
FOXP1	FOXP1	protein_coding	LOF	AD	Disease-gene association	Intellectual developmental disorder with language impairment with or without autistic features
FOXP2	FOXP2	protein_coding	LOF	AD	Disease-gene association	Speech-language disorder-1
FOXP3	FOXP3	protein_coding	LOF	XLR	Disease-gene association	Immunodysregulation, polyendocrinopathy, and enteropathy, X-linked
FOXRED1	FOXRED1	protein_coding	LOF	AR	Disease-gene association	Mitochondrial complex I deficiency, nuclear type 19
FRA10AC1	FRA10AC1	protein_coding	LOF	AR	Disease-gene association	Neurodevelopmental disorder with growth retardation, dysmorphic facies, and corpus callosum abnormalities
FRAS1	FRAS1	protein_coding	LOF	AR	Disease-gene association	Fraser syndrome 1
FREM1	FREM1	protein_coding	LOF	AD	Disease-gene association	Trigonocephaly 2
FREM1	FREM1	protein_coding	LOF	AR	Disease-gene association	Bifid nose with or without anorectal and renal anomalies
FREM1	FREM1	protein_coding	LOF	AR	Disease-gene association	Manitoba oculotrichoanal syndrome
FREM2	FREM2	protein_coding	LOF	AR	Disease-gene association	Cryptophthalmos, unilateral or bilateral, isolated
FREM2	FREM2	protein_coding	LOF	AR	Disease-gene association	Fraser syndrome 2
FRMD5	FRMD5	protein_coding	LOF	AD	Disease-gene association	Neurodevelopmental disorder with eye movement abnormalities and ataxia
FRMD7	FRMD7	protein_coding	LOF	XLD	Disease-gene association	Nystagmus 1, congenital, X-linked
FRMD7	FRMD7	protein_coding	LOF	XLD	Disease-gene association	Nystagmus, infantile periodic alternating, X-linked
FRMPD4	FRMPD4	protein_coding	LOF	XLD	Disease-gene association	Intellectual developmental disorder, X-linked 104
FRRS1L	FRRS1L	protein_coding	LOF	AR	Disease-gene association	Developmental and epileptic encephalopathy 37
FSHB	FSHB	protein_coding	LOF	AR	Disease-gene association	Hypogonadotropic hypogonadism 24 without anosmia
FSHR	FSHR	protein_coding	LOF	AD	Disease-gene association	Ovarian hyperstimulation syndrome
FSHR	FSHR	protein_coding	LOF	AR	Disease-gene association	Ovarian dysgenesis 1
FTCD	FTCD	protein_coding	LOF	AR	Disease-gene association	Glutamate formiminotransferase deficiency
FTSJ1	FTSJ1	protein_coding	LOF	XLR	Disease-gene association	Intellectual developmental disorder, X-linked 9
FUCA1	FUCA1	protein_coding	LOF	AR	Disease-gene association	Fucosidosis
FUT8	FUT8	protein_coding	LOF	AR	Disease-gene association	Congenital disorder of glycosylation with defective fucosylation 1
FXN	FXN	protein_coding	LOF	AR	Disease-gene association	Friedreich ataxia
FXN	FXN	protein_coding	LOF	AR	Disease-gene association	Friedreich ataxia with retained reflexes
FXR1	FXR1	protein_coding	LOF	AR	Disease-gene association	Congenital myopathy 9B, proximal, with minicore lesions
FYB1	FYB1	protein_coding	LOF	AR	Disease-gene association	Thrombocytopenia 3
FYCO1	FYCO1	protein_coding	LOF	AR	Disease-gene association	Cataract 18, autosomal recessive
FZD2	FZD2	protein_coding	LOF	AD	Disease-gene association	Omodysplasia 2
FZD5	FZD5	protein_coding	LOF	AD	Disease-gene association	Microphthalmia/coloboma 11
FZD6	FZD6	protein_coding	LOF	AR	Disease-gene association	Nail disorder, nonsyndromic congenital, 1
FZR1	FZR1	protein_coding	LOF	AD	Disease-gene association	Developmental and epileptic encephalopathy 109
G6PC1	G6PC1	protein_coding	LOF	AR	Disease-gene association	Glycogen storage disease Ia
G6PC3	G6PC3	protein_coding	LOF	AR	Disease-gene association	Dursun syndrome
G6PC3	G6PC3	protein_coding	LOF	AR	Disease-gene association	Neutropenia, severe congenital 4, autosomal recessive
G6PD	G6PD	protein_coding	LOF	XLR	Disease-gene association	Anemia, congenital, nonspherocytic hemolytic, 1, G6PD deficient
GAA	GAA	protein_coding	LOF	AR	Disease-gene association	Pompe disease, infantile-onset
GAA	GAA	protein_coding	LOF	AR	Disease-gene association	Pompe disease, late-onset
GABBR1	GABBR1	protein_coding	LOF	AD	Disease-gene association	Neurodevelopmental disorder with language delay and variable cognitive abnormalities
GABBR2	GABBR2	protein_coding	LOF	AD	Disease-gene association	Developmental and epileptic encephalopathy 59
GABBR2	GABBR2	protein_coding	LOF	AD	Disease-gene association	Neurodevelopmental disorder with poor language and loss of hand skills
GABRA1	GABRA1	protein_coding	LOF	AD	Disease-gene association	Developmental and epileptic encephalopathy 19
GABRA2	GABRA2	protein_coding	LOF	AD	Disease-gene association	Developmental and epileptic encephalopathy 78
GABRA5	GABRA5	protein_coding	LOF	AD	Disease-gene association	Developmental and epileptic encephalopathy 79
GABRB1	GABRB1	protein_coding	LOF	AD	Disease-gene association	Developmental and epileptic encephalopathy 45
GABRG2	GABRG2	protein_coding	LOF	AD	Disease-gene association	Developmental and epileptic encephalopathy 74
GABRG2	GABRG2	protein_coding	LOF	AD	Disease-gene association	Febrile seizures, familial, 8
GABRG2	GABRG2	protein_coding	LOF	AD	Disease-gene association	Generalized epilepsy with febrile seizures plus, type 3
GAD1	GAD1	protein_coding	LOF	AR	Disease-gene association	Developmental and epileptic encephalopathy 89
GALC	GALC	protein_coding	LOF	AR	Disease-gene association	Krabbe disease
GALE	GALE	protein_coding	LOF	AR	Disease-gene association	Galactose epimerase deficiency
GALE	GALE	protein_coding	LOF	AR	Disease-gene association	Thrombocytopenia 13, syndromic
GALK1	GALK1	protein_coding	LOF	AR	Disease-gene association	Galactokinase deficiency with cataracts
GALM	GALM	protein_coding	LOF	AR	Disease-gene association	Galactosemia IV
GALNS	GALNS	protein_coding	LOF	AR	Disease-gene association	Mucopolysaccharidosis IVA
GALNT2	GALNT2	protein_coding	LOF	AR	Disease-gene association	Congenital disorder of glycosylation, type IIt
GALNT3	GALNT3	protein_coding	LOF	AR	Disease-gene association	Tumoral calcinosis, hyperphosphatemic, familial, 1
GALT	GALT	protein_coding	LOF	AR	Disease-gene association	Galactosemia
GAMT	GAMT	protein_coding	LOF	AR	Disease-gene association	Cerebral creatine deficiency syndrome 2
GAN	GAN	protein_coding	LOF	AR	Disease-gene association	Giant axonal neuropathy-1
GANAB	GANAB	protein_coding	LOF	AD	Disease-gene association	Polycystic kidney disease 3
GATA1	GATA1	protein_coding	LOF	XLR	Disease-gene association	Anemia, congenital, nonspherocytic hemolytic, 9
GATA1	GATA1	protein_coding	LOF	XLR	Disease-gene association	Anemia, X-linked, with/without neutropenia and/or platelet abnormalities
GATA1	GATA1	protein_coding	LOF	XLR	Disease-gene association	Thrombocytopenia with beta-thalassemia, X-linked
GATA1	GATA1	protein_coding	LOF	XLR	Disease-gene association	Thrombocytopenia, X-linked, with or without dyserythropoietic anemia
GATA2	GATA2	protein_coding	LOF	AD	Disease-gene association	Emberger syndrome
GATA2	GATA2	protein_coding	LOF	AD	Disease-gene association	Immunodeficiency 21
GATA2	GATA2	protein_coding	LOF	AD	Disease-gene association	{Leukemia, acute myeloid, susceptibility to}
GATA3	GATA3	protein_coding	LOF	AD	Disease-gene association	Hypoparathyroidism, sensorineural deafness, and renal dysplasia
GATA4	GATA4	protein_coding	LOF	AD	Disease-gene association	Atrial septal defect 2
GATA4	GATA4	protein_coding	LOF	AD	Disease-gene association	Atrioventricular septal defect 4
GATA4	GATA4	protein_coding	LOF	AD	Disease-gene association	Tetralogy of Fallot
GATA4	GATA4	protein_coding	LOF	AD	Disease-gene association	Ventricular septal defect 1
GATAD2B	GATAD2B	protein_coding	LOF	AD	Disease-gene association	GAND syndrome
GBA2	GBA2	protein_coding	LOF	AR	Disease-gene association	Spastic paraplegia 46, autosomal recessive
GBE1	GBE1	protein_coding	LOF	AR	Disease-gene association	Glycogen storage disease IV
GBE1	GBE1	protein_coding	LOF	AR	Disease-gene association	Polyglucosan body disease, adult form
GBF1	GBF1	protein_coding	LOF	AD	Disease-gene association	Charcot-Marie-Tooth disease, axonal, type 2GG
GCDH	GCDH	protein_coding	LOF	AR	Disease-gene association	Glutaricaciduria, type I
GCH1	GCH1	protein_coding	LOF	Both	Disease-gene association	Dystonia, DOPA-responsive
GCH1	GCH1	protein_coding	LOF	AR	Disease-gene association	Hyperphenylalaninemia, BH4-deficient, B
GCLC	GCLC	protein_coding	LOF	AR	Disease-gene association	Anemia, congenital, nonspherocytic hemolytic, 7
GCM2	GCM2	protein_coding	LOF	AD	Disease-gene association	Hyperparathyroidism 4
GCM2	GCM2	protein_coding	LOF	Both	Disease-gene association	Hypoparathyroidism, familial isolated 2
GCNT2	GCNT2	protein_coding	LOF	AD	Disease-gene association	Adult i phenotype without cataract
GCNT2	GCNT2	protein_coding	LOF	AR	Disease-gene association	Cataract 13 with adult i phenotype
GCSH	GCSH	protein_coding	LOF	AR	Disease-gene association	Multiple mitochondrial dysfunctions syndrome 7
GDAP1	GDAP1	protein_coding	LOF	Both	Disease-gene association	Charcot-Marie-Tooth disease, axonal, type 2K
GDAP1	GDAP1	protein_coding	LOF	AR	Disease-gene association	Charcot-Marie-Tooth disease, axonal, with vocal cord paresis
GDAP1	GDAP1	protein_coding	LOF	AR	Disease-gene association	Charcot-Marie-Tooth disease, recessive intermediate, A
GDAP1	GDAP1	protein_coding	LOF	AR	Disease-gene association	Charcot-Marie-Tooth disease, type 4A
GDF1	GDF1	protein_coding	LOF	AD	Disease-gene association	Congenital heart defects, multiple types, 6
GDF1	GDF1	protein_coding	LOF	AR	Disease-gene association	Right atrial isomerism (Ivemark)
GDF2	GDF2	protein_coding	LOF	AD	Disease-gene association	Telangiectasia, hereditary hemorrhagic, type 5
GEMIN4	GEMIN4	protein_coding	LOF	AR	Disease-gene association	Neurodevelopmental disorder with microcephaly, cataracts, and renal abnormalities
GEMIN5	GEMIN5	protein_coding	LOF	AR	Disease-gene association	Neurodevelopmental disorder with cerebellar atrophy and motor dysfunction
GFER	GFER	protein_coding	LOF	AR	Disease-gene association	Myopathy, mitochondrial progressive, with congenital cataract and developmental delay
GFI1	GFI1	protein_coding	LOF	AD	Disease-gene association	Neutropenia, severe congenital 2, autosomal dominant
GFI1B	GFI1B	protein_coding	LOF	Both	Disease-gene association	Bleeding disorder, platelet-type, 17
GFM1	GFM1	protein_coding	LOF	AR	Disease-gene association	Combined oxidative phosphorylation deficiency 1
GFM2	GFM2	protein_coding	LOF	AR	Disease-gene association	Combined oxidative phosphorylation deficiency 39
GFPT1	GFPT1	protein_coding	LOF	AR	Disease-gene association	Myasthenia, congenital, 12, with tubular aggregates
GGCX	GGCX	protein_coding	LOF	AR	Disease-gene association	Vitamin K-dependent clotting factors, combined deficiency of, 1
GGPS1	GGPS1	protein_coding	LOF	AR	Disease-gene association	Muscular dystrophy, congenital hearing loss, and ovarian insufficiency syndrome
GH1	GH1	protein_coding	LOF	AD	Disease-gene association	Growth hormone deficiency, isolated, type II
GH1	GH1	protein_coding	LOF	AR	Disease-gene association	Growth hormone deficiency, isolated, type IA
GH1	GH1	protein_coding	LOF	AR	Disease-gene association	Kowarski syndrome
GHR	GHR	protein_coding	LOF	AD	Disease-gene association	Growth hormone insensitivity, partial
GHR	GHR	protein_coding	LOF	AD	Disease-gene association	Increased responsiveness to growth hormone
GHR	GHR	protein_coding	LOF	Both	Disease-gene association	{Hypercholesterolemia, familial, modifier of}
GHR	GHR	protein_coding	LOF	AR	Disease-gene association	Laron dwarfism
GHRHR	GHRHR	protein_coding	LOF	AR	Disease-gene association	Growth hormone deficiency, isolated, type IV
GHSR	GHSR	protein_coding	LOF	Both	Disease-gene association	Growth hormone deficiency, isolated partial
GINS1	GINS1	protein_coding	LOF	AR	Disease-gene association	Immunodeficiency 55
GIPC3	GIPC3	protein_coding	LOF	AR	Disease-gene association	Deafness, autosomal recessive 15
GJA3	GJA3	protein_coding	LOF	AD	Disease-gene association	Cataract 14, multiple types
GJA8	GJA8	protein_coding	LOF	AD	Disease-gene association	Cataract 1, multiple types
GJB1	GJB1	protein_coding	LOF	XLD	Disease-gene association	Charcot-Marie-Tooth neuropathy, X-linked dominant, 1
GJB2	GJB2	protein_coding	LOF	AD	Disease-gene association	Bart-Pumphrey syndrome
GJB2	GJB2	protein_coding	LOF	AD	Disease-gene association	Deafness, autosomal dominant 3A
GJB2	GJB2	protein_coding	LOF	AD	Disease-gene association	Hystrix-like ichthyosis with deafness
GJB2	GJB2	protein_coding	LOF	AD	Disease-gene association	Keratitis-ichthyosis-deafness syndrome
GJB2	GJB2	protein_coding	LOF	AD	Disease-gene association	Keratoderma, palmoplantar, with deafness
GJB2	GJB2	protein_coding	LOF	AD	Disease-gene association	Vohwinkel syndrome
GJB2	GJB2	protein_coding	LOF	AR	Disease-gene association	Deafness, autosomal recessive 1A
GJB3	GJB3	protein_coding	LOF	AD	Disease-gene association	Deafness, autosomal dominant 2B, with or without peripheral neuropathy
GJB3	GJB3	protein_coding	LOF	Both	Disease-gene association	Erythrokeratodermia variabilis et progressiva 1
GJB3	GJB3	protein_coding	LOF	AR	Disease-gene association	Deafness, digenic, GJB2/GJB3
GJB4	GJB4	protein_coding	LOF	AD	Disease-gene association	Erythrokeratodermia variabilis et progressiva 2
GJB6	GJB6	protein_coding	LOF	AD	Disease-gene association	Deafness, autosomal dominant 3B
GJB6	GJB6	protein_coding	LOF	AD	Disease-gene association	Ectodermal dysplasia 2, Clouston type
GJB6	GJB6	protein_coding	LOF	AR	Disease-gene association	Deafness, autosomal recessive 1B
GJB6	GJB6	protein_coding	LOF	AR	Disease-gene association	Deafness, digenic GJB2/GJB6
GK	GK	protein_coding	LOF	XLR	Disease-gene association	Glycerol kinase deficiency
GLA	GLA	protein_coding	LOF	XLD	Disease-gene association	Fabry disease
GLA	GLA	protein_coding	LOF	XLD	Disease-gene association	Fabry disease, cardiac variant
GLB1	GLB1	protein_coding	LOF	AR	Disease-gene association	GM1-gangliosidosis, type I
GLB1	GLB1	protein_coding	LOF	AR	Disease-gene association	GM1-gangliosidosis, type II
GLB1	GLB1	protein_coding	LOF	AR	Disease-gene association	GM1-gangliosidosis, type III
GLB1	GLB1	protein_coding	LOF	AR	Disease-gene association	Mucopolysaccharidosis type IVB (Morquio)
GLDC	GLDC	protein_coding	LOF	AR	Disease-gene association	Glycine encephalopathy1
GLDN	GLDN	protein_coding	LOF	AR	Disease-gene association	Lethal congenital contracture syndrome 11
GLE1	GLE1	protein_coding	LOF	AR	Disease-gene association	Congenital arthrogryposis with anterior horn cell disease
GLE1	GLE1	protein_coding	LOF	AR	Disease-gene association	Lethal congenital contracture syndrome 1
GLI1	GLI1	protein_coding	LOF	AR	Disease-gene association	Polydactyly, postaxial, type A8
GLI1	GLI1	protein_coding	LOF	AR	Disease-gene association	Polydactyly, preaxial I
GLI2	GLI2	protein_coding	LOF	AD	Disease-gene association	Culler-Jones syndrome
GLI2	GLI2	protein_coding	LOF	AD	Disease-gene association	Holoprosencephaly 9
GLI3	GLI3	protein_coding	LOF	AD	Disease-gene association	Greig cephalopolysyndactyly syndrome
GLI3	GLI3	protein_coding	LOF	AD	Disease-gene association	Pallister-Hall syndrome
GLI3	GLI3	protein_coding	LOF	AD	Disease-gene association	Polydactyly, postaxial, types A1 and B
GLI3	GLI3	protein_coding	LOF	AD	Disease-gene association	Polydactyly, preaxial, type IV
GLIS2	GLIS2	protein_coding	LOF	AR	Disease-gene association	Nephronophthisis 7
GLIS3	GLIS3	protein_coding	LOF	AR	Disease-gene association	Diabetes mellitus, neonatal, with congenital hypothyroidism
GLMN	GLMN	protein_coding	LOF	AD	Disease-gene association	Glomuvenous malformations
GLRA1	GLRA1	protein_coding	LOF	Both	Disease-gene association	Hyperekplexia 1
GLRB	GLRB	protein_coding	LOF	AR	Disease-gene association	Hyperekplexia 2
GLRX5	GLRX5	protein_coding	LOF	AR	Disease-gene association	Anemia, sideroblastic, 3, pyridoxine-refractory
GLRX5	GLRX5	protein_coding	LOF	AR	Disease-gene association	Spasticity, childhood-onset, with hyperglycinemia
GLUL	GLUL	protein_coding	LOF	AD	Disease-gene association	Developmental and epileptic encephalopathy 116
GLUL	GLUL	protein_coding	LOF	AR	Disease-gene association	Glutamine deficiency, congenital
GLYCTK	GLYCTK	protein_coding	LOF	AR	Disease-gene association	D-glyceric aciduria
GM2A	GM2A	protein_coding	LOF	AR	Disease-gene association	GM2-gangliosidosis, AB variant
GMPPA	GMPPA	protein_coding	LOF	AR	Disease-gene association	Alacrima, achalasia, and impaired intellectual development syndrome
GMPPB	GMPPB	protein_coding	LOF	AR	Disease-gene association	Muscular dystrophy-dystroglycanopathy (congenital with brain and eye anomalies), type A, 14
GMPPB	GMPPB	protein_coding	LOF	AR	Disease-gene association	Muscular dystrophy-dystroglycanopathy (congenital with impaired intellectual development), type B, 14
GMPPB	GMPPB	protein_coding	LOF	AR	Disease-gene association	Muscular dystrophy-dystroglycanopathy (limb-girdle), type C, 14
GNAI1	GNAI1	protein_coding	LOF	AD	Disease-gene association	Neurodevelopmental disorder with hypotonia, impaired speech, and behavioral abnormalities
GNAI3	GNAI3	protein_coding	LOF	AD	Disease-gene association	Auriculocondylar syndrome 1
GNAL	GNAL	protein_coding	LOF	AD	Disease-gene association	Dystonia 25
GNB4	GNB4	protein_coding	LOF	AD	Disease-gene association	Charcot-Marie-Tooth disease, dominant intermediate F
GNB5	GNB5	protein_coding	LOF	AR	Disease-gene association	Lodder-Merla syndrome, type 1, with impaired intellectual development and cardiac arrhythmia
GNB5	GNB5	protein_coding	LOF	AR	Disease-gene association	Lodder-Merla syndrome, type 2, with developmental delay and with or without cardiac arrhythmia
GNE	GNE	protein_coding	LOF	AD	Disease-gene association	Sialuria
GNE	GNE	protein_coding	LOF	AR	Disease-gene association	Nonaka myopathy
GNE	GNE	protein_coding	LOF	AR	Disease-gene association	Thrombocytopenia 12 with or without myopathy
GNMT	GNMT	protein_coding	LOF	AR	Disease-gene association	Glycine N-methyltransferase deficiency
GNPAT	GNPAT	protein_coding	LOF	AR	Disease-gene association	Rhizomelic chondrodysplasia punctata, type 2
GNPTAB	GNPTAB	protein_coding	LOF	AR	Disease-gene association	Mucolipidosis II alpha/beta
GNPTAB	GNPTAB	protein_coding	LOF	AR	Disease-gene association	Mucolipidosis III alpha/beta
GNPTG	GNPTG	protein_coding	LOF	AR	Disease-gene association	Mucolipidosis III gamma
GNRHR	GNRHR	protein_coding	LOF	AR	Disease-gene association	Hypogonadotropic hypogonadism 7 without anosmia
GNS	GNS	protein_coding	LOF	AR	Disease-gene association	Mucopolysaccharidosis type IIID
GOLGA2	GOLGA2	protein_coding	LOF	AR	Disease-gene association	Developmental delay with hypotonia, myopathy, and brain abnormalities
GORAB	GORAB	protein_coding	LOF	AR	Disease-gene association	Geroderma osteodysplasticum
GOSR2	GOSR2	protein_coding	LOF	AR	Disease-gene association	Epilepsy, progressive myoclonic 6
GOSR2	GOSR2	protein_coding	LOF	AR	Disease-gene association	Muscular dystrophy, congenital, with or without seizures
GOT2	GOT2	protein_coding	LOF	AR	Disease-gene association	Developmental and epileptic encephalopathy 82
GP1BA	GP1BA	protein_coding	LOF	AD	Disease-gene association	Bernard-Soulier syndrome, type A2 (dominant)
GP1BA	GP1BA	protein_coding	LOF	AD	Disease-gene association	von Willebrand disease, platelet-type
GP1BA	GP1BA	protein_coding	LOF	AR	Disease-gene association	{Nonarteritic anterior ischemic optic neuropathy, susceptibility to}
GP1BA	GP1BA	protein_coding	LOF	AR	Disease-gene association	Bernard-Soulier syndrome, type A1 (recessive)
GP1BB	GP1BB	protein_coding	LOF	AR	Disease-gene association	Bernard-Soulier syndrome, type B
GP1BB	GP1BB	protein_coding	LOF	AR	Disease-gene association	Giant platelet disorder, isolated
GP6	GP6	protein_coding	LOF	AR	Disease-gene association	Bleeding disorder, platelet-type, 11
GP9	GP9	protein_coding	LOF	AR	Disease-gene association	Bernard-Soulier syndrome, type C
GPAA1	GPAA1	protein_coding	LOF	AR	Disease-gene association	Glycosylphosphatidylinositol biosynthesis defect 15
GPC3	GPC3	protein_coding	LOF	XLR	Disease-gene association	Simpson-Golabi-Behmel syndrome, type 1
GPC4	GPC4	protein_coding	LOF	XLR	Disease-gene association	Keipert syndrome
GPC6	GPC6	protein_coding	LOF	AR	Disease-gene association	Omodysplasia 1
GPD1	GPD1	protein_coding	LOF	AR	Disease-gene association	Hypertriglyceridemia, transient infantile
GPHN	GPHN	protein_coding	LOF	AR	Disease-gene association	Molybdenum cofactor deficiency C
GPI	GPI	protein_coding	LOF	AR	Disease-gene association	Anemia, congenital, nonspherocytic hemolytic, 4, glucose phosphate isomerase deficient
GPNMB	GPNMB	protein_coding	LOF	AR	Disease-gene association	Amyloidosis, primary localized cutaneous, 3
GPR143	GPR143	protein_coding	LOF	XLD	Disease-gene association	Ocular albinism, type I, Nettleship-Falls type
GPR143	GPR143	protein_coding	LOF	XLR	Disease-gene association	Nystagmus 6, congenital, X-linked
GPR161	GPR161	protein_coding	LOF	Both	Disease-gene association	{Medulloblastoma predisposition syndrome}
GPR68	GPR68	protein_coding	LOF	AR	Disease-gene association	Amelogenesis imperfecta, hypomaturation type, IIA6
GPSM2	GPSM2	protein_coding	LOF	AR	Disease-gene association	Chudley-McCullough syndrome
GPT2	GPT2	protein_coding	LOF	AR	Disease-gene association	Neurodevelopmental disorder with microcephaly and spastic paraplegia
GPX4	GPX4	protein_coding	LOF	AR	Disease-gene association	Spondylometaphyseal dysplasia, Sedaghatian type
GREB1L	GREB1L	protein_coding	LOF	AD	Disease-gene association	Deafness, autosomal dominant 80
GREB1L	GREB1L	protein_coding	LOF	AD	Disease-gene association	Renal hypodysplasia/aplasia 3
GRHL2	GRHL2	protein_coding	LOF	AD	Disease-gene association	Corneal dystrophy, posterior polymorphous, 4
GRHL2	GRHL2	protein_coding	LOF	AD	Disease-gene association	Deafness, autosomal dominant 28
GRHL2	GRHL2	protein_coding	LOF	AR	Disease-gene association	Ectodermal dysplasia/short stature syndrome
GRHL3	GRHL3	protein_coding	LOF	AD	Disease-gene association	van der Woude syndrome 2
GRHPR	GRHPR	protein_coding	LOF	AR	Disease-gene association	Hyperoxaluria, primary, type II
GRIA2	GRIA2	protein_coding	LOF	AD	Disease-gene association	Neurodevelopmental disorder with language impairment and behavioral abnormalities
GRIA4	GRIA4	protein_coding	LOF	AD	Disease-gene association	Neurodevelopmental disorder with or without seizures and gait abnormalities
GRID2	GRID2	protein_coding	LOF	AR	Disease-gene association	Spinocerebellar ataxia, autosomal recessive 18
GRIN2A	GRIN2A	protein_coding	LOF	AD	Disease-gene association	Epilepsy, focal, with speech disorder and with or without impaired intellectual development
GRIP1	GRIP1	protein_coding	LOF	AR	Disease-gene association	Fraser syndrome 3
GRM6	GRM6	protein_coding	LOF	AR	Disease-gene association	Night blindness, congenital stationary (complete), 1B, autosomal recessive
GRM7	GRM7	protein_coding	LOF	AR	Disease-gene association	Neurodevelopmental disorder with seizures, hypotonia, and brain abnormalities
GRN	GRN	protein_coding	LOF	Both	Disease-gene association	Aphasia, primary progressive
GRN	GRN	protein_coding	LOF	Both	Disease-gene association	Frontotemporal dementia 2
GRN	GRN	protein_coding	LOF	AR	Disease-gene association	Ceroid lipofuscinosis, neuronal, 11
GRXCR1	GRXCR1	protein_coding	LOF	AR	Disease-gene association	Deafness, autosomal recessive 25
GSC	GSC	protein_coding	LOF	AR	Disease-gene association	Short stature, auditory canal atresia, mandibular hypoplasia, skeletal abnormalities
GSN	GSN	protein_coding	LOF	AD	Disease-gene association	Amyloidosis, Finnish type
GSR	GSR	protein_coding	LOF	AR	Disease-gene association	Anemia, congenital, nonspherocytic hemolytic, 10, glutathione reductase deficient
GSS	GSS	protein_coding	LOF	AR	Disease-gene association	Anemia, congenital, nonspherocytic hemolytic, 6, glutatione synthetase deficient
GSS	GSS	protein_coding	LOF	AR	Disease-gene association	Glutathione synthetase deficiency
GTF2E2	GTF2E2	protein_coding	LOF	AR	Disease-gene association	Trichothiodystrophy 6, nonphotosensitive
GTF2H5	GTF2H5	protein_coding	LOF	AR	Disease-gene association	Trichothiodystrophy 3, photosensitive
GTPBP2	GTPBP2	protein_coding	LOF	AR	Disease-gene association	Jaberi-Elahi syndrome
GTPBP3	GTPBP3	protein_coding	LOF	AR	Disease-gene association	Combined oxidative phosphorylation deficiency 23
GUCA1B	GUCA1B	protein_coding	LOF	AD	Disease-gene association	Retinitis pigmentosa 48
GUCY1A1	GUCY1A1	protein_coding	LOF	AR	Disease-gene association	Moyamoya 6 with achalasia
GUCY2D	GUCY2D	protein_coding	LOF	Both	Disease-gene association	Cone-rod dystrophy 6
GUCY2D	GUCY2D	protein_coding	LOF	AR	Disease-gene association	Leber congenital amaurosis 1
GUCY2D	GUCY2D	protein_coding	LOF	AR	Disease-gene association	Night blindness, congenital stationary, type 1I
GUSB	GUSB	protein_coding	LOF	AR	Disease-gene association	Mucopolysaccharidosis VII
GYG1	GYG1	protein_coding	LOF	AR	Disease-gene association	Polyglucosan body myopathy 2
GYS1	GYS1	protein_coding	LOF	AR	Disease-gene association	Glycogen storage disease 0, muscle
GYS2	GYS2	protein_coding	LOF	AR	Disease-gene association	Glycogen storage disease 0, liver
GZF1	GZF1	protein_coding	LOF	AR	Disease-gene association	Joint laxity, short stature, and myopia
H1-4	H1-4	protein_coding	LOF	AD	Disease-gene association	Rahman syndrome
H3-3A	H3-3A	protein_coding	LOF	AD	Disease-gene association	Bryant-Li-Bhoj neurodevelopmental syndrome 1
H3-3B	H3-3B	protein_coding	LOF	AD	Disease-gene association	Bryant-Li-Bhoj neurodevelopmental syndrome 2
HAAO	HAAO	protein_coding	LOF	AR	Disease-gene association	Vertebral, cardiac, renal, and limb defects syndrome 1
HACD1	HACD1	protein_coding	LOF	AR	Disease-gene association	Congenital myopathy 11
HACE1	HACE1	protein_coding	LOF	AR	Disease-gene association	Spastic paraplegia and psychomotor retardation with or without seizures
HADH	HADH	protein_coding	LOF	AR	Disease-gene association	3-hydroxyacyl-CoA dehydrogenase deficiency
HADH	HADH	protein_coding	LOF	AR	Disease-gene association	Hyperinsulinemic hypoglycemia, familial, 4
HADHA	HADHA	protein_coding	LOF	AR	Disease-gene association	Fatty liver, acute, of pregnancy
HADHA	HADHA	protein_coding	LOF	AR	Disease-gene association	HELLP syndrome, maternal, of pregnancy
HADHA	HADHA	protein_coding	LOF	AR	Disease-gene association	LCHAD deficiency
HADHA	HADHA	protein_coding	LOF	AR	Disease-gene association	Mitochondrial trifunctional protein deficiency 1
HADHB	HADHB	protein_coding	LOF	AR	Disease-gene association	Mitochondrial trifunctional protein deficiency 2
HAMP	HAMP	protein_coding	LOF	AR	Disease-gene association	Hemochromatosis, type 2B
HARS1	HARS1	protein_coding	LOF	AD	Disease-gene association	Charcot-Marie-Tooth disease, axonal, type 2W
HARS1	HARS1	protein_coding	LOF	AR	Disease-gene association	Usher syndrome type 3B
HARS2	HARS2	protein_coding	LOF	AR	Disease-gene association	Perrault syndrome 2
HAVCR2	HAVCR2	protein_coding	LOF	AR	Disease-gene association	T-cell lymphoma, subcutaneous panniculitis-like
HAX1	HAX1	protein_coding	LOF	AR	Disease-gene association	Neutropenia, severe congenital 3, autosomal recessive
HBA1	HBA1	protein_coding	LOF	AD	Disease-gene association	Erythrocytosis, familial, 7
HBA1	HBA1	protein_coding	LOF	AD	Disease-gene association	Heinz body anemias, alpha-
HBA1	HBA1	protein_coding	LOF	AD	Disease-gene association	Methemoglobinemia, alpha type
HBA2	HBA2	protein_coding	LOF	AD	Disease-gene association	Erythrocytosis, familial, 7
HBA2	HBA2	protein_coding	LOF	AD	Disease-gene association	Heinz body anemia
HBB	HBB	protein_coding	LOF	AD	Disease-gene association	Delta-beta thalassemia
HBB	HBB	protein_coding	LOF	AD	Disease-gene association	Erythrocytosis, familial, 6
HBB	HBB	protein_coding	LOF	AD	Disease-gene association	Heinz body anemia
HBB	HBB	protein_coding	LOF	AD	Disease-gene association	Hereditary persistence of fetal hemoglobin
HBB	HBB	protein_coding	LOF	AD	Disease-gene association	Methemoglobinemia, beta type
HBB	HBB	protein_coding	LOF	AD	Disease-gene association	Thalassemia-beta, dominant inclusion-body
HBB	HBB	protein_coding	LOF	AR	Disease-gene association	Sickle cell disease
HBG1	HBG1	protein_coding	LOF	AD	Disease-gene association	Fetal hemoglobin quantitative trait locus 1
HBG2	HBG2	protein_coding	LOF	AD	Disease-gene association	Cyanosis, transient neonatal
HBG2	HBG2	protein_coding	LOF	AD	Disease-gene association	Fetal hemoglobin quantitative trait locus 1
HCCS	HCCS	protein_coding	LOF	XLD	Disease-gene association	Linear skin defects with multiple congenital anomalies 1
HCFC1	HCFC1	protein_coding	LOF	XLR	Disease-gene association	Methylmalonic aciduria and homocysteinemia, cblX type
HCN4	HCN4	protein_coding	LOF	AD	Disease-gene association	{Epilepsy, idiopathic generalized, susceptibility to, 18}
HCN4	HCN4	protein_coding	LOF	AD	Disease-gene association	Sick sinus syndrome 2
HDAC4	HDAC4	protein_coding	LOF	AD	Disease-gene association	Neurodevelopmental disorder with central hypotonia and dysmorphic facies
HDAC8	HDAC8	protein_coding	LOF	XLD	Disease-gene association	Cornelia de Lange syndrome 5
HEATR3	HEATR3	protein_coding	LOF	AR	Disease-gene association	Diamond-Blackfan anemia 21
HECTD4	HECTD4	protein_coding	LOF	AR	Disease-gene association	Neurodevelopmental disorder with seizures, spasticity, and complete or partial agenesis of the corpus callosum
HECW2	HECW2	protein_coding	LOF	AD	Disease-gene association	Neurodevelopmental disorder with hypotonia, seizures, and absent language
HELLS	HELLS	protein_coding	LOF	AR	Disease-gene association	Immunodeficiency-centromeric instability-facial anomalies syndrome 4
HEPACAM	HEPACAM	protein_coding	LOF	AD	Disease-gene association	Megalencephalic leukoencephalopathy with subcortical cysts 2B, remitting, with or without impaired intellectual development
HEPACAM	HEPACAM	protein_coding	LOF	AR	Disease-gene association	Megalencephalic leukoencephalopathy with subcortical cysts 2A
HERC2	HERC2	protein_coding	LOF	AR	Disease-gene association	Intellectual developmental disorder, autosomal recessive 38
HES7	HES7	protein_coding	LOF	AR	Disease-gene association	Spondylocostal dysostosis 4, autosomal recessive
HESX1	HESX1	protein_coding	LOF	Both	Disease-gene association	Growth hormone deficiency with pituitary anomalies
HESX1	HESX1	protein_coding	LOF	Both	Disease-gene association	Pituitary hormone deficiency, combined, 5
HESX1	HESX1	protein_coding	LOF	Both	Disease-gene association	Septooptic dysplasia
HEXA	HEXA	protein_coding	LOF	AR	Disease-gene association	GM2-gangliosidosis, several forms
HEXA	HEXA	protein_coding	LOF	AR	Disease-gene association	Tay-Sachs disease
HEXB	HEXB	protein_coding	LOF	AR	Disease-gene association	Sandhoff disease, infantile, juvenile, and adult forms
HFE	HFE	protein_coding	LOF	AR	Disease-gene association	Hemochromatosis, type 1
HFM1	HFM1	protein_coding	LOF	AR	Disease-gene association	Premature ovarian failure 9
HGD	HGD	protein_coding	LOF	AR	Disease-gene association	Alkaptonuria
HGSNAT	HGSNAT	protein_coding	LOF	AR	Disease-gene association	Mucopolysaccharidosis type IIIC (Sanfilippo C)
HGSNAT	HGSNAT	protein_coding	LOF	AR	Disease-gene association	Retinitis pigmentosa 73
HHAT	HHAT	protein_coding	LOF	AR	Disease-gene association	Nivelon-Nivelon-Mabille syndrome
HIBCH	HIBCH	protein_coding	LOF	AR	Disease-gene association	3-hydroxyisobutryl-CoA hydrolase deficiency
HID1	HID1	protein_coding	LOF	AR	Disease-gene association	Developmental and epileptic encephalopathy 105 with hypopituitarism
HIKESHI	HIKESHI	protein_coding	LOF	AR	Disease-gene association	Leukodystrophy, hypomyelinating, 13
HINT1	HINT1	protein_coding	LOF	AR	Disease-gene association	Neuromyotonia and axonal neuropathy, autosomal recessive
HIVEP2	HIVEP2	protein_coding	LOF	AD	Disease-gene association	Intellectual developmental disorder, autosomal dominant 43
HJV	HJV	protein_coding	LOF	AR	Disease-gene association	Hemochromatosis, type 2A
HLCS	HLCS	protein_coding	LOF	AR	Disease-gene association	Holocarboxylase synthetase deficiency
HMBS	HMBS	protein_coding	LOF	AD	Disease-gene association	Porphyria, acute intermittent
HMBS	HMBS	protein_coding	LOF	AD	Disease-gene association	Porphyria, acute intermittent, nonerythroid variant
HMBS	HMBS	protein_coding	LOF	AR	Disease-gene association	Encephalopathy, porphyria-related
HMBS	HMBS	protein_coding	LOF	AR	Disease-gene association	Leukoencephalopathy, porphyria-related
HMGA2	HMGA2	protein_coding	LOF	AD	Disease-gene association	Silver-Russell syndrome 5
HMGCL	HMGCL	protein_coding	LOF	AR	Disease-gene association	HMG-CoA lyase deficiency
HMGCS2	HMGCS2	protein_coding	LOF	AR	Disease-gene association	HMG-CoA synthase-2 deficiency
HMOX1	HMOX1	protein_coding	LOF	AR	Disease-gene association	Heme oxygenase-1 deficiency
HMX1	HMX1	protein_coding	LOF	AR	Disease-gene association	Oculoauricular syndrome
HNF1A	HNF1A	protein_coding	LOF	AD	Disease-gene association	{Diabetes mellitus, noninsulin-dependent, 2}
HNF1A	HNF1A	protein_coding	LOF	AD	Disease-gene association	MODY, type III
HNF1A	HNF1A	protein_coding	LOF	AR	Disease-gene association	{Diabetes mellitus, insulin-dependent}
HNF1B	HNF1B	protein_coding	LOF	AD	Disease-gene association	Renal cysts and diabetes syndrome
HNF1B	HNF1B	protein_coding	LOF	AD	Disease-gene association	Type 2 diabetes mellitus
HNF4A	HNF4A	protein_coding	LOF	AD	Disease-gene association	{Diabetes mellitus, noninsulin-dependent}
HNF4A	HNF4A	protein_coding	LOF	AD	Disease-gene association	Fanconi renotubular syndrome 4, with maturity-onset diabetes of the young
HNF4A	HNF4A	protein_coding	LOF	AD	Disease-gene association	MODY, type I
HNMT	HNMT	protein_coding	LOF	AD	Disease-gene association	{Asthma, susceptibility to}
HNMT	HNMT	protein_coding	LOF	AR	Disease-gene association	Intellectual developmental disorder, autosomal recessive 51
HNRNPA1	HNRNPA1	protein_coding	LOF	AD	Disease-gene association	Amyotrophic lateral sclerosis 20
HNRNPDL	HNRNPDL	protein_coding	LOF	AD	Disease-gene association	Muscular dystrophy, limb-girdle, autosomal dominant 3
HNRNPH1	HNRNPH1	protein_coding	LOF	AD	Disease-gene association	Neurodevelopmental disorder with craniofacial dysmorphism and skeletal defects
HNRNPK	HNRNPK	protein_coding	LOF	AD	Disease-gene association	Au-Kline syndrome
HNRNPR	HNRNPR	protein_coding	LOF	AD	Disease-gene association	Neurodevelopmental disorder with dysmorphic facies and skeletal and brain abnormalities
HNRNPU	HNRNPU	protein_coding	LOF	AD	Disease-gene association	Developmental and epileptic encephalopathy 54
HOGA1	HOGA1	protein_coding	LOF	AR	Disease-gene association	Hyperoxaluria, primary, type III
HOXA1	HOXA1	protein_coding	LOF	AR	Disease-gene association	Athabaskan brainstem dysgenesis syndrome
HOXA1	HOXA1	protein_coding	LOF	AR	Disease-gene association	Bosley-Salih-Alorainy syndrome
HOXA11	HOXA11	protein_coding	LOF	AD	Disease-gene association	Radioulnar synostosis with amegakaryocytic thrombocytopenia 1
HOXA13	HOXA13	protein_coding	LOF	AD	Disease-gene association	Hand-foot-genital syndrome
HOXA2	HOXA2	protein_coding	LOF	Both	Disease-gene association	Microtia with or without hearing impairment (AD)
HOXB1	HOXB1	protein_coding	LOF	AR	Disease-gene association	Facial paresis, hereditary congenital, 3
HOXC13	HOXC13	protein_coding	LOF	AR	Disease-gene association	Ectodermal dysplasia 9, hair/nail type
HOXD13	HOXD13	protein_coding	LOF	AD	Disease-gene association	Brachydactyly, type D
HOXD13	HOXD13	protein_coding	LOF	AD	Disease-gene association	Brachydactyly, type E
HOXD13	HOXD13	protein_coding	LOF	AD	Disease-gene association	Syndactyly, type V
HOXD13	HOXD13	protein_coding	LOF	AD	Disease-gene association	Synpolydactyly 1
HPCA	HPCA	protein_coding	LOF	AR	Disease-gene association	Dystonia 2, torsion, autosomal recessive
HPD	HPD	protein_coding	LOF	AD	Disease-gene association	Hawkinsinuria
HPD	HPD	protein_coding	LOF	AR	Disease-gene association	Tyrosinemia, type III
HPDL	HPDL	protein_coding	LOF	AR	Disease-gene association	Neurodevelopmental disorder with progressive spasticity and brain white matter abnormalities
HPDL	HPDL	protein_coding	LOF	AR	Disease-gene association	Spastic paraplegia 83, autosomal recessive
HPGD	HPGD	protein_coding	LOF	AR	Disease-gene association	Cranioosteoarthropathy
HPGD	HPGD	protein_coding	LOF	AR	Disease-gene association	Hypertrophic osteoarthropathy, primary, autosomal recessive 1
HPRT1	HPRT1	protein_coding	LOF	XLR	Disease-gene association	Hyperuricemia, HRPT-related
HPRT1	HPRT1	protein_coding	LOF	XLR	Disease-gene association	Lesch-Nyhan syndrome
HPS1	HPS1	protein_coding	LOF	AR	Disease-gene association	Hermansky-Pudlak syndrome 1
HPS3	HPS3	protein_coding	LOF	AR	Disease-gene association	Hermansky-Pudlak syndrome 3
HPS4	HPS4	protein_coding	LOF	AR	Disease-gene association	Hermansky-Pudlak syndrome 4
HPS5	HPS5	protein_coding	LOF	AR	Disease-gene association	Hermansky-Pudlak syndrome 5
HPS6	HPS6	protein_coding	LOF	AR	Disease-gene association	Hermansky-Pudlak syndrome 6
HPSE2	HPSE2	protein_coding	LOF	AR	Disease-gene association	Urofacial syndrome 1
HR	HR	protein_coding	LOF	AR	Disease-gene association	Alopecia universalis
HR	HR	protein_coding	LOF	AR	Disease-gene association	Atrichia with papular lesions
HRG	HRG	protein_coding	LOF	AD	Disease-gene association	Thrombophilia 11 due to HRG deficiency
HS2ST1	HS2ST1	protein_coding	LOF	AR	Disease-gene association	Neurofacioskeletal syndrome with or without renal agenesis
HSD11B2	HSD11B2	protein_coding	LOF	AR	Disease-gene association	Apparent mineralocorticoid excess
HSD17B10	HSD17B10	protein_coding	LOF	XLD	Disease-gene association	HSD10 mitochondrial disease
HSD17B3	HSD17B3	protein_coding	LOF	AR	Disease-gene association	Pseudohermaphroditism, male, with gynecomastia
HSD17B4	HSD17B4	protein_coding	LOF	AR	Disease-gene association	D-bifunctional protein deficiency
HSD17B4	HSD17B4	protein_coding	LOF	AR	Disease-gene association	Perrault syndrome 1
HSD3B2	HSD3B2	protein_coding	LOF	AR	Disease-gene association	Adrenal hyperplasia, congenital, due to 3-beta-hydroxysteroid dehydrogenase 2 deficiency
HSD3B7	HSD3B7	protein_coding	LOF	AR	Disease-gene association	Bile acid synthesis defect, congenital, 1
HSF4	HSF4	protein_coding	LOF	AD	Disease-gene association	Cataract 5, multiple types
HSPA9	HSPA9	protein_coding	LOF	AD	Disease-gene association	Anemia, sideroblastic, 4
HSPA9	HSPA9	protein_coding	LOF	AR	Disease-gene association	Even-plus syndrome
HSPB1	HSPB1	protein_coding	LOF	AD	Disease-gene association	Charcot-Marie-Tooth disease, axonal, type 2F
HSPB1	HSPB1	protein_coding	LOF	AD	Disease-gene association	Neuronopathy, distal hereditary motor, autosomal dominant 3
HSPB8	HSPB8	protein_coding	LOF	AD	Disease-gene association	Charcot-Marie-Tooth disease, axonal, type 2L
HSPB8	HSPB8	protein_coding	LOF	AD	Disease-gene association	Myopathy, myofibrillar, 13, with rimmed vacuoles
HSPB8	HSPB8	protein_coding	LOF	AD	Disease-gene association	Neuronopathy, distal hereditary motor, autosomal dominant 2
HSPD1	HSPD1	protein_coding	LOF	AD	Disease-gene association	Spastic paraplegia 13, autosomal dominant
HSPD1	HSPD1	protein_coding	LOF	AR	Disease-gene association	Leukodystrophy, hypomyelinating, 4
HSPG2	HSPG2	protein_coding	LOF	AR	Disease-gene association	Dyssegmental dysplasia, Silverman-Handmaker type
HSPG2	HSPG2	protein_coding	LOF	AR	Disease-gene association	Schwartz-Jampel syndrome, type 1
HTRA1	HTRA1	protein_coding	LOF	AD	Disease-gene association	Cerebral arteriopathy, autosomal dominant, with subcortical infarcts and leukoencephalopathy 2
HTRA1	HTRA1	protein_coding	LOF	AR	Disease-gene association	Cerebral arteriopathy, autosomal recessive, with subcortical infarcts and leukoencephalopathy 2
HTRA2	HTRA2	protein_coding	LOF	AR	Disease-gene association	3-methylglutaconic aciduria, type VIII
HUWE1	HUWE1	protein_coding	LOF	XLD	Disease-gene association	Intellectual developmental disorder, X-linked syndromic, Turner type
HYAL1	HYAL1	protein_coding	LOF	AR	Disease-gene association	Mucopolysaccharidosis type IX
HYAL2	HYAL2	protein_coding	LOF	AR	Disease-gene association	Muggenthaler-Chowdhury-Chioza syndrome
HYCC1	HYCC1	protein_coding	LOF	AR	Disease-gene association	Leukodystrophy, hypomyelinating, 5
HYDIN	HYDIN	protein_coding	LOF	AR	Disease-gene association	Ciliary dyskinesia, primary, 5
HYLS1	HYLS1	protein_coding	LOF	AR	Disease-gene association	Hydrolethalus syndrome
IARS2	IARS2	protein_coding	LOF	AR	Disease-gene association	Cataracts, growth hormone deficiency, sensory neuropathy, sensorineural hearing loss, and skeletal dysplasia
IBA57	IBA57	protein_coding	LOF	AR	Disease-gene association	Multiple mitochondrial dysfunctions syndrome 3
ICOS	ICOS	protein_coding	LOF	AR	Disease-gene association	Immunodeficiency, common variable, 1
IDH3A	IDH3A	protein_coding	LOF	AR	Disease-gene association	Retinitis pigmentosa 90
IDH3B	IDH3B	protein_coding	LOF	AR	Disease-gene association	Retinitis pigmentosa 46
IDS	IDS	protein_coding	LOF	XLR	Disease-gene association	Mucopolysaccharidosis II
IDUA	IDUA	protein_coding	LOF	AR	Disease-gene association	Mucopolysaccharidosis Ih
IDUA	IDUA	protein_coding	LOF	AR	Disease-gene association	Mucopolysaccharidosis Ih/s
IDUA	IDUA	protein_coding	LOF	AR	Disease-gene association	Mucopolysaccharidosis Is
IER3IP1	IER3IP1	protein_coding	LOF	AR	Disease-gene association	Microcephaly, epilepsy, and diabetes syndrome
IFITM5	IFITM5	protein_coding	LOF	AD	Disease-gene association	Osteogenesis imperfecta, type V
IFNAR1	IFNAR1	protein_coding	LOF	AR	Disease-gene association	Immunodeficiency 106, susceptibility to viral infections
IFNAR2	IFNAR2	protein_coding	LOF	AR	Disease-gene association	Immunodeficiency 45
IFNG	IFNG	protein_coding	LOF	AD	Disease-gene association	{TSC2 angiomyolipomas, renal, modifier of}
IFNGR1	IFNGR1	protein_coding	LOF	AD	Disease-gene association	Immunodeficiency 27B, mycobacteriosis, AD
[truncated: 4,935 more rows]
