# Supplementary material for: Inherited burden for disease predisposition in diverse populations
Source: NPJ Genom Med. 2026 Feb 18;11:18. doi: 10.1038/s41525-026-00552-5 (PMC13031552; doi:10.1038/s41525-026-00552-5)
Supplement: Supplementary file 4 — Supplementary Data 3. [file 41525_2026_552_MOESM4_ESM.xlsx]

## Sheet: S. Data 3
#Supplementary Data 3. 4591 PanelApp "Green" + OMIM disease genes and their disease mechanism, panels & their matched ICD-10 group & their collapsed PanelApp panels + OMIM phenotypes.
Entity_Name	Ensembl_Gene_Symbol	Gene_Type	Mode_Of_Action	Mode_Of_Inheritance	Panel_Name	Panel_Version	ICD_10	Collapsed_PanelApp	Collapsed_OMIM
APC	APC	protein_coding	LOF	AD	Additional findings health related	0.116	-	Additional findings health related (AD;LOF),Additional findings health related - children (AD;LOF),Additional findings health related - CNV analysis children (AD;LOF),Inherited non-medullary thyroid cancer (AD;LOF),Brain cancer pertinent cancer susceptibility (AD;LOF),Colorectal cancer pertinent cancer susceptibility (AD;LOF),Familial Tumours Syndromes of the central & peripheral Nervous system (…	Adenomatous polyposis coli (AD;LOF), Brain tumor-polyposis syndrome 2 (AD;LOF), Desmoid disease, hereditary (AD;LOF), Gardner syndrome (AD;LOF), Gastric adenocarcinoma and proximal polyposis of the stomach (AD;LOF)
APC	APC	protein_coding	LOF	AD	Additional findings health related - children	1.1	-	Additional findings health related (AD;LOF),Additional findings health related - children (AD;LOF),Additional findings health related - CNV analysis children (AD;LOF),Inherited non-medullary thyroid cancer (AD;LOF),Brain cancer pertinent cancer susceptibility (AD;LOF),Colorectal cancer pertinent cancer susceptibility (AD;LOF),Familial Tumours Syndromes of the central & peripheral Nervous system (…	Adenomatous polyposis coli (AD;LOF), Brain tumor-polyposis syndrome 2 (AD;LOF), Desmoid disease, hereditary (AD;LOF), Gardner syndrome (AD;LOF), Gastric adenocarcinoma and proximal polyposis of the stomach (AD;LOF)
APC	APC	protein_coding	LOF	AD	Additional findings health related - CNV analysis children	1.1	-	Additional findings health related (AD;LOF),Additional findings health related - children (AD;LOF),Additional findings health related - CNV analysis children (AD;LOF),Inherited non-medullary thyroid cancer (AD;LOF),Brain cancer pertinent cancer susceptibility (AD;LOF),Colorectal cancer pertinent cancer susceptibility (AD;LOF),Familial Tumours Syndromes of the central & peripheral Nervous system (…	Adenomatous polyposis coli (AD;LOF), Brain tumor-polyposis syndrome 2 (AD;LOF), Desmoid disease, hereditary (AD;LOF), Gardner syndrome (AD;LOF), Gastric adenocarcinoma and proximal polyposis of the stomach (AD;LOF)
BRCA1	BRCA1	protein_coding	LOF	AD	Additional findings health related	0.116	-	Additional findings health related (AD;LOF),Additional findings health related - adult specific (AD;LOF),Additional findings health related - CNV analysis adult specific (AD;LOF),Familial breast cancer (AD;LOF),Inherited pancreatic cancer (AD;LOF),Inherited prostate cancer (AD;LOF),COVID-19 research (AR;LOF),Fetal anomalies (AR;LOF),DDG2P (AR;LOF),Haematological malignancies for rare disease (AR;…	{Breast-ovarian cancer, familial, 1} (AD;LOF), Fanconi anemia, complementation group S (AR;LOF)
BRCA1	BRCA1	protein_coding	LOF	AD	Additional findings health related - adult specific	1.3	-	Additional findings health related (AD;LOF),Additional findings health related - adult specific (AD;LOF),Additional findings health related - CNV analysis adult specific (AD;LOF),Familial breast cancer (AD;LOF),Inherited pancreatic cancer (AD;LOF),Inherited prostate cancer (AD;LOF),COVID-19 research (AR;LOF),Fetal anomalies (AR;LOF),DDG2P (AR;LOF),Haematological malignancies for rare disease (AR;…	{Breast-ovarian cancer, familial, 1} (AD;LOF), Fanconi anemia, complementation group S (AR;LOF)
BRCA1	BRCA1	protein_coding	LOF	AD	Additional findings health related - CNV analysis adult specific	1.3	-	Additional findings health related (AD;LOF),Additional findings health related - adult specific (AD;LOF),Additional findings health related - CNV analysis adult specific (AD;LOF),Familial breast cancer (AD;LOF),Inherited pancreatic cancer (AD;LOF),Inherited prostate cancer (AD;LOF),COVID-19 research (AR;LOF),Fetal anomalies (AR;LOF),DDG2P (AR;LOF),Haematological malignancies for rare disease (AR;…	{Breast-ovarian cancer, familial, 1} (AD;LOF), Fanconi anemia, complementation group S (AR;LOF)
BRCA2	BRCA2	protein_coding	LOF	AD	Additional findings health related	0.116	-	Additional findings health related (AD;LOF),Additional findings health related - adult specific (AD;LOF),Additional findings health related - CNV analysis adult specific (AD;LOF),Familial breast cancer (AD;LOF),Ovarian cancer pertinent cancer susceptibility (AD;LOF),Adult solid tumours for rare disease (AD;LOF),Adult solid tumours cancer susceptibility (AD;LOF),Familial prostate cancer (AD;LOF),B…	{Breast-ovarian cancer, familial, 2} (AD;LOF), {Medulloblastoma} (Both;LOF), {Breast cancer, male, susceptibility to} (AD;LOF), {Prostate cancer} (AD;LOF), Wilms tumor (AD;LOF), {Glioblastoma 3} (AR;LOF), Fanconi anemia, complementation group D1 (AR;LOF)
BRCA2	BRCA2	protein_coding	LOF	AD	Additional findings health related - adult specific	1.3	-	Additional findings health related (AD;LOF),Additional findings health related - adult specific (AD;LOF),Additional findings health related - CNV analysis adult specific (AD;LOF),Familial breast cancer (AD;LOF),Ovarian cancer pertinent cancer susceptibility (AD;LOF),Adult solid tumours for rare disease (AD;LOF),Adult solid tumours cancer susceptibility (AD;LOF),Familial prostate cancer (AD;LOF),B…	{Breast-ovarian cancer, familial, 2} (AD;LOF), {Medulloblastoma} (Both;LOF), {Breast cancer, male, susceptibility to} (AD;LOF), {Prostate cancer} (AD;LOF), Wilms tumor (AD;LOF), {Glioblastoma 3} (AR;LOF), Fanconi anemia, complementation group D1 (AR;LOF)
BRCA2	BRCA2	protein_coding	LOF	AD	Additional findings health related - CNV analysis adult specific	1.3	-	Additional findings health related (AD;LOF),Additional findings health related - adult specific (AD;LOF),Additional findings health related - CNV analysis adult specific (AD;LOF),Familial breast cancer (AD;LOF),Ovarian cancer pertinent cancer susceptibility (AD;LOF),Adult solid tumours for rare disease (AD;LOF),Adult solid tumours cancer susceptibility (AD;LOF),Familial prostate cancer (AD;LOF),B…	{Breast-ovarian cancer, familial, 2} (AD;LOF), {Medulloblastoma} (Both;LOF), {Breast cancer, male, susceptibility to} (AD;LOF), {Prostate cancer} (AD;LOF), Wilms tumor (AD;LOF), {Glioblastoma 3} (AR;LOF), Fanconi anemia, complementation group D1 (AR;LOF)
LDLR	LDLR	protein_coding	LOF	AD	Additional findings health related	0.116	-	Additional findings health related (AD;LOF),Additional findings health related - children (AD;LOF),Additional findings health related - CNV analysis children (AD;LOF),Familial hypercholesterolaemia (AD;LOF),Undiagnosed metabolic disorders (AD;LOF),Likely inborn error of metabolism (AD;LOF),Familial hypercholesterolaemia (GMS) (AD;LOF)	Hypercholesterolemia, familial, 1 (Both;LOF), LDL cholesterol level QTL2 (Both;LOF)
LDLR	LDLR	protein_coding	LOF	AD	Additional findings health related - children	1.1	-	Additional findings health related (AD;LOF),Additional findings health related - children (AD;LOF),Additional findings health related - CNV analysis children (AD;LOF),Familial hypercholesterolaemia (AD;LOF),Undiagnosed metabolic disorders (AD;LOF),Likely inborn error of metabolism (AD;LOF),Familial hypercholesterolaemia (GMS) (AD;LOF)	Hypercholesterolemia, familial, 1 (Both;LOF), LDL cholesterol level QTL2 (Both;LOF)
LDLR	LDLR	protein_coding	LOF	AD	Additional findings health related - CNV analysis children	1.1	-	Additional findings health related (AD;LOF),Additional findings health related - children (AD;LOF),Additional findings health related - CNV analysis children (AD;LOF),Familial hypercholesterolaemia (AD;LOF),Undiagnosed metabolic disorders (AD;LOF),Likely inborn error of metabolism (AD;LOF),Familial hypercholesterolaemia (GMS) (AD;LOF)	Hypercholesterolemia, familial, 1 (Both;LOF), LDL cholesterol level QTL2 (Both;LOF)
MEN1	MEN1	protein_coding	LOF	AD	Additional findings health related	0.116	-	Additional findings health related (AD;LOF),Additional findings health related - children (AD;LOF),Additional findings health related - CNV analysis children (AD;LOF),Familial hyperparathyroidism or hypocalciuric hypercalcaemia (AD;LOF),Parathyroid Cancer (AD;LOF),Neuroendocrine cancer pertinent cancer susceptibility (AD;LOF),Adult solid tumours for rare disease (AD;LOF),Childhood solid tumours (…	Multiple endocrine neoplasia 1 (AD;LOF)
MEN1	MEN1	protein_coding	LOF	AD	Additional findings health related - children	1.1	-	Additional findings health related (AD;LOF),Additional findings health related - children (AD;LOF),Additional findings health related - CNV analysis children (AD;LOF),Familial hyperparathyroidism or hypocalciuric hypercalcaemia (AD;LOF),Parathyroid Cancer (AD;LOF),Neuroendocrine cancer pertinent cancer susceptibility (AD;LOF),Adult solid tumours for rare disease (AD;LOF),Childhood solid tumours (…	Multiple endocrine neoplasia 1 (AD;LOF)
MEN1	MEN1	protein_coding	LOF	AD	Additional findings health related - CNV analysis children	1.1	-	Additional findings health related (AD;LOF),Additional findings health related - children (AD;LOF),Additional findings health related - CNV analysis children (AD;LOF),Familial hyperparathyroidism or hypocalciuric hypercalcaemia (AD;LOF),Parathyroid Cancer (AD;LOF),Neuroendocrine cancer pertinent cancer susceptibility (AD;LOF),Adult solid tumours for rare disease (AD;LOF),Childhood solid tumours (…	Multiple endocrine neoplasia 1 (AD;LOF)
MLH1	MLH1	protein_coding	LOF	AD	Additional findings health related	0.116	-	Additional findings health related (AD;LOF),Additional findings health related - adult specific (AD;LOF),Additional findings health related - CNV analysis adult specific (AD;LOF),Genodermatoses with malignancies (AD;LOF),Brain cancer pertinent cancer susceptibility (AD;LOF),Colorectal cancer pertinent cancer susceptibility (AD;LOF),Endometrial cancer pertinent cancer susceptibility (AD;LOF),Ovari…	Muir-Torre syndrome (AD;LOF), Mismatch repair cancer syndrome 1 (AR;LOF)
MLH1	MLH1	protein_coding	LOF	AD	Additional findings health related - adult specific	1.3	-	Additional findings health related (AD;LOF),Additional findings health related - adult specific (AD;LOF),Additional findings health related - CNV analysis adult specific (AD;LOF),Genodermatoses with malignancies (AD;LOF),Brain cancer pertinent cancer susceptibility (AD;LOF),Colorectal cancer pertinent cancer susceptibility (AD;LOF),Endometrial cancer pertinent cancer susceptibility (AD;LOF),Ovari…	Muir-Torre syndrome (AD;LOF), Mismatch repair cancer syndrome 1 (AR;LOF)
MLH1	MLH1	protein_coding	LOF	AD	Additional findings health related - CNV analysis adult specific	1.3	-	Additional findings health related (AD;LOF),Additional findings health related - adult specific (AD;LOF),Additional findings health related - CNV analysis adult specific (AD;LOF),Genodermatoses with malignancies (AD;LOF),Brain cancer pertinent cancer susceptibility (AD;LOF),Colorectal cancer pertinent cancer susceptibility (AD;LOF),Endometrial cancer pertinent cancer susceptibility (AD;LOF),Ovari…	Muir-Torre syndrome (AD;LOF), Mismatch repair cancer syndrome 1 (AR;LOF)
MSH2	MSH2	protein_coding	LOF	AD	Additional findings health related	0.116	-	Additional findings health related (AD;LOF),Additional findings health related - adult specific (AD;LOF),Additional findings health related - CNV analysis adult specific (AD;LOF),Genodermatoses with malignancies (AD;LOF),Brain cancer pertinent cancer susceptibility (AD;LOF),Colorectal cancer pertinent cancer susceptibility (AD;LOF),Endometrial cancer pertinent cancer susceptibility (AD;LOF),Ovari…	Lynch syndrome 1 (AD;LOF), Muir-Torre syndrome (AD;LOF), Mismatch repair cancer syndrome 2 (AR;LOF)
MSH2	MSH2	protein_coding	LOF	AD	Additional findings health related - adult specific	1.3	-	Additional findings health related (AD;LOF),Additional findings health related - adult specific (AD;LOF),Additional findings health related - CNV analysis adult specific (AD;LOF),Genodermatoses with malignancies (AD;LOF),Brain cancer pertinent cancer susceptibility (AD;LOF),Colorectal cancer pertinent cancer susceptibility (AD;LOF),Endometrial cancer pertinent cancer susceptibility (AD;LOF),Ovari…	Lynch syndrome 1 (AD;LOF), Muir-Torre syndrome (AD;LOF), Mismatch repair cancer syndrome 2 (AR;LOF)
MSH2	MSH2	protein_coding	LOF	AD	Additional findings health related - CNV analysis adult specific	1.3	-	Additional findings health related (AD;LOF),Additional findings health related - adult specific (AD;LOF),Additional findings health related - CNV analysis adult specific (AD;LOF),Genodermatoses with malignancies (AD;LOF),Brain cancer pertinent cancer susceptibility (AD;LOF),Colorectal cancer pertinent cancer susceptibility (AD;LOF),Endometrial cancer pertinent cancer susceptibility (AD;LOF),Ovari…	Lynch syndrome 1 (AD;LOF), Muir-Torre syndrome (AD;LOF), Mismatch repair cancer syndrome 2 (AR;LOF)
MSH6	MSH6	protein_coding	LOF	AD	Additional findings health related	0.116	-	Additional findings health related (AD;LOF),Additional findings health related - adult specific (AD;LOF),Additional findings health related - CNV analysis adult specific (AD;LOF),Genodermatoses with malignancies (AD;LOF),Brain cancer pertinent cancer susceptibility (AD;LOF),Colorectal cancer pertinent cancer susceptibility (AD;LOF),Endometrial cancer pertinent cancer susceptibility (AD;LOF),Ovari…	Lynch syndrome 5 (AD;LOF), {Endometrial cancer, familial} (AD;LOF), Mismatch repair cancer syndrome 3 (AR;LOF)
MSH6	MSH6	protein_coding	LOF	AD	Additional findings health related - adult specific	1.3	-	Additional findings health related (AD;LOF),Additional findings health related - adult specific (AD;LOF),Additional findings health related - CNV analysis adult specific (AD;LOF),Genodermatoses with malignancies (AD;LOF),Brain cancer pertinent cancer susceptibility (AD;LOF),Colorectal cancer pertinent cancer susceptibility (AD;LOF),Endometrial cancer pertinent cancer susceptibility (AD;LOF),Ovari…	Lynch syndrome 5 (AD;LOF), {Endometrial cancer, familial} (AD;LOF), Mismatch repair cancer syndrome 3 (AR;LOF)
MSH6	MSH6	protein_coding	LOF	AD	Additional findings health related - CNV analysis adult specific	1.3	-	Additional findings health related (AD;LOF),Additional findings health related - adult specific (AD;LOF),Additional findings health related - CNV analysis adult specific (AD;LOF),Genodermatoses with malignancies (AD;LOF),Brain cancer pertinent cancer susceptibility (AD;LOF),Colorectal cancer pertinent cancer susceptibility (AD;LOF),Endometrial cancer pertinent cancer susceptibility (AD;LOF),Ovari…	Lynch syndrome 5 (AD;LOF), {Endometrial cancer, familial} (AD;LOF), Mismatch repair cancer syndrome 3 (AR;LOF)
VHL	VHL	protein_coding	LOF	AD	Additional findings health related	0.116	-	Additional findings health related (AD;LOF),Additional findings health related - children (AD;LOF),Additional findings health related - CNV analysis children (AD;LOF),Cystic kidney disease (AD;LOF),Unexplained kidney failure in young people (AD;LOF),Neuroendocrine cancer pertinent cancer susceptibility (AD;LOF),Renal cancer pertinent cancer susceptibility (AD;LOF),Familial Tumours Syndromes of th…	Pheochromocytoma (AD;LOF), von Hippel-Lindau syndrome (AD;LOF), Erythrocytosis, familial, 2 (AR;LOF)
VHL	VHL	protein_coding	LOF	AD	Additional findings health related - children	1.1	-	Additional findings health related (AD;LOF),Additional findings health related - children (AD;LOF),Additional findings health related - CNV analysis children (AD;LOF),Cystic kidney disease (AD;LOF),Unexplained kidney failure in young people (AD;LOF),Neuroendocrine cancer pertinent cancer susceptibility (AD;LOF),Renal cancer pertinent cancer susceptibility (AD;LOF),Familial Tumours Syndromes of th…	Pheochromocytoma (AD;LOF), von Hippel-Lindau syndrome (AD;LOF), Erythrocytosis, familial, 2 (AR;LOF)
VHL	VHL	protein_coding	LOF	AD	Additional findings health related - CNV analysis children	1.1	-	Additional findings health related (AD;LOF),Additional findings health related - children (AD;LOF),Additional findings health related - CNV analysis children (AD;LOF),Cystic kidney disease (AD;LOF),Unexplained kidney failure in young people (AD;LOF),Neuroendocrine cancer pertinent cancer susceptibility (AD;LOF),Renal cancer pertinent cancer susceptibility (AD;LOF),Familial Tumours Syndromes of th…	Pheochromocytoma (AD;LOF), von Hippel-Lindau syndrome (AD;LOF), Erythrocytosis, familial, 2 (AR;LOF)
BRCA2	BRCA2	protein_coding	LOF	AD	NICE approved PARP inhibitor treatment	1.1	-	Additional findings health related (AD;LOF),Additional findings health related - adult specific (AD;LOF),Additional findings health related - CNV analysis adult specific (AD;LOF),Familial breast cancer (AD;LOF),Ovarian cancer pertinent cancer susceptibility (AD;LOF),Adult solid tumours for rare disease (AD;LOF),Adult solid tumours cancer susceptibility (AD;LOF),Familial prostate cancer (AD;LOF),B…	{Breast-ovarian cancer, familial, 2} (AD;LOF), {Medulloblastoma} (Both;LOF), {Breast cancer, male, susceptibility to} (AD;LOF), {Prostate cancer} (AD;LOF), Wilms tumor (AD;LOF), {Glioblastoma 3} (AR;LOF), Fanconi anemia, complementation group D1 (AR;LOF)
MUTYH	MUTYH	protein_coding	LOF	AR	Additional findings health related	0.116	-	Additional findings health related (AR;LOF),Additional findings health related - adult specific (AR;LOF),Additional findings health related - CNV analysis adult specific (AR;LOF),Colorectal cancer pertinent cancer susceptibility (AR;LOF),Adult solid tumours for rare disease (AR;LOF),Inherited polyposis and early onset colorectal cancer - germline testing (AR;LOF),Adult solid tumours cancer suscep…	Adenomas, multiple colorectal (AR;LOF)
MUTYH	MUTYH	protein_coding	LOF	AR	Additional findings health related - adult specific	1.3	-	Additional findings health related (AR;LOF),Additional findings health related - adult specific (AR;LOF),Additional findings health related - CNV analysis adult specific (AR;LOF),Colorectal cancer pertinent cancer susceptibility (AR;LOF),Adult solid tumours for rare disease (AR;LOF),Inherited polyposis and early onset colorectal cancer - germline testing (AR;LOF),Adult solid tumours cancer suscep…	Adenomas, multiple colorectal (AR;LOF)
MUTYH	MUTYH	protein_coding	LOF	AR	Additional findings health related - CNV analysis adult specific	1.3	-	Additional findings health related (AR;LOF),Additional findings health related - adult specific (AR;LOF),Additional findings health related - CNV analysis adult specific (AR;LOF),Colorectal cancer pertinent cancer susceptibility (AR;LOF),Adult solid tumours for rare disease (AR;LOF),Inherited polyposis and early onset colorectal cancer - germline testing (AR;LOF),Adult solid tumours cancer suscep…	Adenomas, multiple colorectal (AR;LOF)
APOL1	APOL1	protein_coding	LOF	AR	APOL1 kidney donor testing	1.1	-	COVID-19 research (AD;LOF),APOL1 kidney donor testing (AR;LOF)	{Glomerulosclerosis, focal segmental, 4, susceptibility to} (AD;LOF)
CSF3R	CSF3R	protein_coding	LOF	AR	Monitoring for G(M)CSF escape mutations	1.1	-	COVID-19 research (AR;LOF),Primary immunodeficiency or monogenic inflammatory bowel disease (AR;LOF),Cytopenias and congenital anaemias (AR;LOF),Cytopenia - NOT Fanconi anaemia (AR;LOF),Monitoring for G(M)CSF escape mutations (AR;LOF)	Neutropenia, severe congenital, 7, autosomal recessive (AR;LOF)
BRCA1	BRCA1	protein_coding	LOF	Both	NICE approved PARP inhibitor treatment	1.1	-	Additional findings health related (AD;LOF),Additional findings health related - adult specific (AD;LOF),Additional findings health related - CNV analysis adult specific (AD;LOF),Familial breast cancer (AD;LOF),Inherited pancreatic cancer (AD;LOF),Inherited prostate cancer (AD;LOF),COVID-19 research (AR;LOF),Fetal anomalies (AR;LOF),DDG2P (AR;LOF),Haematological malignancies for rare disease (AR;…	{Breast-ovarian cancer, familial, 1} (AD;LOF), Fanconi anemia, complementation group S (AR;LOF)
APOB	APOB	protein_coding	GOF	AD	Additional findings health related	0.116	-	Intestinal failure or congenital diarrhoea (AR;LOF),Undiagnosed metabolic disorders (Both;LOF),Likely inborn error of metabolism (Both;LOF),Additional findings health related (AD;GOF),Additional findings health related - children (AD;GOF),Familial hypercholesterolaemia (AD;GOF),Familial hypercholesterolaemia (GMS) (AD;GOF)	Hypercholesterolemia, familial, 2 (AD;GOF), Hypobetalipoproteinemia (AR;LOF)
APOB	APOB	protein_coding	GOF	AD	Additional findings health related - children	1.1	-	Intestinal failure or congenital diarrhoea (AR;LOF),Undiagnosed metabolic disorders (Both;LOF),Likely inborn error of metabolism (Both;LOF),Additional findings health related (AD;GOF),Additional findings health related - children (AD;GOF),Familial hypercholesterolaemia (AD;GOF),Familial hypercholesterolaemia (GMS) (AD;GOF)	Hypercholesterolemia, familial, 2 (AD;GOF), Hypobetalipoproteinemia (AR;LOF)
PCSK9	PCSK9	protein_coding	GOF	AD	Additional findings health related	0.116	-	Additional findings health related (AD;GOF),Additional findings health related - children (AD;GOF),Familial hypercholesterolaemia (AD;GOF),Undiagnosed metabolic disorders (AD;GOF),Likely inborn error of metabolism (AD;GOF),Familial hypercholesterolaemia (GMS) (AD;GOF)	{Low density lipoprotein cholesterol level QTL 1} (AD;GOF), Hypercholesterolemia, familial, 3 (AD;GOF)
PCSK9	PCSK9	protein_coding	GOF	AD	Additional findings health related - children	1.1	-	Additional findings health related (AD;GOF),Additional findings health related - children (AD;GOF),Familial hypercholesterolaemia (AD;GOF),Undiagnosed metabolic disorders (AD;GOF),Likely inborn error of metabolism (AD;GOF),Familial hypercholesterolaemia (GMS) (AD;GOF)	{Low density lipoprotein cholesterol level QTL 1} (AD;GOF), Hypercholesterolemia, familial, 3 (AD;GOF)
RET	RET	protein_coding	GOF	AD	Additional findings health related	0.116	-	Familial Hirschsprung Disease (AD;LOF),Familial hyperparathyroidism or hypocalciuric hypercalcaemia (AD;GOF),Additional findings health related (AD;GOF),Additional findings health related - children (AD;GOF),Neuroendocrine cancer pertinent cancer susceptibility (AD;GOF),Childhood solid tumours (AD;GOF),Inherited phaeochromocytoma and paraganglioma excluding NF1 (AD;GOF),Childhood solid tumours ca…	{Hirschsprung disease, susceptibility to, 1} (AD;LOF), Medullary thyroid carcinoma (AD;GOF), Multiple endocrine neoplasia IIA (AD;GOF), Multiple endocrine neoplasia IIB (AD;GOF), Pheochromocytoma (AD;GOF)
RET	RET	protein_coding	GOF	AD	Additional findings health related - children	1.1	-	Familial Hirschsprung Disease (AD;LOF),Familial hyperparathyroidism or hypocalciuric hypercalcaemia (AD;GOF),Additional findings health related (AD;GOF),Additional findings health related - children (AD;GOF),Neuroendocrine cancer pertinent cancer susceptibility (AD;GOF),Childhood solid tumours (AD;GOF),Inherited phaeochromocytoma and paraganglioma excluding NF1 (AD;GOF),Childhood solid tumours ca…	{Hirschsprung disease, susceptibility to, 1} (AD;LOF), Medullary thyroid carcinoma (AD;GOF), Multiple endocrine neoplasia IIA (AD;GOF), Multiple endocrine neoplasia IIB (AD;GOF), Pheochromocytoma (AD;GOF)
CASR	CASR	protein_coding	LOF	Both	Calcium-sensing receptor phenotypes	1.1	-	Nephrocalcinosis or nephrolithiasis (Both;LOF),Skeletal dysplasia (Both;LOF),Familial hypoparathyroidism (Both;GOF),Fetal anomalies (Both;LOF),Familial hyperparathyroidism or hypocalciuric hypercalcaemia (Both;LOF),Renal tubulopathies (Both;GOF),Osteogenesis imperfecta (Both;LOF),Calcium-sensing receptor phenotypes (Both;LOF)	Hypocalcemia, autosomal dominant (AD;GOF), Hypocalcemia, autosomal dominant, with Bartter syndrome (AD;GOF), Hypocalciuric hypercalcemia, type I (AD;LOF), Hyperparathyroidism, neonatal (Both;LOF)
F12	F12	protein_coding	LOF	Both	Bleeding and platelet disorders	4.2	Blood/Immune	Bleeding and platelet disorders (Both;LOF),Inherited bleeding disorders (Both;LOF),Vascular skin disorders (Both;GOF),COVID-19 research (AD;GOF),Primary immunodeficiency or monogenic inflammatory bowel disease (AD;GOF)	Angioedema, hereditary, 3 (AD;GOF), Factor XII deficiency (AR;LOF)
GBA	GBA1	protein_coding	LOF	AR	Bleeding and platelet disorders	4.2	Blood/Immune	Bleeding and platelet disorders (AR;LOF),Fetal anomalies (AR;LOF),DDG2P (AR;LOF),Cholestasis (AR;LOF),Lysosomal storage disorder (AR;LOF),Iron metabolism disorders - NOT common HFE mutations (AR;LOF),Undiagnosed metabolic disorders (AR;LOF),Arthrogryposis (AR;LOF),Haematological malignancies cancer susceptibility (AR;LOF),Adult onset neurodegenerative disorder (AR;LOF),Early onset or syndromic ep…	{Lewy body dementia, susceptibility to} (AD;LOF), {Parkinson disease, late-onset, susceptibility to} (AD;LOF), Gaucher disease, perinatal lethal (AR;LOF), Gaucher disease, type I (AR;LOF), Gaucher disease, type II (AR;LOF), Gaucher disease, type III (AR;LOF), Gaucher disease, type IIIC (AR;LOF)
HK1	HK1	protein_coding	GOF	AR	Rare anaemia	3.13	Blood/Immune	DDG2P (AD;GOF),Rare anaemia (AR;GOF),Hereditary neuropathy (AR;LOF),Fetal anomalies (Both;GOF),Congenital hyperinsulinism (AD;GOF),Cytopenias and congenital anaemias (AR;GOF),Optic neuropathy (AD;LOF),Intellectual disability (AD;GOF)	Neurodevelopmental disorder with visual defects and brain anomalies (AD;GOF), Retinitis pigmentosa 79 (AD;LOF), Anemia, congenital, nonspherocytic hemolytic, 5, hexokinase deficient (AR;GOF)
ACTB	ACTB	protein_coding	LOF	AD	COVID-19 research	1.146	Blood/Immune	COVID-19 research (AD;LOF),Inherited bleeding disorders (AD;LOF),Fetal anomalies (AD;LOF),DDG2P (AD;LOF),Ocular coloboma (AD;LOF),Structural eye disease (AD;LOF),Rare syndromic craniosynostosis or isolated multisuture synostosis (AD;LOF),Clefting (AD;LOF),Early onset dystonia (AD;LOF),Malformations of cortical development (AD;LOF),Childhood onset dystonia, chorea or related movement disorder (AD;…	Baraitser-Winter syndrome 1 (AD;LOF), Dystonia-deafness syndrome 1 (AD;GOF), Thrombocytopenia 8, with dysmorphic features and developmental delay (AD;LOF)
ACTB	ACTB	protein_coding	LOF	AD	Inherited bleeding disorders	1.182	Blood/Immune	COVID-19 research (AD;LOF),Inherited bleeding disorders (AD;LOF),Fetal anomalies (AD;LOF),DDG2P (AD;LOF),Ocular coloboma (AD;LOF),Structural eye disease (AD;LOF),Rare syndromic craniosynostosis or isolated multisuture synostosis (AD;LOF),Clefting (AD;LOF),Early onset dystonia (AD;LOF),Malformations of cortical development (AD;LOF),Childhood onset dystonia, chorea or related movement disorder (AD;…	Baraitser-Winter syndrome 1 (AD;LOF), Dystonia-deafness syndrome 1 (AD;GOF), Thrombocytopenia 8, with dysmorphic features and developmental delay (AD;LOF)
ACTN1	ACTN1	protein_coding	LOF	AD	Inherited bleeding disorders	1.182	Blood/Immune	Inherited bleeding disorders (AD;LOF),Bleeding and platelet disorders (AD;LOF)	Bleeding disorder, platelet-type, 15 (AD;LOF)
ACTN1	ACTN1	protein_coding	LOF	AD	Bleeding and platelet disorders	4.2	Blood/Immune	Inherited bleeding disorders (AD;LOF),Bleeding and platelet disorders (AD;LOF)	Bleeding disorder, platelet-type, 15 (AD;LOF)
ACVRL1	ACVRL1	protein_coding	LOF	AD	Inherited bleeding disorders	1.182	Blood/Immune	Inherited bleeding disorders (AD;LOF),Bleeding and platelet disorders (AD;LOF),Hereditary haemorrhagic telangiectasia (AD;LOF),Pulmonary arterial hypertension (AD;LOF),Cerebral vascular malformations (AD;LOF),Fetal anomalies (AD;LOF),Vascular skin disorders (AD;LOF)	Telangiectasia, hereditary hemorrhagic, type 2 (AD;LOF)
ACVRL1	ACVRL1	protein_coding	LOF	AD	Bleeding and platelet disorders	4.2	Blood/Immune	Inherited bleeding disorders (AD;LOF),Bleeding and platelet disorders (AD;LOF),Hereditary haemorrhagic telangiectasia (AD;LOF),Pulmonary arterial hypertension (AD;LOF),Cerebral vascular malformations (AD;LOF),Fetal anomalies (AD;LOF),Vascular skin disorders (AD;LOF)	Telangiectasia, hereditary hemorrhagic, type 2 (AD;LOF)
APOL1	APOL1	protein_coding	LOF	AD	COVID-19 research	1.146	Blood/Immune	COVID-19 research (AD;LOF),APOL1 kidney donor testing (AR;LOF)	{Glomerulosclerosis, focal segmental, 4, susceptibility to} (AD;LOF)
BACH2	BACH2	protein_coding	LOF	AD	COVID-19 research	1.146	Blood/Immune	COVID-19 research (AD;LOF),Primary immunodeficiency or monogenic inflammatory bowel disease (AD;LOF),Infantile enterocolitis & monogenic inflammatory bowel disease (AD;LOF)	Immunodeficiency 60 and autoimmunity (AD;LOF)
BACH2	BACH2	protein_coding	LOF	AD	Primary immunodeficiency or monogenic inflammatory bowel disease	8.75	Blood/Immune	COVID-19 research (AD;LOF),Primary immunodeficiency or monogenic inflammatory bowel disease (AD;LOF),Infantile enterocolitis & monogenic inflammatory bowel disease (AD;LOF)	Immunodeficiency 60 and autoimmunity (AD;LOF)
BCL11B	BCL11B	protein_coding	LOF	AD	COVID-19 research	1.146	Blood/Immune	COVID-19 research (AD;LOF),DDG2P (AD;LOF),Rare syndromic craniosynostosis or isolated multisuture synostosis (AD;LOF)	Immunodeficiency 49, severe combined (AD;LOF), Intellectual developmental disorder with dysmorphic facies, speech delay, and T-cell abnormalities (AD;LOF)
CASP10	CASP10	protein_coding	LOF	AD	COVID-19 research	1.146	Blood/Immune	COVID-19 research (AD;LOF)	Autoimmune lymphoproliferative syndrome, type II (AD;LOF)
CCL2	CCL2	protein_coding	LOF	AD	COVID-19 research	1.146	Blood/Immune	COVID-19 research (AD;LOF)	.
CHD7	CHD7	protein_coding	LOF	AD	COVID-19 research	1.146	Blood/Immune	COVID-19 research (AD;LOF),Primary immunodeficiency or monogenic inflammatory bowel disease (AD;LOF),IUGR and IGF abnormalities (AD;LOF),VACTERL-like phenotypes (AD;LOF),Fetal anomalies (AD;LOF),DDG2P (AD;LOF),Deafness and congenital structural abnormalities (AD;LOF),Monogenic hearing loss (AD;LOF),Pituitary hormone deficiency (AD;LOF),Hypogonadotropic hypogonadism (AD;LOF),Structural eye disease…	CHARGE syndrome (AD;LOF), Hypogonadotropic hypogonadism 5 with or without anosmia (AD;LOF)
CHD7	CHD7	protein_coding	LOF	AD	Primary immunodeficiency or monogenic inflammatory bowel disease	8.75	Blood/Immune	COVID-19 research (AD;LOF),Primary immunodeficiency or monogenic inflammatory bowel disease (AD;LOF),IUGR and IGF abnormalities (AD;LOF),VACTERL-like phenotypes (AD;LOF),Fetal anomalies (AD;LOF),DDG2P (AD;LOF),Deafness and congenital structural abnormalities (AD;LOF),Monogenic hearing loss (AD;LOF),Pituitary hormone deficiency (AD;LOF),Hypogonadotropic hypogonadism (AD;LOF),Structural eye disease…	CHARGE syndrome (AD;LOF), Hypogonadotropic hypogonadism 5 with or without anosmia (AD;LOF)
COL1A1	COL1A1	protein_coding	LOF	AD	Inherited bleeding disorders	1.182	Blood/Immune	Inherited bleeding disorders (AD;LOF),Thoracic aortic aneurysm or dissection (AD;LOF),Fetal anomalies (AD;LOF),DDG2P (AD;LOF),Skeletal dysplasia (AD;LOF),Ehlers Danlos syndrome with a likely monogenic cause (AD;LOF),Osteogenesis imperfecta (AD;LOF),Thoracic aortic aneurysm or dissection (GMS) (AD;LOF)	{Bone mineral density variation QTL, osteoporosis} (AD;LOF), Caffey disease (AD;LOF), Combined osteogenesis imperfecta and Ehlers-Danlos syndrome 1 (AD;LOF), Ehlers-Danlos syndrome, arthrochalasia type, 1 (AD;LOF), Osteogenesis imperfecta, type I (AD;LOF), Osteogenesis imperfecta, type II (AD;LOF), Osteogenesis imperfecta, type III (AD;LOF), Osteogenesis imperfecta, type IV (AD;LOF)
COL5A1	COL5A1	protein_coding	LOF	AD	Inherited bleeding disorders	1.182	Blood/Immune	Inherited bleeding disorders (AD;LOF),Thoracic aortic aneurysm or dissection (AD;LOF),Ehlers Danlos syndrome with a likely monogenic cause (AD;LOF),Thoracic aortic aneurysm or dissection (GMS) (AD;LOF),Cerebral vascular malformations (AD;LOF)	Ehlers-Danlos syndrome, classic type, 1 (AD;LOF), Fibromuscular dysplasia, multifocal (AD;LOF)
COL5A2	COL5A2	protein_coding	LOF	AD	Inherited bleeding disorders	1.182	Blood/Immune	Inherited bleeding disorders (AD;LOF),Thoracic aortic aneurysm or dissection (AD;LOF),Ehlers Danlos syndrome with a likely monogenic cause (AD;LOF),Thoracic aortic aneurysm or dissection (GMS) (AD;LOF)	Ehlers-Danlos syndrome, classic type, 2 (AD;LOF)
CREBBP	CREBBP	protein_coding	LOF	AD	Primary immunodeficiency or monogenic inflammatory bowel disease	8.75	Blood/Immune	Primary immunodeficiency or monogenic inflammatory bowel disease (AD;LOF),IUGR and IGF abnormalities (AD;LOF),Fetal anomalies (AD;LOF),DDG2P (AD;LOF),Structural eye disease (AD;LOF),Skeletal dysplasia (AD;LOF),Severe microcephaly (AD;LOF),Early onset or syndromic epilepsy (AD;LOF),Glaucoma (developmental) (AD;LOF),Intellectual disability (AD;LOF)	Menke-Hennekam syndrome 1 (AD;LOF), Rubinstein-Taybi syndrome 1 (AD;LOF)
CTLA4	CTLA4	protein_coding	LOF	AD	COVID-19 research	1.146	Blood/Immune	COVID-19 research (AD;LOF),Primary immunodeficiency or monogenic inflammatory bowel disease (AD;LOF),Infantile enterocolitis & monogenic inflammatory bowel disease (AD;LOF),Gastrointestinal epithelial barrier disorders (AD;LOF),Intestinal failure or congenital diarrhoea (AD;LOF)	Immune dysregulation with autoimmunity, immunodeficiency, and lymphoproliferation (AD;LOF)
CTLA4	CTLA4	protein_coding	LOF	AD	Primary immunodeficiency or monogenic inflammatory bowel disease	8.75	Blood/Immune	COVID-19 research (AD;LOF),Primary immunodeficiency or monogenic inflammatory bowel disease (AD;LOF),Infantile enterocolitis & monogenic inflammatory bowel disease (AD;LOF),Gastrointestinal epithelial barrier disorders (AD;LOF),Intestinal failure or congenital diarrhoea (AD;LOF)	Immune dysregulation with autoimmunity, immunodeficiency, and lymphoproliferation (AD;LOF)
CXCR4	CXCR4	protein_coding	LOF	AD	Cytopenias and congenital anaemias	1.123	Blood/Immune	Cytopenias and congenital anaemias (AD;LOF),Cytopenia - NOT Fanconi anaemia (AD;LOF),COVID-19 research (AD;LOF),Primary immunodeficiency or monogenic inflammatory bowel disease (AD;LOF)	Myelokathexis, isolated (AD;LOF), WHIM syndrome 1 (AD;LOF)
CXCR4	CXCR4	protein_coding	LOF	AD	Cytopenia - NOT Fanconi anaemia	4.28	Blood/Immune	Cytopenias and congenital anaemias (AD;LOF),Cytopenia - NOT Fanconi anaemia (AD;LOF),COVID-19 research (AD;LOF),Primary immunodeficiency or monogenic inflammatory bowel disease (AD;LOF)	Myelokathexis, isolated (AD;LOF), WHIM syndrome 1 (AD;LOF)
CYCS	CYCS	protein_coding	LOF	AD	Inherited bleeding disorders	1.182	Blood/Immune	Inherited bleeding disorders (AD;LOF),Bleeding and platelet disorders (AD;LOF),Cytopenia - NOT Fanconi anaemia (AD;LOF),Possible mitochondrial disorder - nuclear genes (AD;LOF),Mitochondrial disorders (AD;LOF)	Thrombocytopenia 4 (AD;LOF)
CYCS	CYCS	protein_coding	LOF	AD	Bleeding and platelet disorders	4.2	Blood/Immune	Inherited bleeding disorders (AD;LOF),Bleeding and platelet disorders (AD;LOF),Cytopenia - NOT Fanconi anaemia (AD;LOF),Possible mitochondrial disorder - nuclear genes (AD;LOF),Mitochondrial disorders (AD;LOF)	Thrombocytopenia 4 (AD;LOF)
CYCS	CYCS	protein_coding	LOF	AD	Cytopenia - NOT Fanconi anaemia	4.28	Blood/Immune	Inherited bleeding disorders (AD;LOF),Bleeding and platelet disorders (AD;LOF),Cytopenia - NOT Fanconi anaemia (AD;LOF),Possible mitochondrial disorder - nuclear genes (AD;LOF),Mitochondrial disorders (AD;LOF)	Thrombocytopenia 4 (AD;LOF)
DDX41	DDX41	protein_coding	LOF	AD	Cytopenia - NOT Fanconi anaemia	4.28	Blood/Immune	Cytopenia - NOT Fanconi anaemia (AD;LOF),Haematological malignancies for rare disease (AD;LOF),Haematological malignancies cancer susceptibility (AD;LOF),Inherited predisposition to acute myeloid leukaemia (AML) (AD;LOF)	{Myeloproliferative/lymphoproliferative neoplasms, familial (multiple types), susceptibility to} (AD;LOF)
EGLN1	EGLN1	protein_coding	LOF	AD	Hereditary Erythrocytosis	2.13	Blood/Immune	Hereditary Erythrocytosis (AD;LOF)	Erythrocytosis, familial, 3 (AD;LOF)
ELANE	ELANE	protein_coding	LOF	AD	COVID-19 research	1.146	Blood/Immune	COVID-19 research (AD;LOF),Primary immunodeficiency or monogenic inflammatory bowel disease (AD;LOF),Cytopenias and congenital anaemias (AD;LOF),Cytopenia - NOT Fanconi anaemia (AD;LOF),Periodic fever syndromes (AD;LOF),Haematological malignancies for rare disease (AD;LOF),Haematological malignancies cancer susceptibility (AD;LOF),Neutropaenia consistent with ELANE mutations (AD;LOF)	Neutropenia, cyclic (AD;LOF), Neutropenia, severe congenital 1, autosomal dominant (AD;LOF)
ELANE	ELANE	protein_coding	LOF	AD	Primary immunodeficiency or monogenic inflammatory bowel disease	8.75	Blood/Immune	COVID-19 research (AD;LOF),Primary immunodeficiency or monogenic inflammatory bowel disease (AD;LOF),Cytopenias and congenital anaemias (AD;LOF),Cytopenia - NOT Fanconi anaemia (AD;LOF),Periodic fever syndromes (AD;LOF),Haematological malignancies for rare disease (AD;LOF),Haematological malignancies cancer susceptibility (AD;LOF),Neutropaenia consistent with ELANE mutations (AD;LOF)	Neutropenia, cyclic (AD;LOF), Neutropenia, severe congenital 1, autosomal dominant (AD;LOF)
ELANE	ELANE	protein_coding	LOF	AD	Cytopenias and congenital anaemias	1.123	Blood/Immune	COVID-19 research (AD;LOF),Primary immunodeficiency or monogenic inflammatory bowel disease (AD;LOF),Cytopenias and congenital anaemias (AD;LOF),Cytopenia - NOT Fanconi anaemia (AD;LOF),Periodic fever syndromes (AD;LOF),Haematological malignancies for rare disease (AD;LOF),Haematological malignancies cancer susceptibility (AD;LOF),Neutropaenia consistent with ELANE mutations (AD;LOF)	Neutropenia, cyclic (AD;LOF), Neutropenia, severe congenital 1, autosomal dominant (AD;LOF)
ELANE	ELANE	protein_coding	LOF	AD	Cytopenia - NOT Fanconi anaemia	4.28	Blood/Immune	COVID-19 research (AD;LOF),Primary immunodeficiency or monogenic inflammatory bowel disease (AD;LOF),Cytopenias and congenital anaemias (AD;LOF),Cytopenia - NOT Fanconi anaemia (AD;LOF),Periodic fever syndromes (AD;LOF),Haematological malignancies for rare disease (AD;LOF),Haematological malignancies cancer susceptibility (AD;LOF),Neutropaenia consistent with ELANE mutations (AD;LOF)	Neutropenia, cyclic (AD;LOF), Neutropenia, severe congenital 1, autosomal dominant (AD;LOF)
ENG	ENG	protein_coding	LOF	AD	Inherited bleeding disorders	1.182	Blood/Immune	Inherited bleeding disorders (AD;LOF),Bleeding and platelet disorders (AD;LOF),Hereditary haemorrhagic telangiectasia (AD;LOF),Pulmonary arterial hypertension (AD;LOF),Cerebral vascular malformations (AD;LOF),Fetal anomalies (AD;LOF),Vascular skin disorders (AD;LOF)	Telangiectasia, hereditary hemorrhagic, type 1 (AD;LOF)
ENG	ENG	protein_coding	LOF	AD	Bleeding and platelet disorders	4.2	Blood/Immune	Inherited bleeding disorders (AD;LOF),Bleeding and platelet disorders (AD;LOF),Hereditary haemorrhagic telangiectasia (AD;LOF),Pulmonary arterial hypertension (AD;LOF),Cerebral vascular malformations (AD;LOF),Fetal anomalies (AD;LOF),Vascular skin disorders (AD;LOF)	Telangiectasia, hereditary hemorrhagic, type 1 (AD;LOF)
EP300	EP300	protein_coding	LOF	AD	Primary immunodeficiency or monogenic inflammatory bowel disease	8.75	Blood/Immune	Primary immunodeficiency or monogenic inflammatory bowel disease (AD;LOF),IUGR and IGF abnormalities (AD;LOF),Fetal anomalies (AD;LOF),DDG2P (AD;LOF),Intellectual disability (AD;LOF)	Menke-Hennekam syndrome 2 (AD;LOF), Rubinstein-Taybi syndrome 2 (AD;LOF)
EPB41	EPB41	protein_coding	LOF	AD	Cytopenias and congenital anaemias	1.123	Blood/Immune	Cytopenias and congenital anaemias (AD;LOF),Rare anaemia (AD;LOF)	Elliptocytosis-1 (Both;LOF)
EPB41	EPB41	protein_coding	LOF	AD	Rare anaemia	3.13	Blood/Immune	Cytopenias and congenital anaemias (AD;LOF),Rare anaemia (AD;LOF)	Elliptocytosis-1 (Both;LOF)
EPOR	EPOR	protein_coding	LOF	AD	Hereditary Erythrocytosis	2.13	Blood/Immune	Hereditary Erythrocytosis (AD;LOF)	.
ETV6	ETV6	protein_coding	LOF	AD	Inherited bleeding disorders	1.182	Blood/Immune	Inherited bleeding disorders (AD;LOF),Bleeding and platelet disorders (AD;LOF),Cytopenia - NOT Fanconi anaemia (AD;LOF),Haematological malignancies for rare disease (AD;LOF),Haematological malignancies cancer susceptibility (AD;LOF),Inherited predisposition to acute myeloid leukaemia (AML) (AD;LOF),Inherited susceptibility to acute lymphoblastoid leukaemia (ALL) (AD;LOF)	Thrombocytopenia 5 (AD;LOF)
ETV6	ETV6	protein_coding	LOF	AD	Bleeding and platelet disorders	4.2	Blood/Immune	Inherited bleeding disorders (AD;LOF),Bleeding and platelet disorders (AD;LOF),Cytopenia - NOT Fanconi anaemia (AD;LOF),Haematological malignancies for rare disease (AD;LOF),Haematological malignancies cancer susceptibility (AD;LOF),Inherited predisposition to acute myeloid leukaemia (AML) (AD;LOF),Inherited susceptibility to acute lymphoblastoid leukaemia (ALL) (AD;LOF)	Thrombocytopenia 5 (AD;LOF)
ETV6	ETV6	protein_coding	LOF	AD	Cytopenia - NOT Fanconi anaemia	4.28	Blood/Immune	Inherited bleeding disorders (AD;LOF),Bleeding and platelet disorders (AD;LOF),Cytopenia - NOT Fanconi anaemia (AD;LOF),Haematological malignancies for rare disease (AD;LOF),Haematological malignancies cancer susceptibility (AD;LOF),Inherited predisposition to acute myeloid leukaemia (AML) (AD;LOF),Inherited susceptibility to acute lymphoblastoid leukaemia (ALL) (AD;LOF)	Thrombocytopenia 5 (AD;LOF)
GATA2	GATA2	protein_coding	LOF	AD	COVID-19 research	1.146	Blood/Immune	COVID-19 research (AD;LOF),Primary immunodeficiency or monogenic inflammatory bowel disease (AD;LOF),Cytopenias and congenital anaemias (AD;LOF),Cytopenia - NOT Fanconi anaemia (AD;LOF),Fetal anomalies (AD;LOF),DDG2P (AD;LOF),Haematological malignancies for rare disease (AD;LOF),Haematological malignancies cancer susceptibility (AD;LOF),Inherited predisposition to acute myeloid leukaemia (AML) (A…	Emberger syndrome (AD;LOF), Immunodeficiency 21 (AD;LOF), {Leukemia, acute myeloid, susceptibility to} (AD;LOF)
GATA2	GATA2	protein_coding	LOF	AD	Primary immunodeficiency or monogenic inflammatory bowel disease	8.75	Blood/Immune	COVID-19 research (AD;LOF),Primary immunodeficiency or monogenic inflammatory bowel disease (AD;LOF),Cytopenias and congenital anaemias (AD;LOF),Cytopenia - NOT Fanconi anaemia (AD;LOF),Fetal anomalies (AD;LOF),DDG2P (AD;LOF),Haematological malignancies for rare disease (AD;LOF),Haematological malignancies cancer susceptibility (AD;LOF),Inherited predisposition to acute myeloid leukaemia (AML) (A…	Emberger syndrome (AD;LOF), Immunodeficiency 21 (AD;LOF), {Leukemia, acute myeloid, susceptibility to} (AD;LOF)
GATA2	GATA2	protein_coding	LOF	AD	Cytopenias and congenital anaemias	1.123	Blood/Immune	COVID-19 research (AD;LOF),Primary immunodeficiency or monogenic inflammatory bowel disease (AD;LOF),Cytopenias and congenital anaemias (AD;LOF),Cytopenia - NOT Fanconi anaemia (AD;LOF),Fetal anomalies (AD;LOF),DDG2P (AD;LOF),Haematological malignancies for rare disease (AD;LOF),Haematological malignancies cancer susceptibility (AD;LOF),Inherited predisposition to acute myeloid leukaemia (AML) (A…	Emberger syndrome (AD;LOF), Immunodeficiency 21 (AD;LOF), {Leukemia, acute myeloid, susceptibility to} (AD;LOF)
GATA2	GATA2	protein_coding	LOF	AD	Cytopenia - NOT Fanconi anaemia	4.28	Blood/Immune	COVID-19 research (AD;LOF),Primary immunodeficiency or monogenic inflammatory bowel disease (AD;LOF),Cytopenias and congenital anaemias (AD;LOF),Cytopenia - NOT Fanconi anaemia (AD;LOF),Fetal anomalies (AD;LOF),DDG2P (AD;LOF),Haematological malignancies for rare disease (AD;LOF),Haematological malignancies cancer susceptibility (AD;LOF),Inherited predisposition to acute myeloid leukaemia (AML) (A…	Emberger syndrome (AD;LOF), Immunodeficiency 21 (AD;LOF), {Leukemia, acute myeloid, susceptibility to} (AD;LOF)
GFI1	GFI1	protein_coding	LOF	AD	COVID-19 research	1.146	Blood/Immune	COVID-19 research (AD;LOF),Primary immunodeficiency or monogenic inflammatory bowel disease (AD;LOF),Cytopenias and congenital anaemias (AD;LOF),Cytopenia - NOT Fanconi anaemia (AD;LOF)	Neutropenia, severe congenital 2, autosomal dominant (AD;LOF)
GFI1	GFI1	protein_coding	LOF	AD	Primary immunodeficiency or monogenic inflammatory bowel disease	8.75	Blood/Immune	COVID-19 research (AD;LOF),Primary immunodeficiency or monogenic inflammatory bowel disease (AD;LOF),Cytopenias and congenital anaemias (AD;LOF),Cytopenia - NOT Fanconi anaemia (AD;LOF)	Neutropenia, severe congenital 2, autosomal dominant (AD;LOF)
GFI1	GFI1	protein_coding	LOF	AD	Cytopenias and congenital anaemias	1.123	Blood/Immune	COVID-19 research (AD;LOF),Primary immunodeficiency or monogenic inflammatory bowel disease (AD;LOF),Cytopenias and congenital anaemias (AD;LOF),Cytopenia - NOT Fanconi anaemia (AD;LOF)	Neutropenia, severe congenital 2, autosomal dominant (AD;LOF)
GFI1	GFI1	protein_coding	LOF	AD	Cytopenia - NOT Fanconi anaemia	4.28	Blood/Immune	COVID-19 research (AD;LOF),Primary immunodeficiency or monogenic inflammatory bowel disease (AD;LOF),Cytopenias and congenital anaemias (AD;LOF),Cytopenia - NOT Fanconi anaemia (AD;LOF)	Neutropenia, severe congenital 2, autosomal dominant (AD;LOF)
HBA1	HBA1	protein_coding	LOF	AD	Hereditary Erythrocytosis	2.13	Blood/Immune	Hereditary Erythrocytosis (AD;LOF),Fetal hydrops (AR;LOF),Fetal anomalies (AR;LOF),Cytopenias and congenital anaemias (Both;LOF),Rare anaemia (Both;LOF),Sickle cell, thalassaemia and other haemoglobinopathies trait or carrier testing (Both;LOF),Sickle cell, thalassaemia and other haemoglobinopathies (Both;LOF)	Erythrocytosis, familial, 7 (AD;LOF), Heinz body anemias, alpha- (AD;LOF), Methemoglobinemia, alpha type (AD;LOF)
HBA2	HBA2	protein_coding	LOF	AD	Hereditary Erythrocytosis	2.13	Blood/Immune	Hereditary Erythrocytosis (AD;LOF),Fetal hydrops (AR;LOF),Fetal anomalies (AR;LOF),Cytopenias and congenital anaemias (Both;LOF),Rare anaemia (Both;LOF),Sickle cell, thalassaemia and other haemoglobinopathies trait or carrier testing (Both;LOF),Sickle cell, thalassaemia and other haemoglobinopathies (Both;LOF)	Erythrocytosis, familial, 7 (AD;LOF), Heinz body anemia (AD;LOF)
HBB	HBB	protein_coding	LOF	AD	Hereditary Erythrocytosis	2.13	Blood/Immune	Hereditary Erythrocytosis (AD;LOF),Cytopenias and congenital anaemias (Both;LOF),Rare anaemia (Both;LOF),Sickle cell, thalassaemia and other haemoglobinopathies trait or carrier testing (Both;LOF),Sickle cell, thalassaemia and other haemoglobinopathies (Both;LOF)	Delta-beta thalassemia (AD;LOF), Erythrocytosis, familial, 6 (AD;LOF), Heinz body anemia (AD;LOF), Hereditary persistence of fetal hemoglobin (AD;LOF), Methemoglobinemia, beta type (AD;LOF), Thalassemia-beta, dominant inclusion-body (AD;LOF), Sickle cell disease (AR;LOF)
HBD	HBD	protein_coding	LOF	AD	Rare anaemia	3.13	Blood/Immune	Rare anaemia (AD;LOF)	.
HBG1	HBG1	protein_coding	LOF	AD	Rare anaemia	3.13	Blood/Immune	Rare anaemia (AD;LOF),Sickle cell, thalassaemia and other haemoglobinopathies trait or carrier testing (AD;LOF),Sickle cell, thalassaemia and other haemoglobinopathies (AD;LOF)	Fetal hemoglobin quantitative trait locus 1 (AD;LOF)
HBG2	HBG2	protein_coding	LOF	AD	Rare anaemia	3.13	Blood/Immune	Rare anaemia (AD;LOF),Sickle cell, thalassaemia and other haemoglobinopathies trait or carrier testing (AD;LOF),Sickle cell, thalassaemia and other haemoglobinopathies (AD;LOF)	Cyanosis, transient neonatal (AD;LOF), Fetal hemoglobin quantitative trait locus 1 (AD;LOF)
HOXA11	HOXA11	protein_coding	LOF	AD	Inherited bleeding disorders	1.182	Blood/Immune	Inherited bleeding disorders (AD;LOF)	Radioulnar synostosis with amegakaryocytic thrombocytopenia 1 (AD;LOF)
HRG	HRG	protein_coding	LOF	AD	Inherited bleeding disorders	1.182	Blood/Immune	Inherited bleeding disorders (AD;LOF),Thrombophilia with a likely monogenic cause (AD;LOF)	Thrombophilia 11 due to HRG deficiency (AD;LOF)
HRG	HRG	protein_coding	LOF	AD	Thrombophilia with a likely monogenic cause	2.7	Blood/Immune	Inherited bleeding disorders (AD;LOF),Thrombophilia with a likely monogenic cause (AD;LOF)	Thrombophilia 11 due to HRG deficiency (AD;LOF)
HSPA9	HSPA9	protein_coding	LOF	AD	Rare anaemia	3.13	Blood/Immune	Rare anaemia (AD;LOF),Fetal anomalies (AR;LOF),Deafness and congenital structural abnormalities (AR;LOF),Possible mitochondrial disorder - nuclear genes (AR;LOF),Likely inborn error of metabolism (AR;LOF)	Anemia, sideroblastic, 4 (AD;LOF), Even-plus syndrome (AR;LOF)
IKZF1	IKZF1	protein_coding	LOF	AD	COVID-19 research	1.146	Blood/Immune	COVID-19 research (AD;LOF),Primary immunodeficiency or monogenic inflammatory bowel disease (AD;LOF),Haematological malignancies cancer susceptibility (AD;LOF)	Immunodeficiency, common variable, 13 (AD;LOF)
IKZF1	IKZF1	protein_coding	LOF	AD	Primary immunodeficiency or monogenic inflammatory bowel disease	8.75	Blood/Immune	COVID-19 research (AD;LOF),Primary immunodeficiency or monogenic inflammatory bowel disease (AD;LOF),Haematological malignancies cancer susceptibility (AD;LOF)	Immunodeficiency, common variable, 13 (AD;LOF)
IKZF5	IKZF5	protein_coding	LOF	AD	Inherited bleeding disorders	1.182	Blood/Immune	Inherited bleeding disorders (AD;LOF),Bleeding and platelet disorders (AD;LOF)	Thrombocytopenia, autosomal dominant, 7 (AD;LOF)
IKZF5	IKZF5	protein_coding	LOF	AD	Bleeding and platelet disorders	4.2	Blood/Immune	Inherited bleeding disorders (AD;LOF),Bleeding and platelet disorders (AD;LOF)	Thrombocytopenia, autosomal dominant, 7 (AD;LOF)
KCNN4	KCNN4	protein_coding	LOF	AD	Rare anaemia	3.13	Blood/Immune	Rare anaemia (AD;LOF)	Dehydrated hereditary stomatocytosis 2 (AD;LOF)
KIF23	KIF23	protein_coding	LOF	AD	Cytopenias and congenital anaemias	1.123	Blood/Immune	Cytopenias and congenital anaemias (AD;LOF),Rare anaemia (AD;LOF)	Anemia, congenital dyserythropoietic, type IIIA (AD;LOF)
KIF23	KIF23	protein_coding	LOF	AD	Rare anaemia	3.13	Blood/Immune	Cytopenias and congenital anaemias (AD;LOF),Rare anaemia (AD;LOF)	Anemia, congenital dyserythropoietic, type IIIA (AD;LOF)
KMT2D	KMT2D	protein_coding	LOF	AD	COVID-19 research	1.146	Blood/Immune	COVID-19 research (AD;LOF),Primary immunodeficiency or monogenic inflammatory bowel disease (AD;LOF),Kabuki syndrome (AD;LOF),IUGR and IGF abnormalities (AD;LOF),Fetal hydrops (AD;LOF),Fetal anomalies (AD;LOF),DDG2P (AD;LOF),Intestinal failure or congenital diarrhoea (AD;LOF),Deafness and congenital structural abnormalities (AD;LOF),Congenital hyperinsulinism (AD;LOF),Anophthalmia or microphthalm…	Branchial arch abnormalities, choanal atresia, athelia, hearing loss, and hypothyroidism syndrome (AD;LOF), Kabuki syndrome 1 (AD;LOF)
KMT2D	KMT2D	protein_coding	LOF	AD	Primary immunodeficiency or monogenic inflammatory bowel disease	8.75	Blood/Immune	COVID-19 research (AD;LOF),Primary immunodeficiency or monogenic inflammatory bowel disease (AD;LOF),Kabuki syndrome (AD;LOF),IUGR and IGF abnormalities (AD;LOF),Fetal hydrops (AD;LOF),Fetal anomalies (AD;LOF),DDG2P (AD;LOF),Intestinal failure or congenital diarrhoea (AD;LOF),Deafness and congenital structural abnormalities (AD;LOF),Congenital hyperinsulinism (AD;LOF),Anophthalmia or microphthalm…	Branchial arch abnormalities, choanal atresia, athelia, hearing loss, and hypothyroidism syndrome (AD;LOF), Kabuki syndrome 1 (AD;LOF)
MECOM	MECOM	protein_coding	LOF	AD	Inherited bleeding disorders	1.182	Blood/Immune	Inherited bleeding disorders (AD;LOF),Primary immunodeficiency or monogenic inflammatory bowel disease (AD;LOF),Bleeding and platelet disorders (AD;LOF),Cytopenia - NOT Fanconi anaemia (AD;LOF),Fetal anomalies (AD;LOF),DDG2P (AD;LOF),Limb disorders (AD;LOF)	Radioulnar synostosis with amegakaryocytic thrombocytopenia 2 (AD;LOF)
MPL	MPL	protein_coding	LOF	AD	Thrombocythaemia	1.6	Blood/Immune	Thrombocythaemia (AD;LOF),Inherited bleeding disorders (AR;LOF),Cytopenias and congenital anaemias (AR;LOF),Bleeding and platelet disorders (AR;LOF),Cytopenia - NOT Fanconi anaemia (AR;LOF)	Thrombocythemia 2 (AD;LOF), Amegakaryocytic thrombocytopenia, congenital, 1 (AR;LOF)
MYH9	MYH9	protein_coding	LOF	AD	Inherited bleeding disorders	1.182	Blood/Immune	Inherited bleeding disorders (AD;LOF),Bleeding and platelet disorders (AD;LOF),Fetal anomalies (AD;LOF),DDG2P (AD;LOF),Monogenic hearing loss (AD;LOF),Bilateral congenital or childhood onset cataracts (AD;LOF),Unexplained kidney failure in young people (AD;LOF),Haematuria (AD;LOF),Proteinuric renal disease (AD;LOF)	Deafness, autosomal dominant 17 (AD;LOF), Macrothrombocytopenia and granulocyte inclusions with or without nephritis or sensorineural hearing loss (AD;LOF)
MYH9	MYH9	protein_coding	LOF	AD	Bleeding and platelet disorders	4.2	Blood/Immune	Inherited bleeding disorders (AD;LOF),Bleeding and platelet disorders (AD;LOF),Fetal anomalies (AD;LOF),DDG2P (AD;LOF),Monogenic hearing loss (AD;LOF),Bilateral congenital or childhood onset cataracts (AD;LOF),Unexplained kidney failure in young people (AD;LOF),Haematuria (AD;LOF),Proteinuric renal disease (AD;LOF)	Deafness, autosomal dominant 17 (AD;LOF), Macrothrombocytopenia and granulocyte inclusions with or without nephritis or sensorineural hearing loss (AD;LOF)
NBEA	NBEA	protein_coding	LOF	AD	Inherited bleeding disorders	1.182	Blood/Immune	Inherited bleeding disorders (AD;LOF),DDG2P (AD;LOF),Early onset or syndromic epilepsy (AD;LOF),Intellectual disability (AD;LOF)	Neurodevelopmental disorder with or without early-onset generalized epilepsy (AD;LOF)
NCSTN	NCSTN	protein_coding	LOF	AD	COVID-19 research	1.146	Blood/Immune	COVID-19 research (AD;LOF),Familial hidradenitis suppurativa (AD;LOF),Rare genetic inflammatory skin disorders (AD;LOF)	Acne inversa, familial, 1 (AD;LOF)
NFKB1	NFKB1	protein_coding	LOF	AD	COVID-19 research	1.146	Blood/Immune	COVID-19 research (AD;LOF),Primary immunodeficiency or monogenic inflammatory bowel disease (AD;LOF),Respiratory ciliopathies including non-CF bronchiectasis (AD;LOF)	Immunodeficiency, common variable, 12 (AD;LOF)
NFKB1	NFKB1	protein_coding	LOF	AD	Primary immunodeficiency or monogenic inflammatory bowel disease	8.75	Blood/Immune	COVID-19 research (AD;LOF),Primary immunodeficiency or monogenic inflammatory bowel disease (AD;LOF),Respiratory ciliopathies including non-CF bronchiectasis (AD;LOF)	Immunodeficiency, common variable, 12 (AD;LOF)
NFKB2	NFKB2	protein_coding	LOF	AD	COVID-19 research	1.146	Blood/Immune	COVID-19 research (AD;LOF),Primary immunodeficiency or monogenic inflammatory bowel disease (AD;LOF),Respiratory ciliopathies including non-CF bronchiectasis (AD;LOF),Ectodermal dysplasia (AD;LOF),Ectodermal dysplasia without a known gene mutation (AD;LOF)	Immunodeficiency, common variable, 10 (AD;LOF)
NFKB2	NFKB2	protein_coding	LOF	AD	Primary immunodeficiency or monogenic inflammatory bowel disease	8.75	Blood/Immune	COVID-19 research (AD;LOF),Primary immunodeficiency or monogenic inflammatory bowel disease (AD;LOF),Respiratory ciliopathies including non-CF bronchiectasis (AD;LOF),Ectodermal dysplasia (AD;LOF),Ectodermal dysplasia without a known gene mutation (AD;LOF)	Immunodeficiency, common variable, 10 (AD;LOF)
NLRP12	NLRP12	protein_coding	LOF	AD	COVID-19 research	1.146	Blood/Immune	COVID-19 research (AD;LOF),Primary immunodeficiency or monogenic inflammatory bowel disease (AD;LOF),Monogenic hearing loss (AD;LOF),Periodic fever syndromes (AD;LOF),Autoinflammatory disorders (AD;LOF)	Familial cold autoinflammatory syndrome 2 (AD;LOF)
NLRP12	NLRP12	protein_coding	LOF	AD	Primary immunodeficiency or monogenic inflammatory bowel disease	8.75	Blood/Immune	COVID-19 research (AD;LOF),Primary immunodeficiency or monogenic inflammatory bowel disease (AD;LOF),Monogenic hearing loss (AD;LOF),Periodic fever syndromes (AD;LOF),Autoinflammatory disorders (AD;LOF)	Familial cold autoinflammatory syndrome 2 (AD;LOF)
NOD2	NOD2	protein_coding	LOF	AD	COVID-19 research	1.146	Blood/Immune	COVID-19 research (AD;LOF),Primary immunodeficiency or monogenic inflammatory bowel disease (AD;LOF),Periodic fever syndromes (AD;LOF),Autoinflammatory disorders (AD;LOF),Rare genetic inflammatory skin disorders (AD;LOF)	Blau syndrome (AD;LOF)
NOD2	NOD2	protein_coding	LOF	AD	Primary immunodeficiency or monogenic inflammatory bowel disease	8.75	Blood/Immune	COVID-19 research (AD;LOF),Primary immunodeficiency or monogenic inflammatory bowel disease (AD;LOF),Periodic fever syndromes (AD;LOF),Autoinflammatory disorders (AD;LOF),Rare genetic inflammatory skin disorders (AD;LOF)	Blau syndrome (AD;LOF)
PLAT	PLAT	protein_coding	LOF	AD	Inherited bleeding disorders	1.182	Blood/Immune	Inherited bleeding disorders (AD;LOF)	.
PLG	PLG	protein_coding	LOF	AD	Primary immunodeficiency or monogenic inflammatory bowel disease	8.75	Blood/Immune	Primary immunodeficiency or monogenic inflammatory bowel disease (AD;LOF),Thrombophilia with a likely monogenic cause (AR;LOF),Fetal anomalies (AR;LOF),Hydrocephalus (AR;LOF)	Angioedema, hereditary, 4 (AD;LOF), Dysplasminogenemia (AR;LOF), Plasminogen deficiency, type I (AR;LOF)
POLR3A	POLR3A	protein_coding	LOF	AD	COVID-19 research	1.146	Blood/Immune	COVID-19 research (AD;LOF),Fetal anomalies (AR;LOF),DDG2P (AR;LOF),White matter disorders and cerebral calcification - narrow panel (AR;LOF),Ataxia and cerebellar anomalies - narrow panel (AR;LOF),Adult onset leukodystrophy (AR;LOF),Hereditary ataxia (AR;LOF),Inherited white matter disorders (AR;LOF),Hereditary spastic paraplegia (AR;LOF),Childhood onset hereditary spastic paraplegia (AR;LOF),Adu…	Leukodystrophy, hypomyelinating, 7, with or without oligodontia and/or hypogonadotropic hypogonadism (AR;LOF), Wiedemann-Rautenstrauch syndrome (AR;LOF)
POMP	POMP	protein_coding	LOF	AD	COVID-19 research	1.146	Blood/Immune	COVID-19 research (AD;LOF),Primary immunodeficiency or monogenic inflammatory bowel disease (AD;LOF),Palmoplantar keratoderma and erythrokeratodermas (AR;LOF),Ichthyosis and erythrokeratoderma (AR;LOF),Palmoplantar keratodermas (AR;LOF)	Proteasome-associated autoinflammatory syndrome 2 (AD;LOF), Keratosis linearis with ichthyosis congenita and sclerosing keratoderma (AR;LOF)
POMP	POMP	protein_coding	LOF	AD	Primary immunodeficiency or monogenic inflammatory bowel disease	8.75	Blood/Immune	COVID-19 research (AD;LOF),Primary immunodeficiency or monogenic inflammatory bowel disease (AD;LOF),Palmoplantar keratoderma and erythrokeratodermas (AR;LOF),Ichthyosis and erythrokeratoderma (AR;LOF),Palmoplantar keratodermas (AR;LOF)	Proteasome-associated autoinflammatory syndrome 2 (AD;LOF), Keratosis linearis with ichthyosis congenita and sclerosing keratoderma (AR;LOF)
PSENEN	PSENEN	protein_coding	LOF	AD	COVID-19 research	1.146	Blood/Immune	COVID-19 research (AD;LOF),Familial hidradenitis suppurativa (AD;LOF),Pigmentary skin disorders (AD;LOF),Rare genetic inflammatory skin disorders (AD;LOF)	Acne inversa, familial, 2, with or without Dowling-Degos disease (AD;LOF)
PTEN	PTEN	protein_coding	LOF	AD	COVID-19 research	1.146	Blood/Immune	COVID-19 research (AD;LOF),Segmental overgrowth disorders - Deep sequencing (AD;LOF),DDG2P (AD;LOF),Familial breast cancer (AD;LOF),Inherited non-medullary thyroid cancer (AD;LOF),Genodermatoses with malignancies (AD;LOF),Colorectal cancer pertinent cancer susceptibility (AD;LOF),Endometrial cancer pertinent cancer susceptibility (AD;LOF),Renal cancer pertinent cancer susceptibility (AD;LOF),Adul…	{Glioma susceptibility 2} (AD;LOF), {Meningioma} (AD;LOF), Cowden syndrome 1 (AD;LOF), Lhermitte-Duclos disease (AD;LOF), Macrocephaly/autism syndrome (AD;LOF)
RAD51	RAD51	protein_coding	LOF	AD	COVID-19 research	1.146	Blood/Immune	COVID-19 research (AD;LOF),Fetal anomalies (AD;LOF),Limb disorders (AD;LOF),Confirmed Fanconi anaemia or Bloom syndrome (AD;LOF),Severe microcephaly (AD;LOF)	Fanconi anemia, complementation group R (AD;LOF), Mirror movements 2 (AD;LOF), {Breast cancer, susceptibility to} (AD;LOF)
RPL11	RPL11	protein_coding	LOF	AD	Cytopenias and congenital anaemias	1.123	Blood/Immune	Cytopenias and congenital anaemias (AD;LOF),Rare anaemia (AD;LOF),Cytopenia - NOT Fanconi anaemia (AD;LOF),Fetal anomalies (AD;LOF),DDG2P (AD;LOF),Radial dysplasia (AD;LOF),Limb disorders (AD;LOF),Haematological malignancies for rare disease (AD;LOF),Haematological malignancies cancer susceptibility (AD;LOF)	Diamond-Blackfan anemia 7 (AD;LOF)
RPL11	RPL11	protein_coding	LOF	AD	Rare anaemia	3.13	Blood/Immune	Cytopenias and congenital anaemias (AD;LOF),Rare anaemia (AD;LOF),Cytopenia - NOT Fanconi anaemia (AD;LOF),Fetal anomalies (AD;LOF),DDG2P (AD;LOF),Radial dysplasia (AD;LOF),Limb disorders (AD;LOF),Haematological malignancies for rare disease (AD;LOF),Haematological malignancies cancer susceptibility (AD;LOF)	Diamond-Blackfan anemia 7 (AD;LOF)
RPL11	RPL11	protein_coding	LOF	AD	Cytopenia - NOT Fanconi anaemia	4.28	Blood/Immune	Cytopenias and congenital anaemias (AD;LOF),Rare anaemia (AD;LOF),Cytopenia - NOT Fanconi anaemia (AD;LOF),Fetal anomalies (AD;LOF),DDG2P (AD;LOF),Radial dysplasia (AD;LOF),Limb disorders (AD;LOF),Haematological malignancies for rare disease (AD;LOF),Haematological malignancies cancer susceptibility (AD;LOF)	Diamond-Blackfan anemia 7 (AD;LOF)
RPL15	RPL15	protein_coding	LOF	AD	Rare anaemia	3.13	Blood/Immune	Rare anaemia (AD;LOF),Cytopenia - NOT Fanconi anaemia (AD;LOF),Fetal anomalies (AD;LOF),Haematological malignancies for rare disease (AD;LOF),Haematological malignancies cancer susceptibility (AD;LOF)	Diamond-Blackfan anemia 12 (AD;LOF)
RPL15	RPL15	protein_coding	LOF	AD	Cytopenia - NOT Fanconi anaemia	4.28	Blood/Immune	Rare anaemia (AD;LOF),Cytopenia - NOT Fanconi anaemia (AD;LOF),Fetal anomalies (AD;LOF),Haematological malignancies for rare disease (AD;LOF),Haematological malignancies cancer susceptibility (AD;LOF)	Diamond-Blackfan anemia 12 (AD;LOF)
RPL31	RPL31	protein_coding	LOF	AD	Rare anaemia	3.13	Blood/Immune	Rare anaemia (AD;LOF),Haematological malignancies for rare disease (AD;LOF),Haematological malignancies cancer susceptibility (AD;LOF)	.
RPL35A	RPL35A	protein_coding	LOF	AD	Cytopenias and congenital anaemias	1.123	Blood/Immune	Cytopenias and congenital anaemias (AD;LOF),Rare anaemia (AD;LOF),Cytopenia - NOT Fanconi anaemia (AD;LOF),Fetal anomalies (AD;LOF),Radial dysplasia (AD;LOF),Limb disorders (AD;LOF),Haematological malignancies for rare disease (AD;LOF),Haematological malignancies cancer susceptibility (AD;LOF)	Diamond-Blackfan anemia 5 (AD;LOF)
RPL35A	RPL35A	protein_coding	LOF	AD	Rare anaemia	3.13	Blood/Immune	Cytopenias and congenital anaemias (AD;LOF),Rare anaemia (AD;LOF),Cytopenia - NOT Fanconi anaemia (AD;LOF),Fetal anomalies (AD;LOF),Radial dysplasia (AD;LOF),Limb disorders (AD;LOF),Haematological malignancies for rare disease (AD;LOF),Haematological malignancies cancer susceptibility (AD;LOF)	Diamond-Blackfan anemia 5 (AD;LOF)
RPL35A	RPL35A	protein_coding	LOF	AD	Cytopenia - NOT Fanconi anaemia	4.28	Blood/Immune	Cytopenias and congenital anaemias (AD;LOF),Rare anaemia (AD;LOF),Cytopenia - NOT Fanconi anaemia (AD;LOF),Fetal anomalies (AD;LOF),Radial dysplasia (AD;LOF),Limb disorders (AD;LOF),Haematological malignancies for rare disease (AD;LOF),Haematological malignancies cancer susceptibility (AD;LOF)	Diamond-Blackfan anemia 5 (AD;LOF)
RPL5	RPL5	protein_coding	LOF	AD	Cytopenias and congenital anaemias	1.123	Blood/Immune	Cytopenias and congenital anaemias (AD;LOF),Rare anaemia (AD;LOF),Cytopenia - NOT Fanconi anaemia (AD;LOF),Fetal anomalies (AD;LOF),Radial dysplasia (AD;LOF),Limb disorders (AD;LOF),Clefting (AD;LOF),Haematological malignancies for rare disease (AD;LOF),Haematological malignancies cancer susceptibility (AD;LOF)	Diamond-Blackfan anemia 6 (AD;LOF)
RPL5	RPL5	protein_coding	LOF	AD	Rare anaemia	3.13	Blood/Immune	Cytopenias and congenital anaemias (AD;LOF),Rare anaemia (AD;LOF),Cytopenia - NOT Fanconi anaemia (AD;LOF),Fetal anomalies (AD;LOF),Radial dysplasia (AD;LOF),Limb disorders (AD;LOF),Clefting (AD;LOF),Haematological malignancies for rare disease (AD;LOF),Haematological malignancies cancer susceptibility (AD;LOF)	Diamond-Blackfan anemia 6 (AD;LOF)
RPL5	RPL5	protein_coding	LOF	AD	Cytopenia - NOT Fanconi anaemia	4.28	Blood/Immune	Cytopenias and congenital anaemias (AD;LOF),Rare anaemia (AD;LOF),Cytopenia - NOT Fanconi anaemia (AD;LOF),Fetal anomalies (AD;LOF),Radial dysplasia (AD;LOF),Limb disorders (AD;LOF),Clefting (AD;LOF),Haematological malignancies for rare disease (AD;LOF),Haematological malignancies cancer susceptibility (AD;LOF)	Diamond-Blackfan anemia 6 (AD;LOF)
RPL9	RPL9	protein_coding	LOF	AD	Rare anaemia	3.13	Blood/Immune	Rare anaemia (AD;LOF)	.
RPS10	RPS10	protein_coding	LOF	AD	Cytopenias and congenital anaemias	1.123	Blood/Immune	Cytopenias and congenital anaemias (AD;LOF),Rare anaemia (AD;LOF),Cytopenia - NOT Fanconi anaemia (AD;LOF),Fetal anomalies (AD;LOF),Radial dysplasia (AD;LOF),Limb disorders (AD;LOF),Haematological malignancies for rare disease (AD;LOF),Haematological malignancies cancer susceptibility (AD;LOF)	Diamond-Blackfan anemia 9 (AD;LOF)
RPS10	RPS10	protein_coding	LOF	AD	Rare anaemia	3.13	Blood/Immune	Cytopenias and congenital anaemias (AD;LOF),Rare anaemia (AD;LOF),Cytopenia - NOT Fanconi anaemia (AD;LOF),Fetal anomalies (AD;LOF),Radial dysplasia (AD;LOF),Limb disorders (AD;LOF),Haematological malignancies for rare disease (AD;LOF),Haematological malignancies cancer susceptibility (AD;LOF)	Diamond-Blackfan anemia 9 (AD;LOF)
RPS10	RPS10	protein_coding	LOF	AD	Cytopenia - NOT Fanconi anaemia	4.28	Blood/Immune	Cytopenias and congenital anaemias (AD;LOF),Rare anaemia (AD;LOF),Cytopenia - NOT Fanconi anaemia (AD;LOF),Fetal anomalies (AD;LOF),Radial dysplasia (AD;LOF),Limb disorders (AD;LOF),Haematological malignancies for rare disease (AD;LOF),Haematological malignancies cancer susceptibility (AD;LOF)	Diamond-Blackfan anemia 9 (AD;LOF)
RPS17	RPS17	protein_coding	LOF	AD	Cytopenias and congenital anaemias	1.123	Blood/Immune	Cytopenias and congenital anaemias (AD;LOF),Rare anaemia (AD;LOF),Cytopenia - NOT Fanconi anaemia (AD;LOF),Fetal anomalies (AD;LOF),Radial dysplasia (AD;LOF),Limb disorders (AD;LOF),Haematological malignancies for rare disease (AD;LOF),Haematological malignancies cancer susceptibility (AD;LOF)	Diamond-Blackfan anemia 4 (AD;LOF)
RPS17	RPS17	protein_coding	LOF	AD	Rare anaemia	3.13	Blood/Immune	Cytopenias and congenital anaemias (AD;LOF),Rare anaemia (AD;LOF),Cytopenia - NOT Fanconi anaemia (AD;LOF),Fetal anomalies (AD;LOF),Radial dysplasia (AD;LOF),Limb disorders (AD;LOF),Haematological malignancies for rare disease (AD;LOF),Haematological malignancies cancer susceptibility (AD;LOF)	Diamond-Blackfan anemia 4 (AD;LOF)
RPS17	RPS17	protein_coding	LOF	AD	Cytopenia - NOT Fanconi anaemia	4.28	Blood/Immune	Cytopenias and congenital anaemias (AD;LOF),Rare anaemia (AD;LOF),Cytopenia - NOT Fanconi anaemia (AD;LOF),Fetal anomalies (AD;LOF),Radial dysplasia (AD;LOF),Limb disorders (AD;LOF),Haematological malignancies for rare disease (AD;LOF),Haematological malignancies cancer susceptibility (AD;LOF)	Diamond-Blackfan anemia 4 (AD;LOF)
RPS19	RPS19	protein_coding	LOF	AD	Cytopenias and congenital anaemias	1.123	Blood/Immune	Cytopenias and congenital anaemias (AD;LOF),Rare anaemia (AD;LOF),Cytopenia - NOT Fanconi anaemia (AD;LOF),Fetal anomalies (AD;LOF),DDG2P (AD;LOF),Radial dysplasia (AD;LOF),Limb disorders (AD;LOF),Haematological malignancies for rare disease (AD;LOF),Haematological malignancies cancer susceptibility (AD;LOF)	Diamond-Blackfan anemia 1 (AD;LOF)
RPS19	RPS19	protein_coding	LOF	AD	Rare anaemia	3.13	Blood/Immune	Cytopenias and congenital anaemias (AD;LOF),Rare anaemia (AD;LOF),Cytopenia - NOT Fanconi anaemia (AD;LOF),Fetal anomalies (AD;LOF),DDG2P (AD;LOF),Radial dysplasia (AD;LOF),Limb disorders (AD;LOF),Haematological malignancies for rare disease (AD;LOF),Haematological malignancies cancer susceptibility (AD;LOF)	Diamond-Blackfan anemia 1 (AD;LOF)
RPS19	RPS19	protein_coding	LOF	AD	Cytopenia - NOT Fanconi anaemia	4.28	Blood/Immune	Cytopenias and congenital anaemias (AD;LOF),Rare anaemia (AD;LOF),Cytopenia - NOT Fanconi anaemia (AD;LOF),Fetal anomalies (AD;LOF),DDG2P (AD;LOF),Radial dysplasia (AD;LOF),Limb disorders (AD;LOF),Haematological malignancies for rare disease (AD;LOF),Haematological malignancies cancer susceptibility (AD;LOF)	Diamond-Blackfan anemia 1 (AD;LOF)
RPS24	RPS24	protein_coding	LOF	AD	Cytopenias and congenital anaemias	1.123	Blood/Immune	Cytopenias and congenital anaemias (AD;LOF),Rare anaemia (AD;LOF),Cytopenia - NOT Fanconi anaemia (AD;LOF),Fetal anomalies (AD;LOF),Radial dysplasia (AD;LOF),Limb disorders (AD;LOF),Haematological malignancies for rare disease (AD;LOF),Haematological malignancies cancer susceptibility (AD;LOF)	Diamond-blackfan anemia 3 (AD;LOF)
RPS24	RPS24	protein_coding	LOF	AD	Rare anaemia	3.13	Blood/Immune	Cytopenias and congenital anaemias (AD;LOF),Rare anaemia (AD;LOF),Cytopenia - NOT Fanconi anaemia (AD;LOF),Fetal anomalies (AD;LOF),Radial dysplasia (AD;LOF),Limb disorders (AD;LOF),Haematological malignancies for rare disease (AD;LOF),Haematological malignancies cancer susceptibility (AD;LOF)	Diamond-blackfan anemia 3 (AD;LOF)
RPS24	RPS24	protein_coding	LOF	AD	Cytopenia - NOT Fanconi anaemia	4.28	Blood/Immune	Cytopenias and congenital anaemias (AD;LOF),Rare anaemia (AD;LOF),Cytopenia - NOT Fanconi anaemia (AD;LOF),Fetal anomalies (AD;LOF),Radial dysplasia (AD;LOF),Limb disorders (AD;LOF),Haematological malignancies for rare disease (AD;LOF),Haematological malignancies cancer susceptibility (AD;LOF)	Diamond-blackfan anemia 3 (AD;LOF)
RPS26	RPS26	protein_coding	LOF	AD	Cytopenias and congenital anaemias	1.123	Blood/Immune	Cytopenias and congenital anaemias (AD;LOF),Rare anaemia (AD;LOF),Cytopenia - NOT Fanconi anaemia (AD;LOF),Fetal anomalies (AD;LOF),DDG2P (AD;LOF),Radial dysplasia (AD;LOF),Limb disorders (AD;LOF),Clefting (AD;LOF),Haematological malignancies for rare disease (AD;LOF),Haematological malignancies cancer susceptibility (AD;LOF)	Diamond-Blackfan anemia 10 (AD;LOF)
RPS26	RPS26	protein_coding	LOF	AD	Rare anaemia	3.13	Blood/Immune	Cytopenias and congenital anaemias (AD;LOF),Rare anaemia (AD;LOF),Cytopenia - NOT Fanconi anaemia (AD;LOF),Fetal anomalies (AD;LOF),DDG2P (AD;LOF),Radial dysplasia (AD;LOF),Limb disorders (AD;LOF),Clefting (AD;LOF),Haematological malignancies for rare disease (AD;LOF),Haematological malignancies cancer susceptibility (AD;LOF)	Diamond-Blackfan anemia 10 (AD;LOF)
RPS26	RPS26	protein_coding	LOF	AD	Cytopenia - NOT Fanconi anaemia	4.28	Blood/Immune	Cytopenias and congenital anaemias (AD;LOF),Rare anaemia (AD;LOF),Cytopenia - NOT Fanconi anaemia (AD;LOF),Fetal anomalies (AD;LOF),DDG2P (AD;LOF),Radial dysplasia (AD;LOF),Limb disorders (AD;LOF),Clefting (AD;LOF),Haematological malignancies for rare disease (AD;LOF),Haematological malignancies cancer susceptibility (AD;LOF)	Diamond-Blackfan anemia 10 (AD;LOF)
RPS29	RPS29	protein_coding	LOF	AD	Rare anaemia	3.13	Blood/Immune	Rare anaemia (AD;LOF),Cytopenia - NOT Fanconi anaemia (AD;LOF),Haematological malignancies for rare disease (AD;LOF),Haematological malignancies cancer susceptibility (AD;LOF)	Diamond-Blackfan anemia 13 (AD;LOF)
RPS29	RPS29	protein_coding	LOF	AD	Cytopenia - NOT Fanconi anaemia	4.28	Blood/Immune	Rare anaemia (AD;LOF),Cytopenia - NOT Fanconi anaemia (AD;LOF),Haematological malignancies for rare disease (AD;LOF),Haematological malignancies cancer susceptibility (AD;LOF)	Diamond-Blackfan anemia 13 (AD;LOF)
RPS7	RPS7	protein_coding	LOF	AD	Cytopenias and congenital anaemias	1.123	Blood/Immune	Cytopenias and congenital anaemias (AD;LOF),Rare anaemia (AD;LOF),Cytopenia - NOT Fanconi anaemia (AD;LOF),Fetal anomalies (AD;LOF),Radial dysplasia (AD;LOF),Limb disorders (AD;LOF),Haematological malignancies for rare disease (AD;LOF),Haematological malignancies cancer susceptibility (AD;LOF)	Diamond-Blackfan anemia 8 (AD;LOF)
RPS7	RPS7	protein_coding	LOF	AD	Rare anaemia	3.13	Blood/Immune	Cytopenias and congenital anaemias (AD;LOF),Rare anaemia (AD;LOF),Cytopenia - NOT Fanconi anaemia (AD;LOF),Fetal anomalies (AD;LOF),Radial dysplasia (AD;LOF),Limb disorders (AD;LOF),Haematological malignancies for rare disease (AD;LOF),Haematological malignancies cancer susceptibility (AD;LOF)	Diamond-Blackfan anemia 8 (AD;LOF)
RPS7	RPS7	protein_coding	LOF	AD	Cytopenia - NOT Fanconi anaemia	4.28	Blood/Immune	Cytopenias and congenital anaemias (AD;LOF),Rare anaemia (AD;LOF),Cytopenia - NOT Fanconi anaemia (AD;LOF),Fetal anomalies (AD;LOF),Radial dysplasia (AD;LOF),Limb disorders (AD;LOF),Haematological malignancies for rare disease (AD;LOF),Haematological malignancies cancer susceptibility (AD;LOF)	Diamond-Blackfan anemia 8 (AD;LOF)
RUNX1	RUNX1	protein_coding	LOF	AD	Inherited bleeding disorders	1.182	Blood/Immune	Inherited bleeding disorders (AD;LOF),Bleeding and platelet disorders (AD;LOF),Haematological malignancies for rare disease (AD;LOF),Haematological malignancies cancer susceptibility (AD;LOF),Inherited predisposition to acute myeloid leukaemia (AML) (AD;LOF)	Platelet disorder, familial, with associated myeloid malignancy (AD;LOF), Leukemia, acute myeloid (AD;LOF)
RUNX1	RUNX1	protein_coding	LOF	AD	Bleeding and platelet disorders	4.2	Blood/Immune	Inherited bleeding disorders (AD;LOF),Bleeding and platelet disorders (AD;LOF),Haematological malignancies for rare disease (AD;LOF),Haematological malignancies cancer susceptibility (AD;LOF),Inherited predisposition to acute myeloid leukaemia (AML) (AD;LOF)	Platelet disorder, familial, with associated myeloid malignancy (AD;LOF), Leukemia, acute myeloid (AD;LOF)
SEC61A1	SEC61A1	protein_coding	LOF	AD	COVID-19 research	1.146	Blood/Immune	COVID-19 research (AD;LOF),Primary immunodeficiency or monogenic inflammatory bowel disease (AD;LOF),Tubulointerstitial kidney disease (AD;LOF),Renal tubulopathies (AD;LOF)	Immunodeficiency, common variable, 15 (AD;LOF), Tubulointerstitial kidney disease, autosomal dominant, 5 (AD;LOF)
SEC61A1	SEC61A1	protein_coding	LOF	AD	Primary immunodeficiency or monogenic inflammatory bowel disease	8.75	Blood/Immune	COVID-19 research (AD;LOF),Primary immunodeficiency or monogenic inflammatory bowel disease (AD;LOF),Tubulointerstitial kidney disease (AD;LOF),Renal tubulopathies (AD;LOF)	Immunodeficiency, common variable, 15 (AD;LOF), Tubulointerstitial kidney disease, autosomal dominant, 5 (AD;LOF)
SERPIND1	SERPIND1	protein_coding	LOF	AD	Inherited bleeding disorders	1.182	Blood/Immune	Inherited bleeding disorders (AD;LOF),Thrombophilia with a likely monogenic cause (AD;LOF)	Thrombophilia 10 due to heparin cofactor II deficiency (AD;LOF)
SERPIND1	SERPIND1	protein_coding	LOF	AD	Thrombophilia with a likely monogenic cause	2.7	Blood/Immune	Inherited bleeding disorders (AD;LOF),Thrombophilia with a likely monogenic cause (AD;LOF)	Thrombophilia 10 due to heparin cofactor II deficiency (AD;LOF)
SLC2A1	SLC2A1	protein_coding	LOF	AD	Cytopenias and congenital anaemias	1.123	Blood/Immune	Cytopenias and congenital anaemias (AD;LOF),Rare anaemia (AD;LOF),DDG2P (AD;LOF),Bilateral congenital or childhood onset cataracts (AD;LOF),Hereditary spastic paraplegia (AD;LOF),Childhood onset hereditary spastic paraplegia (AD;LOF),Undiagnosed metabolic disorders (Both;LOF),Skeletal Muscle Channelopathies (Both;LOF),Brain channelopathy (Both;LOF),Early onset dystonia (Both;LOF),Ataxia and cereb…	{Epilepsy, idiopathic generalized, susceptibility to, 12} (AD;LOF), Dystonia 9 (AD;LOF), GLUT1 deficiency syndrome 2, childhood onset (AD;LOF), Stomatin-deficient cryohydrocytosis with neurologic defects (AD;LOF), GLUT1 deficiency syndrome 1, infantile onset, severe (Both;LOF)
SLC2A1	SLC2A1	protein_coding	LOF	AD	Rare anaemia	3.13	Blood/Immune	Cytopenias and congenital anaemias (AD;LOF),Rare anaemia (AD;LOF),DDG2P (AD;LOF),Bilateral congenital or childhood onset cataracts (AD;LOF),Hereditary spastic paraplegia (AD;LOF),Childhood onset hereditary spastic paraplegia (AD;LOF),Undiagnosed metabolic disorders (Both;LOF),Skeletal Muscle Channelopathies (Both;LOF),Brain channelopathy (Both;LOF),Early onset dystonia (Both;LOF),Ataxia and cereb…	{Epilepsy, idiopathic generalized, susceptibility to, 12} (AD;LOF), Dystonia 9 (AD;LOF), GLUT1 deficiency syndrome 2, childhood onset (AD;LOF), Stomatin-deficient cryohydrocytosis with neurologic defects (AD;LOF), GLUT1 deficiency syndrome 1, infantile onset, severe (Both;LOF)
SLC4A1	SLC4A1	protein_coding	LOF	AD	Cytopenias and congenital anaemias	1.123	Blood/Immune	Cytopenias and congenital anaemias (AD;LOF),Rare anaemia (AD;LOF),DDG2P (Both;LOF),Nephrocalcinosis or nephrolithiasis (Both;LOF),Renal tubulopathies (Both;LOF)	Cryohydrocytosis (AD;LOF), Distal renal tubular acidosis 1 (AD;LOF), Ovalocytosis, SA type (AD;LOF), Spherocytosis, type 4 (AD;LOF), Distal renal tubular acidosis 4 with hemolytic anemia (AR;LOF)
SLC4A1	SLC4A1	protein_coding	LOF	AD	Rare anaemia	3.13	Blood/Immune	Cytopenias and congenital anaemias (AD;LOF),Rare anaemia (AD;LOF),DDG2P (Both;LOF),Nephrocalcinosis or nephrolithiasis (Both;LOF),Renal tubulopathies (Both;LOF)	Cryohydrocytosis (AD;LOF), Distal renal tubular acidosis 1 (AD;LOF), Ovalocytosis, SA type (AD;LOF), Spherocytosis, type 4 (AD;LOF), Distal renal tubular acidosis 4 with hemolytic anemia (AR;LOF)
SLFN14	SLFN14	protein_coding	LOF	AD	Inherited bleeding disorders	1.182	Blood/Immune	Inherited bleeding disorders (AD;LOF),Bleeding and platelet disorders (AD;LOF)	Bleeding disorder, platelet-type, 20 (AD;LOF)
SLFN14	SLFN14	protein_coding	LOF	AD	Bleeding and platelet disorders	4.2	Blood/Immune	Inherited bleeding disorders (AD;LOF),Bleeding and platelet disorders (AD;LOF)	Bleeding disorder, platelet-type, 20 (AD;LOF)
TBK1	TBK1	protein_coding	LOF	AD	COVID-19 research	1.146	Blood/Immune	COVID-19 research (AD;LOF),Primary immunodeficiency or monogenic inflammatory bowel disease (AD;LOF),Amyotrophic lateral sclerosis/motor neuron disease (AD;LOF),Adult onset neurodegenerative disorder (AD;LOF),Adult onset dystonia, chorea or related movement disorder (AD;LOF),Early onset dementia (encompassing fronto-temporal dementia and prion disease) (AD;LOF)	{Encephalopathy, acute, infection-induced (herpes-specific), susceptibility to, 8} (AD;LOF), Frontotemporal dementia and/or amyotrophic lateral sclerosis 4 (AD;LOF), Autoinflammation with arthritis and vasculitis (AR;LOF)
TBK1	TBK1	protein_coding	LOF	AD	Primary immunodeficiency or monogenic inflammatory bowel disease	8.75	Blood/Immune	COVID-19 research (AD;LOF),Primary immunodeficiency or monogenic inflammatory bowel disease (AD;LOF),Amyotrophic lateral sclerosis/motor neuron disease (AD;LOF),Adult onset neurodegenerative disorder (AD;LOF),Adult onset dystonia, chorea or related movement disorder (AD;LOF),Early onset dementia (encompassing fronto-temporal dementia and prion disease) (AD;LOF)	{Encephalopathy, acute, infection-induced (herpes-specific), susceptibility to, 8} (AD;LOF), Frontotemporal dementia and/or amyotrophic lateral sclerosis 4 (AD;LOF), Autoinflammation with arthritis and vasculitis (AR;LOF)
TGFBR1	TGFBR1	protein_coding	LOF	AD	COVID-19 research	1.146	Blood/Immune	COVID-19 research (AD;LOF),Primary immunodeficiency or monogenic inflammatory bowel disease (AD;LOF),Thoracic aortic aneurysm or dissection (AD;LOF),Fetal anomalies (AD;LOF),DDG2P (AD;LOF),Infantile enterocolitis & monogenic inflammatory bowel disease (AD;LOF),Arthrogryposis (AD;LOF),Ehlers Danlos syndrome with a likely monogenic cause (AD;LOF),Clefting (AD;LOF),Pneumothorax - familial (AD;LOF),T…	{Multiple self-healing squamous epithelioma, susceptibility to} (AD;LOF), Loeys-Dietz syndrome 1 (AD;LOF)
TGFBR1	TGFBR1	protein_coding	LOF	AD	Primary immunodeficiency or monogenic inflammatory bowel disease	8.75	Blood/Immune	COVID-19 research (AD;LOF),Primary immunodeficiency or monogenic inflammatory bowel disease (AD;LOF),Thoracic aortic aneurysm or dissection (AD;LOF),Fetal anomalies (AD;LOF),DDG2P (AD;LOF),Infantile enterocolitis & monogenic inflammatory bowel disease (AD;LOF),Arthrogryposis (AD;LOF),Ehlers Danlos syndrome with a likely monogenic cause (AD;LOF),Clefting (AD;LOF),Pneumothorax - familial (AD;LOF),T…	{Multiple self-healing squamous epithelioma, susceptibility to} (AD;LOF), Loeys-Dietz syndrome 1 (AD;LOF)
TGFBR2	TGFBR2	protein_coding	LOF	AD	COVID-19 research	1.146	Blood/Immune	COVID-19 research (AD;LOF),Primary immunodeficiency or monogenic inflammatory bowel disease (AD;LOF),Thoracic aortic aneurysm or dissection (AD;LOF),Fetal anomalies (AD;LOF),DDG2P (AD;LOF),Infantile enterocolitis & monogenic inflammatory bowel disease (AD;LOF),Arthrogryposis (AD;LOF),Skeletal dysplasia (AD;LOF),Ehlers Danlos syndrome with a likely monogenic cause (AD;LOF),Clefting (AD;LOF),Pneumo…	Loeys-Dietz syndrome 2 (AD;LOF)
TGFBR2	TGFBR2	protein_coding	LOF	AD	Primary immunodeficiency or monogenic inflammatory bowel disease	8.75	Blood/Immune	COVID-19 research (AD;LOF),Primary immunodeficiency or monogenic inflammatory bowel disease (AD;LOF),Thoracic aortic aneurysm or dissection (AD;LOF),Fetal anomalies (AD;LOF),DDG2P (AD;LOF),Infantile enterocolitis & monogenic inflammatory bowel disease (AD;LOF),Arthrogryposis (AD;LOF),Skeletal dysplasia (AD;LOF),Ehlers Danlos syndrome with a likely monogenic cause (AD;LOF),Clefting (AD;LOF),Pneumo…	Loeys-Dietz syndrome 2 (AD;LOF)
THBD	THBD	protein_coding	LOF	AD	COVID-19 research	1.146	Blood/Immune	COVID-19 research (AD;LOF),Inherited bleeding disorders (AD;LOF),Thrombophilia with a likely monogenic cause (AD;LOF),Bleeding and platelet disorders (AD;LOF)	{Hemolytic uremic syndrome, atypical, susceptibility to, 6} (AD;LOF), Thrombophilia 12 due to thrombomodulin defect (AD;LOF)
THBD	THBD	protein_coding	LOF	AD	Inherited bleeding disorders	1.182	Blood/Immune	COVID-19 research (AD;LOF),Inherited bleeding disorders (AD;LOF),Thrombophilia with a likely monogenic cause (AD;LOF),Bleeding and platelet disorders (AD;LOF)	{Hemolytic uremic syndrome, atypical, susceptibility to, 6} (AD;LOF), Thrombophilia 12 due to thrombomodulin defect (AD;LOF)
THBD	THBD	protein_coding	LOF	AD	Thrombophilia with a likely monogenic cause	2.7	Blood/Immune	COVID-19 research (AD;LOF),Inherited bleeding disorders (AD;LOF),Thrombophilia with a likely monogenic cause (AD;LOF),Bleeding and platelet disorders (AD;LOF)	{Hemolytic uremic syndrome, atypical, susceptibility to, 6} (AD;LOF), Thrombophilia 12 due to thrombomodulin defect (AD;LOF)
THBD	THBD	protein_coding	LOF	AD	Bleeding and platelet disorders	4.2	Blood/Immune	COVID-19 research (AD;LOF),Inherited bleeding disorders (AD;LOF),Thrombophilia with a likely monogenic cause (AD;LOF),Bleeding and platelet disorders (AD;LOF)	{Hemolytic uremic syndrome, atypical, susceptibility to, 6} (AD;LOF), Thrombophilia 12 due to thrombomodulin defect (AD;LOF)
TINF2	TINF2	protein_coding	LOF	AD	COVID-19 research	1.146	Blood/Immune	COVID-19 research (AD;LOF),Cytopenia - NOT Fanconi anaemia (AD;LOF),Fetal anomalies (AD;LOF),DDG2P (AD;LOF),Haematological malignancies for rare disease (AD;LOF),Haematological malignancies cancer susceptibility (AD;LOF),Ataxia and cerebellar anomalies - narrow panel (AD;LOF),Intracerebral calcification disorders (AD;LOF),Cerebellar hypoplasia (AD;LOF),Familial pulmonary fibrosis (AD;LOF),Pulmona…	Dyskeratosis congenita, autosomal dominant 3 (AD;LOF), Revesz syndrome (AD;LOF)
TINF2	TINF2	protein_coding	LOF	AD	Cytopenia - NOT Fanconi anaemia	4.28	Blood/Immune	COVID-19 research (AD;LOF),Cytopenia - NOT Fanconi anaemia (AD;LOF),Fetal anomalies (AD;LOF),DDG2P (AD;LOF),Haematological malignancies for rare disease (AD;LOF),Haematological malignancies cancer susceptibility (AD;LOF),Ataxia and cerebellar anomalies - narrow panel (AD;LOF),Intracerebral calcification disorders (AD;LOF),Cerebellar hypoplasia (AD;LOF),Familial pulmonary fibrosis (AD;LOF),Pulmona…	Dyskeratosis congenita, autosomal dominant 3 (AD;LOF), Revesz syndrome (AD;LOF)
TNFAIP3	TNFAIP3	protein_coding	LOF	AD	COVID-19 research	1.146	Blood/Immune	COVID-19 research (AD;LOF),Primary immunodeficiency or monogenic inflammatory bowel disease (AD;LOF),Autoinflammatory disorders (AD;LOF)	Autoinflammatory syndrome, familial, Behcet-like 1 (AD;LOF)
TNFAIP3	TNFAIP3	protein_coding	LOF	AD	Primary immunodeficiency or monogenic inflammatory bowel disease	8.75	Blood/Immune	COVID-19 research (AD;LOF),Primary immunodeficiency or monogenic inflammatory bowel disease (AD;LOF),Autoinflammatory disorders (AD;LOF)	Autoinflammatory syndrome, familial, Behcet-like 1 (AD;LOF)
TNFRSF1A	TNFRSF1A	protein_coding	LOF	AD	COVID-19 research	1.146	Blood/Immune	COVID-19 research (AD;LOF),Primary immunodeficiency or monogenic inflammatory bowel disease (AD;LOF),Periodic fever syndromes (AD;LOF),Autoinflammatory disorders (AD;LOF)	Periodic fever, familial (AD;LOF)
TNFRSF1A	TNFRSF1A	protein_coding	LOF	AD	Primary immunodeficiency or monogenic inflammatory bowel disease	8.75	Blood/Immune	COVID-19 research (AD;LOF),Primary immunodeficiency or monogenic inflammatory bowel disease (AD;LOF),Periodic fever syndromes (AD;LOF),Autoinflammatory disorders (AD;LOF)	Periodic fever, familial (AD;LOF)
TP53	TP53	protein_coding	LOF	AD	COVID-19 research	1.146	Blood/Immune	COVID-19 research (AD;LOF),Familial breast cancer (AD;LOF),Haematological malignancies for rare disease (AD;LOF),Brain cancer pertinent cancer susceptibility (AD;LOF),Familial Tumours Syndromes of the central & peripheral Nervous system (AD;LOF),Adult solid tumours for rare disease (AD;LOF),Familial rhabdomyosarcoma (AD;LOF),Childhood solid tumours (AD;LOF),Sarcoma cancer susceptibility (AD;LOF),…	{Adrenocortical carcinoma, pediatric} (AD;LOF), {Basal cell carcinoma 7} (AD;LOF), {Choroid plexus papilloma} (AD;LOF), Bone marrow failure syndrome 5 (AD;LOF), Li-Fraumeni syndrome (AD;LOF), {Colorectal cancer} (AD;LOF), {Glioma susceptibility 1} (AD;LOF)
TPSAB1	TPSAB1	protein_coding	LOF	AD	Hereditary alpha tryptasaemia	1.3	Blood/Immune	Hereditary alpha tryptasaemia (AD;LOF)	.
COPA	COPA	protein_coding	LOF	AD	COVID-19 research	1.146	Blood/Immune	COVID-19 research (AD;LOF),Primary immunodeficiency or monogenic inflammatory bowel disease (AD;LOF)	{Autoinflammation and autoimmunity, systemic, with immune dysregulation 1} (AD;LOF)
COPA	COPA	protein_coding	LOF	AD	Primary immunodeficiency or monogenic inflammatory bowel disease	8.75	Blood/Immune	COVID-19 research (AD;LOF),Primary immunodeficiency or monogenic inflammatory bowel disease (AD;LOF)	{Autoinflammation and autoimmunity, systemic, with immune dysregulation 1} (AD;LOF)
DIAPH1	DIAPH1	protein_coding	LOF	AD	Bleeding and platelet disorders	4.2	Blood/Immune	Bleeding and platelet disorders (AD;LOF),Primary immunodeficiency or monogenic inflammatory bowel disease (AR;LOF),Fetal anomalies (AR;LOF),Severe microcephaly (AR;LOF),Early onset or syndromic epilepsy (AR;LOF),Inherited bleeding disorders (AD;GOF),Monogenic hearing loss (AD;GOF)	Deafness, autosomal dominant 1, with or without thrombocytopenia (AD;GOF), Seizures, cortical blindness, microcephaly syndrome (AR;LOF)
ERBIN	ERBIN	protein_coding	LOF	AD	COVID-19 research	1.146	Blood/Immune	COVID-19 research (AD;LOF)	.
FCGR2A	FCGR2A	protein_coding	LOF	AD	COVID-19 research	1.146	Blood/Immune	COVID-19 research (AD;LOF)	{Lupus nephritis, susceptibility to} (AD;LOF), {Pseudomonas aeruginosa, susceptibility to chronic infection by, in cystic fibrosis} (AR;LOF)
IKZF2	IKZF2	protein_coding	LOF	AD	Primary immunodeficiency or monogenic inflammatory bowel disease	8.75	Blood/Immune	Primary immunodeficiency or monogenic inflammatory bowel disease (AD;LOF)	Immunodysregulation, craniofacial anomalies, hearing impairment, athelia, and developmental delay (AD;LOF), Immunodysregulation with variable immunodeficiency and autoimmunity (Both;LOF)
IL17F	IL17F	protein_coding	LOF	AD	COVID-19 research	1.146	Blood/Immune	COVID-19 research (AD;LOF)	.
IL6	IL6	protein_coding	LOF	AD	COVID-19 research	1.146	Blood/Immune	COVID-19 research (AD;LOF)	{Kaposi sarcoma in HIV+, susceptibility to} (AD;LOF), {Type 2 diabetes mellitus} (AD;LOF), {Type 1 diabetes mellitus} (AR;LOF)
IRF2BP2	IRF2BP2	protein_coding	LOF	AD	COVID-19 research	1.146	Blood/Immune	COVID-19 research (AD;LOF),Primary immunodeficiency or monogenic inflammatory bowel disease (AD;LOF)	.
IRF2BP2	IRF2BP2	protein_coding	LOF	AD	Primary immunodeficiency or monogenic inflammatory bowel disease	8.75	Blood/Immune	COVID-19 research (AD;LOF),Primary immunodeficiency or monogenic inflammatory bowel disease (AD;LOF)	.
IRF3	IRF3	protein_coding	LOF	AD	COVID-19 research	1.146	Blood/Immune	COVID-19 research (AD;LOF)	{Encephalopathy, acute, infection-induced (herpes-specific), susceptibility to, 7} (AD;LOF)
IRF4	IRF4	protein_coding	LOF	AD	COVID-19 research	1.146	Blood/Immune	COVID-19 research (AD;LOF),Primary immunodeficiency or monogenic inflammatory bowel disease (AD;LOF)	Immunodeficiency 131 (Both;LOF)
IRF4	IRF4	protein_coding	LOF	AD	Primary immunodeficiency or monogenic inflammatory bowel disease	8.75	Blood/Immune	COVID-19 research (AD;LOF),Primary immunodeficiency or monogenic inflammatory bowel disease (AD;LOF)	Immunodeficiency 131 (Both;LOF)
KMT2A	KMT2A	protein_coding	LOF	AD	COVID-19 research	1.146	Blood/Immune	COVID-19 research (AD;LOF),Primary immunodeficiency or monogenic inflammatory bowel disease (AD;LOF),Fetal anomalies (AD;LOF),DDG2P (AD;LOF),Intellectual disability (AD;LOF)	Wiedemann-Steiner syndrome (AD;LOF)
KMT2A	KMT2A	protein_coding	LOF	AD	Primary immunodeficiency or monogenic inflammatory bowel disease	8.75	Blood/Immune	COVID-19 research (AD;LOF),Primary immunodeficiency or monogenic inflammatory bowel disease (AD;LOF),Fetal anomalies (AD;LOF),DDG2P (AD;LOF),Intellectual disability (AD;LOF)	Wiedemann-Steiner syndrome (AD;LOF)
MECOM	MECOM	protein_coding	LOF	AD	Primary immunodeficiency or monogenic inflammatory bowel disease	8.75	Blood/Immune	Inherited bleeding disorders (AD;LOF),Primary immunodeficiency or monogenic inflammatory bowel disease (AD;LOF),Bleeding and platelet disorders (AD;LOF),Cytopenia - NOT Fanconi anaemia (AD;LOF),Fetal anomalies (AD;LOF),DDG2P (AD;LOF),Limb disorders (AD;LOF)	Radioulnar synostosis with amegakaryocytic thrombocytopenia 2 (AD;LOF)
MECOM	MECOM	protein_coding	LOF	AD	Bleeding and platelet disorders	4.2	Blood/Immune	Inherited bleeding disorders (AD;LOF),Primary immunodeficiency or monogenic inflammatory bowel disease (AD;LOF),Bleeding and platelet disorders (AD;LOF),Cytopenia - NOT Fanconi anaemia (AD;LOF),Fetal anomalies (AD;LOF),DDG2P (AD;LOF),Limb disorders (AD;LOF)	Radioulnar synostosis with amegakaryocytic thrombocytopenia 2 (AD;LOF)
MECOM	MECOM	protein_coding	LOF	AD	Cytopenia - NOT Fanconi anaemia	4.28	Blood/Immune	Inherited bleeding disorders (AD;LOF),Primary immunodeficiency or monogenic inflammatory bowel disease (AD;LOF),Bleeding and platelet disorders (AD;LOF),Cytopenia - NOT Fanconi anaemia (AD;LOF),Fetal anomalies (AD;LOF),DDG2P (AD;LOF),Limb disorders (AD;LOF)	Radioulnar synostosis with amegakaryocytic thrombocytopenia 2 (AD;LOF)
MPEG1	MPEG1	protein_coding	LOF	AD	Primary immunodeficiency or monogenic inflammatory bowel disease	8.75	Blood/Immune	Primary immunodeficiency or monogenic inflammatory bowel disease (AD;LOF)	Immunodeficiency 77 (AD;LOF)
NFAT5	NFAT5	protein_coding	LOF	AD	COVID-19 research	1.146	Blood/Immune	COVID-19 research (AD;LOF),Primary immunodeficiency or monogenic inflammatory bowel disease (AD;LOF)	.
NFAT5	NFAT5	protein_coding	LOF	AD	Primary immunodeficiency or monogenic inflammatory bowel disease	8.75	Blood/Immune	COVID-19 research (AD;LOF),Primary immunodeficiency or monogenic inflammatory bowel disease (AD;LOF)	.
POLR3C	POLR3C	protein_coding	LOF	AD	COVID-19 research	1.146	Blood/Immune	COVID-19 research (AD;LOF)	.
POLR3F	POLR3F	protein_coding	LOF	AD	COVID-19 research	1.146	Blood/Immune	COVID-19 research (AD;LOF)	.
PSEN1	PSEN1	protein_coding	LOF	AD	COVID-19 research	1.146	Blood/Immune	COVID-19 research (AD;LOF),Adult onset leukodystrophy (AD;LOF),Adult onset hereditary spastic paraplegia (AD;LOF),Adult onset neurodegenerative disorder (AD;LOF),Familial hidradenitis suppurativa (AD;LOF),Early onset dementia (encompassing fronto-temporal dementia and prion disease) (AD;LOF)	Alzheimer disease, type 3, with or without spastic paraparesis (AD;LOF), Dementia, frontotemporal (AD;LOF), Pick disease (AD;LOF)
PTPN2	PTPN2	protein_coding	LOF	AD	Primary immunodeficiency or monogenic inflammatory bowel disease	8.75	Blood/Immune	Primary immunodeficiency or monogenic inflammatory bowel disease (AD;LOF)	.
RANBP2	RANBP2	protein_coding	LOF	AD	Primary immunodeficiency or monogenic inflammatory bowel disease	8.75	Blood/Immune	Primary immunodeficiency or monogenic inflammatory bowel disease (AD;LOF),COVID-19 research (Both;LOF)	{Encephalopathy, acute, infection-induced, 3, susceptibility to} (AD;LOF)
RELA	RELA	protein_coding	LOF	AD	COVID-19 research	1.146	Blood/Immune	COVID-19 research (AD;LOF),Primary immunodeficiency or monogenic inflammatory bowel disease (AD;LOF)	Autoinflammatory disease, familial, Behcet-like-3 (AD;LOF)
RELA	RELA	protein_coding	LOF	AD	Primary immunodeficiency or monogenic inflammatory bowel disease	8.75	Blood/Immune	COVID-19 research (AD;LOF),Primary immunodeficiency or monogenic inflammatory bowel disease (AD;LOF)	Autoinflammatory disease, familial, Behcet-like-3 (AD;LOF)
RPSA	RPSA	protein_coding	LOF	AD	COVID-19 research	1.146	Blood/Immune	COVID-19 research (AD;LOF),Primary immunodeficiency or monogenic inflammatory bowel disease (AD;LOF)	Asplenia, isolated congenital (AD;LOF)
RPSA	RPSA	protein_coding	LOF	AD	Primary immunodeficiency or monogenic inflammatory bowel disease	8.75	Blood/Immune	COVID-19 research (AD;LOF),Primary immunodeficiency or monogenic inflammatory bowel disease (AD;LOF)	Asplenia, isolated congenital (AD;LOF)
SEMA3E	SEMA3E	protein_coding	LOF	AD	COVID-19 research	1.146	Blood/Immune	COVID-19 research (AD;LOF)	.
SOCS1	SOCS1	protein_coding	LOF	AD	Primary immunodeficiency or monogenic inflammatory bowel disease	8.75	Blood/Immune	Primary immunodeficiency or monogenic inflammatory bowel disease (AD;LOF)	Autoinflammatory syndrome, familial, with or without immunodeficiency (AD;LOF)
SPI1	SPI1	protein_coding	LOF	AD	Primary immunodeficiency or monogenic inflammatory bowel disease	8.75	Blood/Immune	Primary immunodeficiency or monogenic inflammatory bowel disease (AD;LOF)	Agammaglobulinemia 10, autosomal dominant (AD;LOF)
SRP54	SRP54	protein_coding	LOF	AD	COVID-19 research	1.146	Blood/Immune	COVID-19 research (AD;LOF),Primary immunodeficiency or monogenic inflammatory bowel disease (AD;LOF),Cytopenia - NOT Fanconi anaemia (AD;LOF),DDG2P (AD;LOF)	Neutropenia, severe congenital, 8, autosomal dominant (AD;LOF)
SRP54	SRP54	protein_coding	LOF	AD	Primary immunodeficiency or monogenic inflammatory bowel disease	8.75	Blood/Immune	COVID-19 research (AD;LOF),Primary immunodeficiency or monogenic inflammatory bowel disease (AD;LOF),Cytopenia - NOT Fanconi anaemia (AD;LOF),DDG2P (AD;LOF)	Neutropenia, severe congenital, 8, autosomal dominant (AD;LOF)
SRP54	SRP54	protein_coding	LOF	AD	Cytopenia - NOT Fanconi anaemia	4.28	Blood/Immune	COVID-19 research (AD;LOF),Primary immunodeficiency or monogenic inflammatory bowel disease (AD;LOF),Cytopenia - NOT Fanconi anaemia (AD;LOF),DDG2P (AD;LOF)	Neutropenia, severe congenital, 8, autosomal dominant (AD;LOF)
SRP72	SRP72	protein_coding	LOF	AD	COVID-19 research	1.146	Blood/Immune	COVID-19 research (AD;LOF)	Bone marrow failure syndrome 1 (AD;LOF)
STIM1	STIM1	protein_coding	LOF	AD	Inherited bleeding disorders	1.182	Blood/Immune	Inherited bleeding disorders (AD;LOF),Bleeding and platelet disorders (AD;LOF),Arthrogryposis (AD;LOF),Congenital myopathy (AD;LOF),Limb girdle muscular dystrophies, myofibrillar myopathies and distal myopathies (AD;LOF),COVID-19 research (AR;LOF),Primary immunodeficiency or monogenic inflammatory bowel disease (AR;LOF),Amelogenesis imperfecta (AR;LOF)	Myopathy, tubular aggregate, 1 (AD;LOF), Stormorken syndrome (AD;LOF), Immunodeficiency 10 (AR;LOF)
STIM1	STIM1	protein_coding	LOF	AD	Bleeding and platelet disorders	4.2	Blood/Immune	Inherited bleeding disorders (AD;LOF),Bleeding and platelet disorders (AD;LOF),Arthrogryposis (AD;LOF),Congenital myopathy (AD;LOF),Limb girdle muscular dystrophies, myofibrillar myopathies and distal myopathies (AD;LOF),COVID-19 research (AR;LOF),Primary immunodeficiency or monogenic inflammatory bowel disease (AR;LOF),Amelogenesis imperfecta (AR;LOF)	Myopathy, tubular aggregate, 1 (AD;LOF), Stormorken syndrome (AD;LOF), Immunodeficiency 10 (AR;LOF)
TBX1	TBX1	protein_coding	LOF	AD	COVID-19 research	1.146	Blood/Immune	COVID-19 research (AD;LOF),Primary immunodeficiency or monogenic inflammatory bowel disease (AD;LOF),Fetal anomalies (AD;LOF),DDG2P (AD;LOF),Familial hypoparathyroidism (AD;LOF),Clefting (AD;LOF)	DiGeorge syndrome (AD;LOF), Tetralogy of Fallot (AD;LOF), Velocardiofacial syndrome (AD;LOF)
TBX1	TBX1	protein_coding	LOF	AD	Primary immunodeficiency or monogenic inflammatory bowel disease	8.75	Blood/Immune	COVID-19 research (AD;LOF),Primary immunodeficiency or monogenic inflammatory bowel disease (AD;LOF),Fetal anomalies (AD;LOF),DDG2P (AD;LOF),Familial hypoparathyroidism (AD;LOF),Clefting (AD;LOF)	DiGeorge syndrome (AD;LOF), Tetralogy of Fallot (AD;LOF), Velocardiofacial syndrome (AD;LOF)
TNFSF12	TNFSF12	protein_coding	LOF	AD	COVID-19 research	1.146	Blood/Immune	COVID-19 research (AD;LOF)	.
TOP2B	TOP2B	protein_coding	LOF	AD	COVID-19 research	1.146	Blood/Immune	COVID-19 research (AD;LOF),Primary immunodeficiency or monogenic inflammatory bowel disease (AD;LOF)	B-cell immunodeficiency, distal limb anomalies, and urogenital malformations (AD;LOF)
TOP2B	TOP2B	protein_coding	LOF	AD	Primary immunodeficiency or monogenic inflammatory bowel disease	8.75	Blood/Immune	COVID-19 research (AD;LOF),Primary immunodeficiency or monogenic inflammatory bowel disease (AD;LOF)	B-cell immunodeficiency, distal limb anomalies, and urogenital malformations (AD;LOF)
TPM4	TPM4	protein_coding	LOF	AD	Bleeding and platelet disorders	4.2	Blood/Immune	Bleeding and platelet disorders (AD;LOF)	Bleeding disorder, platelet-type, 25 (AD;LOF)
TRAF3	TRAF3	protein_coding	LOF	AD	COVID-19 research	1.146	Blood/Immune	COVID-19 research (AD;LOF),Primary immunodeficiency or monogenic inflammatory bowel disease (AD;LOF)	Immunodeficiency 132A (AD;LOF), Immunodeficiency 132B (AD;LOF)
TRAF3	TRAF3	protein_coding	LOF	AD	Primary immunodeficiency or monogenic inflammatory bowel disease	8.75	Blood/Immune	COVID-19 research (AD;LOF),Primary immunodeficiency or monogenic inflammatory bowel disease (AD;LOF)	Immunodeficiency 132A (AD;LOF), Immunodeficiency 132B (AD;LOF)
TUBB1	TUBB1	protein_coding	LOF	AD	Inherited bleeding disorders	1.182	Blood/Immune	Inherited bleeding disorders (AD;LOF),Bleeding and platelet disorders (AD;LOF)	Macrothrombocytopenia, isolated, 1, autosomal dominant (AD;LOF)
TUBB1	TUBB1	protein_coding	LOF	AD	Bleeding and platelet disorders	4.2	Blood/Immune	Inherited bleeding disorders (AD;LOF),Bleeding and platelet disorders (AD;LOF)	Macrothrombocytopenia, isolated, 1, autosomal dominant (AD;LOF)
APOA1	APOA1	protein_coding	LOF	AD	Hereditary systemic amyloidosis	1.25	Blood/Immune	Periodic fever syndromes (AD;LOF),Hereditary neuropathy or pain disorder (AD;LOF),Hereditary systemic amyloidosis (AD;LOF),Undiagnosed metabolic disorders (Both;LOF),Likely inborn error of metabolism (Both;LOF)	Amyloidosis, hereditary systemic 3 (AD;LOF), Hypoalphalipoproteinemia, primary, 2, intermediate (AD;LOF), Hypoalphalipoproteinemia, primary, 2 (AR;LOF)
APOA2	APOA2	protein_coding	LOF	AD	Hereditary systemic amyloidosis	1.25	Blood/Immune	Periodic fever syndromes (AD;LOF),Hereditary systemic amyloidosis (AD;LOF)	{Hypercholesterolemia, familial, modifier of} (Both;LOF)
APOC2	APOC2	protein_coding	LOF	AD	Hereditary systemic amyloidosis	1.25	Blood/Immune	Periodic fever syndromes (AD;LOF),Hereditary systemic amyloidosis (AD;LOF),Severe hypertriglyceridaemia (AR;LOF),Undiagnosed metabolic disorders (AR;LOF),Familial chylomicronaemia syndrome (FCS) (AR;LOF),Likely inborn error of metabolism (AR;LOF)	Hyperlipoproteinemia, type Ib (AR;LOF)
FGA	FGA	protein_coding	LOF	AD	Hereditary systemic amyloidosis	1.25	Blood/Immune	Periodic fever syndromes (AD;LOF),Hereditary systemic amyloidosis (AD;LOF),Inherited bleeding disorders (Both;LOF),Thrombophilia with a likely monogenic cause (Both;LOF),Bleeding and platelet disorders (Both;LOF)	Amyloidosis, hereditary systemic 2 (AD;LOF), Dysfibrinogenemia, congenital (AD;LOF), Hypodysfibrinogenemia, congenital (AD;LOF), Afibrinogenemia, congenital (AR;LOF)
HBG1	HBG1	protein_coding	LOF	AD	Sickle cell, thalassaemia and other haemoglobinopathies trait or carrier testing	2.3	Blood/Immune	Rare anaemia (AD;LOF),Sickle cell, thalassaemia and other haemoglobinopathies trait or carrier testing (AD;LOF),Sickle cell, thalassaemia and other haemoglobinopathies (AD;LOF)	Fetal hemoglobin quantitative trait locus 1 (AD;LOF)
HBG1	HBG1	protein_coding	LOF	AD	Sickle cell, thalassaemia and other haemoglobinopathies	2.3	Blood/Immune	Rare anaemia (AD;LOF),Sickle cell, thalassaemia and other haemoglobinopathies trait or carrier testing (AD;LOF),Sickle cell, thalassaemia and other haemoglobinopathies (AD;LOF)	Fetal hemoglobin quantitative trait locus 1 (AD;LOF)
HBG2	HBG2	protein_coding	LOF	AD	Sickle cell, thalassaemia and other haemoglobinopathies trait or carrier testing	2.3	Blood/Immune	Rare anaemia (AD;LOF),Sickle cell, thalassaemia and other haemoglobinopathies trait or carrier testing (AD;LOF),Sickle cell, thalassaemia and other haemoglobinopathies (AD;LOF)	Cyanosis, transient neonatal (AD;LOF), Fetal hemoglobin quantitative trait locus 1 (AD;LOF)
HBG2	HBG2	protein_coding	LOF	AD	Sickle cell, thalassaemia and other haemoglobinopathies	2.3	Blood/Immune	Rare anaemia (AD;LOF),Sickle cell, thalassaemia and other haemoglobinopathies trait or carrier testing (AD;LOF),Sickle cell, thalassaemia and other haemoglobinopathies (AD;LOF)	Cyanosis, transient neonatal (AD;LOF), Fetal hemoglobin quantitative trait locus 1 (AD;LOF)
LYZ	LYZ	protein_coding	LOF	AD	Hereditary systemic amyloidosis	1.25	Blood/Immune	Periodic fever syndromes (AD;LOF),Hereditary systemic amyloidosis (AD;LOF)	Amyloidosis, hereditary systemic 5 (AD;LOF)
TTR	TTR	protein_coding	LOF	AD	Hereditary systemic amyloidosis	1.25	Blood/Immune	Progressive cardiac conduction disease (AD;LOF),Hypertrophic cardiomyopathy (AD;LOF),Hyperthyroidism (AD;LOF),Periodic fever syndromes (AD;LOF),Adult onset leukodystrophy (AD;LOF),Pain syndromes (AD;LOF),Adult onset neurodegenerative disorder (AD;LOF),Hereditary neuropathy (AD;LOF),Hereditary neuropathy or pain disorder (AD;LOF),Hereditary systemic amyloidosis (AD;LOF)	Amyloidosis, hereditary systemic 1 (AD;LOF), Carpal tunnel syndrome, familial (AD;LOF)
ABCG5	ABCG5	protein_coding	LOF	AR	Inherited bleeding disorders	1.182	Blood/Immune	Inherited bleeding disorders (AR;LOF),Rare anaemia (AR;LOF),Bleeding and platelet disorders (AR;LOF),Familial hypercholesterolaemia (AR;LOF),Undiagnosed metabolic disorders (AR;LOF),Sitosterolaemia (AR;LOF),Likely inborn error of metabolism (AR;LOF)	Sitosterolemia 2 (AR;LOF)
ABCG5	ABCG5	protein_coding	LOF	AR	Rare anaemia	3.13	Blood/Immune	Inherited bleeding disorders (AR;LOF),Rare anaemia (AR;LOF),Bleeding and platelet disorders (AR;LOF),Familial hypercholesterolaemia (AR;LOF),Undiagnosed metabolic disorders (AR;LOF),Sitosterolaemia (AR;LOF),Likely inborn error of metabolism (AR;LOF)	Sitosterolemia 2 (AR;LOF)
ABCG5	ABCG5	protein_coding	LOF	AR	Bleeding and platelet disorders	4.2	Blood/Immune	Inherited bleeding disorders (AR;LOF),Rare anaemia (AR;LOF),Bleeding and platelet disorders (AR;LOF),Familial hypercholesterolaemia (AR;LOF),Undiagnosed metabolic disorders (AR;LOF),Sitosterolaemia (AR;LOF),Likely inborn error of metabolism (AR;LOF)	Sitosterolemia 2 (AR;LOF)
ABCG8	ABCG8	protein_coding	LOF	AR	Inherited bleeding disorders	1.182	Blood/Immune	Inherited bleeding disorders (AR;LOF),Rare anaemia (AR;LOF),Bleeding and platelet disorders (AR;LOF),Familial hypercholesterolaemia (AR;LOF),Undiagnosed metabolic disorders (AR;LOF),Sitosterolaemia (AR;LOF),Likely inborn error of metabolism (AR;LOF)	Sitosterolemia 1 (AR;LOF)
ABCG8	ABCG8	protein_coding	LOF	AR	Rare anaemia	3.13	Blood/Immune	Inherited bleeding disorders (AR;LOF),Rare anaemia (AR;LOF),Bleeding and platelet disorders (AR;LOF),Familial hypercholesterolaemia (AR;LOF),Undiagnosed metabolic disorders (AR;LOF),Sitosterolaemia (AR;LOF),Likely inborn error of metabolism (AR;LOF)	Sitosterolemia 1 (AR;LOF)
ABCG8	ABCG8	protein_coding	LOF	AR	Bleeding and platelet disorders	4.2	Blood/Immune	Inherited bleeding disorders (AR;LOF),Rare anaemia (AR;LOF),Bleeding and platelet disorders (AR;LOF),Familial hypercholesterolaemia (AR;LOF),Undiagnosed metabolic disorders (AR;LOF),Sitosterolaemia (AR;LOF),Likely inborn error of metabolism (AR;LOF)	Sitosterolemia 1 (AR;LOF)
ACP5	ACP5	protein_coding	LOF	AR	COVID-19 research	1.146	Blood/Immune	COVID-19 research (AR;LOF),Primary immunodeficiency or monogenic inflammatory bowel disease (AR;LOF),Fetal anomalies (AR;LOF),DDG2P (AR;LOF),Skeletal dysplasia (AR;LOF),White matter disorders and cerebral calcification - narrow panel (AR;LOF),Intracerebral calcification disorders (AR;LOF)	Spondyloenchondrodysplasia with immune dysregulation (AR;LOF)
ACP5	ACP5	protein_coding	LOF	AR	Primary immunodeficiency or monogenic inflammatory bowel disease	8.75	Blood/Immune	COVID-19 research (AR;LOF),Primary immunodeficiency or monogenic inflammatory bowel disease (AR;LOF),Fetal anomalies (AR;LOF),DDG2P (AR;LOF),Skeletal dysplasia (AR;LOF),White matter disorders and cerebral calcification - narrow panel (AR;LOF),Intracerebral calcification disorders (AR;LOF)	Spondyloenchondrodysplasia with immune dysregulation (AR;LOF)
ADA	ADA	protein_coding	LOF	AR	COVID-19 research	1.146	Blood/Immune	COVID-19 research (AR;LOF),Primary immunodeficiency or monogenic inflammatory bowel disease (AR;LOF),DDG2P (AR;LOF),Infantile enterocolitis & monogenic inflammatory bowel disease (AR;LOF),Undiagnosed metabolic disorders (AR;LOF),Likely inborn error of metabolism (AR;LOF),Severe combined immunodeficiency with adenosine deaminase deficiency (AR;LOF)	Adenosine deaminase deficiency, partial (AR;LOF), Severe combined immunodeficiency due to ADA deficiency (AR;LOF)
ADA	ADA	protein_coding	LOF	AR	Primary immunodeficiency or monogenic inflammatory bowel disease	8.75	Blood/Immune	COVID-19 research (AR;LOF),Primary immunodeficiency or monogenic inflammatory bowel disease (AR;LOF),DDG2P (AR;LOF),Infantile enterocolitis & monogenic inflammatory bowel disease (AR;LOF),Undiagnosed metabolic disorders (AR;LOF),Likely inborn error of metabolism (AR;LOF),Severe combined immunodeficiency with adenosine deaminase deficiency (AR;LOF)	Adenosine deaminase deficiency, partial (AR;LOF), Severe combined immunodeficiency due to ADA deficiency (AR;LOF)
ADA2	ADA2	protein_coding	LOF	AR	COVID-19 research	1.146	Blood/Immune	COVID-19 research (AR;LOF),Primary immunodeficiency or monogenic inflammatory bowel disease (AR;LOF),Cytopenias and congenital anaemias (AR;LOF),Rare anaemia (AR;LOF),Cytopenia - NOT Fanconi anaemia (AR;LOF),Autoinflammatory disorders (AR;LOF),Hereditary neuropathy or pain disorder (AR;LOF),Rare genetic inflammatory skin disorders (AR;LOF)	Sneddon syndrome (AR;LOF), Vasculitis, autoinflammation, immunodeficiency, and hematologic defects syndrome (AR;LOF)
ADA2	ADA2	protein_coding	LOF	AR	Primary immunodeficiency or monogenic inflammatory bowel disease	8.75	Blood/Immune	COVID-19 research (AR;LOF),Primary immunodeficiency or monogenic inflammatory bowel disease (AR;LOF),Cytopenias and congenital anaemias (AR;LOF),Rare anaemia (AR;LOF),Cytopenia - NOT Fanconi anaemia (AR;LOF),Autoinflammatory disorders (AR;LOF),Hereditary neuropathy or pain disorder (AR;LOF),Rare genetic inflammatory skin disorders (AR;LOF)	Sneddon syndrome (AR;LOF), Vasculitis, autoinflammation, immunodeficiency, and hematologic defects syndrome (AR;LOF)
ADA2	ADA2	protein_coding	LOF	AR	Cytopenias and congenital anaemias	1.123	Blood/Immune	COVID-19 research (AR;LOF),Primary immunodeficiency or monogenic inflammatory bowel disease (AR;LOF),Cytopenias and congenital anaemias (AR;LOF),Rare anaemia (AR;LOF),Cytopenia - NOT Fanconi anaemia (AR;LOF),Autoinflammatory disorders (AR;LOF),Hereditary neuropathy or pain disorder (AR;LOF),Rare genetic inflammatory skin disorders (AR;LOF)	Sneddon syndrome (AR;LOF), Vasculitis, autoinflammation, immunodeficiency, and hematologic defects syndrome (AR;LOF)
ADA2	ADA2	protein_coding	LOF	AR	Rare anaemia	3.13	Blood/Immune	COVID-19 research (AR;LOF),Primary immunodeficiency or monogenic inflammatory bowel disease (AR;LOF),Cytopenias and congenital anaemias (AR;LOF),Rare anaemia (AR;LOF),Cytopenia - NOT Fanconi anaemia (AR;LOF),Autoinflammatory disorders (AR;LOF),Hereditary neuropathy or pain disorder (AR;LOF),Rare genetic inflammatory skin disorders (AR;LOF)	Sneddon syndrome (AR;LOF), Vasculitis, autoinflammation, immunodeficiency, and hematologic defects syndrome (AR;LOF)
ADA2	ADA2	protein_coding	LOF	AR	Cytopenia - NOT Fanconi anaemia	4.28	Blood/Immune	COVID-19 research (AR;LOF),Primary immunodeficiency or monogenic inflammatory bowel disease (AR;LOF),Cytopenias and congenital anaemias (AR;LOF),Rare anaemia (AR;LOF),Cytopenia - NOT Fanconi anaemia (AR;LOF),Autoinflammatory disorders (AR;LOF),Hereditary neuropathy or pain disorder (AR;LOF),Rare genetic inflammatory skin disorders (AR;LOF)	Sneddon syndrome (AR;LOF), Vasculitis, autoinflammation, immunodeficiency, and hematologic defects syndrome (AR;LOF)
ADAM17	ADAM17	protein_coding	LOF	AR	COVID-19 research	1.146	Blood/Immune	COVID-19 research (AR;LOF),Primary immunodeficiency or monogenic inflammatory bowel disease (AR;LOF),Infantile enterocolitis & monogenic inflammatory bowel disease (AR;LOF),Intestinal failure or congenital diarrhoea (AR;LOF),Palmoplantar keratodermas (AR;LOF)	.
ADAM17	ADAM17	protein_coding	LOF	AR	Primary immunodeficiency or monogenic inflammatory bowel disease	8.75	Blood/Immune	COVID-19 research (AR;LOF),Primary immunodeficiency or monogenic inflammatory bowel disease (AR;LOF),Infantile enterocolitis & monogenic inflammatory bowel disease (AR;LOF),Intestinal failure or congenital diarrhoea (AR;LOF),Palmoplantar keratodermas (AR;LOF)	.
ADAMTS13	ADAMTS13	protein_coding	LOF	AR	Inherited bleeding disorders	1.182	Blood/Immune	Inherited bleeding disorders (AR;LOF),Cytopenias and congenital anaemias (AR;LOF),Thrombophilia with a likely monogenic cause (AR;LOF),Bleeding and platelet disorders (AR;LOF),Vascular skin disorders (AR;LOF)	Thrombotic thrombocytopenic purpura, hereditary (AR;LOF)
ADAMTS13	ADAMTS13	protein_coding	LOF	AR	Cytopenias and congenital anaemias	1.123	Blood/Immune	Inherited bleeding disorders (AR;LOF),Cytopenias and congenital anaemias (AR;LOF),Thrombophilia with a likely monogenic cause (AR;LOF),Bleeding and platelet disorders (AR;LOF),Vascular skin disorders (AR;LOF)	Thrombotic thrombocytopenic purpura, hereditary (AR;LOF)
ADAMTS13	ADAMTS13	protein_coding	LOF	AR	Thrombophilia with a likely monogenic cause	2.7	Blood/Immune	Inherited bleeding disorders (AR;LOF),Cytopenias and congenital anaemias (AR;LOF),Thrombophilia with a likely monogenic cause (AR;LOF),Bleeding and platelet disorders (AR;LOF),Vascular skin disorders (AR;LOF)	Thrombotic thrombocytopenic purpura, hereditary (AR;LOF)
ADAMTS13	ADAMTS13	protein_coding	LOF	AR	Bleeding and platelet disorders	4.2	Blood/Immune	Inherited bleeding disorders (AR;LOF),Cytopenias and congenital anaemias (AR;LOF),Thrombophilia with a likely monogenic cause (AR;LOF),Bleeding and platelet disorders (AR;LOF),Vascular skin disorders (AR;LOF)	Thrombotic thrombocytopenic purpura, hereditary (AR;LOF)
ADAR	ADAR	protein_coding	LOF	AR	COVID-19 research	1.146	Blood/Immune	COVID-19 research (AR;LOF),Primary immunodeficiency or monogenic inflammatory bowel disease (AR;LOF),Structural basal ganglia disorders (AR;LOF),Inherited white matter disorders (AR;LOF),Hereditary spastic paraplegia (AR;LOF),Childhood onset hereditary spastic paraplegia (AR;LOF),Adult onset hereditary spastic paraplegia (AR;LOF),Early onset or syndromic epilepsy (AR;LOF),Fetal anomalies (Both;LO…	Dyschromatosis symmetrica hereditaria (AD;LOF), Aicardi-Goutieres syndrome 6 (AR;LOF)
ADAR	ADAR	protein_coding	LOF	AR	Primary immunodeficiency or monogenic inflammatory bowel disease	8.75	Blood/Immune	COVID-19 research (AR;LOF),Primary immunodeficiency or monogenic inflammatory bowel disease (AR;LOF),Structural basal ganglia disorders (AR;LOF),Inherited white matter disorders (AR;LOF),Hereditary spastic paraplegia (AR;LOF),Childhood onset hereditary spastic paraplegia (AR;LOF),Adult onset hereditary spastic paraplegia (AR;LOF),Early onset or syndromic epilepsy (AR;LOF),Fetal anomalies (Both;LO…	Dyschromatosis symmetrica hereditaria (AD;LOF), Aicardi-Goutieres syndrome 6 (AR;LOF)
AGR2	AGR2	protein_coding	LOF	AR	Primary immunodeficiency or monogenic inflammatory bowel disease	8.75	Blood/Immune	Primary immunodeficiency or monogenic inflammatory bowel disease (AR;LOF),Intestinal failure or congenital diarrhoea (AR;LOF),Respiratory ciliopathies including non-CF bronchiectasis (AR;LOF)	Respiratory infections, recurrent, and failure to thrive with or without diarrhea (AR;LOF)
AK1	AK1	protein_coding	LOF	AR	Cytopenias and congenital anaemias	1.123	Blood/Immune	Cytopenias and congenital anaemias (AR;LOF),Rare anaemia (AR;LOF)	Anemia, congenital, nonspherocytic hemolytic, 3, adenylate kinase deficient (AR;LOF)
AK1	AK1	protein_coding	LOF	AR	Rare anaemia	3.13	Blood/Immune	Cytopenias and congenital anaemias (AR;LOF),Rare anaemia (AR;LOF)	Anemia, congenital, nonspherocytic hemolytic, 3, adenylate kinase deficient (AR;LOF)
AK2	AK2	protein_coding	LOF	AR	COVID-19 research	1.146	Blood/Immune	COVID-19 research (AR;LOF),Primary immunodeficiency or monogenic inflammatory bowel disease (AR;LOF),Cytopenia - NOT Fanconi anaemia (AR;LOF),DDG2P (AR;LOF)	Reticular dysgenesis (AR;LOF)
AK2	AK2	protein_coding	LOF	AR	Primary immunodeficiency or monogenic inflammatory bowel disease	8.75	Blood/Immune	COVID-19 research (AR;LOF),Primary immunodeficiency or monogenic inflammatory bowel disease (AR;LOF),Cytopenia - NOT Fanconi anaemia (AR;LOF),DDG2P (AR;LOF)	Reticular dysgenesis (AR;LOF)
AK2	AK2	protein_coding	LOF	AR	Cytopenia - NOT Fanconi anaemia	4.28	Blood/Immune	COVID-19 research (AR;LOF),Primary immunodeficiency or monogenic inflammatory bowel disease (AR;LOF),Cytopenia - NOT Fanconi anaemia (AR;LOF),DDG2P (AR;LOF)	Reticular dysgenesis (AR;LOF)
ALDOA	ALDOA	protein_coding	LOF	AR	Cytopenias and congenital anaemias	1.123	Blood/Immune	Cytopenias and congenital anaemias (AR;LOF),Rare anaemia (AR;LOF),Fetal anomalies (AR;LOF),DDG2P (AR;LOF),Ketotic hypoglycaemia (AR;LOF),Glycogen storage disease (AR;LOF),Undiagnosed metabolic disorders (AR;LOF),Rhabdomyolysis and metabolic muscle disorders (AR;LOF),Acute rhabdomyolysis (AR;LOF),Likely inborn error of metabolism (AR;LOF)	Glycogen storage disease XII (AR;LOF)
ALDOA	ALDOA	protein_coding	LOF	AR	Rare anaemia	3.13	Blood/Immune	Cytopenias and congenital anaemias (AR;LOF),Rare anaemia (AR;LOF),Fetal anomalies (AR;LOF),DDG2P (AR;LOF),Ketotic hypoglycaemia (AR;LOF),Glycogen storage disease (AR;LOF),Undiagnosed metabolic disorders (AR;LOF),Rhabdomyolysis and metabolic muscle disorders (AR;LOF),Acute rhabdomyolysis (AR;LOF),Likely inborn error of metabolism (AR;LOF)	Glycogen storage disease XII (AR;LOF)
ALPI	ALPI	protein_coding	LOF	AR	COVID-19 research	1.146	Blood/Immune	COVID-19 research (AR;LOF),Primary immunodeficiency or monogenic inflammatory bowel disease (AR;LOF)	.
ALPI	ALPI	protein_coding	LOF	AR	Primary immunodeficiency or monogenic inflammatory bowel disease	8.75	Blood/Immune	COVID-19 research (AR;LOF),Primary immunodeficiency or monogenic inflammatory bowel disease (AR;LOF)	.
AMN	AMN	protein_coding	LOF	AR	Cytopenias and congenital anaemias	1.123	Blood/Immune	Cytopenias and congenital anaemias (AR;LOF),Rare anaemia (AR;LOF),Undiagnosed metabolic disorders (AR;LOF),Unexplained kidney failure in young people (AR;LOF),Proteinuric renal disease (AR;LOF),Likely inborn error of metabolism (AR;LOF)	Imerslund-Grasbeck syndrome 2 (AR;LOF)
AMN	AMN	protein_coding	LOF	AR	Rare anaemia	3.13	Blood/Immune	Cytopenias and congenital anaemias (AR;LOF),Rare anaemia (AR;LOF),Undiagnosed metabolic disorders (AR;LOF),Unexplained kidney failure in young people (AR;LOF),Proteinuric renal disease (AR;LOF),Likely inborn error of metabolism (AR;LOF)	Imerslund-Grasbeck syndrome 2 (AR;LOF)
ANO6	ANO6	protein_coding	LOF	AR	Inherited bleeding disorders	1.182	Blood/Immune	Inherited bleeding disorders (AR;LOF),Bleeding and platelet disorders (AR;LOF)	Scott syndrome (AR;LOF)
ANO6	ANO6	protein_coding	LOF	AR	Bleeding and platelet disorders	4.2	Blood/Immune	Inherited bleeding disorders (AR;LOF),Bleeding and platelet disorders (AR;LOF)	Scott syndrome (AR;LOF)
AP1S3	AP1S3	protein_coding	LOF	AR	COVID-19 research	1.146	Blood/Immune	COVID-19 research (AR;LOF)	{Psoriasis 15, pustular, susceptibility to} (AD;LOF)
AP3B1	AP3B1	protein_coding	LOF	AR	COVID-19 research	1.146	Blood/Immune	COVID-19 research (AR;LOF),Inherited bleeding disorders (AR;LOF),Primary immunodeficiency or monogenic inflammatory bowel disease (AR;LOF),Bleeding and platelet disorders (AR;LOF),Vici Syndrome and other autophagy disorders (AR;LOF),Familial pulmonary fibrosis (AR;LOF),Pulmonary fibrosis familial (AR;LOF),Pigmentary skin disorders (AR;LOF),Albinism or congenital nystagmus (AR;LOF)	Hermansky-Pudlak syndrome 2 (AR;LOF)
AP3B1	AP3B1	protein_coding	LOF	AR	Inherited bleeding disorders	1.182	Blood/Immune	COVID-19 research (AR;LOF),Inherited bleeding disorders (AR;LOF),Primary immunodeficiency or monogenic inflammatory bowel disease (AR;LOF),Bleeding and platelet disorders (AR;LOF),Vici Syndrome and other autophagy disorders (AR;LOF),Familial pulmonary fibrosis (AR;LOF),Pulmonary fibrosis familial (AR;LOF),Pigmentary skin disorders (AR;LOF),Albinism or congenital nystagmus (AR;LOF)	Hermansky-Pudlak syndrome 2 (AR;LOF)
AP3B1	AP3B1	protein_coding	LOF	AR	Primary immunodeficiency or monogenic inflammatory bowel disease	8.75	Blood/Immune	COVID-19 research (AR;LOF),Inherited bleeding disorders (AR;LOF),Primary immunodeficiency or monogenic inflammatory bowel disease (AR;LOF),Bleeding and platelet disorders (AR;LOF),Vici Syndrome and other autophagy disorders (AR;LOF),Familial pulmonary fibrosis (AR;LOF),Pulmonary fibrosis familial (AR;LOF),Pigmentary skin disorders (AR;LOF),Albinism or congenital nystagmus (AR;LOF)	Hermansky-Pudlak syndrome 2 (AR;LOF)
AP3B1	AP3B1	protein_coding	LOF	AR	Bleeding and platelet disorders	4.2	Blood/Immune	COVID-19 research (AR;LOF),Inherited bleeding disorders (AR;LOF),Primary immunodeficiency or monogenic inflammatory bowel disease (AR;LOF),Bleeding and platelet disorders (AR;LOF),Vici Syndrome and other autophagy disorders (AR;LOF),Familial pulmonary fibrosis (AR;LOF),Pulmonary fibrosis familial (AR;LOF),Pigmentary skin disorders (AR;LOF),Albinism or congenital nystagmus (AR;LOF)	Hermansky-Pudlak syndrome 2 (AR;LOF)
AP3D1	AP3D1	protein_coding	LOF	AR	COVID-19 research	1.146	Blood/Immune	COVID-19 research (AR;LOF),Inherited bleeding disorders (AR;LOF),Bleeding and platelet disorders (AR;LOF)	.
AP3D1	AP3D1	protein_coding	LOF	AR	Inherited bleeding disorders	1.182	Blood/Immune	COVID-19 research (AR;LOF),Inherited bleeding disorders (AR;LOF),Bleeding and platelet disorders (AR;LOF)	.
AP3D1	AP3D1	protein_coding	LOF	AR	Bleeding and platelet disorders	4.2	Blood/Immune	COVID-19 research (AR;LOF),Inherited bleeding disorders (AR;LOF),Bleeding and platelet disorders (AR;LOF)	.
ARHGEF1	ARHGEF1	protein_coding	LOF	AR	COVID-19 research	1.146	Blood/Immune	COVID-19 research (AR;LOF)	.
ARPC1B	ARPC1B	protein_coding	LOF	AR	COVID-19 research	1.146	Blood/Immune	COVID-19 research (AR;LOF),Inherited bleeding disorders (AR;LOF),Primary immunodeficiency or monogenic inflammatory bowel disease (AR;LOF),Bleeding and platelet disorders (AR;LOF)	Immunodeficiency 71 with inflammatory disease and congenital thrombocytopenia (AR;LOF)
ARPC1B	ARPC1B	protein_coding	LOF	AR	Inherited bleeding disorders	1.182	Blood/Immune	COVID-19 research (AR;LOF),Inherited bleeding disorders (AR;LOF),Primary immunodeficiency or monogenic inflammatory bowel disease (AR;LOF),Bleeding and platelet disorders (AR;LOF)	Immunodeficiency 71 with inflammatory disease and congenital thrombocytopenia (AR;LOF)
ARPC1B	ARPC1B	protein_coding	LOF	AR	Primary immunodeficiency or monogenic inflammatory bowel disease	8.75	Blood/Immune	COVID-19 research (AR;LOF),Inherited bleeding disorders (AR;LOF),Primary immunodeficiency or monogenic inflammatory bowel disease (AR;LOF),Bleeding and platelet disorders (AR;LOF)	Immunodeficiency 71 with inflammatory disease and congenital thrombocytopenia (AR;LOF)
ARPC1B	ARPC1B	protein_coding	LOF	AR	Bleeding and platelet disorders	4.2	Blood/Immune	COVID-19 research (AR;LOF),Inherited bleeding disorders (AR;LOF),Primary immunodeficiency or monogenic inflammatory bowel disease (AR;LOF),Bleeding and platelet disorders (AR;LOF)	Immunodeficiency 71 with inflammatory disease and congenital thrombocytopenia (AR;LOF)
ARPC5	ARPC5	protein_coding	LOF	AR	Primary immunodeficiency or monogenic inflammatory bowel disease	8.75	Blood/Immune	Primary immunodeficiency or monogenic inflammatory bowel disease (AR;LOF)	Immunodeficiency 113 with autoimmunity and autoinflammation (AR;LOF)
ATM	ATM	protein_coding	LOF	AR	COVID-19 research	1.146	Blood/Immune	Familial breast cancer (AD;LOF),Inherited pancreatic cancer (AD;LOF),Inherited breast cancer and ovarian cancer (AD;LOF),Inherited prostate cancer (AD;LOF),COVID-19 research (AR;LOF),Primary immunodeficiency or monogenic inflammatory bowel disease (AR;LOF),DDG2P (AR;LOF),Haematological malignancies for rare disease (AR;LOF),Brain cancer pertinent cancer susceptibility (AR;LOF),Adult solid tumours…	{Breast cancer, susceptibility to} (AD;LOF), Ataxia-telangiectasia (AR;LOF)
ATM	ATM	protein_coding	LOF	AR	Primary immunodeficiency or monogenic inflammatory bowel disease	8.75	Blood/Immune	Familial breast cancer (AD;LOF),Inherited pancreatic cancer (AD;LOF),Inherited breast cancer and ovarian cancer (AD;LOF),Inherited prostate cancer (AD;LOF),COVID-19 research (AR;LOF),Primary immunodeficiency or monogenic inflammatory bowel disease (AR;LOF),DDG2P (AR;LOF),Haematological malignancies for rare disease (AR;LOF),Brain cancer pertinent cancer susceptibility (AR;LOF),Adult solid tumours…	{Breast cancer, susceptibility to} (AD;LOF), Ataxia-telangiectasia (AR;LOF)
B2M	B2M	protein_coding	LOF	AR	COVID-19 research	1.146	Blood/Immune	COVID-19 research (AR;LOF),Primary immunodeficiency or monogenic inflammatory bowel disease (AR;LOF)	Amyloidosis, hereditary systemic 6 (AD;LOF), Immunodeficiency 43 (AR;LOF)
B2M	B2M	protein_coding	LOF	AR	Primary immunodeficiency or monogenic inflammatory bowel disease	8.75	Blood/Immune	COVID-19 research (AR;LOF),Primary immunodeficiency or monogenic inflammatory bowel disease (AR;LOF)	Amyloidosis, hereditary systemic 6 (AD;LOF), Immunodeficiency 43 (AR;LOF)
BCL10	BCL10	protein_coding	LOF	AR	COVID-19 research	1.146	Blood/Immune	COVID-19 research (AR;LOF),Primary immunodeficiency or monogenic inflammatory bowel disease (AR;LOF)	.
BCL10	BCL10	protein_coding	LOF	AR	Primary immunodeficiency or monogenic inflammatory bowel disease	8.75	Blood/Immune	COVID-19 research (AR;LOF),Primary immunodeficiency or monogenic inflammatory bowel disease (AR;LOF)	.
BLM	BLM	protein_coding	LOF	AR	COVID-19 research	1.146	Blood/Immune	COVID-19 research (AR;LOF),Primary immunodeficiency or monogenic inflammatory bowel disease (AR;LOF),IUGR and IGF abnormalities (AR;LOF),Fetal anomalies (AR;LOF),DDG2P (AR;LOF),Haematological malignancies for rare disease (AR;LOF),Childhood solid tumours (AR;LOF),Childhood solid tumours cancer susceptibility (AR;LOF),Haematological malignancies cancer susceptibility (AR;LOF),Confirmed Fanconi ana…	Bloom syndrome (AR;LOF)
BLM	BLM	protein_coding	LOF	AR	Primary immunodeficiency or monogenic inflammatory bowel disease	8.75	Blood/Immune	COVID-19 research (AR;LOF),Primary immunodeficiency or monogenic inflammatory bowel disease (AR;LOF),IUGR and IGF abnormalities (AR;LOF),Fetal anomalies (AR;LOF),DDG2P (AR;LOF),Haematological malignancies for rare disease (AR;LOF),Childhood solid tumours (AR;LOF),Childhood solid tumours cancer susceptibility (AR;LOF),Haematological malignancies cancer susceptibility (AR;LOF),Confirmed Fanconi ana…	Bloom syndrome (AR;LOF)
BLNK	BLNK	protein_coding	LOF	AR	COVID-19 research	1.146	Blood/Immune	COVID-19 research (AR;LOF),Primary immunodeficiency or monogenic inflammatory bowel disease (AR;LOF)	.
BLNK	BLNK	protein_coding	LOF	AR	Primary immunodeficiency or monogenic inflammatory bowel disease	8.75	Blood/Immune	COVID-19 research (AR;LOF),Primary immunodeficiency or monogenic inflammatory bowel disease (AR;LOF)	.
BLOC1S3	BLOC1S3	protein_coding	LOF	AR	Inherited bleeding disorders	1.182	Blood/Immune	Inherited bleeding disorders (AR;LOF),Bleeding and platelet disorders (AR;LOF),Albinism or congenital nystagmus (AR;LOF)	Hermansky-Pudlak syndrome 8 (AR;LOF)
BLOC1S3	BLOC1S3	protein_coding	LOF	AR	Bleeding and platelet disorders	4.2	Blood/Immune	Inherited bleeding disorders (AR;LOF),Bleeding and platelet disorders (AR;LOF),Albinism or congenital nystagmus (AR;LOF)	Hermansky-Pudlak syndrome 8 (AR;LOF)
BLOC1S5	BLOC1S5	protein_coding	LOF	AR	Bleeding and platelet disorders	4.2	Blood/Immune	Bleeding and platelet disorders (AR;LOF),Albinism or congenital nystagmus (AR;LOF)	Hermansky-Pudlak syndrome 11 (AR;LOF)
BLOC1S6	BLOC1S6	protein_coding	LOF	AR	Inherited bleeding disorders	1.182	Blood/Immune	Inherited bleeding disorders (AR;LOF),Primary immunodeficiency or monogenic inflammatory bowel disease (AR;LOF),Bleeding and platelet disorders (AR;LOF),DDG2P (AR;LOF),Albinism or congenital nystagmus (AR;LOF)	Hermansky-Pudlak syndrome 9 (AR;LOF)
BLOC1S6	BLOC1S6	protein_coding	LOF	AR	Primary immunodeficiency or monogenic inflammatory bowel disease	8.75	Blood/Immune	Inherited bleeding disorders (AR;LOF),Primary immunodeficiency or monogenic inflammatory bowel disease (AR;LOF),Bleeding and platelet disorders (AR;LOF),DDG2P (AR;LOF),Albinism or congenital nystagmus (AR;LOF)	Hermansky-Pudlak syndrome 9 (AR;LOF)
BLOC1S6	BLOC1S6	protein_coding	LOF	AR	Bleeding and platelet disorders	4.2	Blood/Immune	Inherited bleeding disorders (AR;LOF),Primary immunodeficiency or monogenic inflammatory bowel disease (AR;LOF),Bleeding and platelet disorders (AR;LOF),DDG2P (AR;LOF),Albinism or congenital nystagmus (AR;LOF)	Hermansky-Pudlak syndrome 9 (AR;LOF)
BRCA1	BRCA1	protein_coding	LOF	AR	COVID-19 research	1.146	Blood/Immune	Additional findings health related (AD;LOF),Additional findings health related - adult specific (AD;LOF),Additional findings health related - CNV analysis adult specific (AD;LOF),Familial breast cancer (AD;LOF),Inherited pancreatic cancer (AD;LOF),Inherited prostate cancer (AD;LOF),COVID-19 research (AR;LOF),Fetal anomalies (AR;LOF),DDG2P (AR;LOF),Haematological malignancies for rare disease (AR;…	{Breast-ovarian cancer, familial, 1} (AD;LOF), Fanconi anemia, complementation group S (AR;LOF)
BRCA2	BRCA2	protein_coding	LOF	AR	COVID-19 research	1.146	Blood/Immune	Additional findings health related (AD;LOF),Additional findings health related - adult specific (AD;LOF),Additional findings health related - CNV analysis adult specific (AD;LOF),Familial breast cancer (AD;LOF),Ovarian cancer pertinent cancer susceptibility (AD;LOF),Adult solid tumours for rare disease (AD;LOF),Adult solid tumours cancer susceptibility (AD;LOF),Familial prostate cancer (AD;LOF),B…	{Breast-ovarian cancer, familial, 2} (AD;LOF), {Medulloblastoma} (Both;LOF), {Breast cancer, male, susceptibility to} (AD;LOF), {Prostate cancer} (AD;LOF), Wilms tumor (AD;LOF), {Glioblastoma 3} (AR;LOF), Fanconi anemia, complementation group D1 (AR;LOF)
BRCA2	BRCA2	protein_coding	LOF	AR	Cytopenias and congenital anaemias	1.123	Blood/Immune	Additional findings health related (AD;LOF),Additional findings health related - adult specific (AD;LOF),Additional findings health related - CNV analysis adult specific (AD;LOF),Familial breast cancer (AD;LOF),Ovarian cancer pertinent cancer susceptibility (AD;LOF),Adult solid tumours for rare disease (AD;LOF),Adult solid tumours cancer susceptibility (AD;LOF),Familial prostate cancer (AD;LOF),B…	{Breast-ovarian cancer, familial, 2} (AD;LOF), {Medulloblastoma} (Both;LOF), {Breast cancer, male, susceptibility to} (AD;LOF), {Prostate cancer} (AD;LOF), Wilms tumor (AD;LOF), {Glioblastoma 3} (AR;LOF), Fanconi anemia, complementation group D1 (AR;LOF)
BRIP1	BRIP1	protein_coding	LOF	AR	COVID-19 research	1.146	Blood/Immune	Ovarian cancer pertinent cancer susceptibility (AD;LOF),Adult solid tumours for rare disease (AD;LOF),Adult solid tumours cancer susceptibility (AD;LOF),Inherited ovarian cancer (without breast cancer) (AD;LOF),COVID-19 research (AR;LOF),Cytopenias and congenital anaemias (AR;LOF),Fetal anomalies (AR;LOF),DDG2P (AR;LOF),Radial dysplasia (AR;LOF),Limb disorders (AR;LOF),Haematological malignancies…	{Breast cancer, early-onset, susceptibility to} (AD;LOF)
BRIP1	BRIP1	protein_coding	LOF	AR	Cytopenias and congenital anaemias	1.123	Blood/Immune	Ovarian cancer pertinent cancer susceptibility (AD;LOF),Adult solid tumours for rare disease (AD;LOF),Adult solid tumours cancer susceptibility (AD;LOF),Inherited ovarian cancer (without breast cancer) (AD;LOF),COVID-19 research (AR;LOF),Cytopenias and congenital anaemias (AR;LOF),Fetal anomalies (AR;LOF),DDG2P (AR;LOF),Radial dysplasia (AR;LOF),Limb disorders (AR;LOF),Haematological malignancies…	{Breast cancer, early-onset, susceptibility to} (AD;LOF)
C1QA	C1QA	protein_coding	LOF	AR	COVID-19 research	1.146	Blood/Immune	COVID-19 research (AR;LOF),Primary immunodeficiency or monogenic inflammatory bowel disease (AR;LOF)	C1q deficiency 1 (AR;LOF)
C1QA	C1QA	protein_coding	LOF	AR	Primary immunodeficiency or monogenic inflammatory bowel disease	8.75	Blood/Immune	COVID-19 research (AR;LOF),Primary immunodeficiency or monogenic inflammatory bowel disease (AR;LOF)	C1q deficiency 1 (AR;LOF)
C1QB	C1QB	protein_coding	LOF	AR	COVID-19 research	1.146	Blood/Immune	COVID-19 research (AR;LOF),Primary immunodeficiency or monogenic inflammatory bowel disease (AR;LOF)	C1q deficiency 2 (AR;LOF)
C1QB	C1QB	protein_coding	LOF	AR	Primary immunodeficiency or monogenic inflammatory bowel disease	8.75	Blood/Immune	COVID-19 research (AR;LOF),Primary immunodeficiency or monogenic inflammatory bowel disease (AR;LOF)	C1q deficiency 2 (AR;LOF)
C1QC	C1QC	protein_coding	LOF	AR	COVID-19 research	1.146	Blood/Immune	COVID-19 research (AR;LOF),Primary immunodeficiency or monogenic inflammatory bowel disease (AR;LOF)	C1q deficiency 3 (AR;LOF)
C1QC	C1QC	protein_coding	LOF	AR	Primary immunodeficiency or monogenic inflammatory bowel disease	8.75	Blood/Immune	COVID-19 research (AR;LOF),Primary immunodeficiency or monogenic inflammatory bowel disease (AR;LOF)	C1q deficiency 3 (AR;LOF)
C1R	C1R	protein_coding	LOF	AR	Primary immunodeficiency or monogenic inflammatory bowel disease	8.75	Blood/Immune	Ehlers Danlos syndrome with a likely monogenic cause (AD;LOF),Primary immunodeficiency or monogenic inflammatory bowel disease (AR;LOF),COVID-19 research (Both;LOF)	Ehlers-Danlos syndrome, periodontal type, 1 (AD;LOF)
C1S	C1S	protein_coding	LOF	AR	Primary immunodeficiency or monogenic inflammatory bowel disease	8.75	Blood/Immune	Primary immunodeficiency or monogenic inflammatory bowel disease (AR;LOF),Ehlers Danlos syndrome with a likely monogenic cause (AD;GOF),COVID-19 research (Both;GOF)	Ehlers-Danlos syndrome, periodontal type, 2 (AD;GOF)
C2	C2	protein_coding	LOF	AR	COVID-19 research	1.146	Blood/Immune	COVID-19 research (AR;LOF),Primary immunodeficiency or monogenic inflammatory bowel disease (AR;LOF)	C2 deficiency (AR;LOF)
C2	C2	protein_coding	LOF	AR	Primary immunodeficiency or monogenic inflammatory bowel disease	8.75	Blood/Immune	COVID-19 research (AR;LOF),Primary immunodeficiency or monogenic inflammatory bowel disease (AR;LOF)	C2 deficiency (AR;LOF)
C2orf69	C2orf69	protein_coding	LOF	AR	Primary immunodeficiency or monogenic inflammatory bowel disease	8.75	Blood/Immune	Primary immunodeficiency or monogenic inflammatory bowel disease (AR;LOF),Fetal anomalies (AR;LOF),Possible mitochondrial disorder - nuclear genes (AR;LOF),Mitochondrial disorders (AR;LOF),White matter disorders and cerebral calcification - narrow panel (AR;LOF),Early onset or syndromic epilepsy (AR;LOF),Intellectual disability (AR;LOF)	Combined oxidative phosphorylation deficiency 53 (AR;LOF)
C3	C3	protein_coding	LOF	AR	Primary immunodeficiency or monogenic inflammatory bowel disease	8.75	Blood/Immune	Primary immunodeficiency or monogenic inflammatory bowel disease (AR;LOF),Atypical haemolytic uraemic syndrome (AD;GOF),Membranoproliferative glomerulonephritis including C3 glomerulopathy (AD;GOF),COVID-19 research (Both;GOF),Unexplained kidney failure in young people (Both;GOF),Unexplained young onset end-stage renal disease - additional genes (Both;GOF)	{Hemolytic uremic syndrome, atypical, susceptibility to, 5} (AD;GOF), C3 deficiency (AR;LOF)
C4A	C4A	protein_coding	LOF	AR	COVID-19 research	1.146	Blood/Immune	COVID-19 research (AR;LOF),Primary immunodeficiency or monogenic inflammatory bowel disease (AR;LOF)	C4a deficiency (AR;LOF)
C4A	C4A	protein_coding	LOF	AR	Primary immunodeficiency or monogenic inflammatory bowel disease	8.75	Blood/Immune	COVID-19 research (AR;LOF),Primary immunodeficiency or monogenic inflammatory bowel disease (AR;LOF)	C4a deficiency (AR;LOF)
C4B	C4B	protein_coding	LOF	AR	COVID-19 research	1.146	Blood/Immune	COVID-19 research (AR;LOF),Primary immunodeficiency or monogenic inflammatory bowel disease (AR;LOF)	.
C4B	C4B	protein_coding	LOF	AR	Primary immunodeficiency or monogenic inflammatory bowel disease	8.75	Blood/Immune	COVID-19 research (AR;LOF),Primary immunodeficiency or monogenic inflammatory bowel disease (AR;LOF)	.
C5	C5	protein_coding	LOF	AR	COVID-19 research	1.146	Blood/Immune	COVID-19 research (AR;LOF),Primary immunodeficiency or monogenic inflammatory bowel disease (AR;LOF)	C5 deficiency (AR;LOF)
C5	C5	protein_coding	LOF	AR	Primary immunodeficiency or monogenic inflammatory bowel disease	8.75	Blood/Immune	COVID-19 research (AR;LOF),Primary immunodeficiency or monogenic inflammatory bowel disease (AR;LOF)	C5 deficiency (AR;LOF)
C6	C6	protein_coding	LOF	AR	COVID-19 research	1.146	Blood/Immune	COVID-19 research (AR;LOF),Primary immunodeficiency or monogenic inflammatory bowel disease (AR;LOF)	C6 deficiency (AR;LOF)
C6	C6	protein_coding	LOF	AR	Primary immunodeficiency or monogenic inflammatory bowel disease	8.75	Blood/Immune	COVID-19 research (AR;LOF),Primary immunodeficiency or monogenic inflammatory bowel disease (AR;LOF)	C6 deficiency (AR;LOF)
C7	C7	protein_coding	LOF	AR	COVID-19 research	1.146	Blood/Immune	COVID-19 research (AR;LOF),Primary immunodeficiency or monogenic inflammatory bowel disease (AR;LOF)	.
C7	C7	protein_coding	LOF	AR	Primary immunodeficiency or monogenic inflammatory bowel disease	8.75	Blood/Immune	COVID-19 research (AR;LOF),Primary immunodeficiency or monogenic inflammatory bowel disease (AR;LOF)	.
C8A	C8A	protein_coding	LOF	AR	COVID-19 research	1.146	Blood/Immune	COVID-19 research (AR;LOF),Primary immunodeficiency or monogenic inflammatory bowel disease (AR;LOF)	C8 deficiency, type I (AR;LOF)
C8A	C8A	protein_coding	LOF	AR	Primary immunodeficiency or monogenic inflammatory bowel disease	8.75	Blood/Immune	COVID-19 research (AR;LOF),Primary immunodeficiency or monogenic inflammatory bowel disease (AR;LOF)	C8 deficiency, type I (AR;LOF)
C8B	C8B	protein_coding	LOF	AR	COVID-19 research	1.146	Blood/Immune	COVID-19 research (AR;LOF),Primary immunodeficiency or monogenic inflammatory bowel disease (AR;LOF)	C8 deficiency, type II (AR;LOF)
C8B	C8B	protein_coding	LOF	AR	Primary immunodeficiency or monogenic inflammatory bowel disease	8.75	Blood/Immune	COVID-19 research (AR;LOF),Primary immunodeficiency or monogenic inflammatory bowel disease (AR;LOF)	C8 deficiency, type II (AR;LOF)
C8G	C8G	protein_coding	LOF	AR	COVID-19 research	1.146	Blood/Immune	COVID-19 research (AR;LOF)	.
C9	C9	protein_coding	LOF	AR	COVID-19 research	1.146	Blood/Immune	COVID-19 research (AR;LOF),Primary immunodeficiency or monogenic inflammatory bowel disease (AR;LOF)	{Macular degeneration, age-related, 15, susceptibility to} (AD;LOF)
C9	C9	protein_coding	LOF	AR	Primary immunodeficiency or monogenic inflammatory bowel disease	8.75	Blood/Immune	COVID-19 research (AR;LOF),Primary immunodeficiency or monogenic inflammatory bowel disease (AR;LOF)	{Macular degeneration, age-related, 15, susceptibility to} (AD;LOF)
CARD9	CARD9	protein_coding	LOF	AR	COVID-19 research	1.146	Blood/Immune	COVID-19 research (AR;LOF),Primary immunodeficiency or monogenic inflammatory bowel disease (AR;LOF),Rare genetic inflammatory skin disorders (AR;LOF)	Immunodeficiency 103, susceptibility to fungal infection (AR;LOF)
CARD9	CARD9	protein_coding	LOF	AR	Primary immunodeficiency or monogenic inflammatory bowel disease	8.75	Blood/Immune	COVID-19 research (AR;LOF),Primary immunodeficiency or monogenic inflammatory bowel disease (AR;LOF),Rare genetic inflammatory skin disorders (AR;LOF)	Immunodeficiency 103, susceptibility to fungal infection (AR;LOF)
CARMIL2	CARMIL2	protein_coding	LOF	AR	COVID-19 research	1.146	Blood/Immune	COVID-19 research (AR;LOF),Primary immunodeficiency or monogenic inflammatory bowel disease (AR;LOF)	Immunodeficiency 58 (AR;LOF)
CARMIL2	CARMIL2	protein_coding	LOF	AR	Primary immunodeficiency or monogenic inflammatory bowel disease	8.75	Blood/Immune	COVID-19 research (AR;LOF),Primary immunodeficiency or monogenic inflammatory bowel disease (AR;LOF)	Immunodeficiency 58 (AR;LOF)
CASP8	CASP8	protein_coding	LOF	AR	COVID-19 research	1.146	Blood/Immune	COVID-19 research (AR;LOF),Primary immunodeficiency or monogenic inflammatory bowel disease (AR;LOF)	.
CASP8	CASP8	protein_coding	LOF	AR	Primary immunodeficiency or monogenic inflammatory bowel disease	8.75	Blood/Immune	COVID-19 research (AR;LOF),Primary immunodeficiency or monogenic inflammatory bowel disease (AR;LOF)	.
CBLB	CBLB	protein_coding	LOF	AR	Primary immunodeficiency or monogenic inflammatory bowel disease	8.75	Blood/Immune	Primary immunodeficiency or monogenic inflammatory bowel disease (AR;LOF)	Autoimmune disease, multisystem, infantile-onset, 3 (AR;LOF)
GIF	CBLIF	protein_coding	LOF	AR	Rare anaemia	3.13	Blood/Immune	Rare anaemia (AR;LOF),Undiagnosed metabolic disorders (AR;LOF),Likely inborn error of metabolism (AR;LOF)	Intrinsic factor deficiency (AR;LOF)
CCBE1	CCBE1	protein_coding	LOF	AR	COVID-19 research	1.146	Blood/Immune	COVID-19 research (AR;LOF),Primary immunodeficiency or monogenic inflammatory bowel disease (AR;LOF),Primary lymphoedema (AR;LOF),Fetal hydrops (AR;LOF),Fetal anomalies (AR;LOF),DDG2P (AR;LOF),Intestinal failure or congenital diarrhoea (AR;LOF),Vascular skin disorders (AR;LOF)	Hennekam lymphangiectasia-lymphedema syndrome 1 (AR;LOF)
CCBE1	CCBE1	protein_coding	LOF	AR	Primary immunodeficiency or monogenic inflammatory bowel disease	8.75	Blood/Immune	COVID-19 research (AR;LOF),Primary immunodeficiency or monogenic inflammatory bowel disease (AR;LOF),Primary lymphoedema (AR;LOF),Fetal hydrops (AR;LOF),Fetal anomalies (AR;LOF),DDG2P (AR;LOF),Intestinal failure or congenital diarrhoea (AR;LOF),Vascular skin disorders (AR;LOF)	Hennekam lymphangiectasia-lymphedema syndrome 1 (AR;LOF)
CD19	CD19	protein_coding	LOF	AR	COVID-19 research	1.146	Blood/Immune	COVID-19 research (AR;LOF),Primary immunodeficiency or monogenic inflammatory bowel disease (AR;LOF)	Immunodeficiency, common variable, 3 (AR;LOF)
CD19	CD19	protein_coding	LOF	AR	Primary immunodeficiency or monogenic inflammatory bowel disease	8.75	Blood/Immune	COVID-19 research (AR;LOF),Primary immunodeficiency or monogenic inflammatory bowel disease (AR;LOF)	Immunodeficiency, common variable, 3 (AR;LOF)
CD247	CD247	protein_coding	LOF	AR	COVID-19 research	1.146	Blood/Immune	COVID-19 research (AR;LOF),Primary immunodeficiency or monogenic inflammatory bowel disease (AR;LOF)	.
CD247	CD247	protein_coding	LOF	AR	Primary immunodeficiency or monogenic inflammatory bowel disease	8.75	Blood/Immune	COVID-19 research (AR;LOF),Primary immunodeficiency or monogenic inflammatory bowel disease (AR;LOF)	.
CD27	CD27	protein_coding	LOF	AR	COVID-19 research	1.146	Blood/Immune	COVID-19 research (AR;LOF),Primary immunodeficiency or monogenic inflammatory bowel disease (AR;LOF)	Lymphoproliferative syndrome 2 (AR;LOF)
CD27	CD27	protein_coding	LOF	AR	Primary immunodeficiency or monogenic inflammatory bowel disease	8.75	Blood/Immune	COVID-19 research (AR;LOF),Primary immunodeficiency or monogenic inflammatory bowel disease (AR;LOF)	Lymphoproliferative syndrome 2 (AR;LOF)
CD3D	CD3D	protein_coding	LOF	AR	COVID-19 research	1.146	Blood/Immune	COVID-19 research (AR;LOF),Primary immunodeficiency or monogenic inflammatory bowel disease (AR;LOF)	Immunodeficiency 19, severe combined (AR;LOF)
CD3D	CD3D	protein_coding	LOF	AR	Primary immunodeficiency or monogenic inflammatory bowel disease	8.75	Blood/Immune	COVID-19 research (AR;LOF),Primary immunodeficiency or monogenic inflammatory bowel disease (AR;LOF)	Immunodeficiency 19, severe combined (AR;LOF)
CD3E	CD3E	protein_coding	LOF	AR	COVID-19 research	1.146	Blood/Immune	COVID-19 research (AR;LOF),Primary immunodeficiency or monogenic inflammatory bowel disease (AR;LOF)	Immunodeficiency 18 (AR;LOF), Immunodeficiency 18, SCID variant (AR;LOF)
CD3E	CD3E	protein_coding	LOF	AR	Primary immunodeficiency or monogenic inflammatory bowel disease	8.75	Blood/Immune	COVID-19 research (AR;LOF),Primary immunodeficiency or monogenic inflammatory bowel disease (AR;LOF)	Immunodeficiency 18 (AR;LOF), Immunodeficiency 18, SCID variant (AR;LOF)
CD3G	CD3G	protein_coding	LOF	AR	COVID-19 research	1.146	Blood/Immune	COVID-19 research (AR;LOF),Primary immunodeficiency or monogenic inflammatory bowel disease (AR;LOF),Infantile enterocolitis & monogenic inflammatory bowel disease (AR;LOF)	Immunodeficiency 17, CD3 gamma deficient (AR;LOF)
CD3G	CD3G	protein_coding	LOF	AR	Primary immunodeficiency or monogenic inflammatory bowel disease	8.75	Blood/Immune	COVID-19 research (AR;LOF),Primary immunodeficiency or monogenic inflammatory bowel disease (AR;LOF),Infantile enterocolitis & monogenic inflammatory bowel disease (AR;LOF)	Immunodeficiency 17, CD3 gamma deficient (AR;LOF)
CD4	CD4	protein_coding	LOF	AR	Primary immunodeficiency or monogenic inflammatory bowel disease	8.75	Blood/Immune	Primary immunodeficiency or monogenic inflammatory bowel disease (AR;LOF)	Immunodeficiency 79 (AR;LOF)
CD40	CD40	protein_coding	LOF	AR	COVID-19 research	1.146	Blood/Immune	COVID-19 research (AR;LOF),Primary immunodeficiency or monogenic inflammatory bowel disease (AR;LOF)	Immunodeficiency with hyper-IgM, type 3 (AR;LOF)
CD40	CD40	protein_coding	LOF	AR	Primary immunodeficiency or monogenic inflammatory bowel disease	8.75	Blood/Immune	COVID-19 research (AR;LOF),Primary immunodeficiency or monogenic inflammatory bowel disease (AR;LOF)	Immunodeficiency with hyper-IgM, type 3 (AR;LOF)
CD55	CD55	protein_coding	LOF	AR	COVID-19 research	1.146	Blood/Immune	COVID-19 research (AR;LOF),Primary immunodeficiency or monogenic inflammatory bowel disease (AR;LOF),Intestinal failure or congenital diarrhoea (AR;LOF)	Complement hyperactivation, angiopathic thrombosis, and protein-losing enteropathy (AR;LOF)
CD55	CD55	protein_coding	LOF	AR	Primary immunodeficiency or monogenic inflammatory bowel disease	8.75	Blood/Immune	COVID-19 research (AR;LOF),Primary immunodeficiency or monogenic inflammatory bowel disease (AR;LOF),Intestinal failure or congenital diarrhoea (AR;LOF)	Complement hyperactivation, angiopathic thrombosis, and protein-losing enteropathy (AR;LOF)
CD59	CD59	protein_coding	LOF	AR	COVID-19 research	1.146	Blood/Immune	COVID-19 research (AR;LOF),Primary immunodeficiency or monogenic inflammatory bowel disease (AR;LOF),Cytopenias and congenital anaemias (AR;LOF),Rare anaemia (AR;LOF),Hereditary neuropathy (AR;LOF),Hereditary neuropathy or pain disorder (AR;LOF)	Hemolytic anemia, CD59-mediated, with or without immune-mediated polyneuropathy (AR;LOF)
CD59	CD59	protein_coding	LOF	AR	Primary immunodeficiency or monogenic inflammatory bowel disease	8.75	Blood/Immune	COVID-19 research (AR;LOF),Primary immunodeficiency or monogenic inflammatory bowel disease (AR;LOF),Cytopenias and congenital anaemias (AR;LOF),Rare anaemia (AR;LOF),Hereditary neuropathy (AR;LOF),Hereditary neuropathy or pain disorder (AR;LOF)	Hemolytic anemia, CD59-mediated, with or without immune-mediated polyneuropathy (AR;LOF)
CD59	CD59	protein_coding	LOF	AR	Cytopenias and congenital anaemias	1.123	Blood/Immune	COVID-19 research (AR;LOF),Primary immunodeficiency or monogenic inflammatory bowel disease (AR;LOF),Cytopenias and congenital anaemias (AR;LOF),Rare anaemia (AR;LOF),Hereditary neuropathy (AR;LOF),Hereditary neuropathy or pain disorder (AR;LOF)	Hemolytic anemia, CD59-mediated, with or without immune-mediated polyneuropathy (AR;LOF)
CD59	CD59	protein_coding	LOF	AR	Rare anaemia	3.13	Blood/Immune	COVID-19 research (AR;LOF),Primary immunodeficiency or monogenic inflammatory bowel disease (AR;LOF),Cytopenias and congenital anaemias (AR;LOF),Rare anaemia (AR;LOF),Hereditary neuropathy (AR;LOF),Hereditary neuropathy or pain disorder (AR;LOF)	Hemolytic anemia, CD59-mediated, with or without immune-mediated polyneuropathy (AR;LOF)
CD70	CD70	protein_coding	LOF	AR	COVID-19 research	1.146	Blood/Immune	COVID-19 research (AR;LOF),Primary immunodeficiency or monogenic inflammatory bowel disease (AR;LOF)	Lymphoproliferative syndrome 3 (AR;LOF)
CD70	CD70	protein_coding	LOF	AR	Primary immunodeficiency or monogenic inflammatory bowel disease	8.75	Blood/Immune	COVID-19 research (AR;LOF),Primary immunodeficiency or monogenic inflammatory bowel disease (AR;LOF)	Lymphoproliferative syndrome 3 (AR;LOF)
CD79A	CD79A	protein_coding	LOF	AR	COVID-19 research	1.146	Blood/Immune	COVID-19 research (AR;LOF),Primary immunodeficiency or monogenic inflammatory bowel disease (AR;LOF)	Agammaglobulinemia 3 (AR;LOF)
CD79A	CD79A	protein_coding	LOF	AR	Primary immunodeficiency or monogenic inflammatory bowel disease	8.75	Blood/Immune	COVID-19 research (AR;LOF),Primary immunodeficiency or monogenic inflammatory bowel disease (AR;LOF)	Agammaglobulinemia 3 (AR;LOF)
CD79B	CD79B	protein_coding	LOF	AR	COVID-19 research	1.146	Blood/Immune	COVID-19 research (AR;LOF),Primary immunodeficiency or monogenic inflammatory bowel disease (AR;LOF)	Agammaglobulinemia 6 (AR;LOF)
CD79B	CD79B	protein_coding	LOF	AR	Primary immunodeficiency or monogenic inflammatory bowel disease	8.75	Blood/Immune	COVID-19 research (AR;LOF),Primary immunodeficiency or monogenic inflammatory bowel disease (AR;LOF)	Agammaglobulinemia 6 (AR;LOF)
CD81	CD81	protein_coding	LOF	AR	COVID-19 research	1.146	Blood/Immune	COVID-19 research (AR;LOF),Primary immunodeficiency or monogenic inflammatory bowel disease (AR;LOF)	Immunodeficiency, common variable, 6 (AR;LOF)
CD81	CD81	protein_coding	LOF	AR	Primary immunodeficiency or monogenic inflammatory bowel disease	8.75	Blood/Immune	COVID-19 research (AR;LOF),Primary immunodeficiency or monogenic inflammatory bowel disease (AR;LOF)	Immunodeficiency, common variable, 6 (AR;LOF)
CDAN1	CDAN1	protein_coding	LOF	AR	Cytopenias and congenital anaemias	1.123	Blood/Immune	Cytopenias and congenital anaemias (AR;LOF),Rare anaemia (AR;LOF),Fetal hydrops (AR;LOF),Fetal anomalies (AR;LOF)	Dyserythropoietic anemia, congenital, type Ia (AR;LOF)
CDAN1	CDAN1	protein_coding	LOF	AR	Rare anaemia	3.13	Blood/Immune	Cytopenias and congenital anaemias (AR;LOF),Rare anaemia (AR;LOF),Fetal hydrops (AR;LOF),Fetal anomalies (AR;LOF)	Dyserythropoietic anemia, congenital, type Ia (AR;LOF)
CDCA7	CDCA7	protein_coding	LOF	AR	COVID-19 research	1.146	Blood/Immune	COVID-19 research (AR;LOF),Primary immunodeficiency or monogenic inflammatory bowel disease (AR;LOF)	Immunodeficiency-centromeric instability-facial anomalies syndrome 3 (AR;LOF)
CDCA7	CDCA7	protein_coding	LOF	AR	Primary immunodeficiency or monogenic inflammatory bowel disease	8.75	Blood/Immune	COVID-19 research (AR;LOF),Primary immunodeficiency or monogenic inflammatory bowel disease (AR;LOF)	Immunodeficiency-centromeric instability-facial anomalies syndrome 3 (AR;LOF)
C15orf41	CDIN1	protein_coding	LOF	AR	Cytopenias and congenital anaemias	1.123	Blood/Immune	Cytopenias and congenital anaemias (AR;LOF),Rare anaemia (AR;LOF)	Dyserythropoietic anemia, congenital, type Ib (AR;LOF)
C15orf41	CDIN1	protein_coding	LOF	AR	Rare anaemia	3.13	Blood/Immune	Cytopenias and congenital anaemias (AR;LOF),Rare anaemia (AR;LOF)	Dyserythropoietic anemia, congenital, type Ib (AR;LOF)
CFD	CFD	protein_coding	LOF	AR	COVID-19 research	1.146	Blood/Immune	COVID-19 research (AR;LOF),Primary immunodeficiency or monogenic inflammatory bowel disease (AR;LOF)	Complement factor D deficiency (AR;LOF)
CFD	CFD	protein_coding	LOF	AR	Primary immunodeficiency or monogenic inflammatory bowel disease	8.75	Blood/Immune	COVID-19 research (AR;LOF),Primary immunodeficiency or monogenic inflammatory bowel disease (AR;LOF)	Complement factor D deficiency (AR;LOF)
CFI	CFI	protein_coding	LOF	AR	Primary immunodeficiency or monogenic inflammatory bowel disease	8.75	Blood/Immune	Primary immunodeficiency or monogenic inflammatory bowel disease (AR;LOF),COVID-19 research (Both;LOF),Atypical haemolytic uraemic syndrome (Both;LOF),Membranoproliferative glomerulonephritis including C3 glomerulopathy (Both;LOF),Unexplained kidney failure in young people (Both;LOF)	{Hemolytic uremic syndrome, atypical, susceptibility to, 3} (AD;LOF), {Macular degeneration, age-related, 13, susceptibility to} (AD;LOF), Complement factor I deficiency (AR;LOF)
CFTR	CFTR	protein_coding	LOF	AR	COVID-19 research	1.146	Blood/Immune	COVID-19 research (AR;LOF),Fetal anomalies (AR;LOF),Neonatal cholestasis (AR;LOF),Cholestasis (AR;LOF),Pancreatitis (AR;LOF),Non-CF bronchiectasis (AR;LOF),Respiratory ciliopathies including non-CF bronchiectasis (AR;LOF),Cystic fibrosis diagnostic test (AR;LOF)	{Bronchiectasis with or without elevated sweat chloride 1, modifier of} (AD;LOF), {Pancreatitis, hereditary} (AD;LOF), Congenital bilateral absence of vas deferens (AR;LOF), Cystic fibrosis (AR;LOF)
CHST14	CHST14	protein_coding	LOF	AR	Inherited bleeding disorders	1.182	Blood/Immune	Inherited bleeding disorders (AR;LOF),Bleeding and platelet disorders (AR;LOF),Fetal anomalies (AR;LOF),DDG2P (AR;LOF),Congenital disorders of glycosylation (AR;LOF),Undiagnosed metabolic disorders (AR;LOF),Arthrogryposis (AR;LOF),Skeletal dysplasia (AR;LOF),Ehlers Danlos syndrome with a likely monogenic cause (AR;LOF),Clefting (AR;LOF),Likely inborn error of metabolism (AR;LOF)	Ehlers-Danlos syndrome, musculocontractural type 1 (AR;LOF)
CHST14	CHST14	protein_coding	LOF	AR	Bleeding and platelet disorders	4.2	Blood/Immune	Inherited bleeding disorders (AR;LOF),Bleeding and platelet disorders (AR;LOF),Fetal anomalies (AR;LOF),DDG2P (AR;LOF),Congenital disorders of glycosylation (AR;LOF),Undiagnosed metabolic disorders (AR;LOF),Arthrogryposis (AR;LOF),Skeletal dysplasia (AR;LOF),Ehlers Danlos syndrome with a likely monogenic cause (AR;LOF),Clefting (AR;LOF),Likely inborn error of metabolism (AR;LOF)	Ehlers-Danlos syndrome, musculocontractural type 1 (AR;LOF)
CIB1	CIB1	protein_coding	LOF	AR	COVID-19 research	1.146	Blood/Immune	COVID-19 research (AR;LOF),Primary immunodeficiency or monogenic inflammatory bowel disease (AR;LOF),Pigmentary skin disorders (AR;LOF),Epidermodysplasia verruciformis (AR;LOF)	{Epidermodysplasia verruciformis, susceptibility to, 3} (AR;LOF)
CIB1	CIB1	protein_coding	LOF	AR	Primary immunodeficiency or monogenic inflammatory bowel disease	8.75	Blood/Immune	COVID-19 research (AR;LOF),Primary immunodeficiency or monogenic inflammatory bowel disease (AR;LOF),Pigmentary skin disorders (AR;LOF),Epidermodysplasia verruciformis (AR;LOF)	{Epidermodysplasia verruciformis, susceptibility to, 3} (AR;LOF)
CLPB	CLPB	protein_coding	LOF	AR	COVID-19 research	1.146	Blood/Immune	COVID-19 research (AR;LOF),DDG2P (AR;LOF),Primary immunodeficiency or monogenic inflammatory bowel disease (Both;LOF),Cytopenia - NOT Fanconi anaemia (Both;LOF),Fetal anomalies (Both;LOF),Undiagnosed metabolic disorders (Both;LOF),Possible mitochondrial disorder - nuclear genes (Both;LOF),Mitochondrial disorders (Both;LOF),Early onset or syndromic epilepsy (Both;LOF),Childhood onset dystonia, cho…	3-methylglutaconic aciduria, type VIIA, autosomal dominant (AD;LOF), Neutropenia, severe congenital, 9, autosomal dominant (AD;LOF), 3-methylglutaconic aciduria, type VIIB, autosomal recessive (AR;LOF)
COL7A1	COL7A1	protein_coding	LOF	AR	Primary immunodeficiency or monogenic inflammatory bowel disease	8.75	Blood/Immune	Primary immunodeficiency or monogenic inflammatory bowel disease (AR;LOF),Epidermolysis bullosa (Both;LOF),Epidermolysis bullosa and congenital skin fragility (Both;LOF)	Epidermolysis bullosa dystrophica, autosomal dominant (AD;LOF), Epidermolysis bullosa dystrophica, Bart type (AD;LOF), Nail disorder, nonsyndromic congenital, 8 (AD;LOF), Epidermolysis bullosa pruriginosa (Both;LOF), Epidermolysis bullosa, pretibial (Both;LOF), Transient bullous of the newborn (Both;LOF), Epidermolysis bullosa dystrophica inversa (AR;LOF), Epidermolysis bullosa dystrophica, autos…
CSF2RA	CSF2RA	protein_coding	LOF	AR	COVID-19 research	1.146	Blood/Immune	COVID-19 research (PsAR;LOF),Primary immunodeficiency or monogenic inflammatory bowel disease (PsAR;LOF),Pulmonary fibrosis familial (PsAR;LOF),Familial pulmonary fibrosis (PsAR;LOF)	Surfactant metabolism dysfunction, pulmonary, 4 (PsAR;LOF)
CSF2RA	CSF2RA	protein_coding	LOF	AR	Primary immunodeficiency or monogenic inflammatory bowel disease	8.75	Blood/Immune	COVID-19 research (PsAR;LOF),Primary immunodeficiency or monogenic inflammatory bowel disease (PsAR;LOF),Pulmonary fibrosis familial (PsAR;LOF),Familial pulmonary fibrosis (PsAR;LOF)	Surfactant metabolism dysfunction, pulmonary, 4 (PsAR;LOF)
CSF2RB	CSF2RB	protein_coding	LOF	AR	COVID-19 research	1.146	Blood/Immune	COVID-19 research (AR;LOF),Primary immunodeficiency or monogenic inflammatory bowel disease (AR;LOF),Familial pulmonary fibrosis (AR;LOF),Pulmonary fibrosis familial (AR;LOF)	Surfactant metabolism dysfunction, pulmonary, 5 (AR;LOF)
CSF2RB	CSF2RB	protein_coding	LOF	AR	Primary immunodeficiency or monogenic inflammatory bowel disease	8.75	Blood/Immune	COVID-19 research (AR;LOF),Primary immunodeficiency or monogenic inflammatory bowel disease (AR;LOF),Familial pulmonary fibrosis (AR;LOF),Pulmonary fibrosis familial (AR;LOF)	Surfactant metabolism dysfunction, pulmonary, 5 (AR;LOF)
CSF3R	CSF3R	protein_coding	LOF	AR	COVID-19 research	1.146	Blood/Immune	COVID-19 research (AR;LOF),Primary immunodeficiency or monogenic inflammatory bowel disease (AR;LOF),Cytopenias and congenital anaemias (AR;LOF),Cytopenia - NOT Fanconi anaemia (AR;LOF),Monitoring for G(M)CSF escape mutations (AR;LOF)	Neutropenia, severe congenital, 7, autosomal recessive (AR;LOF)
CSF3R	CSF3R	protein_coding	LOF	AR	Primary immunodeficiency or monogenic inflammatory bowel disease	8.75	Blood/Immune	COVID-19 research (AR;LOF),Primary immunodeficiency or monogenic inflammatory bowel disease (AR;LOF),Cytopenias and congenital anaemias (AR;LOF),Cytopenia - NOT Fanconi anaemia (AR;LOF),Monitoring for G(M)CSF escape mutations (AR;LOF)	Neutropenia, severe congenital, 7, autosomal recessive (AR;LOF)
CSF3R	CSF3R	protein_coding	LOF	AR	Cytopenias and congenital anaemias	1.123	Blood/Immune	COVID-19 research (AR;LOF),Primary immunodeficiency or monogenic inflammatory bowel disease (AR;LOF),Cytopenias and congenital anaemias (AR;LOF),Cytopenia - NOT Fanconi anaemia (AR;LOF),Monitoring for G(M)CSF escape mutations (AR;LOF)	Neutropenia, severe congenital, 7, autosomal recessive (AR;LOF)
CSF3R	CSF3R	protein_coding	LOF	AR	Cytopenia - NOT Fanconi anaemia	4.28	Blood/Immune	COVID-19 research (AR;LOF),Primary immunodeficiency or monogenic inflammatory bowel disease (AR;LOF),Cytopenias and congenital anaemias (AR;LOF),Cytopenia - NOT Fanconi anaemia (AR;LOF),Monitoring for G(M)CSF escape mutations (AR;LOF)	Neutropenia, severe congenital, 7, autosomal recessive (AR;LOF)
CTC1	CTC1	protein_coding	LOF	AR	COVID-19 research	1.146	Blood/Immune	COVID-19 research (AR;LOF),Cytopenias and congenital anaemias (AR;LOF),Cytopenia - NOT Fanconi anaemia (AR;LOF),Fetal anomalies (AR;LOF),DDG2P (AR;LOF),Haematological malignancies for rare disease (AR;LOF),Haematological malignancies cancer susceptibility (AR;LOF),White matter disorders and cerebral calcification - narrow panel (AR;LOF),Intracerebral calcification disorders (AR;LOF),Pulmonary fib…	Cerebroretinal microangiopathy with calcifications and cysts (AR;LOF)
CTC1	CTC1	protein_coding	LOF	AR	Cytopenias and congenital anaemias	1.123	Blood/Immune	COVID-19 research (AR;LOF),Cytopenias and congenital anaemias (AR;LOF),Cytopenia - NOT Fanconi anaemia (AR;LOF),Fetal anomalies (AR;LOF),DDG2P (AR;LOF),Haematological malignancies for rare disease (AR;LOF),Haematological malignancies cancer susceptibility (AR;LOF),White matter disorders and cerebral calcification - narrow panel (AR;LOF),Intracerebral calcification disorders (AR;LOF),Pulmonary fib…	Cerebroretinal microangiopathy with calcifications and cysts (AR;LOF)
CTC1	CTC1	protein_coding	LOF	AR	Cytopenia - NOT Fanconi anaemia	4.28	Blood/Immune	COVID-19 research (AR;LOF),Cytopenias and congenital anaemias (AR;LOF),Cytopenia - NOT Fanconi anaemia (AR;LOF),Fetal anomalies (AR;LOF),DDG2P (AR;LOF),Haematological malignancies for rare disease (AR;LOF),Haematological malignancies cancer susceptibility (AR;LOF),White matter disorders and cerebral calcification - narrow panel (AR;LOF),Intracerebral calcification disorders (AR;LOF),Pulmonary fib…	Cerebroretinal microangiopathy with calcifications and cysts (AR;LOF)
CTSC	CTSC	protein_coding	LOF	AR	COVID-19 research	1.146	Blood/Immune	COVID-19 research (AR;LOF),Primary immunodeficiency or monogenic inflammatory bowel disease (AR;LOF),Undiagnosed metabolic disorders (AR;LOF),Skeletal dysplasia (AR;LOF),Palmoplantar keratoderma and erythrokeratodermas (AR;LOF),Palmoplantar keratodermas (AR;LOF),Likely inborn error of metabolism (AR;LOF)	Haim-Munk syndrome (AR;LOF), Papillon-Lefevre syndrome (AR;LOF), Periodontitis 1, juvenile (AR;LOF)
CTSC	CTSC	protein_coding	LOF	AR	Primary immunodeficiency or monogenic inflammatory bowel disease	8.75	Blood/Immune	COVID-19 research (AR;LOF),Primary immunodeficiency or monogenic inflammatory bowel disease (AR;LOF),Undiagnosed metabolic disorders (AR;LOF),Skeletal dysplasia (AR;LOF),Palmoplantar keratoderma and erythrokeratodermas (AR;LOF),Palmoplantar keratodermas (AR;LOF),Likely inborn error of metabolism (AR;LOF)	Haim-Munk syndrome (AR;LOF), Papillon-Lefevre syndrome (AR;LOF), Periodontitis 1, juvenile (AR;LOF)
CUBN	CUBN	protein_coding	LOF	AR	Cytopenias and congenital anaemias	1.123	Blood/Immune	Cytopenias and congenital anaemias (AR;LOF),Rare anaemia (AR;LOF),Undiagnosed metabolic disorders (AR;LOF),Unexplained kidney failure in young people (AR;LOF),Proteinuric renal disease (AR;LOF),Likely inborn error of metabolism (AR;LOF)	Imerslund-Grasbeck syndrome 1 (AR;LOF)
CUBN	CUBN	protein_coding	LOF	AR	Rare anaemia	3.13	Blood/Immune	Cytopenias and congenital anaemias (AR;LOF),Rare anaemia (AR;LOF),Undiagnosed metabolic disorders (AR;LOF),Unexplained kidney failure in young people (AR;LOF),Proteinuric renal disease (AR;LOF),Likely inborn error of metabolism (AR;LOF)	Imerslund-Grasbeck syndrome 1 (AR;LOF)
CXCR2	CXCR2	protein_coding	LOF	AR	Primary immunodeficiency or monogenic inflammatory bowel disease	8.75	Blood/Immune	Primary immunodeficiency or monogenic inflammatory bowel disease (AR;LOF),Cytopenia - NOT Fanconi anaemia (AR;LOF)	.
CXCR2	CXCR2	protein_coding	LOF	AR	Cytopenia - NOT Fanconi anaemia	4.28	Blood/Immune	Primary immunodeficiency or monogenic inflammatory bowel disease (AR;LOF),Cytopenia - NOT Fanconi anaemia (AR;LOF)	.
CYB5R3	CYB5R3	protein_coding	LOF	AR	Rare anaemia	3.13	Blood/Immune	Rare anaemia (AR;LOF),DDG2P (AR;LOF)	Methemoglobinemia, type I (AR;LOF), Methemoglobinemia, type II (AR;LOF)
CYBA	CYBA	protein_coding	LOF	AR	COVID-19 research	1.146	Blood/Immune	COVID-19 research (AR;LOF),Primary immunodeficiency or monogenic inflammatory bowel disease (AR;LOF),Infantile enterocolitis & monogenic inflammatory bowel disease (AR;LOF),Gastrointestinal epithelial barrier disorders (AR;LOF)	Chronic granulomatous disease 4, autosomal recessive (AR;LOF)
CYBA	CYBA	protein_coding	LOF	AR	Primary immunodeficiency or monogenic inflammatory bowel disease	8.75	Blood/Immune	COVID-19 research (AR;LOF),Primary immunodeficiency or monogenic inflammatory bowel disease (AR;LOF),Infantile enterocolitis & monogenic inflammatory bowel disease (AR;LOF),Gastrointestinal epithelial barrier disorders (AR;LOF)	Chronic granulomatous disease 4, autosomal recessive (AR;LOF)
C17orf62	CYBC1	protein_coding	LOF	AR	COVID-19 research	1.146	Blood/Immune	COVID-19 research (AR;LOF),Primary immunodeficiency or monogenic inflammatory bowel disease (AR;LOF)	Chronic granulomatous disease 5, autosomal recessive (AR;LOF)
C17orf62	CYBC1	protein_coding	LOF	AR	Primary immunodeficiency or monogenic inflammatory bowel disease	8.75	Blood/Immune	COVID-19 research (AR;LOF),Primary immunodeficiency or monogenic inflammatory bowel disease (AR;LOF)	Chronic granulomatous disease 5, autosomal recessive (AR;LOF)
DCLRE1C	DCLRE1C	protein_coding	LOF	AR	COVID-19 research	1.146	Blood/Immune	COVID-19 research (AR;LOF),Primary immunodeficiency or monogenic inflammatory bowel disease (AR;LOF),Infantile enterocolitis & monogenic inflammatory bowel disease (AR;LOF),Gastrointestinal epithelial barrier disorders (AR;LOF)	Omenn syndrome (AR;LOF), Severe combined immunodeficiency, Athabascan type (AR;LOF)
DCLRE1C	DCLRE1C	protein_coding	LOF	AR	Primary immunodeficiency or monogenic inflammatory bowel disease	8.75	Blood/Immune	COVID-19 research (AR;LOF),Primary immunodeficiency or monogenic inflammatory bowel disease (AR;LOF),Infantile enterocolitis & monogenic inflammatory bowel disease (AR;LOF),Gastrointestinal epithelial barrier disorders (AR;LOF)	Omenn syndrome (AR;LOF), Severe combined immunodeficiency, Athabascan type (AR;LOF)
DGKE	DGKE	protein_coding	LOF	AR	Atypical haemolytic uraemic syndrome	3.7	Blood/Immune	Atypical haemolytic uraemic syndrome (AR;LOF),Membranoproliferative glomerulonephritis including C3 glomerulopathy (AR;LOF),Unexplained kidney failure in young people (AR;LOF)	{Hemolytic uremic syndrome, atypical, susceptibility to, 7} (AR;LOF), Nephrotic syndrome, type 7 (AR;LOF)
DHFR	DHFR	protein_coding	LOF	AR	Cytopenias and congenital anaemias	1.123	Blood/Immune	Cytopenias and congenital anaemias (AR;LOF),Rare anaemia (AR;LOF),Fetal anomalies (AR;LOF),DDG2P (AR;LOF),Cerebral folate deficiency (AR;LOF),Undiagnosed metabolic disorders (AR;LOF),Neurotransmitter disorders (AR;LOF),Likely inborn error of metabolism (AR;LOF),Intellectual disability (AR;LOF)	Megaloblastic anemia due to dihydrofolate reductase deficiency (AR;LOF)
DHFR	DHFR	protein_coding	LOF	AR	Rare anaemia	3.13	Blood/Immune	Cytopenias and congenital anaemias (AR;LOF),Rare anaemia (AR;LOF),Fetal anomalies (AR;LOF),DDG2P (AR;LOF),Cerebral folate deficiency (AR;LOF),Undiagnosed metabolic disorders (AR;LOF),Neurotransmitter disorders (AR;LOF),Likely inborn error of metabolism (AR;LOF),Intellectual disability (AR;LOF)	Megaloblastic anemia due to dihydrofolate reductase deficiency (AR;LOF)
DNAJC21	DNAJC21	protein_coding	LOF	AR	COVID-19 research	1.146	Blood/Immune	COVID-19 research (AR;LOF),Primary immunodeficiency or monogenic inflammatory bowel disease (AR;LOF),Cytopenias and congenital anaemias (AR;LOF),Cytopenia - NOT Fanconi anaemia (AR;LOF),Haematological malignancies cancer susceptibility (AR;LOF)	Bone marrow failure syndrome 3 (AR;LOF)
DNAJC21	DNAJC21	protein_coding	LOF	AR	Primary immunodeficiency or monogenic inflammatory bowel disease	8.75	Blood/Immune	COVID-19 research (AR;LOF),Primary immunodeficiency or monogenic inflammatory bowel disease (AR;LOF),Cytopenias and congenital anaemias (AR;LOF),Cytopenia - NOT Fanconi anaemia (AR;LOF),Haematological malignancies cancer susceptibility (AR;LOF)	Bone marrow failure syndrome 3 (AR;LOF)
DNAJC21	DNAJC21	protein_coding	LOF	AR	Cytopenias and congenital anaemias	1.123	Blood/Immune	COVID-19 research (AR;LOF),Primary immunodeficiency or monogenic inflammatory bowel disease (AR;LOF),Cytopenias and congenital anaemias (AR;LOF),Cytopenia - NOT Fanconi anaemia (AR;LOF),Haematological malignancies cancer susceptibility (AR;LOF)	Bone marrow failure syndrome 3 (AR;LOF)
DNAJC21	DNAJC21	protein_coding	LOF	AR	Cytopenia - NOT Fanconi anaemia	4.28	Blood/Immune	COVID-19 research (AR;LOF),Primary immunodeficiency or monogenic inflammatory bowel disease (AR;LOF),Cytopenias and congenital anaemias (AR;LOF),Cytopenia - NOT Fanconi anaemia (AR;LOF),Haematological malignancies cancer susceptibility (AR;LOF)	Bone marrow failure syndrome 3 (AR;LOF)
DOCK8	DOCK8	protein_coding	LOF	AR	Severe multi-system atopic disease with high IgE	1.9	Blood/Immune	Severe multi-system atopic disease with high IgE (AR;LOF),COVID-19 research (AR;LOF),Primary immunodeficiency or monogenic inflammatory bowel disease (AR;LOF),DDG2P (AR;LOF),Infantile enterocolitis & monogenic inflammatory bowel disease (AR;LOF),Gastrointestinal epithelial barrier disorders (AR;LOF),Haematological malignancies for rare disease (AR;LOF),Haematological malignancies cancer susceptib…	Hyper-IgE syndrome 2, autosomal recessive, with recurrent infections (AR;LOF)
DOCK8	DOCK8	protein_coding	LOF	AR	COVID-19 research	1.146	Blood/Immune	Severe multi-system atopic disease with high IgE (AR;LOF),COVID-19 research (AR;LOF),Primary immunodeficiency or monogenic inflammatory bowel disease (AR;LOF),DDG2P (AR;LOF),Infantile enterocolitis & monogenic inflammatory bowel disease (AR;LOF),Gastrointestinal epithelial barrier disorders (AR;LOF),Haematological malignancies for rare disease (AR;LOF),Haematological malignancies cancer susceptib…	Hyper-IgE syndrome 2, autosomal recessive, with recurrent infections (AR;LOF)
DOCK8	DOCK8	protein_coding	LOF	AR	Primary immunodeficiency or monogenic inflammatory bowel disease	8.75	Blood/Immune	Severe multi-system atopic disease with high IgE (AR;LOF),COVID-19 research (AR;LOF),Primary immunodeficiency or monogenic inflammatory bowel disease (AR;LOF),DDG2P (AR;LOF),Infantile enterocolitis & monogenic inflammatory bowel disease (AR;LOF),Gastrointestinal epithelial barrier disorders (AR;LOF),Haematological malignancies for rare disease (AR;LOF),Haematological malignancies cancer susceptib…	Hyper-IgE syndrome 2, autosomal recessive, with recurrent infections (AR;LOF)
DTNBP1	DTNBP1	protein_coding	LOF	AR	Inherited bleeding disorders	1.182	Blood/Immune	Inherited bleeding disorders (AR;LOF),Bleeding and platelet disorders (AR;LOF)	Hermansky-Pudlak syndrome 7 (AR;LOF)
DTNBP1	DTNBP1	protein_coding	LOF	AR	Bleeding and platelet disorders	4.2	Blood/Immune	Inherited bleeding disorders (AR;LOF),Bleeding and platelet disorders (AR;LOF)	Hermansky-Pudlak syndrome 7 (AR;LOF)
DUT	DUT	protein_coding	LOF	AR	Cytopenia - NOT Fanconi anaemia	4.28	Blood/Immune	Cytopenia - NOT Fanconi anaemia (AR;LOF),Primary immunodeficiency or monogenic inflammatory bowel disease (AR;LOF),Monogenic diabetes (AR;LOF)	Bone marrow failure and diabetes mellitus syndrome (AR;LOF)
EFL1	EFL1	protein_coding	LOF	AR	COVID-19 research	1.146	Blood/Immune	COVID-19 research (AR;LOF),Primary immunodeficiency or monogenic inflammatory bowel disease (AR;LOF),Cytopenia - NOT Fanconi anaemia (AR;LOF)	Shwachman-Diamond syndrome 2 (AR;LOF)
EFL1	EFL1	protein_coding	LOF	AR	Primary immunodeficiency or monogenic inflammatory bowel disease	8.75	Blood/Immune	COVID-19 research (AR;LOF),Primary immunodeficiency or monogenic inflammatory bowel disease (AR;LOF),Cytopenia - NOT Fanconi anaemia (AR;LOF)	Shwachman-Diamond syndrome 2 (AR;LOF)
EFL1	EFL1	protein_coding	LOF	AR	Cytopenia - NOT Fanconi anaemia	4.28	Blood/Immune	COVID-19 research (AR;LOF),Primary immunodeficiency or monogenic inflammatory bowel disease (AR;LOF),Cytopenia - NOT Fanconi anaemia (AR;LOF)	Shwachman-Diamond syndrome 2 (AR;LOF)
EPB42	EPB42	protein_coding	LOF	AR	Cytopenias and congenital anaemias	1.123	Blood/Immune	Cytopenias and congenital anaemias (AR;LOF),Rare anaemia (AR;LOF)	.
EPB42	EPB42	protein_coding	LOF	AR	Rare anaemia	3.13	Blood/Immune	Cytopenias and congenital anaemias (AR;LOF),Rare anaemia (AR;LOF)	.
EPG5	EPG5	protein_coding	LOF	AR	COVID-19 research	1.146	Blood/Immune	COVID-19 research (AR;LOF),Primary immunodeficiency or monogenic inflammatory bowel disease (AR;LOF),Dilated Cardiomyopathy and conduction defects (AR;LOF),Paediatric or syndromic cardiomyopathy (AR;LOF),Vici Syndrome and other autophagy disorders (AR;LOF),Fetal anomalies (AR;LOF),DDG2P (AR;LOF),Undiagnosed metabolic disorders (AR;LOF),Congenital myopathy (AR;LOF),Clefting (AR;LOF),Early onset or…	Vici syndrome (AR;LOF)
EPG5	EPG5	protein_coding	LOF	AR	Primary immunodeficiency or monogenic inflammatory bowel disease	8.75	Blood/Immune	COVID-19 research (AR;LOF),Primary immunodeficiency or monogenic inflammatory bowel disease (AR;LOF),Dilated Cardiomyopathy and conduction defects (AR;LOF),Paediatric or syndromic cardiomyopathy (AR;LOF),Vici Syndrome and other autophagy disorders (AR;LOF),Fetal anomalies (AR;LOF),DDG2P (AR;LOF),Undiagnosed metabolic disorders (AR;LOF),Congenital myopathy (AR;LOF),Clefting (AR;LOF),Early onset or…	Vici syndrome (AR;LOF)
ERCC4	ERCC4	protein_coding	LOF	AR	COVID-19 research	1.146	Blood/Immune	COVID-19 research (AR;LOF),Cytopenias and congenital anaemias (AR;LOF),Fetal anomalies (AR;LOF),DDG2P (AR;LOF),Radial dysplasia (AR;LOF),Limb disorders (AR;LOF),Haematological malignancies for rare disease (AR;LOF),Childhood solid tumours (AR;LOF),Childhood solid tumours cancer susceptibility (AR;LOF),Adult solid tumours cancer susceptibility (AR;LOF),Haematological malignancies cancer susceptibi…	Fanconi anemia, complementation group Q (AR;LOF), Xeroderma pigmentosum, group F (AR;LOF), Xeroderma pigmentosum, type F/Cockayne syndrome (AR;LOF), XFE progeroid syndrome (AR;LOF)
ERCC4	ERCC4	protein_coding	LOF	AR	Cytopenias and congenital anaemias	1.123	Blood/Immune	COVID-19 research (AR;LOF),Cytopenias and congenital anaemias (AR;LOF),Fetal anomalies (AR;LOF),DDG2P (AR;LOF),Radial dysplasia (AR;LOF),Limb disorders (AR;LOF),Haematological malignancies for rare disease (AR;LOF),Childhood solid tumours (AR;LOF),Childhood solid tumours cancer susceptibility (AR;LOF),Adult solid tumours cancer susceptibility (AR;LOF),Haematological malignancies cancer susceptibi…	Fanconi anemia, complementation group Q (AR;LOF), Xeroderma pigmentosum, group F (AR;LOF), Xeroderma pigmentosum, type F/Cockayne syndrome (AR;LOF), XFE progeroid syndrome (AR;LOF)
ERCC6L2	ERCC6L2	protein_coding	LOF	AR	COVID-19 research	1.146	Blood/Immune	COVID-19 research (AR;LOF),Primary immunodeficiency or monogenic inflammatory bowel disease (AR;LOF),Cytopenias and congenital anaemias (AR;LOF),Cytopenia - NOT Fanconi anaemia (AR;LOF),DDG2P (AR;LOF),Haematological malignancies cancer susceptibility (AR;LOF),Intellectual disability (AR;LOF)	Bone marrow failure syndrome 2 (AR;LOF)
ERCC6L2	ERCC6L2	protein_coding	LOF	AR	Primary immunodeficiency or monogenic inflammatory bowel disease	8.75	Blood/Immune	COVID-19 research (AR;LOF),Primary immunodeficiency or monogenic inflammatory bowel disease (AR;LOF),Cytopenias and congenital anaemias (AR;LOF),Cytopenia - NOT Fanconi anaemia (AR;LOF),DDG2P (AR;LOF),Haematological malignancies cancer susceptibility (AR;LOF),Intellectual disability (AR;LOF)	Bone marrow failure syndrome 2 (AR;LOF)
ERCC6L2	ERCC6L2	protein_coding	LOF	AR	Cytopenias and congenital anaemias	1.123	Blood/Immune	COVID-19 research (AR;LOF),Primary immunodeficiency or monogenic inflammatory bowel disease (AR;LOF),Cytopenias and congenital anaemias (AR;LOF),Cytopenia - NOT Fanconi anaemia (AR;LOF),DDG2P (AR;LOF),Haematological malignancies cancer susceptibility (AR;LOF),Intellectual disability (AR;LOF)	Bone marrow failure syndrome 2 (AR;LOF)
ERCC6L2	ERCC6L2	protein_coding	LOF	AR	Cytopenia - NOT Fanconi anaemia	4.28	Blood/Immune	COVID-19 research (AR;LOF),Primary immunodeficiency or monogenic inflammatory bowel disease (AR;LOF),Cytopenias and congenital anaemias (AR;LOF),Cytopenia - NOT Fanconi anaemia (AR;LOF),DDG2P (AR;LOF),Haematological malignancies cancer susceptibility (AR;LOF),Intellectual disability (AR;LOF)	Bone marrow failure syndrome 2 (AR;LOF)
F10	F10	protein_coding	LOF	AR	Inherited bleeding disorders	1.182	Blood/Immune	Inherited bleeding disorders (AR;LOF),Bleeding and platelet disorders (AR;LOF),Factor X deficiency (AR;LOF)	Factor X deficiency (AR;LOF)
F10	F10	protein_coding	LOF	AR	Bleeding and platelet disorders	4.2	Blood/Immune	Inherited bleeding disorders (AR;LOF),Bleeding and platelet disorders (AR;LOF),Factor X deficiency (AR;LOF)	Factor X deficiency (AR;LOF)
F7	F7	protein_coding	LOF	AR	Inherited bleeding disorders	1.182	Blood/Immune	Inherited bleeding disorders (AR;LOF),Factor VII deficiency (AR;LOF),Bleeding and platelet disorders (Both;LOF)	Factor VII deficiency (AR;LOF)
FANCA	FANCA	protein_coding	LOF	AR	COVID-19 research	1.146	Blood/Immune	COVID-19 research (AR;LOF),Cytopenias and congenital anaemias (AR;LOF),IUGR and IGF abnormalities (AR;LOF),Fetal anomalies (AR;LOF),DDG2P (AR;LOF),Radial dysplasia (AR;LOF),Limb disorders (AR;LOF),Haematological malignancies for rare disease (AR;LOF),Head and neck cancer pertinent cancer susceptibility (AR;LOF),Neurofibromatosis Type 1 (AR;LOF),Childhood solid tumours (AR;LOF),Childhood solid tum…	Fanconi anemia, complementation group A (AR;LOF)
FANCA	FANCA	protein_coding	LOF	AR	Cytopenias and congenital anaemias	1.123	Blood/Immune	COVID-19 research (AR;LOF),Cytopenias and congenital anaemias (AR;LOF),IUGR and IGF abnormalities (AR;LOF),Fetal anomalies (AR;LOF),DDG2P (AR;LOF),Radial dysplasia (AR;LOF),Limb disorders (AR;LOF),Haematological malignancies for rare disease (AR;LOF),Head and neck cancer pertinent cancer susceptibility (AR;LOF),Neurofibromatosis Type 1 (AR;LOF),Childhood solid tumours (AR;LOF),Childhood solid tum…	Fanconi anemia, complementation group A (AR;LOF)
FANCC	FANCC	protein_coding	LOF	AR	COVID-19 research	1.146	Blood/Immune	COVID-19 research (AR;LOF),Cytopenias and congenital anaemias (AR;LOF),IUGR and IGF abnormalities (AR;LOF),Fetal anomalies (AR;LOF),DDG2P (AR;LOF),Radial dysplasia (AR;LOF),Limb disorders (AR;LOF),Haematological malignancies for rare disease (AR;LOF),Head and neck cancer pertinent cancer susceptibility (AR;LOF),Neurofibromatosis Type 1 (AR;LOF),Childhood solid tumours (AR;LOF),Childhood solid tum…	Fanconi anemia, complementation group C (AR;LOF)
FANCC	FANCC	protein_coding	LOF	AR	Cytopenias and congenital anaemias	1.123	Blood/Immune	COVID-19 research (AR;LOF),Cytopenias and congenital anaemias (AR;LOF),IUGR and IGF abnormalities (AR;LOF),Fetal anomalies (AR;LOF),DDG2P (AR;LOF),Radial dysplasia (AR;LOF),Limb disorders (AR;LOF),Haematological malignancies for rare disease (AR;LOF),Head and neck cancer pertinent cancer susceptibility (AR;LOF),Neurofibromatosis Type 1 (AR;LOF),Childhood solid tumours (AR;LOF),Childhood solid tum…	Fanconi anemia, complementation group C (AR;LOF)
FANCD2	FANCD2	protein_coding	LOF	AR	COVID-19 research	1.146	Blood/Immune	COVID-19 research (AR;LOF),Cytopenias and congenital anaemias (AR;LOF),IUGR and IGF abnormalities (AR;LOF),Fetal anomalies (AR;LOF),DDG2P (AR;LOF),Radial dysplasia (AR;LOF),Limb disorders (AR;LOF),Haematological malignancies for rare disease (AR;LOF),Head and neck cancer pertinent cancer susceptibility (AR;LOF),Neurofibromatosis Type 1 (AR;LOF),Childhood solid tumours (AR;LOF),Childhood solid tum…	Fanconi anemia, complementation group D2 (AR;LOF)
FANCD2	FANCD2	protein_coding	LOF	AR	Cytopenias and congenital anaemias	1.123	Blood/Immune	COVID-19 research (AR;LOF),Cytopenias and congenital anaemias (AR;LOF),IUGR and IGF abnormalities (AR;LOF),Fetal anomalies (AR;LOF),DDG2P (AR;LOF),Radial dysplasia (AR;LOF),Limb disorders (AR;LOF),Haematological malignancies for rare disease (AR;LOF),Head and neck cancer pertinent cancer susceptibility (AR;LOF),Neurofibromatosis Type 1 (AR;LOF),Childhood solid tumours (AR;LOF),Childhood solid tum…	Fanconi anemia, complementation group D2 (AR;LOF)
FANCE	FANCE	protein_coding	LOF	AR	COVID-19 research	1.146	Blood/Immune	COVID-19 research (AR;LOF),Cytopenias and congenital anaemias (AR;LOF),IUGR and IGF abnormalities (AR;LOF),Fetal anomalies (AR;LOF),DDG2P (AR;LOF),Radial dysplasia (AR;LOF),Limb disorders (AR;LOF),Haematological malignancies for rare disease (AR;LOF),Head and neck cancer pertinent cancer susceptibility (AR;LOF),Neurofibromatosis Type 1 (AR;LOF),Childhood solid tumours (AR;LOF),Childhood solid tum…	Fanconi anemia, complementation group E (AR;LOF)
FANCE	FANCE	protein_coding	LOF	AR	Cytopenias and congenital anaemias	1.123	Blood/Immune	COVID-19 research (AR;LOF),Cytopenias and congenital anaemias (AR;LOF),IUGR and IGF abnormalities (AR;LOF),Fetal anomalies (AR;LOF),DDG2P (AR;LOF),Radial dysplasia (AR;LOF),Limb disorders (AR;LOF),Haematological malignancies for rare disease (AR;LOF),Head and neck cancer pertinent cancer susceptibility (AR;LOF),Neurofibromatosis Type 1 (AR;LOF),Childhood solid tumours (AR;LOF),Childhood solid tum…	Fanconi anemia, complementation group E (AR;LOF)
FANCF	FANCF	protein_coding	LOF	AR	COVID-19 research	1.146	Blood/Immune	COVID-19 research (AR;LOF),Cytopenias and congenital anaemias (AR;LOF),IUGR and IGF abnormalities (AR;LOF),Fetal anomalies (AR;LOF),DDG2P (AR;LOF),Radial dysplasia (AR;LOF),Limb disorders (AR;LOF),Haematological malignancies for rare disease (AR;LOF),Head and neck cancer pertinent cancer susceptibility (AR;LOF),Neurofibromatosis Type 1 (AR;LOF),Childhood solid tumours (AR;LOF),Childhood solid tum…	Fanconi anemia, complementation group F (AR;LOF)
FANCF	FANCF	protein_coding	LOF	AR	Cytopenias and congenital anaemias	1.123	Blood/Immune	COVID-19 research (AR;LOF),Cytopenias and congenital anaemias (AR;LOF),IUGR and IGF abnormalities (AR;LOF),Fetal anomalies (AR;LOF),DDG2P (AR;LOF),Radial dysplasia (AR;LOF),Limb disorders (AR;LOF),Haematological malignancies for rare disease (AR;LOF),Head and neck cancer pertinent cancer susceptibility (AR;LOF),Neurofibromatosis Type 1 (AR;LOF),Childhood solid tumours (AR;LOF),Childhood solid tum…	Fanconi anemia, complementation group F (AR;LOF)
FANCG	FANCG	protein_coding	LOF	AR	COVID-19 research	1.146	Blood/Immune	COVID-19 research (AR;LOF),Cytopenias and congenital anaemias (AR;LOF),IUGR and IGF abnormalities (AR;LOF),Fetal anomalies (AR;LOF),DDG2P (AR;LOF),Radial dysplasia (AR;LOF),Limb disorders (AR;LOF),Haematological malignancies for rare disease (AR;LOF),Head and neck cancer pertinent cancer susceptibility (AR;LOF),Neurofibromatosis Type 1 (AR;LOF),Childhood solid tumours (AR;LOF),Childhood solid tum…	Fanconi anemia, complementation group G (AR;LOF)
FANCG	FANCG	protein_coding	LOF	AR	Cytopenias and congenital anaemias	1.123	Blood/Immune	COVID-19 research (AR;LOF),Cytopenias and congenital anaemias (AR;LOF),IUGR and IGF abnormalities (AR;LOF),Fetal anomalies (AR;LOF),DDG2P (AR;LOF),Radial dysplasia (AR;LOF),Limb disorders (AR;LOF),Haematological malignancies for rare disease (AR;LOF),Head and neck cancer pertinent cancer susceptibility (AR;LOF),Neurofibromatosis Type 1 (AR;LOF),Childhood solid tumours (AR;LOF),Childhood solid tum…	Fanconi anemia, complementation group G (AR;LOF)
FANCI	FANCI	protein_coding	LOF	AR	COVID-19 research	1.146	Blood/Immune	COVID-19 research (AR;LOF),Cytopenias and congenital anaemias (AR;LOF),IUGR and IGF abnormalities (AR;LOF),Fetal anomalies (AR;LOF),DDG2P (AR;LOF),Radial dysplasia (AR;LOF),Limb disorders (AR;LOF),Haematological malignancies for rare disease (AR;LOF),Head and neck cancer pertinent cancer susceptibility (AR;LOF),Neurofibromatosis Type 1 (AR;LOF),Childhood solid tumours (AR;LOF),Childhood solid tum…	Fanconi anemia, complementation group I (AR;LOF)
FANCI	FANCI	protein_coding	LOF	AR	Cytopenias and congenital anaemias	1.123	Blood/Immune	COVID-19 research (AR;LOF),Cytopenias and congenital anaemias (AR;LOF),IUGR and IGF abnormalities (AR;LOF),Fetal anomalies (AR;LOF),DDG2P (AR;LOF),Radial dysplasia (AR;LOF),Limb disorders (AR;LOF),Haematological malignancies for rare disease (AR;LOF),Head and neck cancer pertinent cancer susceptibility (AR;LOF),Neurofibromatosis Type 1 (AR;LOF),Childhood solid tumours (AR;LOF),Childhood solid tum…	Fanconi anemia, complementation group I (AR;LOF)
FANCL	FANCL	protein_coding	LOF	AR	COVID-19 research	1.146	Blood/Immune	COVID-19 research (AR;LOF),Cytopenias and congenital anaemias (AR;LOF),IUGR and IGF abnormalities (AR;LOF),Fetal anomalies (AR;LOF),DDG2P (AR;LOF),Radial dysplasia (AR;LOF),Limb disorders (AR;LOF),Haematological malignancies for rare disease (AR;LOF),Head and neck cancer pertinent cancer susceptibility (AR;LOF),Neurofibromatosis Type 1 (AR;LOF),Childhood solid tumours (AR;LOF),Childhood solid tum…	Fanconi anemia, complementation group L (AR;LOF)
FANCL	FANCL	protein_coding	LOF	AR	Cytopenias and congenital anaemias	1.123	Blood/Immune	COVID-19 research (AR;LOF),Cytopenias and congenital anaemias (AR;LOF),IUGR and IGF abnormalities (AR;LOF),Fetal anomalies (AR;LOF),DDG2P (AR;LOF),Radial dysplasia (AR;LOF),Limb disorders (AR;LOF),Haematological malignancies for rare disease (AR;LOF),Head and neck cancer pertinent cancer susceptibility (AR;LOF),Neurofibromatosis Type 1 (AR;LOF),Childhood solid tumours (AR;LOF),Childhood solid tum…	Fanconi anemia, complementation group L (AR;LOF)
FANCM	FANCM	protein_coding	LOF	AR	COVID-19 research	1.146	Blood/Immune	COVID-19 research (AR;LOF),DDG2P (AR;LOF),Primary ovarian insufficiency (AR;LOF)	Premature ovarian failure 15 (AR;LOF), Spermatogenic failure 28 (AR;LOF)
FAT4	FAT4	protein_coding	LOF	AR	COVID-19 research	1.146	Blood/Immune	COVID-19 research (AR;LOF),Primary immunodeficiency or monogenic inflammatory bowel disease (AR;LOF),Fetal anomalies (AR;LOF),DDG2P (AR;LOF),Intestinal failure or congenital diarrhoea (AR;LOF)	Hennekam lymphangiectasia-lymphedema syndrome 2 (AR;LOF), Van Maldergem syndrome 2 (AR;LOF)
FAT4	FAT4	protein_coding	LOF	AR	Primary immunodeficiency or monogenic inflammatory bowel disease	8.75	Blood/Immune	COVID-19 research (AR;LOF),Primary immunodeficiency or monogenic inflammatory bowel disease (AR;LOF),Fetal anomalies (AR;LOF),DDG2P (AR;LOF),Intestinal failure or congenital diarrhoea (AR;LOF)	Hennekam lymphangiectasia-lymphedema syndrome 2 (AR;LOF), Van Maldergem syndrome 2 (AR;LOF)
FERMT1	FERMT1	protein_coding	LOF	AR	COVID-19 research	1.146	Blood/Immune	COVID-19 research (AR;LOF),Primary immunodeficiency or monogenic inflammatory bowel disease (AR;LOF),Infantile enterocolitis & monogenic inflammatory bowel disease (AR;LOF),Epidermolysis bullosa (AR;LOF),Epidermolysis bullosa and congenital skin fragility (AR;LOF)	Kindler syndrome (AR;LOF)
FERMT1	FERMT1	protein_coding	LOF	AR	Primary immunodeficiency or monogenic inflammatory bowel disease	8.75	Blood/Immune	COVID-19 research (AR;LOF),Primary immunodeficiency or monogenic inflammatory bowel disease (AR;LOF),Infantile enterocolitis & monogenic inflammatory bowel disease (AR;LOF),Epidermolysis bullosa (AR;LOF),Epidermolysis bullosa and congenital skin fragility (AR;LOF)	Kindler syndrome (AR;LOF)
FERMT3	FERMT3	protein_coding	LOF	AR	COVID-19 research	1.146	Blood/Immune	COVID-19 research (AR;LOF),Inherited bleeding disorders (AR;LOF),Primary immunodeficiency or monogenic inflammatory bowel disease (AR;LOF),Bleeding and platelet disorders (AR;LOF),Skeletal dysplasia (AR;LOF),Osteopetrosis (AR;LOF)	Leukocyte adhesion deficiency, type III (AR;LOF)
FERMT3	FERMT3	protein_coding	LOF	AR	Inherited bleeding disorders	1.182	Blood/Immune	COVID-19 research (AR;LOF),Inherited bleeding disorders (AR;LOF),Primary immunodeficiency or monogenic inflammatory bowel disease (AR;LOF),Bleeding and platelet disorders (AR;LOF),Skeletal dysplasia (AR;LOF),Osteopetrosis (AR;LOF)	Leukocyte adhesion deficiency, type III (AR;LOF)
FERMT3	FERMT3	protein_coding	LOF	AR	Primary immunodeficiency or monogenic inflammatory bowel disease	8.75	Blood/Immune	COVID-19 research (AR;LOF),Inherited bleeding disorders (AR;LOF),Primary immunodeficiency or monogenic inflammatory bowel disease (AR;LOF),Bleeding and platelet disorders (AR;LOF),Skeletal dysplasia (AR;LOF),Osteopetrosis (AR;LOF)	Leukocyte adhesion deficiency, type III (AR;LOF)
FERMT3	FERMT3	protein_coding	LOF	AR	Bleeding and platelet disorders	4.2	Blood/Immune	COVID-19 research (AR;LOF),Inherited bleeding disorders (AR;LOF),Primary immunodeficiency or monogenic inflammatory bowel disease (AR;LOF),Bleeding and platelet disorders (AR;LOF),Skeletal dysplasia (AR;LOF),Osteopetrosis (AR;LOF)	Leukocyte adhesion deficiency, type III (AR;LOF)
FYB1	FYB1	protein_coding	LOF	AR	Inherited bleeding disorders	1.182	Blood/Immune	Inherited bleeding disorders (AR;LOF),Bleeding and platelet disorders (AR;LOF),Cytopenia - NOT Fanconi anaemia (AR;LOF)	Thrombocytopenia 3 (AR;LOF)
FYB1	FYB1	protein_coding	LOF	AR	Bleeding and platelet disorders	4.2	Blood/Immune	Inherited bleeding disorders (AR;LOF),Bleeding and platelet disorders (AR;LOF),Cytopenia - NOT Fanconi anaemia (AR;LOF)	Thrombocytopenia 3 (AR;LOF)
FYB1	FYB1	protein_coding	LOF	AR	Cytopenia - NOT Fanconi anaemia	4.28	Blood/Immune	Inherited bleeding disorders (AR;LOF),Bleeding and platelet disorders (AR;LOF),Cytopenia - NOT Fanconi anaemia (AR;LOF)	Thrombocytopenia 3 (AR;LOF)
G6PC3	G6PC3	protein_coding	LOF	AR	COVID-19 research	1.146	Blood/Immune	COVID-19 research (AR;LOF),Primary immunodeficiency or monogenic inflammatory bowel disease (AR;LOF),Cytopenias and congenital anaemias (AR;LOF),Cytopenia - NOT Fanconi anaemia (AR;LOF),Fetal anomalies (AR;LOF),Infantile enterocolitis & monogenic inflammatory bowel disease (AR;LOF),Congenital disorders of glycosylation (AR;LOF),Undiagnosed metabolic disorders (AR;LOF),Likely inborn error of metab…	Dursun syndrome (AR;LOF), Neutropenia, severe congenital 4, autosomal recessive (AR;LOF)
G6PC3	G6PC3	protein_coding	LOF	AR	Primary immunodeficiency or monogenic inflammatory bowel disease	8.75	Blood/Immune	COVID-19 research (AR;LOF),Primary immunodeficiency or monogenic inflammatory bowel disease (AR;LOF),Cytopenias and congenital anaemias (AR;LOF),Cytopenia - NOT Fanconi anaemia (AR;LOF),Fetal anomalies (AR;LOF),Infantile enterocolitis & monogenic inflammatory bowel disease (AR;LOF),Congenital disorders of glycosylation (AR;LOF),Undiagnosed metabolic disorders (AR;LOF),Likely inborn error of metab…	Dursun syndrome (AR;LOF), Neutropenia, severe congenital 4, autosomal recessive (AR;LOF)
G6PC3	G6PC3	protein_coding	LOF	AR	Cytopenias and congenital anaemias	1.123	Blood/Immune	COVID-19 research (AR;LOF),Primary immunodeficiency or monogenic inflammatory bowel disease (AR;LOF),Cytopenias and congenital anaemias (AR;LOF),Cytopenia - NOT Fanconi anaemia (AR;LOF),Fetal anomalies (AR;LOF),Infantile enterocolitis & monogenic inflammatory bowel disease (AR;LOF),Congenital disorders of glycosylation (AR;LOF),Undiagnosed metabolic disorders (AR;LOF),Likely inborn error of metab…	Dursun syndrome (AR;LOF), Neutropenia, severe congenital 4, autosomal recessive (AR;LOF)
G6PC3	G6PC3	protein_coding	LOF	AR	Cytopenia - NOT Fanconi anaemia	4.28	Blood/Immune	COVID-19 research (AR;LOF),Primary immunodeficiency or monogenic inflammatory bowel disease (AR;LOF),Cytopenias and congenital anaemias (AR;LOF),Cytopenia - NOT Fanconi anaemia (AR;LOF),Fetal anomalies (AR;LOF),Infantile enterocolitis & monogenic inflammatory bowel disease (AR;LOF),Congenital disorders of glycosylation (AR;LOF),Undiagnosed metabolic disorders (AR;LOF),Likely inborn error of metab…	Dursun syndrome (AR;LOF), Neutropenia, severe congenital 4, autosomal recessive (AR;LOF)
GBA	GBA1	protein_coding	LOF	AR	Inherited bleeding disorders	1.182	Blood/Immune	Bleeding and platelet disorders (AR;LOF),Fetal anomalies (AR;LOF),DDG2P (AR;LOF),Cholestasis (AR;LOF),Lysosomal storage disorder (AR;LOF),Iron metabolism disorders - NOT common HFE mutations (AR;LOF),Undiagnosed metabolic disorders (AR;LOF),Arthrogryposis (AR;LOF),Haematological malignancies cancer susceptibility (AR;LOF),Adult onset neurodegenerative disorder (AR;LOF),Early onset or syndromic ep…	{Lewy body dementia, susceptibility to} (AD;LOF), {Parkinson disease, late-onset, susceptibility to} (AD;LOF), Gaucher disease, perinatal lethal (AR;LOF), Gaucher disease, type I (AR;LOF), Gaucher disease, type II (AR;LOF), Gaucher disease, type III (AR;LOF), Gaucher disease, type IIIC (AR;LOF)
GCLC	GCLC	protein_coding	LOF	AR	Cytopenias and congenital anaemias	1.123	Blood/Immune	Cytopenias and congenital anaemias (AR;LOF),Rare anaemia (AR;LOF),Undiagnosed metabolic disorders (AR;LOF),Likely inborn error of metabolism (AR;LOF)	Anemia, congenital, nonspherocytic hemolytic, 7 (AR;LOF)
GCLC	GCLC	protein_coding	LOF	AR	Rare anaemia	3.13	Blood/Immune	Cytopenias and congenital anaemias (AR;LOF),Rare anaemia (AR;LOF),Undiagnosed metabolic disorders (AR;LOF),Likely inborn error of metabolism (AR;LOF)	Anemia, congenital, nonspherocytic hemolytic, 7 (AR;LOF)
GGCX	GGCX	protein_coding	LOF	AR	Inherited bleeding disorders	1.182	Blood/Immune	Inherited bleeding disorders (AR;LOF),Bleeding and platelet disorders (AR;LOF),Combined vitamin K-dependent clotting factor deficiency (AR;LOF)	Vitamin K-dependent clotting factors, combined deficiency of, 1 (AR;LOF)
GGCX	GGCX	protein_coding	LOF	AR	Bleeding and platelet disorders	4.2	Blood/Immune	Inherited bleeding disorders (AR;LOF),Bleeding and platelet disorders (AR;LOF),Combined vitamin K-dependent clotting factor deficiency (AR;LOF)	Vitamin K-dependent clotting factors, combined deficiency of, 1 (AR;LOF)
GLRX5	GLRX5	protein_coding	LOF	AR	Cytopenias and congenital anaemias	1.123	Blood/Immune	Cytopenias and congenital anaemias (AR;LOF),Rare anaemia (AR;LOF),Iron metabolism disorders - NOT common HFE mutations (AR;LOF),Undiagnosed metabolic disorders (AR;LOF),Possible mitochondrial disorder - nuclear genes (AR;LOF),Mitochondrial disorders (AR;LOF),White matter disorders and cerebral calcification - narrow panel (AR;LOF),Childhood onset hereditary spastic paraplegia (AR;LOF),Pyruvate de…	Anemia, sideroblastic, 3, pyridoxine-refractory (AR;LOF), Spasticity, childhood-onset, with hyperglycinemia (AR;LOF)
GLRX5	GLRX5	protein_coding	LOF	AR	Rare anaemia	3.13	Blood/Immune	Cytopenias and congenital anaemias (AR;LOF),Rare anaemia (AR;LOF),Iron metabolism disorders - NOT common HFE mutations (AR;LOF),Undiagnosed metabolic disorders (AR;LOF),Possible mitochondrial disorder - nuclear genes (AR;LOF),Mitochondrial disorders (AR;LOF),White matter disorders and cerebral calcification - narrow panel (AR;LOF),Childhood onset hereditary spastic paraplegia (AR;LOF),Pyruvate de…	Anemia, sideroblastic, 3, pyridoxine-refractory (AR;LOF), Spasticity, childhood-onset, with hyperglycinemia (AR;LOF)
GNE	GNE	protein_coding	LOF	AR	Inherited bleeding disorders	1.182	Blood/Immune	Inherited bleeding disorders (AR;LOF),Bleeding and platelet disorders (AR;LOF),Congenital disorders of glycosylation (AR;LOF),Distal myopathies (AR;LOF),Limb girdle muscular dystrophies, myofibrillar myopathies and distal myopathies (AR;LOF),Lysosomal storage disorder (Both;LOF),Undiagnosed metabolic disorders (Both;LOF),Likely inborn error of metabolism (Both;LOF)	Sialuria (AD;LOF), Nonaka myopathy (AR;LOF), Thrombocytopenia 12 with or without myopathy (AR;LOF)
GNE	GNE	protein_coding	LOF	AR	Bleeding and platelet disorders	4.2	Blood/Immune	Inherited bleeding disorders (AR;LOF),Bleeding and platelet disorders (AR;LOF),Congenital disorders of glycosylation (AR;LOF),Distal myopathies (AR;LOF),Limb girdle muscular dystrophies, myofibrillar myopathies and distal myopathies (AR;LOF),Lysosomal storage disorder (Both;LOF),Undiagnosed metabolic disorders (Both;LOF),Likely inborn error of metabolism (Both;LOF)	Sialuria (AD;LOF), Nonaka myopathy (AR;LOF), Thrombocytopenia 12 with or without myopathy (AR;LOF)
GP6	GP6	protein_coding	LOF	AR	Inherited bleeding disorders	1.182	Blood/Immune	Inherited bleeding disorders (AR;LOF),Bleeding and platelet disorders (AR;LOF)	Bleeding disorder, platelet-type, 11 (AR;LOF)
GP6	GP6	protein_coding	LOF	AR	Bleeding and platelet disorders	4.2	Blood/Immune	Inherited bleeding disorders (AR;LOF),Bleeding and platelet disorders (AR;LOF)	Bleeding disorder, platelet-type, 11 (AR;LOF)
GP9	GP9	protein_coding	LOF	AR	Inherited bleeding disorders	1.182	Blood/Immune	Inherited bleeding disorders (AR;LOF),Bleeding and platelet disorders (AR;LOF)	Bernard-Soulier syndrome, type C (AR;LOF)
GP9	GP9	protein_coding	LOF	AR	Bleeding and platelet disorders	4.2	Blood/Immune	Inherited bleeding disorders (AR;LOF),Bleeding and platelet disorders (AR;LOF)	Bernard-Soulier syndrome, type C (AR;LOF)
GPI	GPI	protein_coding	LOF	AR	Rare anaemia	3.13	Blood/Immune	Rare anaemia (AR;LOF),Fetal anomalies (AR;LOF)	Anemia, congenital, nonspherocytic hemolytic, 4, glucose phosphate isomerase deficient (AR;LOF)
GSR	GSR	protein_coding	LOF	AR	Rare anaemia	3.13	Blood/Immune	Rare anaemia (AR;LOF)	Anemia, congenital, nonspherocytic hemolytic, 10, glutathione reductase deficient (AR;LOF)
GSS	GSS	protein_coding	LOF	AR	Cytopenias and congenital anaemias	1.123	Blood/Immune	Cytopenias and congenital anaemias (AR;LOF),Rare anaemia (AR;LOF),Undiagnosed metabolic disorders (AR;LOF),Likely inborn error of metabolism (AR;LOF)	Anemia, congenital, nonspherocytic hemolytic, 6, glutatione synthetase deficient (AR;LOF), Glutathione synthetase deficiency (AR;LOF)
GSS	GSS	protein_coding	LOF	AR	Rare anaemia	3.13	Blood/Immune	Cytopenias and congenital anaemias (AR;LOF),Rare anaemia (AR;LOF),Undiagnosed metabolic disorders (AR;LOF),Likely inborn error of metabolism (AR;LOF)	Anemia, congenital, nonspherocytic hemolytic, 6, glutatione synthetase deficient (AR;LOF), Glutathione synthetase deficiency (AR;LOF)
HAVCR2	HAVCR2	protein_coding	LOF	AR	COVID-19 research	1.146	Blood/Immune	COVID-19 research (AR;LOF),Primary immunodeficiency or monogenic inflammatory bowel disease (AR;LOF),Subcutaneous panniculitis T-cell lymphoma (SPTCL) (AR;LOF)	T-cell lymphoma, subcutaneous panniculitis-like (AR;LOF)
HAVCR2	HAVCR2	protein_coding	LOF	AR	Primary immunodeficiency or monogenic inflammatory bowel disease	8.75	Blood/Immune	COVID-19 research (AR;LOF),Primary immunodeficiency or monogenic inflammatory bowel disease (AR;LOF),Subcutaneous panniculitis T-cell lymphoma (SPTCL) (AR;LOF)	T-cell lymphoma, subcutaneous panniculitis-like (AR;LOF)
HAX1	HAX1	protein_coding	LOF	AR	COVID-19 research	1.146	Blood/Immune	COVID-19 research (AR;LOF),Primary immunodeficiency or monogenic inflammatory bowel disease (AR;LOF),Cytopenias and congenital anaemias (AR;LOF),Cytopenia - NOT Fanconi anaemia (AR;LOF),DDG2P (AR;LOF),Haematological malignancies for rare disease (AR;LOF),Haematological malignancies cancer susceptibility (AR;LOF),Early onset or syndromic epilepsy (AR;LOF)	Neutropenia, severe congenital 3, autosomal recessive (AR;LOF)
HAX1	HAX1	protein_coding	LOF	AR	Primary immunodeficiency or monogenic inflammatory bowel disease	8.75	Blood/Immune	COVID-19 research (AR;LOF),Primary immunodeficiency or monogenic inflammatory bowel disease (AR;LOF),Cytopenias and congenital anaemias (AR;LOF),Cytopenia - NOT Fanconi anaemia (AR;LOF),DDG2P (AR;LOF),Haematological malignancies for rare disease (AR;LOF),Haematological malignancies cancer susceptibility (AR;LOF),Early onset or syndromic epilepsy (AR;LOF)	Neutropenia, severe congenital 3, autosomal recessive (AR;LOF)
HAX1	HAX1	protein_coding	LOF	AR	Cytopenias and congenital anaemias	1.123	Blood/Immune	COVID-19 research (AR;LOF),Primary immunodeficiency or monogenic inflammatory bowel disease (AR;LOF),Cytopenias and congenital anaemias (AR;LOF),Cytopenia - NOT Fanconi anaemia (AR;LOF),DDG2P (AR;LOF),Haematological malignancies for rare disease (AR;LOF),Haematological malignancies cancer susceptibility (AR;LOF),Early onset or syndromic epilepsy (AR;LOF)	Neutropenia, severe congenital 3, autosomal recessive (AR;LOF)
HAX1	HAX1	protein_coding	LOF	AR	Cytopenia - NOT Fanconi anaemia	4.28	Blood/Immune	COVID-19 research (AR;LOF),Primary immunodeficiency or monogenic inflammatory bowel disease (AR;LOF),Cytopenias and congenital anaemias (AR;LOF),Cytopenia - NOT Fanconi anaemia (AR;LOF),DDG2P (AR;LOF),Haematological malignancies for rare disease (AR;LOF),Haematological malignancies cancer susceptibility (AR;LOF),Early onset or syndromic epilepsy (AR;LOF)	Neutropenia, severe congenital 3, autosomal recessive (AR;LOF)
HEATR3	HEATR3	protein_coding	LOF	AR	Rare anaemia	3.13	Blood/Immune	Rare anaemia (AR;LOF),Limb disorders (AR;LOF)	Diamond-Blackfan anemia 21 (AR;LOF)
HK1	HK1	protein_coding	GOF	AR	Cytopenias and congenital anaemias	1.123	Blood/Immune	DDG2P (AD;GOF),Rare anaemia (AR;GOF),Hereditary neuropathy (AR;LOF),Fetal anomalies (Both;GOF),Congenital hyperinsulinism (AD;GOF),Cytopenias and congenital anaemias (AR;GOF),Optic neuropathy (AD;LOF),Intellectual disability (AD;GOF)	Neurodevelopmental disorder with visual defects and brain anomalies (AD;GOF), Retinitis pigmentosa 79 (AD;LOF), Anemia, congenital, nonspherocytic hemolytic, 5, hexokinase deficient (AR;GOF)
HPS1	HPS1	protein_coding	LOF	AR	COVID-19 research	1.146	Blood/Immune	COVID-19 research (AR;LOF),Inherited bleeding disorders (AR;LOF),Primary immunodeficiency or monogenic inflammatory bowel disease (AR;LOF),Bleeding and platelet disorders (AR;LOF),DDG2P (AR;LOF),Infantile enterocolitis & monogenic inflammatory bowel disease (AR;LOF),Gastrointestinal epithelial barrier disorders (AR;LOF),Undiagnosed metabolic disorders (AR;LOF),Familial pulmonary fibrosis (AR;LOF)…	Hermansky-Pudlak syndrome 1 (AR;LOF)
HPS1	HPS1	protein_coding	LOF	AR	Inherited bleeding disorders	1.182	Blood/Immune	COVID-19 research (AR;LOF),Inherited bleeding disorders (AR;LOF),Primary immunodeficiency or monogenic inflammatory bowel disease (AR;LOF),Bleeding and platelet disorders (AR;LOF),DDG2P (AR;LOF),Infantile enterocolitis & monogenic inflammatory bowel disease (AR;LOF),Gastrointestinal epithelial barrier disorders (AR;LOF),Undiagnosed metabolic disorders (AR;LOF),Familial pulmonary fibrosis (AR;LOF)…	Hermansky-Pudlak syndrome 1 (AR;LOF)
HPS1	HPS1	protein_coding	LOF	AR	Primary immunodeficiency or monogenic inflammatory bowel disease	8.75	Blood/Immune	COVID-19 research (AR;LOF),Inherited bleeding disorders (AR;LOF),Primary immunodeficiency or monogenic inflammatory bowel disease (AR;LOF),Bleeding and platelet disorders (AR;LOF),DDG2P (AR;LOF),Infantile enterocolitis & monogenic inflammatory bowel disease (AR;LOF),Gastrointestinal epithelial barrier disorders (AR;LOF),Undiagnosed metabolic disorders (AR;LOF),Familial pulmonary fibrosis (AR;LOF)…	Hermansky-Pudlak syndrome 1 (AR;LOF)
HPS1	HPS1	protein_coding	LOF	AR	Bleeding and platelet disorders	4.2	Blood/Immune	COVID-19 research (AR;LOF),Inherited bleeding disorders (AR;LOF),Primary immunodeficiency or monogenic inflammatory bowel disease (AR;LOF),Bleeding and platelet disorders (AR;LOF),DDG2P (AR;LOF),Infantile enterocolitis & monogenic inflammatory bowel disease (AR;LOF),Gastrointestinal epithelial barrier disorders (AR;LOF),Undiagnosed metabolic disorders (AR;LOF),Familial pulmonary fibrosis (AR;LOF)…	Hermansky-Pudlak syndrome 1 (AR;LOF)
HPS3	HPS3	protein_coding	LOF	AR	Inherited bleeding disorders	1.182	Blood/Immune	Inherited bleeding disorders (AR;LOF),Bleeding and platelet disorders (AR;LOF),Ocular and oculo-cutaneous albinism (AR;LOF),Albinism or congenital nystagmus (AR;LOF)	Hermansky-Pudlak syndrome 3 (AR;LOF)
HPS3	HPS3	protein_coding	LOF	AR	Bleeding and platelet disorders	4.2	Blood/Immune	Inherited bleeding disorders (AR;LOF),Bleeding and platelet disorders (AR;LOF),Ocular and oculo-cutaneous albinism (AR;LOF),Albinism or congenital nystagmus (AR;LOF)	Hermansky-Pudlak syndrome 3 (AR;LOF)
HPS4	HPS4	protein_coding	LOF	AR	COVID-19 research	1.146	Blood/Immune	COVID-19 research (AR;LOF),Inherited bleeding disorders (AR;LOF),Primary immunodeficiency or monogenic inflammatory bowel disease (AR;LOF),Bleeding and platelet disorders (AR;LOF),Infantile enterocolitis & monogenic inflammatory bowel disease (AR;LOF),Gastrointestinal epithelial barrier disorders (AR;LOF),Familial pulmonary fibrosis (AR;LOF),Pulmonary fibrosis familial (AR;LOF),Ocular and oculo-c…	Hermansky-Pudlak syndrome 4 (AR;LOF)
HPS4	HPS4	protein_coding	LOF	AR	Inherited bleeding disorders	1.182	Blood/Immune	COVID-19 research (AR;LOF),Inherited bleeding disorders (AR;LOF),Primary immunodeficiency or monogenic inflammatory bowel disease (AR;LOF),Bleeding and platelet disorders (AR;LOF),Infantile enterocolitis & monogenic inflammatory bowel disease (AR;LOF),Gastrointestinal epithelial barrier disorders (AR;LOF),Familial pulmonary fibrosis (AR;LOF),Pulmonary fibrosis familial (AR;LOF),Ocular and oculo-c…	Hermansky-Pudlak syndrome 4 (AR;LOF)
HPS4	HPS4	protein_coding	LOF	AR	Primary immunodeficiency or monogenic inflammatory bowel disease	8.75	Blood/Immune	COVID-19 research (AR;LOF),Inherited bleeding disorders (AR;LOF),Primary immunodeficiency or monogenic inflammatory bowel disease (AR;LOF),Bleeding and platelet disorders (AR;LOF),Infantile enterocolitis & monogenic inflammatory bowel disease (AR;LOF),Gastrointestinal epithelial barrier disorders (AR;LOF),Familial pulmonary fibrosis (AR;LOF),Pulmonary fibrosis familial (AR;LOF),Ocular and oculo-c…	Hermansky-Pudlak syndrome 4 (AR;LOF)
HPS4	HPS4	protein_coding	LOF	AR	Bleeding and platelet disorders	4.2	Blood/Immune	COVID-19 research (AR;LOF),Inherited bleeding disorders (AR;LOF),Primary immunodeficiency or monogenic inflammatory bowel disease (AR;LOF),Bleeding and platelet disorders (AR;LOF),Infantile enterocolitis & monogenic inflammatory bowel disease (AR;LOF),Gastrointestinal epithelial barrier disorders (AR;LOF),Familial pulmonary fibrosis (AR;LOF),Pulmonary fibrosis familial (AR;LOF),Ocular and oculo-c…	Hermansky-Pudlak syndrome 4 (AR;LOF)
HPS5	HPS5	protein_coding	LOF	AR	Inherited bleeding disorders	1.182	Blood/Immune	Inherited bleeding disorders (AR;LOF),Bleeding and platelet disorders (AR;LOF),Ocular and oculo-cutaneous albinism (AR;LOF),Albinism or congenital nystagmus (AR;LOF)	Hermansky-Pudlak syndrome 5 (AR;LOF)
HPS5	HPS5	protein_coding	LOF	AR	Bleeding and platelet disorders	4.2	Blood/Immune	Inherited bleeding disorders (AR;LOF),Bleeding and platelet disorders (AR;LOF),Ocular and oculo-cutaneous albinism (AR;LOF),Albinism or congenital nystagmus (AR;LOF)	Hermansky-Pudlak syndrome 5 (AR;LOF)
HPS6	HPS6	protein_coding	LOF	AR	COVID-19 research	1.146	Blood/Immune	COVID-19 research (AR;LOF),Inherited bleeding disorders (AR;LOF),Primary immunodeficiency or monogenic inflammatory bowel disease (AR;LOF),Bleeding and platelet disorders (AR;LOF),Infantile enterocolitis & monogenic inflammatory bowel disease (AR;LOF),Gastrointestinal epithelial barrier disorders (AR;LOF),Albinism or congenital nystagmus (AR;LOF)	Hermansky-Pudlak syndrome 6 (AR;LOF)
HPS6	HPS6	protein_coding	LOF	AR	Inherited bleeding disorders	1.182	Blood/Immune	COVID-19 research (AR;LOF),Inherited bleeding disorders (AR;LOF),Primary immunodeficiency or monogenic inflammatory bowel disease (AR;LOF),Bleeding and platelet disorders (AR;LOF),Infantile enterocolitis & monogenic inflammatory bowel disease (AR;LOF),Gastrointestinal epithelial barrier disorders (AR;LOF),Albinism or congenital nystagmus (AR;LOF)	Hermansky-Pudlak syndrome 6 (AR;LOF)
HPS6	HPS6	protein_coding	LOF	AR	Primary immunodeficiency or monogenic inflammatory bowel disease	8.75	Blood/Immune	COVID-19 research (AR;LOF),Inherited bleeding disorders (AR;LOF),Primary immunodeficiency or monogenic inflammatory bowel disease (AR;LOF),Bleeding and platelet disorders (AR;LOF),Infantile enterocolitis & monogenic inflammatory bowel disease (AR;LOF),Gastrointestinal epithelial barrier disorders (AR;LOF),Albinism or congenital nystagmus (AR;LOF)	Hermansky-Pudlak syndrome 6 (AR;LOF)
HPS6	HPS6	protein_coding	LOF	AR	Bleeding and platelet disorders	4.2	Blood/Immune	COVID-19 research (AR;LOF),Inherited bleeding disorders (AR;LOF),Primary immunodeficiency or monogenic inflammatory bowel disease (AR;LOF),Bleeding and platelet disorders (AR;LOF),Infantile enterocolitis & monogenic inflammatory bowel disease (AR;LOF),Gastrointestinal epithelial barrier disorders (AR;LOF),Albinism or congenital nystagmus (AR;LOF)	Hermansky-Pudlak syndrome 6 (AR;LOF)
HTRA2	HTRA2	protein_coding	LOF	AR	COVID-19 research	1.146	Blood/Immune	COVID-19 research (AR;LOF),Primary immunodeficiency or monogenic inflammatory bowel disease (AR;LOF),Undiagnosed metabolic disorders (AR;LOF),Possible mitochondrial disorder - nuclear genes (AR;LOF),Bilateral congenital or childhood onset cataracts (AR;LOF),Early onset dystonia (AR;LOF),Early onset or syndromic epilepsy (AR;LOF),Likely inborn error of metabolism (AR;LOF)	3-methylglutaconic aciduria, type VIII (AR;LOF)
HTRA2	HTRA2	protein_coding	LOF	AR	Primary immunodeficiency or monogenic inflammatory bowel disease	8.75	Blood/Immune	COVID-19 research (AR;LOF),Primary immunodeficiency or monogenic inflammatory bowel disease (AR;LOF),Undiagnosed metabolic disorders (AR;LOF),Possible mitochondrial disorder - nuclear genes (AR;LOF),Bilateral congenital or childhood onset cataracts (AR;LOF),Early onset dystonia (AR;LOF),Early onset or syndromic epilepsy (AR;LOF),Likely inborn error of metabolism (AR;LOF)	3-methylglutaconic aciduria, type VIII (AR;LOF)
ICOS	ICOS	protein_coding	LOF	AR	COVID-19 research	1.146	Blood/Immune	COVID-19 research (AR;LOF),Primary immunodeficiency or monogenic inflammatory bowel disease (AR;LOF),Infantile enterocolitis & monogenic inflammatory bowel disease (AR;LOF),Gastrointestinal epithelial barrier disorders (AR;LOF),Intestinal failure or congenital diarrhoea (AR;LOF)	Immunodeficiency, common variable, 1 (AR;LOF)
ICOS	ICOS	protein_coding	LOF	AR	Primary immunodeficiency or monogenic inflammatory bowel disease	8.75	Blood/Immune	COVID-19 research (AR;LOF),Primary immunodeficiency or monogenic inflammatory bowel disease (AR;LOF),Infantile enterocolitis & monogenic inflammatory bowel disease (AR;LOF),Gastrointestinal epithelial barrier disorders (AR;LOF),Intestinal failure or congenital diarrhoea (AR;LOF)	Immunodeficiency, common variable, 1 (AR;LOF)
IL10	IL10	protein_coding	LOF	AR	COVID-19 research	1.146	Blood/Immune	COVID-19 research (AR;LOF),Primary immunodeficiency or monogenic inflammatory bowel disease (AR;LOF),Gastrointestinal epithelial barrier disorders (AR;LOF)	.
IL10	IL10	protein_coding	LOF	AR	Primary immunodeficiency or monogenic inflammatory bowel disease	8.75	Blood/Immune	COVID-19 research (AR;LOF),Primary immunodeficiency or monogenic inflammatory bowel disease (AR;LOF),Gastrointestinal epithelial barrier disorders (AR;LOF)	.
IL10RA	IL10RA	protein_coding	LOF	AR	COVID-19 research	1.146	Blood/Immune	COVID-19 research (AR;LOF),Primary immunodeficiency or monogenic inflammatory bowel disease (AR;LOF),Infantile enterocolitis & monogenic inflammatory bowel disease (AR;LOF),Gastrointestinal epithelial barrier disorders (AR;LOF)	Inflammatory bowel disease 28, early onset, autosomal recessive (AR;LOF)
IL10RA	IL10RA	protein_coding	LOF	AR	Primary immunodeficiency or monogenic inflammatory bowel disease	8.75	Blood/Immune	COVID-19 research (AR;LOF),Primary immunodeficiency or monogenic inflammatory bowel disease (AR;LOF),Infantile enterocolitis & monogenic inflammatory bowel disease (AR;LOF),Gastrointestinal epithelial barrier disorders (AR;LOF)	Inflammatory bowel disease 28, early onset, autosomal recessive (AR;LOF)
IL10RB	IL10RB	protein_coding	LOF	AR	COVID-19 research	1.146	Blood/Immune	COVID-19 research (AR;LOF),Primary immunodeficiency or monogenic inflammatory bowel disease (AR;LOF),Infantile enterocolitis & monogenic inflammatory bowel disease (AR;LOF),Gastrointestinal epithelial barrier disorders (AR;LOF)	Inflammatory bowel disease 25, early onset, autosomal recessive (AR;LOF)
IL10RB	IL10RB	protein_coding	LOF	AR	Primary immunodeficiency or monogenic inflammatory bowel disease	8.75	Blood/Immune	COVID-19 research (AR;LOF),Primary immunodeficiency or monogenic inflammatory bowel disease (AR;LOF),Infantile enterocolitis & monogenic inflammatory bowel disease (AR;LOF),Gastrointestinal epithelial barrier disorders (AR;LOF)	Inflammatory bowel disease 25, early onset, autosomal recessive (AR;LOF)
IL1RN	IL1RN	protein_coding	LOF	AR	COVID-19 research	1.146	Blood/Immune	COVID-19 research (AR;LOF),Primary immunodeficiency or monogenic inflammatory bowel disease (AR;LOF),Periodic fever syndromes (AR;LOF),Skeletal dysplasia (AR;LOF),Rare genetic inflammatory skin disorders (AR;LOF)	Chronic recurrent multifocal osteomyelitis 2, with periostitis and pustulosis (AR;LOF), Interleukin 1 receptor antagonist deficiency (AR;LOF)
IL1RN	IL1RN	protein_coding	LOF	AR	Primary immunodeficiency or monogenic inflammatory bowel disease	8.75	Blood/Immune	COVID-19 research (AR;LOF),Primary immunodeficiency or monogenic inflammatory bowel disease (AR;LOF),Periodic fever syndromes (AR;LOF),Skeletal dysplasia (AR;LOF),Rare genetic inflammatory skin disorders (AR;LOF)	Chronic recurrent multifocal osteomyelitis 2, with periostitis and pustulosis (AR;LOF), Interleukin 1 receptor antagonist deficiency (AR;LOF)
IL2RA	IL2RA	protein_coding	LOF	AR	COVID-19 research	1.146	Blood/Immune	COVID-19 research (AR;LOF),Primary immunodeficiency or monogenic inflammatory bowel disease (AR;LOF),Infantile enterocolitis & monogenic inflammatory bowel disease (AR;LOF),Gastrointestinal epithelial barrier disorders (AR;LOF),Neonatal diabetes (AR;LOF)	Immunodeficiency 41 with lymphoproliferation and autoimmunity (AR;LOF)
IL2RA	IL2RA	protein_coding	LOF	AR	Primary immunodeficiency or monogenic inflammatory bowel disease	8.75	Blood/Immune	COVID-19 research (AR;LOF),Primary immunodeficiency or monogenic inflammatory bowel disease (AR;LOF),Infantile enterocolitis & monogenic inflammatory bowel disease (AR;LOF),Gastrointestinal epithelial barrier disorders (AR;LOF),Neonatal diabetes (AR;LOF)	Immunodeficiency 41 with lymphoproliferation and autoimmunity (AR;LOF)
IL36RN	IL36RN	protein_coding	LOF	AR	COVID-19 research	1.146	Blood/Immune	COVID-19 research (AR;LOF),Primary immunodeficiency or monogenic inflammatory bowel disease (AR;LOF),Periodic fever syndromes (AR;LOF),Autoinflammatory disorders (AR;LOF),Rare genetic inflammatory skin disorders (AR;LOF),Generalised pustular psoriasis (Both;LOF)	Psoriasis 14, pustular (AR;LOF)
IL36RN	IL36RN	protein_coding	LOF	AR	Primary immunodeficiency or monogenic inflammatory bowel disease	8.75	Blood/Immune	COVID-19 research (AR;LOF),Primary immunodeficiency or monogenic inflammatory bowel disease (AR;LOF),Periodic fever syndromes (AR;LOF),Autoinflammatory disorders (AR;LOF),Rare genetic inflammatory skin disorders (AR;LOF),Generalised pustular psoriasis (Both;LOF)	Psoriasis 14, pustular (AR;LOF)
ISG15	ISG15	protein_coding	LOF	AR	COVID-19 research	1.146	Blood/Immune	COVID-19 research (AR;LOF),Primary immunodeficiency or monogenic inflammatory bowel disease (AR;LOF),Structural basal ganglia disorders (AR;LOF)	Immunodeficiency 38 (AR;LOF)
ISG15	ISG15	protein_coding	LOF	AR	Primary immunodeficiency or monogenic inflammatory bowel disease	8.75	Blood/Immune	COVID-19 research (AR;LOF),Primary immunodeficiency or monogenic inflammatory bowel disease (AR;LOF),Structural basal ganglia disorders (AR;LOF)	Immunodeficiency 38 (AR;LOF)
ITK	ITK	protein_coding	LOF	AR	COVID-19 research	1.146	Blood/Immune	COVID-19 research (AR;LOF),Primary immunodeficiency or monogenic inflammatory bowel disease (AR;LOF),Haematological malignancies for rare disease (AR;LOF),Haematological malignancies cancer susceptibility (AR;LOF)	Lymphoproliferative syndrome 1 (AR;LOF)
ITK	ITK	protein_coding	LOF	AR	Primary immunodeficiency or monogenic inflammatory bowel disease	8.75	Blood/Immune	COVID-19 research (AR;LOF),Primary immunodeficiency or monogenic inflammatory bowel disease (AR;LOF),Haematological malignancies for rare disease (AR;LOF),Haematological malignancies cancer susceptibility (AR;LOF)	Lymphoproliferative syndrome 1 (AR;LOF)
JAGN1	JAGN1	protein_coding	LOF	AR	COVID-19 research	1.146	Blood/Immune	COVID-19 research (AR;LOF),Primary immunodeficiency or monogenic inflammatory bowel disease (AR;LOF),Cytopenia - NOT Fanconi anaemia (AR;LOF),DDG2P (AR;LOF)	Neutropenia, severe congenital, 6, autosomal recessive (AR;LOF)
JAGN1	JAGN1	protein_coding	LOF	AR	Primary immunodeficiency or monogenic inflammatory bowel disease	8.75	Blood/Immune	COVID-19 research (AR;LOF),Primary immunodeficiency or monogenic inflammatory bowel disease (AR;LOF),Cytopenia - NOT Fanconi anaemia (AR;LOF),DDG2P (AR;LOF)	Neutropenia, severe congenital, 6, autosomal recessive (AR;LOF)
JAGN1	JAGN1	protein_coding	LOF	AR	Cytopenia - NOT Fanconi anaemia	4.28	Blood/Immune	COVID-19 research (AR;LOF),Primary immunodeficiency or monogenic inflammatory bowel disease (AR;LOF),Cytopenia - NOT Fanconi anaemia (AR;LOF),DDG2P (AR;LOF)	Neutropenia, severe congenital, 6, autosomal recessive (AR;LOF)
KDSR	KDSR	protein_coding	LOF	AR	Inherited bleeding disorders	1.182	Blood/Immune	Inherited bleeding disorders (AR;LOF),Bleeding and platelet disorders (AR;LOF),Palmoplantar keratoderma and erythrokeratodermas (AR;LOF),Ichthyosis and erythrokeratoderma (AR;LOF),Palmoplantar keratodermas (AR;LOF)	Erythrokeratodermia variabilis et progressiva 4 (AR;LOF)
KDSR	KDSR	protein_coding	LOF	AR	Bleeding and platelet disorders	4.2	Blood/Immune	Inherited bleeding disorders (AR;LOF),Bleeding and platelet disorders (AR;LOF),Palmoplantar keratoderma and erythrokeratodermas (AR;LOF),Ichthyosis and erythrokeratoderma (AR;LOF),Palmoplantar keratodermas (AR;LOF)	Erythrokeratodermia variabilis et progressiva 4 (AR;LOF)
KLKB1	KLKB1	protein_coding	LOF	AR	Inherited bleeding disorders	1.182	Blood/Immune	Inherited bleeding disorders (AR;LOF),Bleeding and platelet disorders (AR;LOF)	Fletcher factor (prekallikrein) deficiency (AR;LOF)
KLKB1	KLKB1	protein_coding	LOF	AR	Bleeding and platelet disorders	4.2	Blood/Immune	Inherited bleeding disorders (AR;LOF),Bleeding and platelet disorders (AR;LOF)	Fletcher factor (prekallikrein) deficiency (AR;LOF)
KNG1	KNG1	protein_coding	LOF	AR	Inherited bleeding disorders	1.182	Blood/Immune	Inherited bleeding disorders (AR;LOF),Bleeding and platelet disorders (AR;LOF)	Angioedema, hereditary, 6 (AD;LOF)
KNG1	KNG1	protein_coding	LOF	AR	Bleeding and platelet disorders	4.2	Blood/Immune	Inherited bleeding disorders (AR;LOF),Bleeding and platelet disorders (AR;LOF)	Angioedema, hereditary, 6 (AD;LOF)
LARS2	LARS2	protein_coding	LOF	AR	Rare anaemia	3.13	Blood/Immune	Rare anaemia (AR;LOF),Fetal hydrops (AR;LOF),Fetal anomalies (AR;LOF),DDG2P (AR;LOF),Monogenic hearing loss (AR;LOF),Primary ovarian insufficiency (AR;LOF),Undiagnosed metabolic disorders (AR;LOF),Possible mitochondrial disorder - nuclear genes (AR;LOF),Mitochondrial disorders (AR;LOF),Ataxia and cerebellar anomalies - narrow panel (AR;LOF),Adult onset leukodystrophy (AR;LOF),Likely inborn error …	Hydrops, lactic acidosis, and sideroblastic anemia (AR;LOF), Perrault syndrome 4 (AR;LOF)
LIG4	LIG4	protein_coding	LOF	AR	COVID-19 research	1.146	Blood/Immune	COVID-19 research (AR;LOF),Primary immunodeficiency or monogenic inflammatory bowel disease (AR;LOF),IUGR and IGF abnormalities (AR;LOF),Fetal anomalies (AR;LOF),DDG2P (AR;LOF),Infantile enterocolitis & monogenic inflammatory bowel disease (AR;LOF),Haematological malignancies for rare disease (AR;LOF),Haematological malignancies cancer susceptibility (AR;LOF),Severe microcephaly (AR;LOF),Intellec…	LIG4 syndrome (AR;LOF)
LIG4	LIG4	protein_coding	LOF	AR	Primary immunodeficiency or monogenic inflammatory bowel disease	8.75	Blood/Immune	COVID-19 research (AR;LOF),Primary immunodeficiency or monogenic inflammatory bowel disease (AR;LOF),IUGR and IGF abnormalities (AR;LOF),Fetal anomalies (AR;LOF),DDG2P (AR;LOF),Infantile enterocolitis & monogenic inflammatory bowel disease (AR;LOF),Haematological malignancies for rare disease (AR;LOF),Haematological malignancies cancer susceptibility (AR;LOF),Severe microcephaly (AR;LOF),Intellec…	LIG4 syndrome (AR;LOF)
LMAN1	LMAN1	protein_coding	LOF	AR	Combined factor V and VIII deficiency	1.1	Blood/Immune	Combined factor V and VIII deficiency (AR;LOF),Inherited bleeding disorders (AR;LOF),Bleeding and platelet disorders (AR;LOF)	Combined factor V and VIII deficiency (AR;LOF)
LMAN1	LMAN1	protein_coding	LOF	AR	Inherited bleeding disorders	1.182	Blood/Immune	Combined factor V and VIII deficiency (AR;LOF),Inherited bleeding disorders (AR;LOF),Bleeding and platelet disorders (AR;LOF)	Combined factor V and VIII deficiency (AR;LOF)
LMAN1	LMAN1	protein_coding	LOF	AR	Bleeding and platelet disorders	4.2	Blood/Immune	Combined factor V and VIII deficiency (AR;LOF),Inherited bleeding disorders (AR;LOF),Bleeding and platelet disorders (AR;LOF)	Combined factor V and VIII deficiency (AR;LOF)
LPIN2	LPIN2	protein_coding	LOF	AR	COVID-19 research	1.146	Blood/Immune	COVID-19 research (AR;LOF),Primary immunodeficiency or monogenic inflammatory bowel disease (AR;LOF),Cytopenias and congenital anaemias (AR;LOF),Rare anaemia (AR;LOF),Periodic fever syndromes (AR;LOF),Skeletal dysplasia (AR;LOF),Autoinflammatory disorders (AR;LOF)	.
LPIN2	LPIN2	protein_coding	LOF	AR	Primary immunodeficiency or monogenic inflammatory bowel disease	8.75	Blood/Immune	COVID-19 research (AR;LOF),Primary immunodeficiency or monogenic inflammatory bowel disease (AR;LOF),Cytopenias and congenital anaemias (AR;LOF),Rare anaemia (AR;LOF),Periodic fever syndromes (AR;LOF),Skeletal dysplasia (AR;LOF),Autoinflammatory disorders (AR;LOF)	.
LPIN2	LPIN2	protein_coding	LOF	AR	Cytopenias and congenital anaemias	1.123	Blood/Immune	COVID-19 research (AR;LOF),Primary immunodeficiency or monogenic inflammatory bowel disease (AR;LOF),Cytopenias and congenital anaemias (AR;LOF),Rare anaemia (AR;LOF),Periodic fever syndromes (AR;LOF),Skeletal dysplasia (AR;LOF),Autoinflammatory disorders (AR;LOF)	.
LPIN2	LPIN2	protein_coding	LOF	AR	Rare anaemia	3.13	Blood/Immune	COVID-19 research (AR;LOF),Primary immunodeficiency or monogenic inflammatory bowel disease (AR;LOF),Cytopenias and congenital anaemias (AR;LOF),Rare anaemia (AR;LOF),Periodic fever syndromes (AR;LOF),Skeletal dysplasia (AR;LOF),Autoinflammatory disorders (AR;LOF)	.
LRBA	LRBA	protein_coding	LOF	AR	COVID-19 research	1.146	Blood/Immune	COVID-19 research (AR;LOF),Primary immunodeficiency or monogenic inflammatory bowel disease (AR;LOF),DDG2P (AR;LOF),Infantile enterocolitis & monogenic inflammatory bowel disease (AR;LOF),Intestinal failure or congenital diarrhoea (AR;LOF),Multi-organ autoimmune diabetes (AR;LOF),Diabetes with additional phenotypes suggestive of a monogenic aetiology (AR;LOF),Neonatal diabetes (AR;LOF),Familial d…	Immunodeficiency, common variable, 8, with autoimmunity (AR;LOF)
LRBA	LRBA	protein_coding	LOF	AR	Primary immunodeficiency or monogenic inflammatory bowel disease	8.75	Blood/Immune	COVID-19 research (AR;LOF),Primary immunodeficiency or monogenic inflammatory bowel disease (AR;LOF),DDG2P (AR;LOF),Infantile enterocolitis & monogenic inflammatory bowel disease (AR;LOF),Intestinal failure or congenital diarrhoea (AR;LOF),Multi-organ autoimmune diabetes (AR;LOF),Diabetes with additional phenotypes suggestive of a monogenic aetiology (AR;LOF),Neonatal diabetes (AR;LOF),Familial d…	Immunodeficiency, common variable, 8, with autoimmunity (AR;LOF)
LYST	LYST	protein_coding	LOF	AR	COVID-19 research	1.146	Blood/Immune	COVID-19 research (AR;LOF),Inherited bleeding disorders (AR;LOF),Primary immunodeficiency or monogenic inflammatory bowel disease (AR;LOF),Bleeding and platelet disorders (AR;LOF),Vici Syndrome and other autophagy disorders (AR;LOF),Fetal anomalies (AR;LOF),DDG2P (AR;LOF),Infantile nystagmus (AR;LOF),Parkinson Disease and Complex Parkinsonism (AR;LOF),Adult onset neurodegenerative disorder (AR;LO…	Chediak-Higashi syndrome (AR;LOF)
LYST	LYST	protein_coding	LOF	AR	Inherited bleeding disorders	1.182	Blood/Immune	COVID-19 research (AR;LOF),Inherited bleeding disorders (AR;LOF),Primary immunodeficiency or monogenic inflammatory bowel disease (AR;LOF),Bleeding and platelet disorders (AR;LOF),Vici Syndrome and other autophagy disorders (AR;LOF),Fetal anomalies (AR;LOF),DDG2P (AR;LOF),Infantile nystagmus (AR;LOF),Parkinson Disease and Complex Parkinsonism (AR;LOF),Adult onset neurodegenerative disorder (AR;LO…	Chediak-Higashi syndrome (AR;LOF)
LYST	LYST	protein_coding	LOF	AR	Primary immunodeficiency or monogenic inflammatory bowel disease	8.75	Blood/Immune	COVID-19 research (AR;LOF),Inherited bleeding disorders (AR;LOF),Primary immunodeficiency or monogenic inflammatory bowel disease (AR;LOF),Bleeding and platelet disorders (AR;LOF),Vici Syndrome and other autophagy disorders (AR;LOF),Fetal anomalies (AR;LOF),DDG2P (AR;LOF),Infantile nystagmus (AR;LOF),Parkinson Disease and Complex Parkinsonism (AR;LOF),Adult onset neurodegenerative disorder (AR;LO…	Chediak-Higashi syndrome (AR;LOF)
LYST	LYST	protein_coding	LOF	AR	Bleeding and platelet disorders	4.2	Blood/Immune	COVID-19 research (AR;LOF),Inherited bleeding disorders (AR;LOF),Primary immunodeficiency or monogenic inflammatory bowel disease (AR;LOF),Bleeding and platelet disorders (AR;LOF),Vici Syndrome and other autophagy disorders (AR;LOF),Fetal anomalies (AR;LOF),DDG2P (AR;LOF),Infantile nystagmus (AR;LOF),Parkinson Disease and Complex Parkinsonism (AR;LOF),Adult onset neurodegenerative disorder (AR;LO…	Chediak-Higashi syndrome (AR;LOF)
MAD2L2	MAD2L2	protein_coding	LOF	AR	COVID-19 research	1.146	Blood/Immune	COVID-19 research (AR;LOF),Haematological malignancies for rare disease (AR;LOF),Haematological malignancies cancer susceptibility (AR;LOF)	.
MCFD2	MCFD2	protein_coding	LOF	AR	Combined factor V and VIII deficiency	1.1	Blood/Immune	Combined factor V and VIII deficiency (AR;LOF),Inherited bleeding disorders (AR;LOF),Bleeding and platelet disorders (AR;LOF)	.
MCFD2	MCFD2	protein_coding	LOF	AR	Inherited bleeding disorders	1.182	Blood/Immune	Combined factor V and VIII deficiency (AR;LOF),Inherited bleeding disorders (AR;LOF),Bleeding and platelet disorders (AR;LOF)	.
MCFD2	MCFD2	protein_coding	LOF	AR	Bleeding and platelet disorders	4.2	Blood/Immune	Combined factor V and VIII deficiency (AR;LOF),Inherited bleeding disorders (AR;LOF),Bleeding and platelet disorders (AR;LOF)	.
MMACHC	MMACHC	protein_coding	LOF	AR	Atypical haemolytic uraemic syndrome	3.7	Blood/Immune	Atypical haemolytic uraemic syndrome (AR;LOF),Fetal anomalies (AR;LOF),DDG2P (AR;LOF),Undiagnosed metabolic disorders (AR;LOF),Ataxia and cerebellar anomalies - narrow panel (AR;LOF),Hereditary ataxia (AR;LOF),Hereditary neuropathy (AR;LOF),Early onset or syndromic epilepsy (AR;LOF),Hereditary ataxia with onset in adulthood (AR;LOF),Hereditary neuropathy or pain disorder (AR;LOF),Likely inborn er…	Methylmalonic aciduria and homocystinuria, cblC type (AR;LOF)
MOGS	MOGS	protein_coding	LOF	AR	COVID-19 research	1.146	Blood/Immune	COVID-19 research (AR;LOF),Primary immunodeficiency or monogenic inflammatory bowel disease (AR;LOF),Fetal anomalies (AR;LOF),DDG2P (AR;LOF),Congenital disorders of glycosylation (AR;LOF),Undiagnosed metabolic disorders (AR;LOF),Early onset or syndromic epilepsy (AR;LOF),Likely inborn error of metabolism (AR;LOF)	Congenital disorder of glycosylation, type IIb (AR;LOF)
MOGS	MOGS	protein_coding	LOF	AR	Primary immunodeficiency or monogenic inflammatory bowel disease	8.75	Blood/Immune	COVID-19 research (AR;LOF),Primary immunodeficiency or monogenic inflammatory bowel disease (AR;LOF),Fetal anomalies (AR;LOF),DDG2P (AR;LOF),Congenital disorders of glycosylation (AR;LOF),Undiagnosed metabolic disorders (AR;LOF),Early onset or syndromic epilepsy (AR;LOF),Likely inborn error of metabolism (AR;LOF)	Congenital disorder of glycosylation, type IIb (AR;LOF)
MPIG6B	MPIG6B	protein_coding	LOF	AR	Inherited bleeding disorders	1.182	Blood/Immune	Inherited bleeding disorders (AR;LOF),Bleeding and platelet disorders (AR;LOF)	.
MPIG6B	MPIG6B	protein_coding	LOF	AR	Bleeding and platelet disorders	4.2	Blood/Immune	Inherited bleeding disorders (AR;LOF),Bleeding and platelet disorders (AR;LOF)	.
MPL	MPL	protein_coding	LOF	AR	Inherited bleeding disorders	1.182	Blood/Immune	Thrombocythaemia (AD;LOF),Inherited bleeding disorders (AR;LOF),Cytopenias and congenital anaemias (AR;LOF),Bleeding and platelet disorders (AR;LOF),Cytopenia - NOT Fanconi anaemia (AR;LOF)	Thrombocythemia 2 (AD;LOF), Amegakaryocytic thrombocytopenia, congenital, 1 (AR;LOF)
MPL	MPL	protein_coding	LOF	AR	Cytopenias and congenital anaemias	1.123	Blood/Immune	Thrombocythaemia (AD;LOF),Inherited bleeding disorders (AR;LOF),Cytopenias and congenital anaemias (AR;LOF),Bleeding and platelet disorders (AR;LOF),Cytopenia - NOT Fanconi anaemia (AR;LOF)	Thrombocythemia 2 (AD;LOF), Amegakaryocytic thrombocytopenia, congenital, 1 (AR;LOF)
MPL	MPL	protein_coding	LOF	AR	Bleeding and platelet disorders	4.2	Blood/Immune	Thrombocythaemia (AD;LOF),Inherited bleeding disorders (AR;LOF),Cytopenias and congenital anaemias (AR;LOF),Bleeding and platelet disorders (AR;LOF),Cytopenia - NOT Fanconi anaemia (AR;LOF)	Thrombocythemia 2 (AD;LOF), Amegakaryocytic thrombocytopenia, congenital, 1 (AR;LOF)
MPL	MPL	protein_coding	LOF	AR	Cytopenia - NOT Fanconi anaemia	4.28	Blood/Immune	Thrombocythaemia (AD;LOF),Inherited bleeding disorders (AR;LOF),Cytopenias and congenital anaemias (AR;LOF),Bleeding and platelet disorders (AR;LOF),Cytopenia - NOT Fanconi anaemia (AR;LOF)	Thrombocythemia 2 (AD;LOF), Amegakaryocytic thrombocytopenia, congenital, 1 (AR;LOF)
MSH6	MSH6	protein_coding	LOF	AR	COVID-19 research	1.146	Blood/Immune	Additional findings health related (AD;LOF),Additional findings health related - adult specific (AD;LOF),Additional findings health related - CNV analysis adult specific (AD;LOF),Genodermatoses with malignancies (AD;LOF),Brain cancer pertinent cancer susceptibility (AD;LOF),Colorectal cancer pertinent cancer susceptibility (AD;LOF),Endometrial cancer pertinent cancer susceptibility (AD;LOF),Ovari…	Lynch syndrome 5 (AD;LOF), {Endometrial cancer, familial} (AD;LOF), Mismatch repair cancer syndrome 3 (AR;LOF)
MTR	MTR	protein_coding	LOF	AR	Cytopenias and congenital anaemias	1.123	Blood/Immune	Cytopenias and congenital anaemias (AR;LOF),Rare anaemia (AR;LOF),DDG2P (AR;LOF),Undiagnosed metabolic disorders (AR;LOF),Likely inborn error of metabolism (AR;LOF),Intellectual disability (AR;LOF)	{Neural tube defects, folate-sensitive, susceptibility to} (AR;LOF), Homocystinuria-megaloblastic anemia, cblG complementation type (AR;LOF)
MTR	MTR	protein_coding	LOF	AR	Rare anaemia	3.13	Blood/Immune	Cytopenias and congenital anaemias (AR;LOF),Rare anaemia (AR;LOF),DDG2P (AR;LOF),Undiagnosed metabolic disorders (AR;LOF),Likely inborn error of metabolism (AR;LOF),Intellectual disability (AR;LOF)	{Neural tube defects, folate-sensitive, susceptibility to} (AR;LOF), Homocystinuria-megaloblastic anemia, cblG complementation type (AR;LOF)
MTRR	MTRR	protein_coding	LOF	AR	Cytopenias and congenital anaemias	1.123	Blood/Immune	Cytopenias and congenital anaemias (AR;LOF),Rare anaemia (AR;LOF),DDG2P (AR;LOF),Undiagnosed metabolic disorders (AR;LOF),Likely inborn error of metabolism (AR;LOF)	{Neural tube defects, folate-sensitive, susceptibility to} (AR;LOF), Homocystinuria-megaloblastic anemia, cbl E type (AR;LOF)
MTRR	MTRR	protein_coding	LOF	AR	Rare anaemia	3.13	Blood/Immune	Cytopenias and congenital anaemias (AR;LOF),Rare anaemia (AR;LOF),DDG2P (AR;LOF),Undiagnosed metabolic disorders (AR;LOF),Likely inborn error of metabolism (AR;LOF)	{Neural tube defects, folate-sensitive, susceptibility to} (AR;LOF), Homocystinuria-megaloblastic anemia, cbl E type (AR;LOF)
MVK	MVK	protein_coding	LOF	AR	COVID-19 research	1.146	Blood/Immune	Familial disseminated superficial actinic porokeratosis (AD;LOF),COVID-19 research (AR;LOF),Primary immunodeficiency or monogenic inflammatory bowel disease (AR;LOF),Infantile enterocolitis & monogenic inflammatory bowel disease (AR;LOF),Gastrointestinal epithelial barrier disorders (AR;LOF),Neonatal cholestasis (AR;LOF),Cholestasis (AR;LOF),Periodic fever syndromes (AR;LOF),Autoinflammatory diso…	Porokeratosis 3, multiple types (AD;LOF), Hyper-IgD syndrome (AR;LOF), Mevalonic aciduria (AR;LOF)
MVK	MVK	protein_coding	LOF	AR	Primary immunodeficiency or monogenic inflammatory bowel disease	8.75	Blood/Immune	Familial disseminated superficial actinic porokeratosis (AD;LOF),COVID-19 research (AR;LOF),Primary immunodeficiency or monogenic inflammatory bowel disease (AR;LOF),Infantile enterocolitis & monogenic inflammatory bowel disease (AR;LOF),Gastrointestinal epithelial barrier disorders (AR;LOF),Neonatal cholestasis (AR;LOF),Cholestasis (AR;LOF),Periodic fever syndromes (AR;LOF),Autoinflammatory diso…	Porokeratosis 3, multiple types (AD;LOF), Hyper-IgD syndrome (AR;LOF), Mevalonic aciduria (AR;LOF)
MYO5B	MYO5B	protein_coding	LOF	AR	COVID-19 research	1.146	Blood/Immune	COVID-19 research (AR;LOF),Primary immunodeficiency or monogenic inflammatory bowel disease (AR;LOF),DDG2P (AR;LOF),Gastrointestinal epithelial barrier disorders (AR;LOF),Cholestasis (AR;LOF),Intestinal failure or congenital diarrhoea (AR;LOF)	Cholestasis, progressive familial intrahepatic, 10 (AR;LOF), Diarrhea 2, with microvillus atrophy, with or without cholestasis (AR;LOF)
MYO5B	MYO5B	protein_coding	LOF	AR	Primary immunodeficiency or monogenic inflammatory bowel disease	8.75	Blood/Immune	COVID-19 research (AR;LOF),Primary immunodeficiency or monogenic inflammatory bowel disease (AR;LOF),DDG2P (AR;LOF),Gastrointestinal epithelial barrier disorders (AR;LOF),Cholestasis (AR;LOF),Intestinal failure or congenital diarrhoea (AR;LOF)	Cholestasis, progressive familial intrahepatic, 10 (AR;LOF), Diarrhea 2, with microvillus atrophy, with or without cholestasis (AR;LOF)
MYSM1	MYSM1	protein_coding	LOF	AR	COVID-19 research	1.146	Blood/Immune	COVID-19 research (AR;LOF),Primary immunodeficiency or monogenic inflammatory bowel disease (AR;LOF),Cytopenia - NOT Fanconi anaemia (AR;LOF)	Bone marrow failure syndrome 4 (AR;LOF)
MYSM1	MYSM1	protein_coding	LOF	AR	Primary immunodeficiency or monogenic inflammatory bowel disease	8.75	Blood/Immune	COVID-19 research (AR;LOF),Primary immunodeficiency or monogenic inflammatory bowel disease (AR;LOF),Cytopenia - NOT Fanconi anaemia (AR;LOF)	Bone marrow failure syndrome 4 (AR;LOF)
MYSM1	MYSM1	protein_coding	LOF	AR	Cytopenia - NOT Fanconi anaemia	4.28	Blood/Immune	COVID-19 research (AR;LOF),Primary immunodeficiency or monogenic inflammatory bowel disease (AR;LOF),Cytopenia - NOT Fanconi anaemia (AR;LOF)	Bone marrow failure syndrome 4 (AR;LOF)
NBAS	NBAS	protein_coding	LOF	AR	COVID-19 research	1.146	Blood/Immune	COVID-19 research (AR;LOF),Fetal anomalies (AR;LOF),DDG2P (AR;LOF),Cholestasis (AR;LOF),Optic neuropathy (AR;LOF),Retinal disorders (AR;LOF),Skeletal dysplasia (AR;LOF),Osteogenesis imperfecta (AR;LOF),Monogenic short stature (AR;LOF)	Infantile liver failure syndrome 2 (AR;LOF), Short stature, optic nerve atrophy, and Pelger-Huet anomaly (AR;LOF)
NBEAL2	NBEAL2	protein_coding	LOF	AR	Inherited bleeding disorders	1.182	Blood/Immune	Inherited bleeding disorders (AR;LOF),Bleeding and platelet disorders (AR;LOF)	Gray platelet syndrome (AR;LOF)
NBEAL2	NBEAL2	protein_coding	LOF	AR	Bleeding and platelet disorders	4.2	Blood/Immune	Inherited bleeding disorders (AR;LOF),Bleeding and platelet disorders (AR;LOF)	Gray platelet syndrome (AR;LOF)
NBN	NBN	protein_coding	LOF	AR	COVID-19 research	1.146	Blood/Immune	COVID-19 research (AR;LOF),Primary immunodeficiency or monogenic inflammatory bowel disease (AR;LOF),Cytopenias and congenital anaemias (AR;LOF),IUGR and IGF abnormalities (AR;LOF),Fetal anomalies (AR;LOF),DDG2P (AR;LOF),Haematological malignancies for rare disease (AR;LOF),Familial rhabdomyosarcoma (AR;LOF),Childhood solid tumours (AR;LOF),Childhood solid tumours cancer susceptibility (AR;LOF),H…	Nijmegen breakage syndrome (AR;LOF)
NBN	NBN	protein_coding	LOF	AR	Primary immunodeficiency or monogenic inflammatory bowel disease	8.75	Blood/Immune	COVID-19 research (AR;LOF),Primary immunodeficiency or monogenic inflammatory bowel disease (AR;LOF),Cytopenias and congenital anaemias (AR;LOF),IUGR and IGF abnormalities (AR;LOF),Fetal anomalies (AR;LOF),DDG2P (AR;LOF),Haematological malignancies for rare disease (AR;LOF),Familial rhabdomyosarcoma (AR;LOF),Childhood solid tumours (AR;LOF),Childhood solid tumours cancer susceptibility (AR;LOF),H…	Nijmegen breakage syndrome (AR;LOF)
NBN	NBN	protein_coding	LOF	AR	Cytopenias and congenital anaemias	1.123	Blood/Immune	COVID-19 research (AR;LOF),Primary immunodeficiency or monogenic inflammatory bowel disease (AR;LOF),Cytopenias and congenital anaemias (AR;LOF),IUGR and IGF abnormalities (AR;LOF),Fetal anomalies (AR;LOF),DDG2P (AR;LOF),Haematological malignancies for rare disease (AR;LOF),Familial rhabdomyosarcoma (AR;LOF),Childhood solid tumours (AR;LOF),Childhood solid tumours cancer susceptibility (AR;LOF),H…	Nijmegen breakage syndrome (AR;LOF)
NCF1	NCF1	protein_coding	LOF	AR	COVID-19 research	1.146	Blood/Immune	COVID-19 research (AR;LOF),Primary immunodeficiency or monogenic inflammatory bowel disease (AR;LOF),Infantile enterocolitis & monogenic inflammatory bowel disease (AR;LOF),Gastrointestinal epithelial barrier disorders (AR;LOF)	Chronic granulomatous disease 1, autosomal recessive (AR;LOF)
NCF1	NCF1	protein_coding	LOF	AR	Primary immunodeficiency or monogenic inflammatory bowel disease	8.75	Blood/Immune	COVID-19 research (AR;LOF),Primary immunodeficiency or monogenic inflammatory bowel disease (AR;LOF),Infantile enterocolitis & monogenic inflammatory bowel disease (AR;LOF),Gastrointestinal epithelial barrier disorders (AR;LOF)	Chronic granulomatous disease 1, autosomal recessive (AR;LOF)
NHP2	NHP2	protein_coding	LOF	AR	COVID-19 research	1.146	Blood/Immune	COVID-19 research (AR;LOF),Primary immunodeficiency or monogenic inflammatory bowel disease (AR;LOF),Cytopenias and congenital anaemias (AR;LOF),Cytopenia - NOT Fanconi anaemia (AR;LOF),DDG2P (AR;LOF),Haematological malignancies for rare disease (AR;LOF),Childhood solid tumours cancer susceptibility (AR;LOF),Haematological malignancies cancer susceptibility (AR;LOF),Pulmonary fibrosis familial (A…	Dyskeratosis congenita, autosomal recessive 2 (AR;LOF)
NHP2	NHP2	protein_coding	LOF	AR	Primary immunodeficiency or monogenic inflammatory bowel disease	8.75	Blood/Immune	COVID-19 research (AR;LOF),Primary immunodeficiency or monogenic inflammatory bowel disease (AR;LOF),Cytopenias and congenital anaemias (AR;LOF),Cytopenia - NOT Fanconi anaemia (AR;LOF),DDG2P (AR;LOF),Haematological malignancies for rare disease (AR;LOF),Childhood solid tumours cancer susceptibility (AR;LOF),Haematological malignancies cancer susceptibility (AR;LOF),Pulmonary fibrosis familial (A…	Dyskeratosis congenita, autosomal recessive 2 (AR;LOF)
NHP2	NHP2	protein_coding	LOF	AR	Cytopenias and congenital anaemias	1.123	Blood/Immune	COVID-19 research (AR;LOF),Primary immunodeficiency or monogenic inflammatory bowel disease (AR;LOF),Cytopenias and congenital anaemias (AR;LOF),Cytopenia - NOT Fanconi anaemia (AR;LOF),DDG2P (AR;LOF),Haematological malignancies for rare disease (AR;LOF),Childhood solid tumours cancer susceptibility (AR;LOF),Haematological malignancies cancer susceptibility (AR;LOF),Pulmonary fibrosis familial (A…	Dyskeratosis congenita, autosomal recessive 2 (AR;LOF)
NHP2	NHP2	protein_coding	LOF	AR	Cytopenia - NOT Fanconi anaemia	4.28	Blood/Immune	COVID-19 research (AR;LOF),Primary immunodeficiency or monogenic inflammatory bowel disease (AR;LOF),Cytopenias and congenital anaemias (AR;LOF),Cytopenia - NOT Fanconi anaemia (AR;LOF),DDG2P (AR;LOF),Haematological malignancies for rare disease (AR;LOF),Childhood solid tumours cancer susceptibility (AR;LOF),Haematological malignancies cancer susceptibility (AR;LOF),Pulmonary fibrosis familial (A…	Dyskeratosis congenita, autosomal recessive 2 (AR;LOF)
NOP10	NOP10	protein_coding	LOF	AR	COVID-19 research	1.146	Blood/Immune	COVID-19 research (AR;LOF),DDG2P (AR;LOF),Haematological malignancies for rare disease (AR;LOF),Haematological malignancies cancer susceptibility (AR;LOF),Pulmonary fibrosis familial (AR;LOF)	.
NPC1	NPC1	protein_coding	LOF	AR	Primary immunodeficiency or monogenic inflammatory bowel disease	8.75	Blood/Immune	Primary immunodeficiency or monogenic inflammatory bowel disease (AR;LOF),Fetal hydrops (AR;LOF),Fetal anomalies (AR;LOF),DDG2P (AR;LOF),Neonatal cholestasis (AR;LOF),Cholestasis (AR;LOF),Lysosomal storage disorder (AR;LOF),Undiagnosed metabolic disorders (AR;LOF),Ataxia and cerebellar anomalies - narrow panel (AR;LOF),Hereditary ataxia (AR;LOF),Adult onset neurodegenerative disorder (AR;LOF),Lik…	Niemann-Pick disease, type C1 (AR;LOF), Niemann-Pick disease, type D (AR;LOF)
NT5C3A	NT5C3A	protein_coding	LOF	AR	Cytopenias and congenital anaemias	1.123	Blood/Immune	Cytopenias and congenital anaemias (AR;LOF),Rare anaemia (AR;LOF),DDG2P (AR;LOF),Undiagnosed metabolic disorders (AR;LOF),Likely inborn error of metabolism (AR;LOF)	Anemia, congenital, nonspherocytic hemolytic, 8 (AR;LOF)
NT5C3A	NT5C3A	protein_coding	LOF	AR	Rare anaemia	3.13	Blood/Immune	Cytopenias and congenital anaemias (AR;LOF),Rare anaemia (AR;LOF),DDG2P (AR;LOF),Undiagnosed metabolic disorders (AR;LOF),Likely inborn error of metabolism (AR;LOF)	Anemia, congenital, nonspherocytic hemolytic, 8 (AR;LOF)
OSTM1	OSTM1	protein_coding	LOF	AR	COVID-19 research	1.146	Blood/Immune	COVID-19 research (AR;LOF),Fetal anomalies (AR;LOF),Skeletal dysplasia (AR;LOF),Osteopetrosis (AR;LOF),Hydrocephalus (AR;LOF)	Osteopetrosis, autosomal recessive 5 (AR;LOF)
OTULIN	OTULIN	protein_coding	LOF	AR	COVID-19 research	1.146	Blood/Immune	COVID-19 research (AR;LOF),DDG2P (AR;LOF),Infantile enterocolitis & monogenic inflammatory bowel disease (AR;LOF),Gastrointestinal epithelial barrier disorders (AR;LOF),Lipodystrophy - childhood onset (AR;LOF),Periodic fever syndromes (AR;LOF),Autoinflammatory disorders (AR;LOF),Primary immunodeficiency or monogenic inflammatory bowel disease (Both;LOF)	{Immunodeficiency 107, susceptibility to invasive staphylococcus aureus infection} (AD;LOF), Autoinflammation, panniculitis, and dermatosis syndrome, autosomal dominant (AD;LOF), Autoinflammation, panniculitis, and dermatosis syndrome, autosomal recessive (AR;LOF)
P2RY12	P2RY12	protein_coding	LOF	AR	Inherited bleeding disorders	1.182	Blood/Immune	Inherited bleeding disorders (AR;LOF),Bleeding and platelet disorders (AR;LOF)	Bleeding disorder, platelet-type, 8 (AR;LOF)
P2RY12	P2RY12	protein_coding	LOF	AR	Bleeding and platelet disorders	4.2	Blood/Immune	Inherited bleeding disorders (AR;LOF),Bleeding and platelet disorders (AR;LOF)	Bleeding disorder, platelet-type, 8 (AR;LOF)
PALB2	PALB2	protein_coding	LOF	AR	COVID-19 research	1.146	Blood/Immune	Familial breast cancer (AD;LOF),Adult solid tumours for rare disease (AD;LOF),Adult solid tumours cancer susceptibility (AD;LOF),Breast cancer pertinent cancer susceptibility (AD;LOF),Inherited ovarian cancer (without breast cancer) (AD;LOF),Inherited pancreatic cancer (AD;LOF),Inherited breast cancer and ovarian cancer (AD;LOF),Inherited prostate cancer (AD;LOF),COVID-19 research (AR;LOF),Cytope…	{Breast-ovarian cancer, familial, susceptibility to, 5} (AD;LOF), {Pancreatic cancer, susceptibility to, 3} (AD;LOF), Fanconi anemia, complementation group N (AR;LOF)
PALB2	PALB2	protein_coding	LOF	AR	Cytopenias and congenital anaemias	1.123	Blood/Immune	Familial breast cancer (AD;LOF),Adult solid tumours for rare disease (AD;LOF),Adult solid tumours cancer susceptibility (AD;LOF),Breast cancer pertinent cancer susceptibility (AD;LOF),Inherited ovarian cancer (without breast cancer) (AD;LOF),Inherited pancreatic cancer (AD;LOF),Inherited breast cancer and ovarian cancer (AD;LOF),Inherited prostate cancer (AD;LOF),COVID-19 research (AR;LOF),Cytope…	{Breast-ovarian cancer, familial, susceptibility to, 5} (AD;LOF), {Pancreatic cancer, susceptibility to, 3} (AD;LOF), Fanconi anemia, complementation group N (AR;LOF)
PFKM	PFKM	protein_coding	LOF	AR	Cytopenias and congenital anaemias	1.123	Blood/Immune	Cytopenias and congenital anaemias (AR;LOF),Rare anaemia (AR;LOF),Fetal anomalies (AR;LOF),Glycogen storage disease (AR;LOF),Undiagnosed metabolic disorders (AR;LOF),Rhabdomyolysis and metabolic muscle disorders (AR;LOF),Arthrogryposis (AR;LOF),Limb girdle muscular dystrophies, myofibrillar myopathies and distal myopathies (AR;LOF),Acute rhabdomyolysis (AR;LOF),Likely inborn error of metabolism (…	Glycogen storage disease VII (AR;LOF)
PFKM	PFKM	protein_coding	LOF	AR	Rare anaemia	3.13	Blood/Immune	Cytopenias and congenital anaemias (AR;LOF),Rare anaemia (AR;LOF),Fetal anomalies (AR;LOF),Glycogen storage disease (AR;LOF),Undiagnosed metabolic disorders (AR;LOF),Rhabdomyolysis and metabolic muscle disorders (AR;LOF),Arthrogryposis (AR;LOF),Limb girdle muscular dystrophies, myofibrillar myopathies and distal myopathies (AR;LOF),Acute rhabdomyolysis (AR;LOF),Likely inborn error of metabolism (…	Glycogen storage disease VII (AR;LOF)
PGM3	PGM3	protein_coding	LOF	AR	Severe multi-system atopic disease with high IgE	1.9	Blood/Immune	Severe multi-system atopic disease with high IgE (AR;LOF),COVID-19 research (AR;LOF),Primary immunodeficiency or monogenic inflammatory bowel disease (AR;LOF),Fetal anomalies (AR;LOF),DDG2P (AR;LOF),Congenital disorders of glycosylation (AR;LOF),Undiagnosed metabolic disorders (AR;LOF),Skeletal dysplasia (AR;LOF),Likely inborn error of metabolism (AR;LOF),Intellectual disability (AR;LOF)	Immunodeficiency 23 (AR;LOF)
PGM3	PGM3	protein_coding	LOF	AR	COVID-19 research	1.146	Blood/Immune	Severe multi-system atopic disease with high IgE (AR;LOF),COVID-19 research (AR;LOF),Primary immunodeficiency or monogenic inflammatory bowel disease (AR;LOF),Fetal anomalies (AR;LOF),DDG2P (AR;LOF),Congenital disorders of glycosylation (AR;LOF),Undiagnosed metabolic disorders (AR;LOF),Skeletal dysplasia (AR;LOF),Likely inborn error of metabolism (AR;LOF),Intellectual disability (AR;LOF)	Immunodeficiency 23 (AR;LOF)
PGM3	PGM3	protein_coding	LOF	AR	Primary immunodeficiency or monogenic inflammatory bowel disease	8.75	Blood/Immune	Severe multi-system atopic disease with high IgE (AR;LOF),COVID-19 research (AR;LOF),Primary immunodeficiency or monogenic inflammatory bowel disease (AR;LOF),Fetal anomalies (AR;LOF),DDG2P (AR;LOF),Congenital disorders of glycosylation (AR;LOF),Undiagnosed metabolic disorders (AR;LOF),Skeletal dysplasia (AR;LOF),Likely inborn error of metabolism (AR;LOF),Intellectual disability (AR;LOF)	Immunodeficiency 23 (AR;LOF)
PI4KA	PI4KA	protein_coding	LOF	AR	Primary immunodeficiency or monogenic inflammatory bowel disease	8.75	Blood/Immune	Primary immunodeficiency or monogenic inflammatory bowel disease (AR;LOF),DDG2P (AR;LOF),White matter disorders and cerebral calcification - narrow panel (AR;LOF),Ataxia and cerebellar anomalies - narrow panel (AR;LOF),Malformations of cortical development (AR;LOF),Inherited white matter disorders (AR;LOF),Cerebellar hypoplasia (AR;LOF),Intellectual disability (AR;LOF)	Gastrointestinal defects and immunodeficiency syndrome 2 (AR;LOF), Polymicrogyria, perisylvian, with cerebellar hypoplasia and arthrogryposis (AR;LOF), Spastic paraplegia 84, autosomal recessive (AR;LOF)
PKLR	PKLR	protein_coding	LOF	AR	Cytopenias and congenital anaemias	1.123	Blood/Immune	Cytopenias and congenital anaemias (AR;LOF),Rare anaemia (AR;LOF),Fetal hydrops (AR;LOF),Fetal anomalies (AR;LOF)	Anemia, congenital, nonspherocytic hemolytic, 2, pyruvate kinase deficient (AR;LOF)
PKLR	PKLR	protein_coding	LOF	AR	Rare anaemia	3.13	Blood/Immune	Cytopenias and congenital anaemias (AR;LOF),Rare anaemia (AR;LOF),Fetal hydrops (AR;LOF),Fetal anomalies (AR;LOF)	Anemia, congenital, nonspherocytic hemolytic, 2, pyruvate kinase deficient (AR;LOF)
PLA2G4A	PLA2G4A	protein_coding	LOF	AR	Inherited bleeding disorders	1.182	Blood/Immune	Inherited bleeding disorders (AR;LOF),Bleeding and platelet disorders (AR;LOF)	Gastrointestinal ulceration, recurrent, with dysfunctional platelets (AR;LOF)
PLA2G4A	PLA2G4A	protein_coding	LOF	AR	Bleeding and platelet disorders	4.2	Blood/Immune	Inherited bleeding disorders (AR;LOF),Bleeding and platelet disorders (AR;LOF)	Gastrointestinal ulceration, recurrent, with dysfunctional platelets (AR;LOF)
PLG	PLG	protein_coding	LOF	AR	Thrombophilia with a likely monogenic cause	2.7	Blood/Immune	Primary immunodeficiency or monogenic inflammatory bowel disease (AD;LOF),Thrombophilia with a likely monogenic cause (AR;LOF),Fetal anomalies (AR;LOF),Hydrocephalus (AR;LOF)	Angioedema, hereditary, 4 (AD;LOF), Dysplasminogenemia (AR;LOF), Plasminogen deficiency, type I (AR;LOF)
PMS2	PMS2	protein_coding	LOF	AR	COVID-19 research	1.146	Blood/Immune	Brain cancer pertinent cancer susceptibility (AD;LOF),Colorectal cancer pertinent cancer susceptibility (AD;LOF),Endometrial cancer pertinent cancer susceptibility (AD;LOF),Renal cancer pertinent cancer susceptibility (AD;LOF),Familial Tumours Syndromes of the central & peripheral Nervous system (AD;LOF),Adult solid tumours for rare disease (AD;LOF),Inherited polyposis and early onset colorectal …	Mismatch repair cancer syndrome 4 (AR;LOF)
PNP	PNP	protein_coding	LOF	AR	COVID-19 research	1.146	Blood/Immune	COVID-19 research (AR;LOF),Primary immunodeficiency or monogenic inflammatory bowel disease (AR;LOF),Undiagnosed metabolic disorders (AR;LOF),Likely inborn error of metabolism (AR;LOF),Severe combined immunodeficiency with PNP deficiency (AR;LOF)	Immunodeficiency due to purine nucleoside phosphorylase deficiency (AR;LOF)
PNP	PNP	protein_coding	LOF	AR	Primary immunodeficiency or monogenic inflammatory bowel disease	8.75	Blood/Immune	COVID-19 research (AR;LOF),Primary immunodeficiency or monogenic inflammatory bowel disease (AR;LOF),Undiagnosed metabolic disorders (AR;LOF),Likely inborn error of metabolism (AR;LOF),Severe combined immunodeficiency with PNP deficiency (AR;LOF)	Immunodeficiency due to purine nucleoside phosphorylase deficiency (AR;LOF)
POLD1	POLD1	protein_coding	LOF	AR	COVID-19 research	1.146	Blood/Immune	DDG2P (AD;LOF),Lipodystrophy - childhood onset (AD;LOF),Colorectal cancer pertinent cancer susceptibility (AD;LOF),Adult solid tumours for rare disease (AD;LOF),Inherited polyposis and early onset colorectal cancer - germline testing (AD;LOF),Adult solid tumours cancer susceptibility (AD;LOF),Insulin resistance (including lipodystrophy) (AD;LOF),GI tract tumours (AD;LOF),COVID-19 research (AR;LOF…	{Colorectal cancer, susceptibility to, 10} (AD;LOF), Mandibular hypoplasia, deafness, progeroid features, and lipodystrophy syndrome (AD;LOF), Immunodeficiency 120 (AR;LOF)
POLD1	POLD1	protein_coding	LOF	AR	Primary immunodeficiency or monogenic inflammatory bowel disease	8.75	Blood/Immune	DDG2P (AD;LOF),Lipodystrophy - childhood onset (AD;LOF),Colorectal cancer pertinent cancer susceptibility (AD;LOF),Adult solid tumours for rare disease (AD;LOF),Inherited polyposis and early onset colorectal cancer - germline testing (AD;LOF),Adult solid tumours cancer susceptibility (AD;LOF),Insulin resistance (including lipodystrophy) (AD;LOF),GI tract tumours (AD;LOF),COVID-19 research (AR;LOF…	{Colorectal cancer, susceptibility to, 10} (AD;LOF), Mandibular hypoplasia, deafness, progeroid features, and lipodystrophy syndrome (AD;LOF), Immunodeficiency 120 (AR;LOF)
POLE	POLE	protein_coding	LOF	AR	COVID-19 research	1.146	Blood/Immune	Colorectal cancer pertinent cancer susceptibility (AD;LOF),Adult solid tumours for rare disease (AD;LOF),Inherited polyposis and early onset colorectal cancer - germline testing (AD;LOF),Adult solid tumours cancer susceptibility (AD;LOF),GI tract tumours (AD;LOF),COVID-19 research (AR;LOF),Primary immunodeficiency or monogenic inflammatory bowel disease (AR;LOF),Fetal anomalies (AR;LOF),DDG2P (AR…	{Colorectal cancer, susceptibility to, 12} (AD;LOF), FILS syndrome (AR;LOF), IMAGE-I syndrome (AR;LOF)
POLE	POLE	protein_coding	LOF	AR	Primary immunodeficiency or monogenic inflammatory bowel disease	8.75	Blood/Immune	Colorectal cancer pertinent cancer susceptibility (AD;LOF),Adult solid tumours for rare disease (AD;LOF),Inherited polyposis and early onset colorectal cancer - germline testing (AD;LOF),Adult solid tumours cancer susceptibility (AD;LOF),GI tract tumours (AD;LOF),COVID-19 research (AR;LOF),Primary immunodeficiency or monogenic inflammatory bowel disease (AR;LOF),Fetal anomalies (AR;LOF),DDG2P (AR…	{Colorectal cancer, susceptibility to, 12} (AD;LOF), FILS syndrome (AR;LOF), IMAGE-I syndrome (AR;LOF)
PRF1	PRF1	protein_coding	LOF	AR	COVID-19 research	1.146	Blood/Immune	COVID-19 research (AR;LOF),Primary immunodeficiency or monogenic inflammatory bowel disease (AR;LOF),Haemophagocytic syndrome with absent perforin expression (AR;LOF),Fetal anomalies (AR;LOF),Haematological malignancies for rare disease (AR;LOF),Haematological malignancies cancer susceptibility (AR;LOF)	Hemophagocytic lymphohistiocytosis, familial, 2 (AR;LOF)
PRF1	PRF1	protein_coding	LOF	AR	Primary immunodeficiency or monogenic inflammatory bowel disease	8.75	Blood/Immune	COVID-19 research (AR;LOF),Primary immunodeficiency or monogenic inflammatory bowel disease (AR;LOF),Haemophagocytic syndrome with absent perforin expression (AR;LOF),Fetal anomalies (AR;LOF),Haematological malignancies for rare disease (AR;LOF),Haematological malignancies cancer susceptibility (AR;LOF)	Hemophagocytic lymphohistiocytosis, familial, 2 (AR;LOF)
PRF1	PRF1	protein_coding	LOF	AR	Haemophagocytic syndrome with absent perforin expression	1.2	Blood/Immune	COVID-19 research (AR;LOF),Primary immunodeficiency or monogenic inflammatory bowel disease (AR;LOF),Haemophagocytic syndrome with absent perforin expression (AR;LOF),Fetal anomalies (AR;LOF),Haematological malignancies for rare disease (AR;LOF),Haematological malignancies cancer susceptibility (AR;LOF)	Hemophagocytic lymphohistiocytosis, familial, 2 (AR;LOF)
PSMB8	PSMB8	protein_coding	LOF	AR	Primary immunodeficiency or monogenic inflammatory bowel disease	8.75	Blood/Immune	Primary immunodeficiency or monogenic inflammatory bowel disease (AR;LOF),DDG2P (AR;LOF),Periodic fever syndromes (AR;LOF),Autoinflammatory disorders (AR;LOF),COVID-19 research (Both;LOF)	Proteasome-associated autoinflammatory syndrome 1 and digenic forms (AR;LOF)
PTGS1	PTGS1	protein_coding	LOF	AR	Bleeding and platelet disorders	4.2	Blood/Immune	Bleeding and platelet disorders (AR;LOF)	.
PUS1	PUS1	protein_coding	LOF	AR	Cytopenias and congenital anaemias	1.123	Blood/Immune	Cytopenias and congenital anaemias (AR;LOF),Rare anaemia (AR;LOF),DDG2P (AR;LOF),Undiagnosed metabolic disorders (AR;LOF),Possible mitochondrial disorder - nuclear genes (AR;LOF),Mitochondrial disorders (AR;LOF),Likely inborn error of metabolism (AR;LOF),Intellectual disability (AR;LOF)	Myopathy, lactic acidosis, and sideroblastic anemia 1 (AR;LOF)
PUS1	PUS1	protein_coding	LOF	AR	Rare anaemia	3.13	Blood/Immune	Cytopenias and congenital anaemias (AR;LOF),Rare anaemia (AR;LOF),DDG2P (AR;LOF),Undiagnosed metabolic disorders (AR;LOF),Possible mitochondrial disorder - nuclear genes (AR;LOF),Mitochondrial disorders (AR;LOF),Likely inborn error of metabolism (AR;LOF),Intellectual disability (AR;LOF)	Myopathy, lactic acidosis, and sideroblastic anemia 1 (AR;LOF)
RAB27A	RAB27A	protein_coding	LOF	AR	COVID-19 research	1.146	Blood/Immune	COVID-19 research (AR;LOF),Primary immunodeficiency or monogenic inflammatory bowel disease (AR;LOF),Vici Syndrome and other autophagy disorders (AR;LOF),Pigmentary skin disorders (AR;LOF),Albinism or congenital nystagmus (AR;LOF)	Griscelli syndrome, type 2 (AR;LOF)
RAB27A	RAB27A	protein_coding	LOF	AR	Primary immunodeficiency or monogenic inflammatory bowel disease	8.75	Blood/Immune	COVID-19 research (AR;LOF),Primary immunodeficiency or monogenic inflammatory bowel disease (AR;LOF),Vici Syndrome and other autophagy disorders (AR;LOF),Pigmentary skin disorders (AR;LOF),Albinism or congenital nystagmus (AR;LOF)	Griscelli syndrome, type 2 (AR;LOF)
RAD51C	RAD51C	protein_coding	LOF	AR	COVID-19 research	1.146	Blood/Immune	Familial breast cancer (AD;LOF),Ovarian cancer pertinent cancer susceptibility (AD;LOF),Adult solid tumours for rare disease (AD;LOF),Adult solid tumours cancer susceptibility (AD;LOF),Inherited ovarian cancer (without breast cancer) (AD;LOF),Inherited breast cancer and ovarian cancer (AD;LOF),COVID-19 research (AR;LOF),DDG2P (AR;LOF)	Fanconi anemia, complementation group O (AR;LOF)
RAG1	RAG1	protein_coding	LOF	AR	COVID-19 research	1.146	Blood/Immune	COVID-19 research (AR;LOF),Primary immunodeficiency or monogenic inflammatory bowel disease (AR;LOF),Infantile enterocolitis & monogenic inflammatory bowel disease (AR;LOF),Gastrointestinal epithelial barrier disorders (AR;LOF),Respiratory ciliopathies including non-CF bronchiectasis (AR;LOF),Rare genetic inflammatory skin disorders (AR;LOF)	Combined cellular and humoral immune defects with granulomas (AR;LOF), Omenn syndrome (AR;LOF), Severe combined immunodeficiency, B cell-negative (AR;LOF)
RAG1	RAG1	protein_coding	LOF	AR	Primary immunodeficiency or monogenic inflammatory bowel disease	8.75	Blood/Immune	COVID-19 research (AR;LOF),Primary immunodeficiency or monogenic inflammatory bowel disease (AR;LOF),Infantile enterocolitis & monogenic inflammatory bowel disease (AR;LOF),Gastrointestinal epithelial barrier disorders (AR;LOF),Respiratory ciliopathies including non-CF bronchiectasis (AR;LOF),Rare genetic inflammatory skin disorders (AR;LOF)	Combined cellular and humoral immune defects with granulomas (AR;LOF), Omenn syndrome (AR;LOF), Severe combined immunodeficiency, B cell-negative (AR;LOF)
RAG2	RAG2	protein_coding	LOF	AR	COVID-19 research	1.146	Blood/Immune	COVID-19 research (AR;LOF),Primary immunodeficiency or monogenic inflammatory bowel disease (AR;LOF),Infantile enterocolitis & monogenic inflammatory bowel disease (AR;LOF),Gastrointestinal epithelial barrier disorders (AR;LOF),Respiratory ciliopathies including non-CF bronchiectasis (AR;LOF),Rare genetic inflammatory skin disorders (AR;LOF)	Combined cellular and humoral immune defects with granulomas (AR;LOF), Omenn syndrome (AR;LOF), Severe combined immunodeficiency, B cell-negative (AR;LOF)
RAG2	RAG2	protein_coding	LOF	AR	Primary immunodeficiency or monogenic inflammatory bowel disease	8.75	Blood/Immune	COVID-19 research (AR;LOF),Primary immunodeficiency or monogenic inflammatory bowel disease (AR;LOF),Infantile enterocolitis & monogenic inflammatory bowel disease (AR;LOF),Gastrointestinal epithelial barrier disorders (AR;LOF),Respiratory ciliopathies including non-CF bronchiectasis (AR;LOF),Rare genetic inflammatory skin disorders (AR;LOF)	Combined cellular and humoral immune defects with granulomas (AR;LOF), Omenn syndrome (AR;LOF), Severe combined immunodeficiency, B cell-negative (AR;LOF)
RASGRP2	RASGRP2	protein_coding	LOF	AR	Inherited bleeding disorders	1.182	Blood/Immune	Inherited bleeding disorders (AR;LOF),Bleeding and platelet disorders (AR;LOF),Skeletal dysplasia (AR;LOF),Osteopetrosis (AR;LOF)	.
RASGRP2	RASGRP2	protein_coding	LOF	AR	Bleeding and platelet disorders	4.2	Blood/Immune	Inherited bleeding disorders (AR;LOF),Bleeding and platelet disorders (AR;LOF),Skeletal dysplasia (AR;LOF),Osteopetrosis (AR;LOF)	.
RBCK1	RBCK1	protein_coding	LOF	AR	COVID-19 research	1.146	Blood/Immune	COVID-19 research (AR;LOF),Primary immunodeficiency or monogenic inflammatory bowel disease (AR;LOF),Glycogen storage disease (AR;LOF),Undiagnosed metabolic disorders (AR;LOF),Rhabdomyolysis and metabolic muscle disorders (AR;LOF),Autoinflammatory disorders (AR;LOF),Likely inborn error of metabolism (AR;LOF)	Polyglucosan body myopathy 1 with or without immunodeficiency (AR;LOF)
RBCK1	RBCK1	protein_coding	LOF	AR	Primary immunodeficiency or monogenic inflammatory bowel disease	8.75	Blood/Immune	COVID-19 research (AR;LOF),Primary immunodeficiency or monogenic inflammatory bowel disease (AR;LOF),Glycogen storage disease (AR;LOF),Undiagnosed metabolic disorders (AR;LOF),Rhabdomyolysis and metabolic muscle disorders (AR;LOF),Autoinflammatory disorders (AR;LOF),Likely inborn error of metabolism (AR;LOF)	Polyglucosan body myopathy 1 with or without immunodeficiency (AR;LOF)
RBM8A	RBM8A	protein_coding	LOF	AR	Inherited bleeding disorders	1.182	Blood/Immune	Inherited bleeding disorders (AR;LOF),Bleeding and platelet disorders (AR;LOF),Fetal anomalies (AR;LOF),DDG2P (AR;LOF),Radial dysplasia (AR;LOF),Limb disorders (AR;LOF),Skeletal dysplasia (AR;LOF)	Thrombocytopenia-absent radius syndrome (AR;LOF)
RBM8A	RBM8A	protein_coding	LOF	AR	Bleeding and platelet disorders	4.2	Blood/Immune	Inherited bleeding disorders (AR;LOF),Bleeding and platelet disorders (AR;LOF),Fetal anomalies (AR;LOF),DDG2P (AR;LOF),Radial dysplasia (AR;LOF),Limb disorders (AR;LOF),Skeletal dysplasia (AR;LOF)	Thrombocytopenia-absent radius syndrome (AR;LOF)
RECQL4	RECQL4	protein_coding	LOF	AR	COVID-19 research	1.146	Blood/Immune	COVID-19 research (AR;LOF),Primary immunodeficiency or monogenic inflammatory bowel disease (AR;LOF),Fetal anomalies (AR;LOF),DDG2P (AR;LOF),Non-syndromic familial congenital anorectal malformations (AR;LOF),Radial dysplasia (AR;LOF),Limb disorders (AR;LOF),Skeletal dysplasia (AR;LOF),Rare syndromic craniosynostosis or isolated multisuture synostosis (AR;LOF),Childhood solid tumours (AR;LOF),Sarc…	Baller-Gerold syndrome (AR;LOF), RAPADILINO syndrome (AR;LOF), Rothmund-Thomson syndrome, type 2 (AR;LOF)
RECQL4	RECQL4	protein_coding	LOF	AR	Primary immunodeficiency or monogenic inflammatory bowel disease	8.75	Blood/Immune	COVID-19 research (AR;LOF),Primary immunodeficiency or monogenic inflammatory bowel disease (AR;LOF),Fetal anomalies (AR;LOF),DDG2P (AR;LOF),Non-syndromic familial congenital anorectal malformations (AR;LOF),Radial dysplasia (AR;LOF),Limb disorders (AR;LOF),Skeletal dysplasia (AR;LOF),Rare syndromic craniosynostosis or isolated multisuture synostosis (AR;LOF),Childhood solid tumours (AR;LOF),Sarc…	Baller-Gerold syndrome (AR;LOF), RAPADILINO syndrome (AR;LOF), Rothmund-Thomson syndrome, type 2 (AR;LOF)
RNASEH2A	RNASEH2A	protein_coding	LOF	AR	COVID-19 research	1.146	Blood/Immune	COVID-19 research (AR;LOF),Primary immunodeficiency or monogenic inflammatory bowel disease (AR;LOF),Fetal anomalies (AR;LOF),DDG2P (AR;LOF),White matter disorders and cerebral calcification - narrow panel (AR;LOF),Adult onset leukodystrophy (AR;LOF),Intracerebral calcification disorders (AR;LOF),Inherited white matter disorders (AR;LOF),Early onset or syndromic epilepsy (AR;LOF),Likely inborn er…	Aicardi-Goutieres syndrome 4 (AR;LOF)
RNASEH2A	RNASEH2A	protein_coding	LOF	AR	Primary immunodeficiency or monogenic inflammatory bowel disease	8.75	Blood/Immune	COVID-19 research (AR;LOF),Primary immunodeficiency or monogenic inflammatory bowel disease (AR;LOF),Fetal anomalies (AR;LOF),DDG2P (AR;LOF),White matter disorders and cerebral calcification - narrow panel (AR;LOF),Adult onset leukodystrophy (AR;LOF),Intracerebral calcification disorders (AR;LOF),Inherited white matter disorders (AR;LOF),Early onset or syndromic epilepsy (AR;LOF),Likely inborn er…	Aicardi-Goutieres syndrome 4 (AR;LOF)
RNASEH2B	RNASEH2B	protein_coding	LOF	AR	COVID-19 research	1.146	Blood/Immune	COVID-19 research (AR;LOF),Primary immunodeficiency or monogenic inflammatory bowel disease (AR;LOF),Fetal anomalies (AR;LOF),DDG2P (AR;LOF),White matter disorders and cerebral calcification - narrow panel (AR;LOF),Adult onset leukodystrophy (AR;LOF),Intracerebral calcification disorders (AR;LOF),Inherited white matter disorders (AR;LOF),Hereditary spastic paraplegia (AR;LOF),Childhood onset here…	Aicardi-Goutieres syndrome 2 (AR;LOF)
RNASEH2B	RNASEH2B	protein_coding	LOF	AR	Primary immunodeficiency or monogenic inflammatory bowel disease	8.75	Blood/Immune	COVID-19 research (AR;LOF),Primary immunodeficiency or monogenic inflammatory bowel disease (AR;LOF),Fetal anomalies (AR;LOF),DDG2P (AR;LOF),White matter disorders and cerebral calcification - narrow panel (AR;LOF),Adult onset leukodystrophy (AR;LOF),Intracerebral calcification disorders (AR;LOF),Inherited white matter disorders (AR;LOF),Hereditary spastic paraplegia (AR;LOF),Childhood onset here…	Aicardi-Goutieres syndrome 2 (AR;LOF)
RNASEH2C	RNASEH2C	protein_coding	LOF	AR	COVID-19 research	1.146	Blood/Immune	COVID-19 research (AR;LOF),Primary immunodeficiency or monogenic inflammatory bowel disease (AR;LOF),Fetal anomalies (AR;LOF),DDG2P (AR;LOF),White matter disorders and cerebral calcification - narrow panel (AR;LOF),Adult onset leukodystrophy (AR;LOF),Intracerebral calcification disorders (AR;LOF),Inherited white matter disorders (AR;LOF),Early onset or syndromic epilepsy (AR;LOF),Likely inborn er…	Aicardi-Goutieres syndrome 3 (AR;LOF)
RNASEH2C	RNASEH2C	protein_coding	LOF	AR	Primary immunodeficiency or monogenic inflammatory bowel disease	8.75	Blood/Immune	COVID-19 research (AR;LOF),Primary immunodeficiency or monogenic inflammatory bowel disease (AR;LOF),Fetal anomalies (AR;LOF),DDG2P (AR;LOF),White matter disorders and cerebral calcification - narrow panel (AR;LOF),Adult onset leukodystrophy (AR;LOF),Intracerebral calcification disorders (AR;LOF),Inherited white matter disorders (AR;LOF),Early onset or syndromic epilepsy (AR;LOF),Likely inborn er…	Aicardi-Goutieres syndrome 3 (AR;LOF)
SAMHD1	SAMHD1	protein_coding	LOF	AR	COVID-19 research	1.146	Blood/Immune	COVID-19 research (AR;LOF),Primary immunodeficiency or monogenic inflammatory bowel disease (AR;LOF),Cerebral vascular malformations (AR;LOF),Fetal anomalies (AR;LOF),DDG2P (AR;LOF),Undiagnosed metabolic disorders (AR;LOF),White matter disorders and cerebral calcification - narrow panel (AR;LOF),Adult onset leukodystrophy (AR;LOF),Intracerebral calcification disorders (AR;LOF),Inherited white mat…	Aicardi-Goutieres syndrome 5 (AR;LOF)
SAMHD1	SAMHD1	protein_coding	LOF	AR	Primary immunodeficiency or monogenic inflammatory bowel disease	8.75	Blood/Immune	COVID-19 research (AR;LOF),Primary immunodeficiency or monogenic inflammatory bowel disease (AR;LOF),Cerebral vascular malformations (AR;LOF),Fetal anomalies (AR;LOF),DDG2P (AR;LOF),Undiagnosed metabolic disorders (AR;LOF),White matter disorders and cerebral calcification - narrow panel (AR;LOF),Adult onset leukodystrophy (AR;LOF),Intracerebral calcification disorders (AR;LOF),Inherited white mat…	Aicardi-Goutieres syndrome 5 (AR;LOF)
SBDS	SBDS	protein_coding	LOF	AR	COVID-19 research	1.146	Blood/Immune	COVID-19 research (AR;LOF),Primary immunodeficiency or monogenic inflammatory bowel disease (AR;LOF),Cytopenias and congenital anaemias (AR;LOF),Rare anaemia (AR;LOF),Cytopenia - NOT Fanconi anaemia (AR;LOF),Fetal anomalies (AR;LOF),DDG2P (AR;LOF),Rare multisystem ciliopathy disorders (AR;LOF),Skeletal dysplasia (AR;LOF),Skeletal ciliopathies (AR;LOF),Haematological malignancies for rare disease …	Shwachman-Diamond syndrome 1 (AR;LOF)
SBDS	SBDS	protein_coding	LOF	AR	Primary immunodeficiency or monogenic inflammatory bowel disease	8.75	Blood/Immune	COVID-19 research (AR;LOF),Primary immunodeficiency or monogenic inflammatory bowel disease (AR;LOF),Cytopenias and congenital anaemias (AR;LOF),Rare anaemia (AR;LOF),Cytopenia - NOT Fanconi anaemia (AR;LOF),Fetal anomalies (AR;LOF),DDG2P (AR;LOF),Rare multisystem ciliopathy disorders (AR;LOF),Skeletal dysplasia (AR;LOF),Skeletal ciliopathies (AR;LOF),Haematological malignancies for rare disease …	Shwachman-Diamond syndrome 1 (AR;LOF)
SBDS	SBDS	protein_coding	LOF	AR	Cytopenias and congenital anaemias	1.123	Blood/Immune	COVID-19 research (AR;LOF),Primary immunodeficiency or monogenic inflammatory bowel disease (AR;LOF),Cytopenias and congenital anaemias (AR;LOF),Rare anaemia (AR;LOF),Cytopenia - NOT Fanconi anaemia (AR;LOF),Fetal anomalies (AR;LOF),DDG2P (AR;LOF),Rare multisystem ciliopathy disorders (AR;LOF),Skeletal dysplasia (AR;LOF),Skeletal ciliopathies (AR;LOF),Haematological malignancies for rare disease …	Shwachman-Diamond syndrome 1 (AR;LOF)
SBDS	SBDS	protein_coding	LOF	AR	Rare anaemia	3.13	Blood/Immune	COVID-19 research (AR;LOF),Primary immunodeficiency or monogenic inflammatory bowel disease (AR;LOF),Cytopenias and congenital anaemias (AR;LOF),Rare anaemia (AR;LOF),Cytopenia - NOT Fanconi anaemia (AR;LOF),Fetal anomalies (AR;LOF),DDG2P (AR;LOF),Rare multisystem ciliopathy disorders (AR;LOF),Skeletal dysplasia (AR;LOF),Skeletal ciliopathies (AR;LOF),Haematological malignancies for rare disease …	Shwachman-Diamond syndrome 1 (AR;LOF)
SBDS	SBDS	protein_coding	LOF	AR	Cytopenia - NOT Fanconi anaemia	4.28	Blood/Immune	COVID-19 research (AR;LOF),Primary immunodeficiency or monogenic inflammatory bowel disease (AR;LOF),Cytopenias and congenital anaemias (AR;LOF),Rare anaemia (AR;LOF),Cytopenia - NOT Fanconi anaemia (AR;LOF),Fetal anomalies (AR;LOF),DDG2P (AR;LOF),Rare multisystem ciliopathy disorders (AR;LOF),Skeletal dysplasia (AR;LOF),Skeletal ciliopathies (AR;LOF),Haematological malignancies for rare disease …	Shwachman-Diamond syndrome 1 (AR;LOF)
SEC23B	SEC23B	protein_coding	LOF	AR	Cytopenias and congenital anaemias	1.123	Blood/Immune	Cytopenias and congenital anaemias (AR;LOF),Rare anaemia (AR;LOF),Fetal anomalies (AR;LOF),DDG2P (AR;LOF),Congenital disorders of glycosylation (AR;LOF),Undiagnosed metabolic disorders (AR;LOF),Likely inborn error of metabolism (AR;LOF)	Dyserythropoietic anemia, congenital, type II (AR;LOF)
SEC23B	SEC23B	protein_coding	LOF	AR	Rare anaemia	3.13	Blood/Immune	Cytopenias and congenital anaemias (AR;LOF),Rare anaemia (AR;LOF),Fetal anomalies (AR;LOF),DDG2P (AR;LOF),Congenital disorders of glycosylation (AR;LOF),Undiagnosed metabolic disorders (AR;LOF),Likely inborn error of metabolism (AR;LOF)	Dyserythropoietic anemia, congenital, type II (AR;LOF)
SERPINF2	SERPINF2	protein_coding	LOF	AR	Inherited bleeding disorders	1.182	Blood/Immune	Inherited bleeding disorders (AR;LOF),Bleeding and platelet disorders (AR;LOF)	Alpha-2-plasmin inhibitor deficiency (AR;LOF)
SERPINF2	SERPINF2	protein_coding	LOF	AR	Bleeding and platelet disorders	4.2	Blood/Immune	Inherited bleeding disorders (AR;LOF),Bleeding and platelet disorders (AR;LOF)	Alpha-2-plasmin inhibitor deficiency (AR;LOF)
SGPL1	SGPL1	protein_coding	LOF	AR	COVID-19 research	1.146	Blood/Immune	COVID-19 research (AR;LOF),Primary immunodeficiency or monogenic inflammatory bowel disease (AR;LOF),Fetal hydrops (AR;LOF),Fetal anomalies (AR;LOF),Monogenic hearing loss (AR;LOF),Congenital adrenal hypoplasia (AR;LOF),Unexplained kidney failure in young people (AR;LOF),Proteinuric renal disease (AR;LOF),Differences in sex development (AR;LOF)	RENI syndrome (AR;LOF)
SGPL1	SGPL1	protein_coding	LOF	AR	Primary immunodeficiency or monogenic inflammatory bowel disease	8.75	Blood/Immune	COVID-19 research (AR;LOF),Primary immunodeficiency or monogenic inflammatory bowel disease (AR;LOF),Fetal hydrops (AR;LOF),Fetal anomalies (AR;LOF),Monogenic hearing loss (AR;LOF),Congenital adrenal hypoplasia (AR;LOF),Unexplained kidney failure in young people (AR;LOF),Proteinuric renal disease (AR;LOF),Differences in sex development (AR;LOF)	RENI syndrome (AR;LOF)
SKIV2L	SKIC2	protein_coding	LOF	AR	COVID-19 research	1.146	Blood/Immune	COVID-19 research (AR;LOF),Primary immunodeficiency or monogenic inflammatory bowel disease (AR;LOF),Fetal anomalies (AR;LOF),DDG2P (AR;LOF),Infantile enterocolitis & monogenic inflammatory bowel disease (AR;LOF),Gastrointestinal epithelial barrier disorders (AR;LOF),Intestinal failure or congenital diarrhoea (AR;LOF),Undiagnosed metabolic disorders (AR;LOF),Likely inborn error of metabolism (AR;…	Trichohepatoenteric syndrome 2 (AR;LOF)
SKIV2L	SKIC2	protein_coding	LOF	AR	Primary immunodeficiency or monogenic inflammatory bowel disease	8.75	Blood/Immune	COVID-19 research (AR;LOF),Primary immunodeficiency or monogenic inflammatory bowel disease (AR;LOF),Fetal anomalies (AR;LOF),DDG2P (AR;LOF),Infantile enterocolitis & monogenic inflammatory bowel disease (AR;LOF),Gastrointestinal epithelial barrier disorders (AR;LOF),Intestinal failure or congenital diarrhoea (AR;LOF),Undiagnosed metabolic disorders (AR;LOF),Likely inborn error of metabolism (AR;…	Trichohepatoenteric syndrome 2 (AR;LOF)
TTC37	SKIC3	protein_coding	LOF	AR	COVID-19 research	1.146	Blood/Immune	COVID-19 research (AR;LOF),Primary immunodeficiency or monogenic inflammatory bowel disease (AR;LOF),Fetal anomalies (AR;LOF),DDG2P (AR;LOF),Infantile enterocolitis & monogenic inflammatory bowel disease (AR;LOF),Gastrointestinal epithelial barrier disorders (AR;LOF),Intestinal failure or congenital diarrhoea (AR;LOF),Undiagnosed metabolic disorders (AR;LOF),Likely inborn error of metabolism (AR;…	Trichohepatoenteric syndrome 1 (AR;LOF)
TTC37	SKIC3	protein_coding	LOF	AR	Primary immunodeficiency or monogenic inflammatory bowel disease	8.75	Blood/Immune	COVID-19 research (AR;LOF),Primary immunodeficiency or monogenic inflammatory bowel disease (AR;LOF),Fetal anomalies (AR;LOF),DDG2P (AR;LOF),Infantile enterocolitis & monogenic inflammatory bowel disease (AR;LOF),Gastrointestinal epithelial barrier disorders (AR;LOF),Intestinal failure or congenital diarrhoea (AR;LOF),Undiagnosed metabolic disorders (AR;LOF),Likely inborn error of metabolism (AR;…	Trichohepatoenteric syndrome 1 (AR;LOF)
SLC11A2	SLC11A2	protein_coding	LOF	AR	Cytopenias and congenital anaemias	1.123	Blood/Immune	Cytopenias and congenital anaemias (AR;LOF),Rare anaemia (AR;LOF),Iron metabolism disorders - NOT common HFE mutations (AR;LOF)	Anemia, hypochromic microcytic, with iron overload 1 (AR;LOF)
SLC11A2	SLC11A2	protein_coding	LOF	AR	Rare anaemia	3.13	Blood/Immune	Cytopenias and congenital anaemias (AR;LOF),Rare anaemia (AR;LOF),Iron metabolism disorders - NOT common HFE mutations (AR;LOF)	Anemia, hypochromic microcytic, with iron overload 1 (AR;LOF)
SLC19A2	SLC19A2	protein_coding	LOF	AR	Cytopenias and congenital anaemias	1.123	Blood/Immune	Cytopenias and congenital anaemias (AR;LOF),Rare anaemia (AR;LOF),Diabetes with additional phenotypes suggestive of a monogenic aetiology (AR;LOF),Neonatal diabetes (AR;LOF),Familial diabetes (AR;LOF),Undiagnosed metabolic disorders (AR;LOF),Possible mitochondrial disorder - nuclear genes (AR;LOF),Mitochondrial disorders (AR;LOF),Pyruvate dehydrogenase (PDH) deficiency (AR;LOF),Likely inborn erro…	Thiamine-responsive megaloblastic anemia syndrome (AR;LOF)
SLC19A2	SLC19A2	protein_coding	LOF	AR	Rare anaemia	3.13	Blood/Immune	Cytopenias and congenital anaemias (AR;LOF),Rare anaemia (AR;LOF),Diabetes with additional phenotypes suggestive of a monogenic aetiology (AR;LOF),Neonatal diabetes (AR;LOF),Familial diabetes (AR;LOF),Undiagnosed metabolic disorders (AR;LOF),Possible mitochondrial disorder - nuclear genes (AR;LOF),Mitochondrial disorders (AR;LOF),Pyruvate dehydrogenase (PDH) deficiency (AR;LOF),Likely inborn erro…	Thiamine-responsive megaloblastic anemia syndrome (AR;LOF)
SLC25A38	SLC25A38	protein_coding	LOF	AR	Cytopenias and congenital anaemias	1.123	Blood/Immune	Cytopenias and congenital anaemias (AR;LOF),Rare anaemia (AR;LOF),Fetal anomalies (AR;LOF),DDG2P (AR;LOF),Iron metabolism disorders - NOT common HFE mutations (AR;LOF),Undiagnosed metabolic disorders (AR;LOF),Possible mitochondrial disorder - nuclear genes (AR;LOF),Mitochondrial disorders (AR;LOF),Likely inborn error of metabolism (AR;LOF)	Anemia, sideroblastic, 2, pyridoxine-refractory (AR;LOF)
SLC25A38	SLC25A38	protein_coding	LOF	AR	Rare anaemia	3.13	Blood/Immune	Cytopenias and congenital anaemias (AR;LOF),Rare anaemia (AR;LOF),Fetal anomalies (AR;LOF),DDG2P (AR;LOF),Iron metabolism disorders - NOT common HFE mutations (AR;LOF),Undiagnosed metabolic disorders (AR;LOF),Possible mitochondrial disorder - nuclear genes (AR;LOF),Mitochondrial disorders (AR;LOF),Likely inborn error of metabolism (AR;LOF)	Anemia, sideroblastic, 2, pyridoxine-refractory (AR;LOF)
SLC29A3	SLC29A3	protein_coding	LOF	AR	COVID-19 research	1.146	Blood/Immune	COVID-19 research (AR;LOF),Primary immunodeficiency or monogenic inflammatory bowel disease (AR;LOF),Fetal anomalies (AR;LOF),Diabetes with additional phenotypes suggestive of a monogenic aetiology (AR;LOF),Familial diabetes (AR;LOF),Hypogonadotropic hypogonadism (AR;LOF),Arthrogryposis (AR;LOF),Skeletal dysplasia (AR;LOF),Autoinflammatory disorders (AR;LOF),Pigmentary skin disorders (AR;LOF),Mon…	Histiocytosis-lymphadenopathy plus syndrome (AR;LOF)
SLC29A3	SLC29A3	protein_coding	LOF	AR	Primary immunodeficiency or monogenic inflammatory bowel disease	8.75	Blood/Immune	COVID-19 research (AR;LOF),Primary immunodeficiency or monogenic inflammatory bowel disease (AR;LOF),Fetal anomalies (AR;LOF),Diabetes with additional phenotypes suggestive of a monogenic aetiology (AR;LOF),Familial diabetes (AR;LOF),Hypogonadotropic hypogonadism (AR;LOF),Arthrogryposis (AR;LOF),Skeletal dysplasia (AR;LOF),Autoinflammatory disorders (AR;LOF),Pigmentary skin disorders (AR;LOF),Mon…	Histiocytosis-lymphadenopathy plus syndrome (AR;LOF)
SLC30A10	SLC30A10	protein_coding	LOF	AR	Hereditary Erythrocytosis	2.13	Blood/Immune	Hereditary Erythrocytosis (AR;LOF),Undiagnosed metabolic disorders (AR;LOF),Parkinson Disease and Complex Parkinsonism (AR;LOF),Early onset dystonia (AR;LOF),Structural basal ganglia disorders (AR;LOF),Adult onset dystonia, chorea or related movement disorder (AR;LOF),Childhood onset dystonia, chorea or related movement disorder (AR;LOF),Likely inborn error of metabolism (AR;LOF)	Hypermanganesemia with dystonia 1 (AR;LOF)
SLC37A4	SLC37A4	protein_coding	LOF	AR	COVID-19 research	1.146	Blood/Immune	Congenital disorders of glycosylation (AD;LOF),COVID-19 research (AR;LOF),Primary immunodeficiency or monogenic inflammatory bowel disease (AR;LOF),Infantile enterocolitis & monogenic inflammatory bowel disease (AR;LOF),Gastrointestinal epithelial barrier disorders (AR;LOF),Ketotic hypoglycaemia (AR;LOF),Glycogen storage disease (AR;LOF),DDG2P (Both;LOF),Undiagnosed metabolic disorders (Both;LOF)…	Congenital disorder of glycosylation, type IIw (AD;LOF), Glycogen storage disease Ib (AR;LOF), Glycogen storage disease Ic (AR;LOF)
SLC37A4	SLC37A4	protein_coding	LOF	AR	Primary immunodeficiency or monogenic inflammatory bowel disease	8.75	Blood/Immune	Congenital disorders of glycosylation (AD;LOF),COVID-19 research (AR;LOF),Primary immunodeficiency or monogenic inflammatory bowel disease (AR;LOF),Infantile enterocolitis & monogenic inflammatory bowel disease (AR;LOF),Gastrointestinal epithelial barrier disorders (AR;LOF),Ketotic hypoglycaemia (AR;LOF),Glycogen storage disease (AR;LOF),DDG2P (Both;LOF),Undiagnosed metabolic disorders (Both;LOF)…	Congenital disorder of glycosylation, type IIw (AD;LOF), Glycogen storage disease Ib (AR;LOF), Glycogen storage disease Ic (AR;LOF)
SLC45A2	SLC45A2	protein_coding	LOF	AR	Inherited bleeding disorders	1.182	Blood/Immune	Inherited bleeding disorders (AR;LOF),Infantile nystagmus (AR;LOF),Ocular and oculo-cutaneous albinism (AR;LOF),Pigmentary skin disorders (AR;LOF),Albinism or congenital nystagmus (AR;LOF)	Albinism, oculocutaneous, type IV (AR;LOF)
SLC46A1	SLC46A1	protein_coding	LOF	AR	COVID-19 research	1.146	Blood/Immune	COVID-19 research (AR;LOF),Primary immunodeficiency or monogenic inflammatory bowel disease (AR;LOF),Cytopenias and congenital anaemias (AR;LOF),DDG2P (AR;LOF),Cerebral folate deficiency (AR;LOF),Undiagnosed metabolic disorders (AR;LOF),Likely inborn error of metabolism (AR;LOF),Intellectual disability (AR;LOF)	Folate malabsorption, hereditary (AR;LOF)
SLC46A1	SLC46A1	protein_coding	LOF	AR	Primary immunodeficiency or monogenic inflammatory bowel disease	8.75	Blood/Immune	COVID-19 research (AR;LOF),Primary immunodeficiency or monogenic inflammatory bowel disease (AR;LOF),Cytopenias and congenital anaemias (AR;LOF),DDG2P (AR;LOF),Cerebral folate deficiency (AR;LOF),Undiagnosed metabolic disorders (AR;LOF),Likely inborn error of metabolism (AR;LOF),Intellectual disability (AR;LOF)	Folate malabsorption, hereditary (AR;LOF)
SLC46A1	SLC46A1	protein_coding	LOF	AR	Cytopenias and congenital anaemias	1.123	Blood/Immune	COVID-19 research (AR;LOF),Primary immunodeficiency or monogenic inflammatory bowel disease (AR;LOF),Cytopenias and congenital anaemias (AR;LOF),DDG2P (AR;LOF),Cerebral folate deficiency (AR;LOF),Undiagnosed metabolic disorders (AR;LOF),Likely inborn error of metabolism (AR;LOF),Intellectual disability (AR;LOF)	Folate malabsorption, hereditary (AR;LOF)
SLC7A7	SLC7A7	protein_coding	LOF	AR	COVID-19 research	1.146	Blood/Immune	COVID-19 research (AR;LOF),Primary immunodeficiency or monogenic inflammatory bowel disease (AR;LOF),Hyperammonaemia (AR;LOF),Undiagnosed metabolic disorders (AR;LOF),Familial pulmonary fibrosis (AR;LOF),Likely inborn error of metabolism (AR;LOF)	Lysinuric protein intolerance (AR;LOF)
SLC7A7	SLC7A7	protein_coding	LOF	AR	Primary immunodeficiency or monogenic inflammatory bowel disease	8.75	Blood/Immune	COVID-19 research (AR;LOF),Primary immunodeficiency or monogenic inflammatory bowel disease (AR;LOF),Hyperammonaemia (AR;LOF),Undiagnosed metabolic disorders (AR;LOF),Familial pulmonary fibrosis (AR;LOF),Likely inborn error of metabolism (AR;LOF)	Lysinuric protein intolerance (AR;LOF)
SLCO2A1	SLCO2A1	protein_coding	LOF	AR	Primary immunodeficiency or monogenic inflammatory bowel disease	8.75	Blood/Immune	Primary immunodeficiency or monogenic inflammatory bowel disease (AR;LOF),Autosomal recessive primary hypertrophic osteoarthropathy (AR;LOF),Skeletal dysplasia (AR;LOF)	Hypertrophic osteoarthropathy, primary, autosomal dominant (AD;LOF), PHOAR2-enteropathy syndrome (AR;LOF)
SLX4	SLX4	protein_coding	LOF	AR	COVID-19 research	1.146	Blood/Immune	COVID-19 research (AR;LOF),Cytopenias and congenital anaemias (AR;LOF),Fetal anomalies (AR;LOF),DDG2P (AR;LOF),Radial dysplasia (AR;LOF),Limb disorders (AR;LOF),Haematological malignancies for rare disease (AR;LOF),Head and neck cancer pertinent cancer susceptibility (AR;LOF),Neurofibromatosis Type 1 (AR;LOF),Childhood solid tumours (AR;LOF),Haematological malignancies cancer susceptibility (AR;L…	Fanconi anemia, complementation group P (AR;LOF)
SLX4	SLX4	protein_coding	LOF	AR	Cytopenias and congenital anaemias	1.123	Blood/Immune	COVID-19 research (AR;LOF),Cytopenias and congenital anaemias (AR;LOF),Fetal anomalies (AR;LOF),DDG2P (AR;LOF),Radial dysplasia (AR;LOF),Limb disorders (AR;LOF),Haematological malignancies for rare disease (AR;LOF),Head and neck cancer pertinent cancer susceptibility (AR;LOF),Neurofibromatosis Type 1 (AR;LOF),Childhood solid tumours (AR;LOF),Haematological malignancies cancer susceptibility (AR;L…	Fanconi anemia, complementation group P (AR;LOF)
SMARCAL1	SMARCAL1	protein_coding	LOF	AR	COVID-19 research	1.146	Blood/Immune	COVID-19 research (AR;LOF),Primary immunodeficiency or monogenic inflammatory bowel disease (AR;LOF),DDG2P (AR;LOF),Unexplained kidney failure in young people (AR;LOF),Proteinuric renal disease (AR;LOF),Skeletal dysplasia (AR;LOF),Pigmentary skin disorders (AR;LOF)	Schimke immunoosseous dysplasia (AR;LOF)
SMARCAL1	SMARCAL1	protein_coding	LOF	AR	Primary immunodeficiency or monogenic inflammatory bowel disease	8.75	Blood/Immune	COVID-19 research (AR;LOF),Primary immunodeficiency or monogenic inflammatory bowel disease (AR;LOF),DDG2P (AR;LOF),Unexplained kidney failure in young people (AR;LOF),Proteinuric renal disease (AR;LOF),Skeletal dysplasia (AR;LOF),Pigmentary skin disorders (AR;LOF)	Schimke immunoosseous dysplasia (AR;LOF)
SNX10	SNX10	protein_coding	LOF	AR	COVID-19 research	1.146	Blood/Immune	COVID-19 research (AR;LOF),Fetal anomalies (AR;LOF),Skeletal dysplasia (AR;LOF),Osteopetrosis (AR;LOF),Hydrocephalus (AR;LOF)	Osteopetrosis, autosomal recessive 8 (AR;LOF)
SPINK5	SPINK5	protein_coding	LOF	AR	Severe multi-system atopic disease with high IgE	1.9	Blood/Immune	Severe multi-system atopic disease with high IgE (AR;LOF),COVID-19 research (AR;LOF),Primary immunodeficiency or monogenic inflammatory bowel disease (AR;LOF),Ichthyosis and erythrokeratoderma (AR;LOF),Palmoplantar keratodermas (AR;LOF)	Netherton syndrome (AR;LOF)
SPINK5	SPINK5	protein_coding	LOF	AR	COVID-19 research	1.146	Blood/Immune	Severe multi-system atopic disease with high IgE (AR;LOF),COVID-19 research (AR;LOF),Primary immunodeficiency or monogenic inflammatory bowel disease (AR;LOF),Ichthyosis and erythrokeratoderma (AR;LOF),Palmoplantar keratodermas (AR;LOF)	Netherton syndrome (AR;LOF)
SPINK5	SPINK5	protein_coding	LOF	AR	Primary immunodeficiency or monogenic inflammatory bowel disease	8.75	Blood/Immune	Severe multi-system atopic disease with high IgE (AR;LOF),COVID-19 research (AR;LOF),Primary immunodeficiency or monogenic inflammatory bowel disease (AR;LOF),Ichthyosis and erythrokeratoderma (AR;LOF),Palmoplantar keratodermas (AR;LOF)	Netherton syndrome (AR;LOF)
STN1	STN1	protein_coding	LOF	AR	COVID-19 research	1.146	Blood/Immune	Haematological malignancies for rare disease (AD;LOF),Haematological malignancies cancer susceptibility (AD;LOF),COVID-19 research (AR;LOF),Cytopenia - NOT Fanconi anaemia (AR;LOF),DDG2P (AR;LOF),Paediatric disorders - additional genes (AR;LOF),Retinal disorders (AR;LOF),White matter disorders and cerebral calcification - narrow panel (AR;LOF),Childhood onset hereditary spastic paraplegia (AR;LOF)	Cerebroretinal microangiopathy with calcifications and cysts 2 (AR;LOF)
STN1	STN1	protein_coding	LOF	AR	Cytopenia - NOT Fanconi anaemia	4.28	Blood/Immune	Haematological malignancies for rare disease (AD;LOF),Haematological malignancies cancer susceptibility (AD;LOF),COVID-19 research (AR;LOF),Cytopenia - NOT Fanconi anaemia (AR;LOF),DDG2P (AR;LOF),Paediatric disorders - additional genes (AR;LOF),Retinal disorders (AR;LOF),White matter disorders and cerebral calcification - narrow panel (AR;LOF),Childhood onset hereditary spastic paraplegia (AR;LOF)	Cerebroretinal microangiopathy with calcifications and cysts 2 (AR;LOF)
STXBP2	STXBP2	protein_coding	LOF	AR	Inherited bleeding disorders	1.182	Blood/Immune	Inherited bleeding disorders (AR;LOF),Primary immunodeficiency or monogenic inflammatory bowel disease (AR;LOF),Bleeding and platelet disorders (AR;LOF),Infantile enterocolitis & monogenic inflammatory bowel disease (AR;LOF),Gastrointestinal epithelial barrier disorders (AR;LOF),Intestinal failure or congenital diarrhoea (AR;LOF),COVID-19 research (Both;LOF)	Hemophagocytic lymphohistiocytosis, familial, 5, with or without microvillus inclusion disease (AR;LOF)
STXBP2	STXBP2	protein_coding	LOF	AR	Primary immunodeficiency or monogenic inflammatory bowel disease	8.75	Blood/Immune	Inherited bleeding disorders (AR;LOF),Primary immunodeficiency or monogenic inflammatory bowel disease (AR;LOF),Bleeding and platelet disorders (AR;LOF),Infantile enterocolitis & monogenic inflammatory bowel disease (AR;LOF),Gastrointestinal epithelial barrier disorders (AR;LOF),Intestinal failure or congenital diarrhoea (AR;LOF),COVID-19 research (Both;LOF)	Hemophagocytic lymphohistiocytosis, familial, 5, with or without microvillus inclusion disease (AR;LOF)
STXBP2	STXBP2	protein_coding	LOF	AR	Bleeding and platelet disorders	4.2	Blood/Immune	Inherited bleeding disorders (AR;LOF),Primary immunodeficiency or monogenic inflammatory bowel disease (AR;LOF),Bleeding and platelet disorders (AR;LOF),Infantile enterocolitis & monogenic inflammatory bowel disease (AR;LOF),Gastrointestinal epithelial barrier disorders (AR;LOF),Intestinal failure or congenital diarrhoea (AR;LOF),COVID-19 research (Both;LOF)	Hemophagocytic lymphohistiocytosis, familial, 5, with or without microvillus inclusion disease (AR;LOF)
TCIRG1	TCIRG1	protein_coding	LOF	AR	COVID-19 research	1.146	Blood/Immune	COVID-19 research (AR;LOF),Fetal anomalies (AR;LOF),Skeletal dysplasia (AR;LOF),Osteopetrosis (AR;LOF),Hydrocephalus (AR;LOF)	Osteopetrosis, autosomal recessive 1 (AR;LOF)
TCN2	TCN2	protein_coding	LOF	AR	COVID-19 research	1.146	Blood/Immune	COVID-19 research (AR;LOF),Primary immunodeficiency or monogenic inflammatory bowel disease (AR;LOF),Cytopenias and congenital anaemias (AR;LOF),Rare anaemia (AR;LOF),DDG2P (AR;LOF),Undiagnosed metabolic disorders (AR;LOF),Likely inborn error of metabolism (AR;LOF)	Transcobalamin II deficiency (AR;LOF)
TCN2	TCN2	protein_coding	LOF	AR	Primary immunodeficiency or monogenic inflammatory bowel disease	8.75	Blood/Immune	COVID-19 research (AR;LOF),Primary immunodeficiency or monogenic inflammatory bowel disease (AR;LOF),Cytopenias and congenital anaemias (AR;LOF),Rare anaemia (AR;LOF),DDG2P (AR;LOF),Undiagnosed metabolic disorders (AR;LOF),Likely inborn error of metabolism (AR;LOF)	Transcobalamin II deficiency (AR;LOF)
TCN2	TCN2	protein_coding	LOF	AR	Cytopenias and congenital anaemias	1.123	Blood/Immune	COVID-19 research (AR;LOF),Primary immunodeficiency or monogenic inflammatory bowel disease (AR;LOF),Cytopenias and congenital anaemias (AR;LOF),Rare anaemia (AR;LOF),DDG2P (AR;LOF),Undiagnosed metabolic disorders (AR;LOF),Likely inborn error of metabolism (AR;LOF)	Transcobalamin II deficiency (AR;LOF)
TCN2	TCN2	protein_coding	LOF	AR	Rare anaemia	3.13	Blood/Immune	COVID-19 research (AR;LOF),Primary immunodeficiency or monogenic inflammatory bowel disease (AR;LOF),Cytopenias and congenital anaemias (AR;LOF),Rare anaemia (AR;LOF),DDG2P (AR;LOF),Undiagnosed metabolic disorders (AR;LOF),Likely inborn error of metabolism (AR;LOF)	Transcobalamin II deficiency (AR;LOF)
TF	TF	protein_coding	LOF	AR	Cytopenias and congenital anaemias	1.123	Blood/Immune	Cytopenias and congenital anaemias (AR;LOF),Rare anaemia (AR;LOF),Iron metabolism disorders - NOT common HFE mutations (AR;LOF)	Atransferrinemia (AR;LOF)
TF	TF	protein_coding	LOF	AR	Rare anaemia	3.13	Blood/Immune	Cytopenias and congenital anaemias (AR;LOF),Rare anaemia (AR;LOF),Iron metabolism disorders - NOT common HFE mutations (AR;LOF)	Atransferrinemia (AR;LOF)
TGFB1	TGFB1	protein_coding	LOF	AR	COVID-19 research	1.146	Blood/Immune	DDG2P (AD;LOF),Skeletal dysplasia (AD;LOF),Osteopetrosis (AD;LOF),COVID-19 research (AR;LOF),Primary immunodeficiency or monogenic inflammatory bowel disease (AR;LOF)	Camurati-Engelmann disease 1 (AD;LOF), {Cystic fibrosis lung disease, modifier of} (AR;LOF), Inflammatory bowel disease, immunodeficiency, and encephalopathy (AR;LOF)
TGFB1	TGFB1	protein_coding	LOF	AR	Primary immunodeficiency or monogenic inflammatory bowel disease	8.75	Blood/Immune	DDG2P (AD;LOF),Skeletal dysplasia (AD;LOF),Osteopetrosis (AD;LOF),COVID-19 research (AR;LOF),Primary immunodeficiency or monogenic inflammatory bowel disease (AR;LOF)	Camurati-Engelmann disease 1 (AD;LOF), {Cystic fibrosis lung disease, modifier of} (AR;LOF), Inflammatory bowel disease, immunodeficiency, and encephalopathy (AR;LOF)
TMC6	TMC6	protein_coding	LOF	AR	COVID-19 research	1.146	Blood/Immune	COVID-19 research (AR;LOF),Primary immunodeficiency or monogenic inflammatory bowel disease (AR;LOF),Pigmentary skin disorders (AR;LOF),Epidermodysplasia verruciformis (AR;LOF)	{Epidermodysplasia verruciformis, susceptibility to, 1} (AR;LOF)
TMC6	TMC6	protein_coding	LOF	AR	Primary immunodeficiency or monogenic inflammatory bowel disease	8.75	Blood/Immune	COVID-19 research (AR;LOF),Primary immunodeficiency or monogenic inflammatory bowel disease (AR;LOF),Pigmentary skin disorders (AR;LOF),Epidermodysplasia verruciformis (AR;LOF)	{Epidermodysplasia verruciformis, susceptibility to, 1} (AR;LOF)
TMC8	TMC8	protein_coding	LOF	AR	COVID-19 research	1.146	Blood/Immune	COVID-19 research (AR;LOF),Primary immunodeficiency or monogenic inflammatory bowel disease (AR;LOF),Pigmentary skin disorders (AR;LOF),Epidermodysplasia verruciformis (AR;LOF)	{Epidermodysplasia verruciformis, susceptibility to, 2} (AR;LOF)
TMC8	TMC8	protein_coding	LOF	AR	Primary immunodeficiency or monogenic inflammatory bowel disease	8.75	Blood/Immune	COVID-19 research (AR;LOF),Primary immunodeficiency or monogenic inflammatory bowel disease (AR;LOF),Pigmentary skin disorders (AR;LOF),Epidermodysplasia verruciformis (AR;LOF)	{Epidermodysplasia verruciformis, susceptibility to, 2} (AR;LOF)
TMPRSS6	TMPRSS6	protein_coding	LOF	AR	Cytopenias and congenital anaemias	1.123	Blood/Immune	Cytopenias and congenital anaemias (AR;LOF),Rare anaemia (AR;LOF),DDG2P (AR;LOF),Iron metabolism disorders - NOT common HFE mutations (AR;LOF)	Iron-refractory iron deficiency anemia (AR;LOF)
TMPRSS6	TMPRSS6	protein_coding	LOF	AR	Rare anaemia	3.13	Blood/Immune	Cytopenias and congenital anaemias (AR;LOF),Rare anaemia (AR;LOF),DDG2P (AR;LOF),Iron metabolism disorders - NOT common HFE mutations (AR;LOF)	Iron-refractory iron deficiency anemia (AR;LOF)
TNFSF11	TNFSF11	protein_coding	LOF	AR	COVID-19 research	1.146	Blood/Immune	COVID-19 research (AR;LOF),Skeletal dysplasia (AR;LOF),Osteopetrosis (AR;LOF)	Osteopetrosis, autosomal recessive 2 (AR;LOF)
TNXB	TNXB	protein_coding	LOF	AR	Bleeding and platelet disorders	4.2	Blood/Immune	Bleeding and platelet disorders (AR;LOF),Ehlers Danlos syndrome with a likely monogenic cause (AR;LOF)	Vesicoureteral reflux 8 (AD;LOF), Ehlers-Danlos syndrome, classic-like, 1 (AR;LOF)
TPI1	TPI1	protein_coding	LOF	AR	Cytopenias and congenital anaemias	1.123	Blood/Immune	Cytopenias and congenital anaemias (AR;LOF),Rare anaemia (AR;LOF)	Hemolytic anemia due to triosephosphate isomerase deficiency (AR;LOF)
TPI1	TPI1	protein_coding	LOF	AR	Rare anaemia	3.13	Blood/Immune	Cytopenias and congenital anaemias (AR;LOF),Rare anaemia (AR;LOF)	Hemolytic anemia due to triosephosphate isomerase deficiency (AR;LOF)
TRNT1	TRNT1	protein_coding	LOF	AR	COVID-19 research	1.146	Blood/Immune	COVID-19 research (AR;LOF),Primary immunodeficiency or monogenic inflammatory bowel disease (AR;LOF),Rare anaemia (AR;LOF),DDG2P (AR;LOF),Undiagnosed metabolic disorders (AR;LOF),Possible mitochondrial disorder - nuclear genes (AR;LOF),Mitochondrial disorders (AR;LOF),Retinal disorders (AR;LOF),Likely inborn error of metabolism (AR;LOF),Intellectual disability (AR;LOF)	Retinitis pigmentosa and erythrocytic microcytosis (AR;LOF), Sideroblastic anemia with B-cell immunodeficiency, periodic fevers, and developmental delay (AR;LOF)
TRNT1	TRNT1	protein_coding	LOF	AR	Primary immunodeficiency or monogenic inflammatory bowel disease	8.75	Blood/Immune	COVID-19 research (AR;LOF),Primary immunodeficiency or monogenic inflammatory bowel disease (AR;LOF),Rare anaemia (AR;LOF),DDG2P (AR;LOF),Undiagnosed metabolic disorders (AR;LOF),Possible mitochondrial disorder - nuclear genes (AR;LOF),Mitochondrial disorders (AR;LOF),Retinal disorders (AR;LOF),Likely inborn error of metabolism (AR;LOF),Intellectual disability (AR;LOF)	Retinitis pigmentosa and erythrocytic microcytosis (AR;LOF), Sideroblastic anemia with B-cell immunodeficiency, periodic fevers, and developmental delay (AR;LOF)
TRNT1	TRNT1	protein_coding	LOF	AR	Rare anaemia	3.13	Blood/Immune	COVID-19 research (AR;LOF),Primary immunodeficiency or monogenic inflammatory bowel disease (AR;LOF),Rare anaemia (AR;LOF),DDG2P (AR;LOF),Undiagnosed metabolic disorders (AR;LOF),Possible mitochondrial disorder - nuclear genes (AR;LOF),Mitochondrial disorders (AR;LOF),Retinal disorders (AR;LOF),Likely inborn error of metabolism (AR;LOF),Intellectual disability (AR;LOF)	Retinitis pigmentosa and erythrocytic microcytosis (AR;LOF), Sideroblastic anemia with B-cell immunodeficiency, periodic fevers, and developmental delay (AR;LOF)
TTC7A	TTC7A	protein_coding	LOF	AR	COVID-19 research	1.146	Blood/Immune	COVID-19 research (AR;LOF),Primary immunodeficiency or monogenic inflammatory bowel disease (AR;LOF),Fetal anomalies (AR;LOF),DDG2P (AR;LOF),Infantile enterocolitis & monogenic inflammatory bowel disease (AR;LOF),Gastrointestinal epithelial barrier disorders (AR;LOF),Intestinal failure or congenital diarrhoea (AR;LOF),Paediatric pseudo-obstruction syndrome (AR;LOF)	Gastrointestinal defects and immunodeficiency syndrome (AR;LOF)
TTC7A	TTC7A	protein_coding	LOF	AR	Primary immunodeficiency or monogenic inflammatory bowel disease	8.75	Blood/Immune	COVID-19 research (AR;LOF),Primary immunodeficiency or monogenic inflammatory bowel disease (AR;LOF),Fetal anomalies (AR;LOF),DDG2P (AR;LOF),Infantile enterocolitis & monogenic inflammatory bowel disease (AR;LOF),Gastrointestinal epithelial barrier disorders (AR;LOF),Intestinal failure or congenital diarrhoea (AR;LOF),Paediatric pseudo-obstruction syndrome (AR;LOF)	Gastrointestinal defects and immunodeficiency syndrome (AR;LOF)
UBE2T	UBE2T	protein_coding	LOF	AR	COVID-19 research	1.146	Blood/Immune	COVID-19 research (AR;LOF),Cytopenias and congenital anaemias (AR;LOF),Fetal anomalies (AR;LOF),DDG2P (AR;LOF),Radial dysplasia (AR;LOF),Limb disorders (AR;LOF),Haematological malignancies for rare disease (AR;LOF),Haematological malignancies cancer susceptibility (AR;LOF),Confirmed Fanconi anaemia or Bloom syndrome (AR;LOF),Pigmentary skin disorders (AR;LOF)	Fanconi anemia, complementation group T (AR;LOF)
UBE2T	UBE2T	protein_coding	LOF	AR	Cytopenias and congenital anaemias	1.123	Blood/Immune	COVID-19 research (AR;LOF),Cytopenias and congenital anaemias (AR;LOF),Fetal anomalies (AR;LOF),DDG2P (AR;LOF),Radial dysplasia (AR;LOF),Limb disorders (AR;LOF),Haematological malignancies for rare disease (AR;LOF),Haematological malignancies cancer susceptibility (AR;LOF),Confirmed Fanconi anaemia or Bloom syndrome (AR;LOF),Pigmentary skin disorders (AR;LOF)	Fanconi anemia, complementation group T (AR;LOF)
UMPS	UMPS	protein_coding	LOF	AR	Rare anaemia	3.13	Blood/Immune	Rare anaemia (AR;LOF),Fetal anomalies (AR;LOF),DDG2P (AR;LOF),Undiagnosed metabolic disorders (AR;LOF),Likely inborn error of metabolism (AR;LOF)	Orotic aciduria (AR;LOF)
UROS	UROS	protein_coding	LOF	AR	Cytopenias and congenital anaemias	1.123	Blood/Immune	Cytopenias and congenital anaemias (AR;LOF),Fetal anomalies (AR;LOF),DDG2P (AR;LOF),Non-acute porphyrias (AR;LOF),Undiagnosed metabolic disorders (AR;LOF),Cutaneous photosensitivity with a likely genetic cause (AR;LOF),Likely inborn error of metabolism (AR;LOF)	Porphyria, congenital erythropoietic (AR;LOF)
USP18	USP18	protein_coding	LOF	AR	COVID-19 research	1.146	Blood/Immune	COVID-19 research (AR;LOF),Primary immunodeficiency or monogenic inflammatory bowel disease (AR;LOF),Fetal anomalies (AR;LOF),DDG2P (AR;LOF),White matter disorders and cerebral calcification - narrow panel (AR;LOF),Intracerebral calcification disorders (AR;LOF),Early onset or syndromic epilepsy (AR;LOF)	Pseudo-TORCH syndrome 2 (AR;LOF)
USP18	USP18	protein_coding	LOF	AR	Primary immunodeficiency or monogenic inflammatory bowel disease	8.75	Blood/Immune	COVID-19 research (AR;LOF),Primary immunodeficiency or monogenic inflammatory bowel disease (AR;LOF),Fetal anomalies (AR;LOF),DDG2P (AR;LOF),White matter disorders and cerebral calcification - narrow panel (AR;LOF),Intracerebral calcification disorders (AR;LOF),Early onset or syndromic epilepsy (AR;LOF)	Pseudo-TORCH syndrome 2 (AR;LOF)
VHL	VHL	protein_coding	LOF	AR	Hereditary Erythrocytosis	2.13	Blood/Immune	Additional findings health related (AD;LOF),Additional findings health related - children (AD;LOF),Additional findings health related - CNV analysis children (AD;LOF),Cystic kidney disease (AD;LOF),Unexplained kidney failure in young people (AD;LOF),Neuroendocrine cancer pertinent cancer susceptibility (AD;LOF),Renal cancer pertinent cancer susceptibility (AD;LOF),Familial Tumours Syndromes of th…	Pheochromocytoma (AD;LOF), von Hippel-Lindau syndrome (AD;LOF), Erythrocytosis, familial, 2 (AR;LOF)
VIPAS39	VIPAS39	protein_coding	LOF	AR	Inherited bleeding disorders	1.182	Blood/Immune	Inherited bleeding disorders (AR;LOF),Bleeding and platelet disorders (AR;LOF),Fetal anomalies (AR;LOF),DDG2P (AR;LOF),Neonatal cholestasis (AR;LOF),Cholestasis (AR;LOF),Undiagnosed metabolic disorders (AR;LOF),Nephrocalcinosis or nephrolithiasis (AR;LOF),Unexplained kidney failure in young people (AR;LOF),Renal tubulopathies (AR;LOF),Arthrogryposis (AR;LOF),Likely inborn error of metabolism (AR;…	Arthrogryposis, renal dysfunction, and cholestasis 2 (AR;LOF)
VIPAS39	VIPAS39	protein_coding	LOF	AR	Bleeding and platelet disorders	4.2	Blood/Immune	Inherited bleeding disorders (AR;LOF),Bleeding and platelet disorders (AR;LOF),Fetal anomalies (AR;LOF),DDG2P (AR;LOF),Neonatal cholestasis (AR;LOF),Cholestasis (AR;LOF),Undiagnosed metabolic disorders (AR;LOF),Nephrocalcinosis or nephrolithiasis (AR;LOF),Unexplained kidney failure in young people (AR;LOF),Renal tubulopathies (AR;LOF),Arthrogryposis (AR;LOF),Likely inborn error of metabolism (AR;…	Arthrogryposis, renal dysfunction, and cholestasis 2 (AR;LOF)
VPS13B	VPS13B	protein_coding	LOF	AR	COVID-19 research	1.146	Blood/Immune	COVID-19 research (AR;LOF),Primary immunodeficiency or monogenic inflammatory bowel disease (AR;LOF),Vici Syndrome and other autophagy disorders (AR;LOF),Fetal anomalies (AR;LOF),DDG2P (AR;LOF),Severe early-onset obesity (AR;LOF),Ophthalmological ciliopathies (AR;LOF),Neurological ciliopathies (AR;LOF),Intellectual disability (AR;LOF)	Cohen syndrome (AR;LOF)
VPS13B	VPS13B	protein_coding	LOF	AR	Primary immunodeficiency or monogenic inflammatory bowel disease	8.75	Blood/Immune	COVID-19 research (AR;LOF),Primary immunodeficiency or monogenic inflammatory bowel disease (AR;LOF),Vici Syndrome and other autophagy disorders (AR;LOF),Fetal anomalies (AR;LOF),DDG2P (AR;LOF),Severe early-onset obesity (AR;LOF),Ophthalmological ciliopathies (AR;LOF),Neurological ciliopathies (AR;LOF),Intellectual disability (AR;LOF)	Cohen syndrome (AR;LOF)
VPS33B	VPS33B	protein_coding	LOF	AR	Inherited bleeding disorders	1.182	Blood/Immune	Inherited bleeding disorders (AR;LOF),Bleeding and platelet disorders (AR;LOF),Fetal anomalies (AR;LOF),DDG2P (AR;LOF),Neonatal cholestasis (AR;LOF),Cholestasis (AR;LOF),Undiagnosed metabolic disorders (AR;LOF),Nephrocalcinosis or nephrolithiasis (AR;LOF),Unexplained kidney failure in young people (AR;LOF),Renal tubulopathies (AR;LOF),Arthrogryposis (AR;LOF),Palmoplantar keratodermas (AR;LOF),Lik…	Arthrogryposis, renal dysfunction, and cholestasis 1 (AR;LOF), Cholestasis, progressive familial intrahepatic, 12 (AR;LOF), Keratoderma-ichthyosis-deafness syndrome, autosomal recessive (AR;LOF)
VPS33B	VPS33B	protein_coding	LOF	AR	Bleeding and platelet disorders	4.2	Blood/Immune	Inherited bleeding disorders (AR;LOF),Bleeding and platelet disorders (AR;LOF),Fetal anomalies (AR;LOF),DDG2P (AR;LOF),Neonatal cholestasis (AR;LOF),Cholestasis (AR;LOF),Undiagnosed metabolic disorders (AR;LOF),Nephrocalcinosis or nephrolithiasis (AR;LOF),Unexplained kidney failure in young people (AR;LOF),Renal tubulopathies (AR;LOF),Arthrogryposis (AR;LOF),Palmoplantar keratodermas (AR;LOF),Lik…	Arthrogryposis, renal dysfunction, and cholestasis 1 (AR;LOF), Cholestasis, progressive familial intrahepatic, 12 (AR;LOF), Keratoderma-ichthyosis-deafness syndrome, autosomal recessive (AR;LOF)
WRAP53	WRAP53	protein_coding	LOF	AR	COVID-19 research	1.146	Blood/Immune	COVID-19 research (AR;LOF),Cytopenia - NOT Fanconi anaemia (AR;LOF),Fetal anomalies (AR;LOF),DDG2P (AR;LOF),Haematological malignancies for rare disease (AR;LOF),Childhood solid tumours (AR;LOF),Adult solid tumours cancer susceptibility (AR;LOF),Haematological malignancies cancer susceptibility (AR;LOF),Pigmentary skin disorders (AR;LOF)	Dyskeratosis congenita, autosomal recessive 3 (AR;LOF)
WRAP53	WRAP53	protein_coding	LOF	AR	Cytopenia - NOT Fanconi anaemia	4.28	Blood/Immune	COVID-19 research (AR;LOF),Cytopenia - NOT Fanconi anaemia (AR;LOF),Fetal anomalies (AR;LOF),DDG2P (AR;LOF),Haematological malignancies for rare disease (AR;LOF),Childhood solid tumours (AR;LOF),Adult solid tumours cancer susceptibility (AR;LOF),Haematological malignancies cancer susceptibility (AR;LOF),Pigmentary skin disorders (AR;LOF)	Dyskeratosis congenita, autosomal recessive 3 (AR;LOF)
XRCC2	XRCC2	protein_coding	LOF	AR	COVID-19 research	1.146	Blood/Immune	COVID-19 research (AR;LOF),Haematological malignancies for rare disease (AR;LOF),Haematological malignancies cancer susceptibility (AR;LOF)	Spermatogenic failure 50 (AR;LOF)
CD8A	CD8A	protein_coding	LOF	AR	COVID-19 research	1.146	Blood/Immune	COVID-19 research (AR;LOF)	Immunodeficiency 116 (AR;LOF)
CIITA	CIITA	protein_coding	LOF	AR	COVID-19 research	1.146	Blood/Immune	COVID-19 research (AR;LOF),Primary immunodeficiency or monogenic inflammatory bowel disease (AR;LOF)	MHC class II deficiency 1 (AR;LOF)
CIITA	CIITA	protein_coding	LOF	AR	Primary immunodeficiency or monogenic inflammatory bowel disease	8.75	Blood/Immune	COVID-19 research (AR;LOF),Primary immunodeficiency or monogenic inflammatory bowel disease (AR;LOF)	MHC class II deficiency 1 (AR;LOF)
CLCN7	CLCN7	protein_coding	LOF	AR	COVID-19 research	1.146	Blood/Immune	COVID-19 research (AR;LOF),DDG2P (AR;LOF),Fetal anomalies (Both;LOF),Osteopetrosis (Both;LOF),Skeletal dysplasia (Both;LOF)	Hypopigmentation, organomegaly, and delayed myelination and development (AD;GOF), Osteopetrosis, autosomal dominant 2 (AD;LOF), Osteopetrosis, autosomal recessive 4 (AR;LOF)
CORO1A	CORO1A	protein_coding	LOF	AR	COVID-19 research	1.146	Blood/Immune	COVID-19 research (AR;LOF),Primary immunodeficiency or monogenic inflammatory bowel disease (AR;LOF)	Immunodeficiency 8 (AR;LOF)
CORO1A	CORO1A	protein_coding	LOF	AR	Primary immunodeficiency or monogenic inflammatory bowel disease	8.75	Blood/Immune	COVID-19 research (AR;LOF),Primary immunodeficiency or monogenic inflammatory bowel disease (AR;LOF)	Immunodeficiency 8 (AR;LOF)
CR2	CR2	protein_coding	LOF	AR	COVID-19 research	1.146	Blood/Immune	COVID-19 research (AR;LOF),Primary immunodeficiency or monogenic inflammatory bowel disease (AR;LOF)	{Systemic lupus erythematosus, susceptibility to, 9} (AD;LOF)
CR2	CR2	protein_coding	LOF	AR	Primary immunodeficiency or monogenic inflammatory bowel disease	8.75	Blood/Immune	COVID-19 research (AR;LOF),Primary immunodeficiency or monogenic inflammatory bowel disease (AR;LOF)	{Systemic lupus erythematosus, susceptibility to, 9} (AD;LOF)
CTPS1	CTPS1	protein_coding	LOF	AR	COVID-19 research	1.146	Blood/Immune	COVID-19 research (AR;LOF),Primary immunodeficiency or monogenic inflammatory bowel disease (AR;LOF)	Immunodeficiency 24 (AR;LOF)
CTPS1	CTPS1	protein_coding	LOF	AR	Primary immunodeficiency or monogenic inflammatory bowel disease	8.75	Blood/Immune	COVID-19 research (AR;LOF),Primary immunodeficiency or monogenic inflammatory bowel disease (AR;LOF)	Immunodeficiency 24 (AR;LOF)
DBR1	DBR1	protein_coding	LOF	AR	COVID-19 research	1.146	Blood/Immune	COVID-19 research (AR;LOF),Primary immunodeficiency or monogenic inflammatory bowel disease (AR;LOF)	{Encephalitis, acute, infection (viral)-induced, susceptibility to, 11} (AR;LOF), Xerosis and growth failure with immune and pulmonary dysfunction syndrome (AR;LOF)
DBR1	DBR1	protein_coding	LOF	AR	Primary immunodeficiency or monogenic inflammatory bowel disease	8.75	Blood/Immune	COVID-19 research (AR;LOF),Primary immunodeficiency or monogenic inflammatory bowel disease (AR;LOF)	{Encephalitis, acute, infection (viral)-induced, susceptibility to, 11} (AR;LOF), Xerosis and growth failure with immune and pulmonary dysfunction syndrome (AR;LOF)
DCLRE1B	DCLRE1B	protein_coding	LOF	AR	COVID-19 research	1.146	Blood/Immune	COVID-19 research (AR;LOF)	Dyskeratosis congenita, autosomal recessive 8 (AR;LOF)
DEF6	DEF6	protein_coding	LOF	AR	COVID-19 research	1.146	Blood/Immune	COVID-19 research (AR;LOF),Primary immunodeficiency or monogenic inflammatory bowel disease (AR;LOF)	Immunodeficiency 87 and autoimmunity (AR;LOF)
DEF6	DEF6	protein_coding	LOF	AR	Primary immunodeficiency or monogenic inflammatory bowel disease	8.75	Blood/Immune	COVID-19 research (AR;LOF),Primary immunodeficiency or monogenic inflammatory bowel disease (AR;LOF)	Immunodeficiency 87 and autoimmunity (AR;LOF)
DIAPH1	DIAPH1	protein_coding	LOF	AR	Primary immunodeficiency or monogenic inflammatory bowel disease	8.75	Blood/Immune	Bleeding and platelet disorders (AD;LOF),Primary immunodeficiency or monogenic inflammatory bowel disease (AR;LOF),Fetal anomalies (AR;LOF),Severe microcephaly (AR;LOF),Early onset or syndromic epilepsy (AR;LOF),Inherited bleeding disorders (AD;GOF),Monogenic hearing loss (AD;GOF)	Deafness, autosomal dominant 1, with or without thrombocytopenia (AD;GOF), Seizures, cortical blindness, microcephaly syndrome (AR;LOF)
DNASE1L3	DNASE1L3	protein_coding	LOF	AR	COVID-19 research	1.146	Blood/Immune	COVID-19 research (AR;LOF),Primary immunodeficiency or monogenic inflammatory bowel disease (AR;LOF)	Systemic lupus erythematosus 16 (AR;LOF)
DNASE1L3	DNASE1L3	protein_coding	LOF	AR	Primary immunodeficiency or monogenic inflammatory bowel disease	8.75	Blood/Immune	COVID-19 research (AR;LOF),Primary immunodeficiency or monogenic inflammatory bowel disease (AR;LOF)	Systemic lupus erythematosus 16 (AR;LOF)
DNASE2	DNASE2	protein_coding	LOF	AR	COVID-19 research	1.146	Blood/Immune	COVID-19 research (AR;LOF),Primary immunodeficiency or monogenic inflammatory bowel disease (AR;LOF)	Autoinflammatory-pancytopenia syndrome (AR;LOF)
DNASE2	DNASE2	protein_coding	LOF	AR	Primary immunodeficiency or monogenic inflammatory bowel disease	8.75	Blood/Immune	COVID-19 research (AR;LOF),Primary immunodeficiency or monogenic inflammatory bowel disease (AR;LOF)	Autoinflammatory-pancytopenia syndrome (AR;LOF)
DNMT3B	DNMT3B	protein_coding	LOF	AR	COVID-19 research	1.146	Blood/Immune	COVID-19 research (AR;LOF),Primary immunodeficiency or monogenic inflammatory bowel disease (AR;LOF),Fetal anomalies (AR;LOF),DDG2P (AR;LOF)	Immunodeficiency-centromeric instability-facial anomalies syndrome 1 (AR;LOF)
DNMT3B	DNMT3B	protein_coding	LOF	AR	Primary immunodeficiency or monogenic inflammatory bowel disease	8.75	Blood/Immune	COVID-19 research (AR;LOF),Primary immunodeficiency or monogenic inflammatory bowel disease (AR;LOF),Fetal anomalies (AR;LOF),DDG2P (AR;LOF)	Immunodeficiency-centromeric instability-facial anomalies syndrome 1 (AR;LOF)
DOCK2	DOCK2	protein_coding	LOF	AR	COVID-19 research	1.146	Blood/Immune	COVID-19 research (AR;LOF),Primary immunodeficiency or monogenic inflammatory bowel disease (AR;LOF)	Immunodeficiency 40 (AR;LOF)
DOCK2	DOCK2	protein_coding	LOF	AR	Primary immunodeficiency or monogenic inflammatory bowel disease	8.75	Blood/Immune	COVID-19 research (AR;LOF),Primary immunodeficiency or monogenic inflammatory bowel disease (AR;LOF)	Immunodeficiency 40 (AR;LOF)
DUT	DUT	protein_coding	LOF	AR	Primary immunodeficiency or monogenic inflammatory bowel disease	8.75	Blood/Immune	Cytopenia - NOT Fanconi anaemia (AR;LOF),Primary immunodeficiency or monogenic inflammatory bowel disease (AR;LOF),Monogenic diabetes (AR;LOF)	Bone marrow failure and diabetes mellitus syndrome (AR;LOF)
EXTL3	EXTL3	protein_coding	LOF	AR	COVID-19 research	1.146	Blood/Immune	COVID-19 research (AR;LOF),Primary immunodeficiency or monogenic inflammatory bowel disease (AR;LOF),Fetal anomalies (AR;LOF),DDG2P (AR;LOF),Skeletal dysplasia (AR;LOF),Intellectual disability (AR;LOF)	Immunoskeletal dysplasia with neurodevelopmental abnormalities (AR;LOF)
EXTL3	EXTL3	protein_coding	LOF	AR	Primary immunodeficiency or monogenic inflammatory bowel disease	8.75	Blood/Immune	COVID-19 research (AR;LOF),Primary immunodeficiency or monogenic inflammatory bowel disease (AR;LOF),Fetal anomalies (AR;LOF),DDG2P (AR;LOF),Skeletal dysplasia (AR;LOF),Intellectual disability (AR;LOF)	Immunoskeletal dysplasia with neurodevelopmental abnormalities (AR;LOF)
FAAP24	FAAP24	protein_coding	LOF	AR	COVID-19 research	1.146	Blood/Immune	COVID-19 research (AR;LOF)	.
FADD	FADD	protein_coding	LOF	AR	COVID-19 research	1.146	Blood/Immune	COVID-19 research (AR;LOF),Primary immunodeficiency or monogenic inflammatory bowel disease (AR;LOF)	Immunodeficiency 90 with encephalopathy, functional hyposplenia, and hepatic dysfunction (AR;LOF)
FADD	FADD	protein_coding	LOF	AR	Primary immunodeficiency or monogenic inflammatory bowel disease	8.75	Blood/Immune	COVID-19 research (AR;LOF),Primary immunodeficiency or monogenic inflammatory bowel disease (AR;LOF)	Immunodeficiency 90 with encephalopathy, functional hyposplenia, and hepatic dysfunction (AR;LOF)
FCGR3A	FCGR3A	protein_coding	LOF	AR	COVID-19 research	1.146	Blood/Immune	COVID-19 research (AR;LOF)	Immunodeficiency 20 (AR;LOF)
FCHO1	FCHO1	protein_coding	LOF	AR	COVID-19 research	1.146	Blood/Immune	COVID-19 research (AR;LOF),Primary immunodeficiency or monogenic inflammatory bowel disease (AR;LOF)	Immunodeficiency 76 (AR;LOF)
FCHO1	FCHO1	protein_coding	LOF	AR	Primary immunodeficiency or monogenic inflammatory bowel disease	8.75	Blood/Immune	COVID-19 research (AR;LOF),Primary immunodeficiency or monogenic inflammatory bowel disease (AR;LOF)	Immunodeficiency 76 (AR;LOF)
FCN3	FCN3	protein_coding	LOF	AR	COVID-19 research	1.146	Blood/Immune	COVID-19 research (AR;LOF)	Immunodeficiency due to ficolin 3 deficiency (AR;LOF)
FNIP1	FNIP1	protein_coding	LOF	AR	Primary immunodeficiency or monogenic inflammatory bowel disease	8.75	Blood/Immune	Primary immunodeficiency or monogenic inflammatory bowel disease (AR;LOF)	Immunodeficiency 93 and hypertrophic cardiomyopathy (AR;LOF)
FPR1	FPR1	protein_coding	LOF	AR	COVID-19 research	1.146	Blood/Immune	COVID-19 research (AR;LOF)	.
GINS1	GINS1	protein_coding	LOF	AR	COVID-19 research	1.146	Blood/Immune	COVID-19 research (AR;LOF),Primary immunodeficiency or monogenic inflammatory bowel disease (AR;LOF)	Immunodeficiency 55 (AR;LOF)
GINS1	GINS1	protein_coding	LOF	AR	Primary immunodeficiency or monogenic inflammatory bowel disease	8.75	Blood/Immune	COVID-19 research (AR;LOF),Primary immunodeficiency or monogenic inflammatory bowel disease (AR;LOF)	Immunodeficiency 55 (AR;LOF)
HELLS	HELLS	protein_coding	LOF	AR	COVID-19 research	1.146	Blood/Immune	COVID-19 research (AR;LOF),Primary immunodeficiency or monogenic inflammatory bowel disease (AR;LOF)	Immunodeficiency-centromeric instability-facial anomalies syndrome 4 (AR;LOF)
HELLS	HELLS	protein_coding	LOF	AR	Primary immunodeficiency or monogenic inflammatory bowel disease	8.75	Blood/Immune	COVID-19 research (AR;LOF),Primary immunodeficiency or monogenic inflammatory bowel disease (AR;LOF)	Immunodeficiency-centromeric instability-facial anomalies syndrome 4 (AR;LOF)
HMOX1	HMOX1	protein_coding	LOF	AR	COVID-19 research	1.146	Blood/Immune	COVID-19 research (AR;LOF),Primary immunodeficiency or monogenic inflammatory bowel disease (AR;LOF)	Heme oxygenase-1 deficiency (AR;LOF)
HMOX1	HMOX1	protein_coding	LOF	AR	Primary immunodeficiency or monogenic inflammatory bowel disease	8.75	Blood/Immune	COVID-19 research (AR;LOF),Primary immunodeficiency or monogenic inflammatory bowel disease (AR;LOF)	Heme oxygenase-1 deficiency (AR;LOF)
HYOU1	HYOU1	protein_coding	LOF	AR	COVID-19 research	1.146	Blood/Immune	COVID-19 research (AR;LOF),Primary immunodeficiency or monogenic inflammatory bowel disease (AR;LOF)	.
HYOU1	HYOU1	protein_coding	LOF	AR	Primary immunodeficiency or monogenic inflammatory bowel disease	8.75	Blood/Immune	COVID-19 research (AR;LOF),Primary immunodeficiency or monogenic inflammatory bowel disease (AR;LOF)	.
ICOSLG	ICOSLG	protein_coding	LOF	AR	COVID-19 research	1.146	Blood/Immune	COVID-19 research (AR;LOF)	.
IFITM3	IFITM3	protein_coding	LOF	AR	COVID-19 research	1.146	Blood/Immune	COVID-19 research (AR;LOF)	.
IFNAR1	IFNAR1	protein_coding	LOF	AR	COVID-19 research	1.146	Blood/Immune	COVID-19 research (AR;LOF)	Immunodeficiency 106, susceptibility to viral infections (AR;LOF)
IFNAR2	IFNAR2	protein_coding	LOF	AR	COVID-19 research	1.146	Blood/Immune	COVID-19 research (AR;LOF),Primary immunodeficiency or monogenic inflammatory bowel disease (AR;LOF)	Immunodeficiency 45 (AR;LOF)
IFNAR2	IFNAR2	protein_coding	LOF	AR	Primary immunodeficiency or monogenic inflammatory bowel disease	8.75	Blood/Immune	COVID-19 research (AR;LOF),Primary immunodeficiency or monogenic inflammatory bowel disease (AR;LOF)	Immunodeficiency 45 (AR;LOF)
IGLL1	IGLL1	protein_coding	LOF	AR	COVID-19 research	1.146	Blood/Immune	COVID-19 research (AR;LOF),Primary immunodeficiency or monogenic inflammatory bowel disease (AR;LOF)	Agammaglobulinemia 2 (AR;LOF)
IGLL1	IGLL1	protein_coding	LOF	AR	Primary immunodeficiency or monogenic inflammatory bowel disease	8.75	Blood/Immune	COVID-19 research (AR;LOF),Primary immunodeficiency or monogenic inflammatory bowel disease (AR;LOF)	Agammaglobulinemia 2 (AR;LOF)
IL12B	IL12B	protein_coding	LOF	AR	COVID-19 research	1.146	Blood/Immune	COVID-19 research (AR;LOF),Primary immunodeficiency or monogenic inflammatory bowel disease (AR;LOF)	Immunodeficiency 29, mycobacteriosis (AR;LOF)
IL12B	IL12B	protein_coding	LOF	AR	Primary immunodeficiency or monogenic inflammatory bowel disease	8.75	Blood/Immune	COVID-19 research (AR;LOF),Primary immunodeficiency or monogenic inflammatory bowel disease (AR;LOF)	Immunodeficiency 29, mycobacteriosis (AR;LOF)
IL12RB1	IL12RB1	protein_coding	LOF	AR	COVID-19 research	1.146	Blood/Immune	COVID-19 research (AR;LOF),Primary immunodeficiency or monogenic inflammatory bowel disease (AR;LOF)	Immunodeficiency 30 (AR;LOF)
IL12RB1	IL12RB1	protein_coding	LOF	AR	Primary immunodeficiency or monogenic inflammatory bowel disease	8.75	Blood/Immune	COVID-19 research (AR;LOF),Primary immunodeficiency or monogenic inflammatory bowel disease (AR;LOF)	Immunodeficiency 30 (AR;LOF)
IL12RB2	IL12RB2	protein_coding	LOF	AR	COVID-19 research	1.146	Blood/Immune	COVID-19 research (AR;LOF)	.
IL17RA	IL17RA	protein_coding	LOF	AR	COVID-19 research	1.146	Blood/Immune	COVID-19 research (AR;LOF),Primary immunodeficiency or monogenic inflammatory bowel disease (AR;LOF)	Immunodeficiency 51 (AR;LOF)
IL17RA	IL17RA	protein_coding	LOF	AR	Primary immunodeficiency or monogenic inflammatory bowel disease	8.75	Blood/Immune	COVID-19 research (AR;LOF),Primary immunodeficiency or monogenic inflammatory bowel disease (AR;LOF)	Immunodeficiency 51 (AR;LOF)
IL17RC	IL17RC	protein_coding	LOF	AR	COVID-19 research	1.146	Blood/Immune	COVID-19 research (AR;LOF),Primary immunodeficiency or monogenic inflammatory bowel disease (AR;LOF)	Candidiasis, familial, 9 (AR;LOF)
IL17RC	IL17RC	protein_coding	LOF	AR	Primary immunodeficiency or monogenic inflammatory bowel disease	8.75	Blood/Immune	COVID-19 research (AR;LOF),Primary immunodeficiency or monogenic inflammatory bowel disease (AR;LOF)	Candidiasis, familial, 9 (AR;LOF)
IL21	IL21	protein_coding	LOF	AR	COVID-19 research	1.146	Blood/Immune	COVID-19 research (AR;LOF)	.
IL21R	IL21R	protein_coding	LOF	AR	COVID-19 research	1.146	Blood/Immune	COVID-19 research (AR;LOF),Primary immunodeficiency or monogenic inflammatory bowel disease (AR;LOF)	Immunodeficiency 56 (AR;LOF)
IL21R	IL21R	protein_coding	LOF	AR	Primary immunodeficiency or monogenic inflammatory bowel disease	8.75	Blood/Immune	COVID-19 research (AR;LOF),Primary immunodeficiency or monogenic inflammatory bowel disease (AR;LOF)	Immunodeficiency 56 (AR;LOF)
IL23R	IL23R	protein_coding	LOF	AR	COVID-19 research	1.146	Blood/Immune	COVID-19 research (AR;LOF),Primary immunodeficiency or monogenic inflammatory bowel disease (AR;LOF)	.
IL23R	IL23R	protein_coding	LOF	AR	Primary immunodeficiency or monogenic inflammatory bowel disease	8.75	Blood/Immune	COVID-19 research (AR;LOF),Primary immunodeficiency or monogenic inflammatory bowel disease (AR;LOF)	.
IL2RB	IL2RB	protein_coding	LOF	AR	COVID-19 research	1.146	Blood/Immune	COVID-19 research (AR;LOF),Primary immunodeficiency or monogenic inflammatory bowel disease (AR;LOF)	Immunodeficiency 63 with lymphoproliferation and autoimmunity (AR;LOF)
IL2RB	IL2RB	protein_coding	LOF	AR	Primary immunodeficiency or monogenic inflammatory bowel disease	8.75	Blood/Immune	COVID-19 research (AR;LOF),Primary immunodeficiency or monogenic inflammatory bowel disease (AR;LOF)	Immunodeficiency 63 with lymphoproliferation and autoimmunity (AR;LOF)
IL6R	IL6R	protein_coding	LOF	AR	COVID-19 research	1.146	Blood/Immune	COVID-19 research (AR;LOF),Primary immunodeficiency or monogenic inflammatory bowel disease (AR;LOF)	Hyper-IgE syndrome 5, autosomal recessive, with recurrent infections (AR;LOF)
IL6R	IL6R	protein_coding	LOF	AR	Primary immunodeficiency or monogenic inflammatory bowel disease	8.75	Blood/Immune	COVID-19 research (AR;LOF),Primary immunodeficiency or monogenic inflammatory bowel disease (AR;LOF)	Hyper-IgE syndrome 5, autosomal recessive, with recurrent infections (AR;LOF)
IL6ST	IL6ST	protein_coding	LOF	AR	COVID-19 research	1.146	Blood/Immune	COVID-19 research (AR;LOF),Rare syndromic craniosynostosis or isolated multisuture synostosis (AR;LOF),Primary immunodeficiency or monogenic inflammatory bowel disease (Both;LOF)	Hyper-IgE syndrome 4A, autosomal dominant, with recurrent infections (AD;LOF), Hyper-IgE syndrome 4B, autosomal recessive, with recurrent infections (AR;LOF), Stuve-Wiedemann syndrome 2 (AR;LOF)
IL7R	IL7R	protein_coding	LOF	AR	COVID-19 research	1.146	Blood/Immune	COVID-19 research (AR;LOF),Primary immunodeficiency or monogenic inflammatory bowel disease (AR;LOF)	Immunodeficiency 104, severe combined (AR;LOF)
IL7R	IL7R	protein_coding	LOF	AR	Primary immunodeficiency or monogenic inflammatory bowel disease	8.75	Blood/Immune	COVID-19 research (AR;LOF),Primary immunodeficiency or monogenic inflammatory bowel disease (AR;LOF)	Immunodeficiency 104, severe combined (AR;LOF)
INO80	INO80	protein_coding	LOF	AR	COVID-19 research	1.146	Blood/Immune	COVID-19 research (AR;LOF),Primary immunodeficiency or monogenic inflammatory bowel disease (AR;LOF)	.
INO80	INO80	protein_coding	LOF	AR	Primary immunodeficiency or monogenic inflammatory bowel disease	8.75	Blood/Immune	COVID-19 research (AR;LOF),Primary immunodeficiency or monogenic inflammatory bowel disease (AR;LOF)	.
IRAK4	IRAK4	protein_coding	LOF	AR	COVID-19 research	1.146	Blood/Immune	COVID-19 research (AR;LOF),Primary immunodeficiency or monogenic inflammatory bowel disease (AR;LOF)	Immunodeficiency 67 (AR;LOF)
IRAK4	IRAK4	protein_coding	LOF	AR	Primary immunodeficiency or monogenic inflammatory bowel disease	8.75	Blood/Immune	COVID-19 research (AR;LOF),Primary immunodeficiency or monogenic inflammatory bowel disease (AR;LOF)	Immunodeficiency 67 (AR;LOF)
IRF7	IRF7	protein_coding	LOF	AR	COVID-19 research	1.146	Blood/Immune	COVID-19 research (AR;LOF),Primary immunodeficiency or monogenic inflammatory bowel disease (AR;LOF)	Immunodeficiency 39 (AR;LOF)
IRF7	IRF7	protein_coding	LOF	AR	Primary immunodeficiency or monogenic inflammatory bowel disease	8.75	Blood/Immune	COVID-19 research (AR;LOF),Primary immunodeficiency or monogenic inflammatory bowel disease (AR;LOF)	Immunodeficiency 39 (AR;LOF)
IRF9	IRF9	protein_coding	LOF	AR	COVID-19 research	1.146	Blood/Immune	COVID-19 research (AR;LOF)	Immunodeficiency 65, susceptibility to viral infections (AR;LOF)
ITCH	ITCH	protein_coding	LOF	AR	COVID-19 research	1.146	Blood/Immune	COVID-19 research (AR;LOF),Primary immunodeficiency or monogenic inflammatory bowel disease (AR;LOF),DDG2P (AR;LOF)	Autoimmune disease, multisystem, with facial dysmorphism (AR;LOF)
ITCH	ITCH	protein_coding	LOF	AR	Primary immunodeficiency or monogenic inflammatory bowel disease	8.75	Blood/Immune	COVID-19 research (AR;LOF),Primary immunodeficiency or monogenic inflammatory bowel disease (AR;LOF),DDG2P (AR;LOF)	Autoimmune disease, multisystem, with facial dysmorphism (AR;LOF)
ITGB2	ITGB2	protein_coding	LOF	AR	COVID-19 research	1.146	Blood/Immune	COVID-19 research (AR;LOF),Primary immunodeficiency or monogenic inflammatory bowel disease (AR;LOF),Infantile enterocolitis & monogenic inflammatory bowel disease (AR;LOF)	Leukocyte adhesion deficiency (AR;LOF)
ITGB2	ITGB2	protein_coding	LOF	AR	Primary immunodeficiency or monogenic inflammatory bowel disease	8.75	Blood/Immune	COVID-19 research (AR;LOF),Primary immunodeficiency or monogenic inflammatory bowel disease (AR;LOF),Infantile enterocolitis & monogenic inflammatory bowel disease (AR;LOF)	Leukocyte adhesion deficiency (AR;LOF)
JAK3	JAK3	protein_coding	LOF	AR	COVID-19 research	1.146	Blood/Immune	COVID-19 research (AR;LOF),Primary immunodeficiency or monogenic inflammatory bowel disease (AR;LOF),DDG2P (AR;LOF)	Severe combined immunodeficiency, autosomal recessive, T-negative/B-positive type (AR;LOF)
JAK3	JAK3	protein_coding	LOF	AR	Primary immunodeficiency or monogenic inflammatory bowel disease	8.75	Blood/Immune	COVID-19 research (AR;LOF),Primary immunodeficiency or monogenic inflammatory bowel disease (AR;LOF),DDG2P (AR;LOF)	Severe combined immunodeficiency, autosomal recessive, T-negative/B-positive type (AR;LOF)
LACC1	LACC1	protein_coding	LOF	AR	Primary immunodeficiency or monogenic inflammatory bowel disease	8.75	Blood/Immune	Primary immunodeficiency or monogenic inflammatory bowel disease (AR;LOF)	Juvenile arthritis (AR;LOF)
LAMTOR2	LAMTOR2	protein_coding	LOF	AR	COVID-19 research	1.146	Blood/Immune	COVID-19 research (AR;LOF),Primary immunodeficiency or monogenic inflammatory bowel disease (AR;LOF)	Immunodeficiency due to defect in MAPBP-interacting protein (AR;LOF)
LAMTOR2	LAMTOR2	protein_coding	LOF	AR	Primary immunodeficiency or monogenic inflammatory bowel disease	8.75	Blood/Immune	COVID-19 research (AR;LOF),Primary immunodeficiency or monogenic inflammatory bowel disease (AR;LOF)	Immunodeficiency due to defect in MAPBP-interacting protein (AR;LOF)
LAT	LAT	protein_coding	LOF	AR	COVID-19 research	1.146	Blood/Immune	COVID-19 research (AR;LOF),Primary immunodeficiency or monogenic inflammatory bowel disease (AR;LOF)	Immunodeficiency 52 (AR;LOF)
LAT	LAT	protein_coding	LOF	AR	Primary immunodeficiency or monogenic inflammatory bowel disease	8.75	Blood/Immune	COVID-19 research (AR;LOF),Primary immunodeficiency or monogenic inflammatory bowel disease (AR;LOF)	Immunodeficiency 52 (AR;LOF)
LCK	LCK	protein_coding	LOF	AR	COVID-19 research	1.146	Blood/Immune	COVID-19 research (AR;LOF),Primary immunodeficiency or monogenic inflammatory bowel disease (AR;LOF)	Immunodeficiency 22 (AR;LOF)
LCK	LCK	protein_coding	LOF	AR	Primary immunodeficiency or monogenic inflammatory bowel disease	8.75	Blood/Immune	COVID-19 research (AR;LOF),Primary immunodeficiency or monogenic inflammatory bowel disease (AR;LOF)	Immunodeficiency 22 (AR;LOF)
LCP2	LCP2	protein_coding	LOF	AR	Primary immunodeficiency or monogenic inflammatory bowel disease	8.75	Blood/Immune	Primary immunodeficiency or monogenic inflammatory bowel disease (AR;LOF)	Immunodeficiency 81 (AR;LOF)
LIG1	LIG1	protein_coding	LOF	AR	COVID-19 research	1.146	Blood/Immune	COVID-19 research (AR;LOF),Primary immunodeficiency or monogenic inflammatory bowel disease (AR;LOF)	Immunodeficiency 96 (AR;LOF)
LIG1	LIG1	protein_coding	LOF	AR	Primary immunodeficiency or monogenic inflammatory bowel disease	8.75	Blood/Immune	COVID-19 research (AR;LOF),Primary immunodeficiency or monogenic inflammatory bowel disease (AR;LOF)	Immunodeficiency 96 (AR;LOF)
MALT1	MALT1	protein_coding	LOF	AR	COVID-19 research	1.146	Blood/Immune	COVID-19 research (AR;LOF),Primary immunodeficiency or monogenic inflammatory bowel disease (AR;LOF)	Immunodeficiency 12 (AR;LOF)
MALT1	MALT1	protein_coding	LOF	AR	Primary immunodeficiency or monogenic inflammatory bowel disease	8.75	Blood/Immune	COVID-19 research (AR;LOF),Primary immunodeficiency or monogenic inflammatory bowel disease (AR;LOF)	Immunodeficiency 12 (AR;LOF)
MASP2	MASP2	protein_coding	LOF	AR	COVID-19 research	1.146	Blood/Immune	COVID-19 research (AR;LOF)	MASP2 deficiency (AR;LOF)
MCM4	MCM4	protein_coding	LOF	AR	COVID-19 research	1.146	Blood/Immune	COVID-19 research (AR;LOF),Primary immunodeficiency or monogenic inflammatory bowel disease (AR;LOF)	Immunodeficiency 54 (AR;LOF)
MCM4	MCM4	protein_coding	LOF	AR	Primary immunodeficiency or monogenic inflammatory bowel disease	8.75	Blood/Immune	COVID-19 research (AR;LOF),Primary immunodeficiency or monogenic inflammatory bowel disease (AR;LOF)	Immunodeficiency 54 (AR;LOF)
MPO	MPO	protein_coding	LOF	AR	COVID-19 research	1.146	Blood/Immune	COVID-19 research (AR;LOF)	{Alzheimer disease, susceptibility to} (AD;LOF), Myeloperoxidase deficiency (AR;LOF)
MKL1	MRTFA	protein_coding	LOF	AR	COVID-19 research	1.146	Blood/Immune	COVID-19 research (AR;LOF)	.
MS4A1	MS4A1	protein_coding	LOF	AR	COVID-19 research	1.146	Blood/Immune	COVID-19 research (AR;LOF)	.
MTHFD1	MTHFD1	protein_coding	LOF	AR	COVID-19 research	1.146	Blood/Immune	COVID-19 research (AR;LOF),Primary immunodeficiency or monogenic inflammatory bowel disease (AR;LOF)	{Neural tube defects, folate-sensitive, susceptibility to} (AR;LOF), Combined immunodeficiency and megaloblastic anemia with or without hyperhomocysteinemia (AR;LOF)
MTHFD1	MTHFD1	protein_coding	LOF	AR	Primary immunodeficiency or monogenic inflammatory bowel disease	8.75	Blood/Immune	COVID-19 research (AR;LOF),Primary immunodeficiency or monogenic inflammatory bowel disease (AR;LOF)	{Neural tube defects, folate-sensitive, susceptibility to} (AR;LOF), Combined immunodeficiency and megaloblastic anemia with or without hyperhomocysteinemia (AR;LOF)
MYD88	MYD88	protein_coding	LOF	AR	COVID-19 research	1.146	Blood/Immune	COVID-19 research (AR;LOF),Primary immunodeficiency or monogenic inflammatory bowel disease (AR;LOF)	Immunodeficiency 68 (AR;LOF)
MYD88	MYD88	protein_coding	LOF	AR	Primary immunodeficiency or monogenic inflammatory bowel disease	8.75	Blood/Immune	COVID-19 research (AR;LOF),Primary immunodeficiency or monogenic inflammatory bowel disease (AR;LOF)	Immunodeficiency 68 (AR;LOF)
NCF2	NCF2	protein_coding	LOF	AR	COVID-19 research	1.146	Blood/Immune	COVID-19 research (AR;LOF),Primary immunodeficiency or monogenic inflammatory bowel disease (AR;LOF),Infantile enterocolitis & monogenic inflammatory bowel disease (AR;LOF)	Chronic granulomatous disease 2, autosomal recessive (AR;LOF)
NCF2	NCF2	protein_coding	LOF	AR	Primary immunodeficiency or monogenic inflammatory bowel disease	8.75	Blood/Immune	COVID-19 research (AR;LOF),Primary immunodeficiency or monogenic inflammatory bowel disease (AR;LOF),Infantile enterocolitis & monogenic inflammatory bowel disease (AR;LOF)	Chronic granulomatous disease 2, autosomal recessive (AR;LOF)
NCF4	NCF4	protein_coding	LOF	AR	COVID-19 research	1.146	Blood/Immune	COVID-19 research (AR;LOF),Primary immunodeficiency or monogenic inflammatory bowel disease (AR;LOF)	Chronic granulomatous disease 3, autosomal recessive (AR;LOF)
NCF4	NCF4	protein_coding	LOF	AR	Primary immunodeficiency or monogenic inflammatory bowel disease	8.75	Blood/Immune	COVID-19 research (AR;LOF),Primary immunodeficiency or monogenic inflammatory bowel disease (AR;LOF)	Chronic granulomatous disease 3, autosomal recessive (AR;LOF)
NCKAP1L	NCKAP1L	protein_coding	LOF	AR	Primary immunodeficiency or monogenic inflammatory bowel disease	8.75	Blood/Immune	Primary immunodeficiency or monogenic inflammatory bowel disease (AR;LOF)	Immunodeficiency 72 with autoinflammation (AR;LOF)
NHEJ1	NHEJ1	protein_coding	LOF	AR	COVID-19 research	1.146	Blood/Immune	COVID-19 research (AR;LOF),Primary immunodeficiency or monogenic inflammatory bowel disease (AR;LOF),Fetal anomalies (AR;LOF),Severe microcephaly (AR;LOF)	Immunodeficiency 124, severe combined (AR;LOF), Microphthalmia/coloboma 13 (AR;LOF)
NHEJ1	NHEJ1	protein_coding	LOF	AR	Primary immunodeficiency or monogenic inflammatory bowel disease	8.75	Blood/Immune	COVID-19 research (AR;LOF),Primary immunodeficiency or monogenic inflammatory bowel disease (AR;LOF),Fetal anomalies (AR;LOF),Severe microcephaly (AR;LOF)	Immunodeficiency 124, severe combined (AR;LOF), Microphthalmia/coloboma 13 (AR;LOF)
NOS2	NOS2	protein_coding	LOF	AR	COVID-19 research	1.146	Blood/Immune	COVID-19 research (AR;LOF)	.
NSMCE3	NSMCE3	protein_coding	LOF	AR	COVID-19 research	1.146	Blood/Immune	COVID-19 research (AR;LOF),Primary immunodeficiency or monogenic inflammatory bowel disease (AR;LOF)	Lung disease, immunodeficiency, and chromosome breakage syndrome (AR;LOF)
NSMCE3	NSMCE3	protein_coding	LOF	AR	Primary immunodeficiency or monogenic inflammatory bowel disease	8.75	Blood/Immune	COVID-19 research (AR;LOF),Primary immunodeficiency or monogenic inflammatory bowel disease (AR;LOF)	Lung disease, immunodeficiency, and chromosome breakage syndrome (AR;LOF)
NUDCD3	NUDCD3	protein_coding	LOF	AR	Primary immunodeficiency or monogenic inflammatory bowel disease	8.75	Blood/Immune	Primary immunodeficiency or monogenic inflammatory bowel disease (AR;LOF)	.
ORAI1	ORAI1	protein_coding	LOF	AR	COVID-19 research	1.146	Blood/Immune	Arthrogryposis (AD;LOF),Congenital myopathy (AD;LOF),Limb girdle muscular dystrophies, myofibrillar myopathies and distal myopathies (AD;LOF),COVID-19 research (AR;LOF),Primary immunodeficiency or monogenic inflammatory bowel disease (AR;LOF),Amelogenesis imperfecta (AR;LOF)	Myopathy, tubular aggregate, 2 (AD;LOF), Immunodeficiency 9 (AR;LOF)
ORAI1	ORAI1	protein_coding	LOF	AR	Primary immunodeficiency or monogenic inflammatory bowel disease	8.75	Blood/Immune	Arthrogryposis (AD;LOF),Congenital myopathy (AD;LOF),Limb girdle muscular dystrophies, myofibrillar myopathies and distal myopathies (AD;LOF),COVID-19 research (AR;LOF),Primary immunodeficiency or monogenic inflammatory bowel disease (AR;LOF),Amelogenesis imperfecta (AR;LOF)	Myopathy, tubular aggregate, 2 (AD;LOF), Immunodeficiency 9 (AR;LOF)
PAX1	PAX1	protein_coding	LOF	AR	COVID-19 research	1.146	Blood/Immune	COVID-19 research (AR;LOF),Primary immunodeficiency or monogenic inflammatory bowel disease (AR;LOF),Fetal anomalies (AR;LOF),DDG2P (AR;LOF)	Otofaciocervical syndrome 2 with T-cell deficiency (AR;LOF)
PAX1	PAX1	protein_coding	LOF	AR	Primary immunodeficiency or monogenic inflammatory bowel disease	8.75	Blood/Immune	COVID-19 research (AR;LOF),Primary immunodeficiency or monogenic inflammatory bowel disease (AR;LOF),Fetal anomalies (AR;LOF),DDG2P (AR;LOF)	Otofaciocervical syndrome 2 with T-cell deficiency (AR;LOF)
PEPD	PEPD	protein_coding	LOF	AR	COVID-19 research	1.146	Blood/Immune	COVID-19 research (AR;LOF),Primary immunodeficiency or monogenic inflammatory bowel disease (AR;LOF),Fetal anomalies (AR;LOF),DDG2P (AR;LOF),Undiagnosed metabolic disorders (AR;LOF),Likely inborn error of metabolism (AR;LOF),Intellectual disability (AR;LOF)	Prolidase deficiency (AR;LOF)
PEPD	PEPD	protein_coding	LOF	AR	Primary immunodeficiency or monogenic inflammatory bowel disease	8.75	Blood/Immune	COVID-19 research (AR;LOF),Primary immunodeficiency or monogenic inflammatory bowel disease (AR;LOF),Fetal anomalies (AR;LOF),DDG2P (AR;LOF),Undiagnosed metabolic disorders (AR;LOF),Likely inborn error of metabolism (AR;LOF),Intellectual disability (AR;LOF)	Prolidase deficiency (AR;LOF)
PIK3CG	PIK3CG	protein_coding	LOF	AR	COVID-19 research	1.146	Blood/Immune	COVID-19 research (AR;LOF),Primary immunodeficiency or monogenic inflammatory bowel disease (AR;LOF)	Immunodeficiency 97 with autoinflammation (AR;LOF)
PIK3CG	PIK3CG	protein_coding	LOF	AR	Primary immunodeficiency or monogenic inflammatory bowel disease	8.75	Blood/Immune	COVID-19 research (AR;LOF),Primary immunodeficiency or monogenic inflammatory bowel disease (AR;LOF)	Immunodeficiency 97 with autoinflammation (AR;LOF)
PLEKHM1	PLEKHM1	protein_coding	LOF	AR	COVID-19 research	1.146	Blood/Immune	COVID-19 research (AR;LOF)	Osteopetrosis, autosomal dominant 3 (AD;LOF)
POLD2	POLD2	protein_coding	LOF	AR	COVID-19 research	1.146	Blood/Immune	COVID-19 research (AR;LOF)	.
POLE2	POLE2	protein_coding	LOF	AR	COVID-19 research	1.146	Blood/Immune	COVID-19 research (AR;LOF)	.
PRIM1	PRIM1	protein_coding	LOF	AR	Primary immunodeficiency or monogenic inflammatory bowel disease	8.75	Blood/Immune	Primary immunodeficiency or monogenic inflammatory bowel disease (AR;LOF),Fetal anomalies (AR;LOF),DDG2P (AR;LOF),Severe microcephaly (AR;LOF)	Primordial dwarfism-immunodeficiency-lipodystrophy syndrome (AR;LOF)
PRKCD	PRKCD	protein_coding	LOF	AR	COVID-19 research	1.146	Blood/Immune	COVID-19 research (AR;LOF),Primary immunodeficiency or monogenic inflammatory bowel disease (AR;LOF)	Autoimmune lymphoproliferative syndrome, type III (AR;LOF)
PRKCD	PRKCD	protein_coding	LOF	AR	Primary immunodeficiency or monogenic inflammatory bowel disease	8.75	Blood/Immune	COVID-19 research (AR;LOF),Primary immunodeficiency or monogenic inflammatory bowel disease (AR;LOF)	Autoimmune lymphoproliferative syndrome, type III (AR;LOF)
PRKDC	PRKDC	protein_coding	LOF	AR	COVID-19 research	1.146	Blood/Immune	COVID-19 research (AR;LOF),Primary immunodeficiency or monogenic inflammatory bowel disease (AR;LOF)	Immunodeficiency 26, with or without neurologic abnormalities (AR;LOF)
PRKDC	PRKDC	protein_coding	LOF	AR	Primary immunodeficiency or monogenic inflammatory bowel disease	8.75	Blood/Immune	COVID-19 research (AR;LOF),Primary immunodeficiency or monogenic inflammatory bowel disease (AR;LOF)	Immunodeficiency 26, with or without neurologic abnormalities (AR;LOF)
PSMB10	PSMB10	protein_coding	LOF	AR	Primary immunodeficiency or monogenic inflammatory bowel disease	8.75	Blood/Immune	Primary immunodeficiency or monogenic inflammatory bowel disease (AR;LOF)	Immunodeficiency 121 with autoinflammation (AD;LOF), Proteasome-associated autoinflammatory syndrome 5 (AR;LOF)
PSMG2	PSMG2	protein_coding	LOF	AR	COVID-19 research	1.146	Blood/Immune	COVID-19 research (AR;LOF)	.
PTCRA	PTCRA	protein_coding	LOF	AR	Primary immunodeficiency or monogenic inflammatory bowel disease	8.75	Blood/Immune	Primary immunodeficiency or monogenic inflammatory bowel disease (AR;LOF)	Immunodeficiency 126 (AR;LOF)
PTPRC	PTPRC	protein_coding	LOF	AR	COVID-19 research	1.146	Blood/Immune	COVID-19 research (AR;LOF),Primary immunodeficiency or monogenic inflammatory bowel disease (AR;LOF)	Immunodeficiency 105, severe combined (AR;LOF)
PTPRC	PTPRC	protein_coding	LOF	AR	Primary immunodeficiency or monogenic inflammatory bowel disease	8.75	Blood/Immune	COVID-19 research (AR;LOF),Primary immunodeficiency or monogenic inflammatory bowel disease (AR;LOF)	Immunodeficiency 105, severe combined (AR;LOF)
RASGRP1	RASGRP1	protein_coding	LOF	AR	COVID-19 research	1.146	Blood/Immune	COVID-19 research (AR;LOF),Primary immunodeficiency or monogenic inflammatory bowel disease (AR;LOF)	Immunodeficiency 64 (AR;LOF)
RASGRP1	RASGRP1	protein_coding	LOF	AR	Primary immunodeficiency or monogenic inflammatory bowel disease	8.75	Blood/Immune	COVID-19 research (AR;LOF),Primary immunodeficiency or monogenic inflammatory bowel disease (AR;LOF)	Immunodeficiency 64 (AR;LOF)
REL	REL	protein_coding	LOF	AR	COVID-19 research	1.146	Blood/Immune	COVID-19 research (AR;LOF),Primary immunodeficiency or monogenic inflammatory bowel disease (AR;LOF)	Immunodeficiency 92 (AR;LOF)
REL	REL	protein_coding	LOF	AR	Primary immunodeficiency or monogenic inflammatory bowel disease	8.75	Blood/Immune	COVID-19 research (AR;LOF),Primary immunodeficiency or monogenic inflammatory bowel disease (AR;LOF)	Immunodeficiency 92 (AR;LOF)
RELB	RELB	protein_coding	LOF	AR	COVID-19 research	1.146	Blood/Immune	COVID-19 research (AR;LOF),Primary immunodeficiency or monogenic inflammatory bowel disease (AR;LOF)	Immunodeficiency 53 (AR;LOF)
RELB	RELB	protein_coding	LOF	AR	Primary immunodeficiency or monogenic inflammatory bowel disease	8.75	Blood/Immune	COVID-19 research (AR;LOF),Primary immunodeficiency or monogenic inflammatory bowel disease (AR;LOF)	Immunodeficiency 53 (AR;LOF)
RFWD3	RFWD3	protein_coding	LOF	AR	COVID-19 research	1.146	Blood/Immune	COVID-19 research (AR;LOF),Fetal anomalies (AR;LOF)	.
RFX5	RFX5	protein_coding	LOF	AR	COVID-19 research	1.146	Blood/Immune	COVID-19 research (AR;LOF),Primary immunodeficiency or monogenic inflammatory bowel disease (AR;LOF)	MHC class II deficiency 3 (AR;LOF)
RFX5	RFX5	protein_coding	LOF	AR	Primary immunodeficiency or monogenic inflammatory bowel disease	8.75	Blood/Immune	COVID-19 research (AR;LOF),Primary immunodeficiency or monogenic inflammatory bowel disease (AR;LOF)	MHC class II deficiency 3 (AR;LOF)
RFXANK	RFXANK	protein_coding	LOF	AR	COVID-19 research	1.146	Blood/Immune	COVID-19 research (AR;LOF),Primary immunodeficiency or monogenic inflammatory bowel disease (AR;LOF)	MHC class II deficiency 2 (AR;LOF)
RFXANK	RFXANK	protein_coding	LOF	AR	Primary immunodeficiency or monogenic inflammatory bowel disease	8.75	Blood/Immune	COVID-19 research (AR;LOF),Primary immunodeficiency or monogenic inflammatory bowel disease (AR;LOF)	MHC class II deficiency 2 (AR;LOF)
RFXAP	RFXAP	protein_coding	LOF	AR	COVID-19 research	1.146	Blood/Immune	COVID-19 research (AR;LOF),Primary immunodeficiency or monogenic inflammatory bowel disease (AR;LOF)	MHC class II deficiency 4 (AR;LOF)
RFXAP	RFXAP	protein_coding	LOF	AR	Primary immunodeficiency or monogenic inflammatory bowel disease	8.75	Blood/Immune	COVID-19 research (AR;LOF),Primary immunodeficiency or monogenic inflammatory bowel disease (AR;LOF)	MHC class II deficiency 4 (AR;LOF)
RHOH	RHOH	protein_coding	LOF	AR	COVID-19 research	1.146	Blood/Immune	COVID-19 research (AR;LOF)	Immunodeficiency 129 (AR;LOF)
RNF168	RNF168	protein_coding	LOF	AR	COVID-19 research	1.146	Blood/Immune	COVID-19 research (AR;LOF),Primary immunodeficiency or monogenic inflammatory bowel disease (AR;LOF)	RIDDLE syndrome (AR;LOF)
RNF168	RNF168	protein_coding	LOF	AR	Primary immunodeficiency or monogenic inflammatory bowel disease	8.75	Blood/Immune	COVID-19 research (AR;LOF),Primary immunodeficiency or monogenic inflammatory bowel disease (AR;LOF)	RIDDLE syndrome (AR;LOF)
RNF31	RNF31	protein_coding	LOF	AR	COVID-19 research	1.146	Blood/Immune	COVID-19 research (AR;LOF)	Immunodeficiency 115 with autoinflammation (AR;LOF)
RORC	RORC	protein_coding	LOF	AR	COVID-19 research	1.146	Blood/Immune	COVID-19 research (AR;LOF),Primary immunodeficiency or monogenic inflammatory bowel disease (AR;LOF)	Immunodeficiency 42 (AR;LOF)
RORC	RORC	protein_coding	LOF	AR	Primary immunodeficiency or monogenic inflammatory bowel disease	8.75	Blood/Immune	COVID-19 research (AR;LOF),Primary immunodeficiency or monogenic inflammatory bowel disease (AR;LOF)	Immunodeficiency 42 (AR;LOF)
SLC35C1	SLC35C1	protein_coding	LOF	AR	COVID-19 research	1.146	Blood/Immune	COVID-19 research (AR;LOF),Primary immunodeficiency or monogenic inflammatory bowel disease (AR;LOF),Fetal anomalies (AR;LOF),DDG2P (AR;LOF),Congenital disorders of glycosylation (AR;LOF),Undiagnosed metabolic disorders (AR;LOF),Skeletal dysplasia (AR;LOF),Likely inborn error of metabolism (AR;LOF),Intellectual disability (AR;LOF)	Congenital disorder of glycosylation, type IIc (AR;LOF)
SLC35C1	SLC35C1	protein_coding	LOF	AR	Primary immunodeficiency or monogenic inflammatory bowel disease	8.75	Blood/Immune	COVID-19 research (AR;LOF),Primary immunodeficiency or monogenic inflammatory bowel disease (AR;LOF),Fetal anomalies (AR;LOF),DDG2P (AR;LOF),Congenital disorders of glycosylation (AR;LOF),Undiagnosed metabolic disorders (AR;LOF),Skeletal dysplasia (AR;LOF),Likely inborn error of metabolism (AR;LOF),Intellectual disability (AR;LOF)	Congenital disorder of glycosylation, type IIc (AR;LOF)
SLC39A7	SLC39A7	protein_coding	LOF	AR	COVID-19 research	1.146	Blood/Immune	COVID-19 research (AR;LOF),Primary immunodeficiency or monogenic inflammatory bowel disease (AR;LOF)	Agammaglobulinemia 9, autosomal recessive (AR;LOF)
SLC39A7	SLC39A7	protein_coding	LOF	AR	Primary immunodeficiency or monogenic inflammatory bowel disease	8.75	Blood/Immune	COVID-19 research (AR;LOF),Primary immunodeficiency or monogenic inflammatory bowel disease (AR;LOF)	Agammaglobulinemia 9, autosomal recessive (AR;LOF)
SMARCD2	SMARCD2	protein_coding	LOF	AR	COVID-19 research	1.146	Blood/Immune	COVID-19 research (AR;LOF),Primary immunodeficiency or monogenic inflammatory bowel disease (AR;LOF)	Specific granule deficiency 2 (AR;LOF)
SMARCD2	SMARCD2	protein_coding	LOF	AR	Primary immunodeficiency or monogenic inflammatory bowel disease	8.75	Blood/Immune	COVID-19 research (AR;LOF),Primary immunodeficiency or monogenic inflammatory bowel disease (AR;LOF)	Specific granule deficiency 2 (AR;LOF)
SP110	SP110	protein_coding	LOF	AR	COVID-19 research	1.146	Blood/Immune	COVID-19 research (AR;LOF),Primary immunodeficiency or monogenic inflammatory bowel disease (AR;LOF)	Hepatic venoocclusive disease with immunodeficiency (AR;LOF)
SP110	SP110	protein_coding	LOF	AR	Primary immunodeficiency or monogenic inflammatory bowel disease	8.75	Blood/Immune	COVID-19 research (AR;LOF),Primary immunodeficiency or monogenic inflammatory bowel disease (AR;LOF)	Hepatic venoocclusive disease with immunodeficiency (AR;LOF)
SPPL2A	SPPL2A	protein_coding	LOF	AR	COVID-19 research	1.146	Blood/Immune	COVID-19 research (AR;LOF),Primary immunodeficiency or monogenic inflammatory bowel disease (AR;LOF)	Immunodeficiency 86, mycobacteriosis (AR;LOF)
SPPL2A	SPPL2A	protein_coding	LOF	AR	Primary immunodeficiency or monogenic inflammatory bowel disease	8.75	Blood/Immune	COVID-19 research (AR;LOF),Primary immunodeficiency or monogenic inflammatory bowel disease (AR;LOF)	Immunodeficiency 86, mycobacteriosis (AR;LOF)
STAT2	STAT2	protein_coding	LOF	AR	COVID-19 research	1.146	Blood/Immune	COVID-19 research (AR;LOF),Primary immunodeficiency or monogenic inflammatory bowel disease (AR;LOF)	Immunodeficiency 44 (AR;LOF), Pseudo-TORCH syndrome 3 (AR;LOF)
STAT2	STAT2	protein_coding	LOF	AR	Primary immunodeficiency or monogenic inflammatory bowel disease	8.75	Blood/Immune	COVID-19 research (AR;LOF),Primary immunodeficiency or monogenic inflammatory bowel disease (AR;LOF)	Immunodeficiency 44 (AR;LOF), Pseudo-TORCH syndrome 3 (AR;LOF)
STIM1	STIM1	protein_coding	LOF	AR	COVID-19 research	1.146	Blood/Immune	Inherited bleeding disorders (AD;LOF),Bleeding and platelet disorders (AD;LOF),Arthrogryposis (AD;LOF),Congenital myopathy (AD;LOF),Limb girdle muscular dystrophies, myofibrillar myopathies and distal myopathies (AD;LOF),COVID-19 research (AR;LOF),Primary immunodeficiency or monogenic inflammatory bowel disease (AR;LOF),Amelogenesis imperfecta (AR;LOF)	Myopathy, tubular aggregate, 1 (AD;LOF), Stormorken syndrome (AD;LOF), Immunodeficiency 10 (AR;LOF)
STIM1	STIM1	protein_coding	LOF	AR	Primary immunodeficiency or monogenic inflammatory bowel disease	8.75	Blood/Immune	Inherited bleeding disorders (AD;LOF),Bleeding and platelet disorders (AD;LOF),Arthrogryposis (AD;LOF),Congenital myopathy (AD;LOF),Limb girdle muscular dystrophies, myofibrillar myopathies and distal myopathies (AD;LOF),COVID-19 research (AR;LOF),Primary immunodeficiency or monogenic inflammatory bowel disease (AR;LOF),Amelogenesis imperfecta (AR;LOF)	Myopathy, tubular aggregate, 1 (AD;LOF), Stormorken syndrome (AD;LOF), Immunodeficiency 10 (AR;LOF)
STK4	STK4	protein_coding	LOF	AR	COVID-19 research	1.146	Blood/Immune	COVID-19 research (AR;LOF),Primary immunodeficiency or monogenic inflammatory bowel disease (AR;LOF)	T-cell immunodeficiency, recurrent infections, autoimmunity, and cardiac malformations (AR;LOF)
STK4	STK4	protein_coding	LOF	AR	Primary immunodeficiency or monogenic inflammatory bowel disease	8.75	Blood/Immune	COVID-19 research (AR;LOF),Primary immunodeficiency or monogenic inflammatory bowel disease (AR;LOF)	T-cell immunodeficiency, recurrent infections, autoimmunity, and cardiac malformations (AR;LOF)
STX11	STX11	protein_coding	LOF	AR	COVID-19 research	1.146	Blood/Immune	COVID-19 research (AR;LOF),Primary immunodeficiency or monogenic inflammatory bowel disease (AR;LOF)	Hemophagocytic lymphohistiocytosis, familial, 4 (AR;LOF)
STX11	STX11	protein_coding	LOF	AR	Primary immunodeficiency or monogenic inflammatory bowel disease	8.75	Blood/Immune	COVID-19 research (AR;LOF),Primary immunodeficiency or monogenic inflammatory bowel disease (AR;LOF)	Hemophagocytic lymphohistiocytosis, familial, 4 (AR;LOF)
TAP1	TAP1	protein_coding	LOF	AR	COVID-19 research	1.146	Blood/Immune	COVID-19 research (AR;LOF),Primary immunodeficiency or monogenic inflammatory bowel disease (AR;LOF)	MHC class I deficiency 1 (AR;LOF)
TAP1	TAP1	protein_coding	LOF	AR	Primary immunodeficiency or monogenic inflammatory bowel disease	8.75	Blood/Immune	COVID-19 research (AR;LOF),Primary immunodeficiency or monogenic inflammatory bowel disease (AR;LOF)	MHC class I deficiency 1 (AR;LOF)
TAP2	TAP2	protein_coding	LOF	AR	COVID-19 research	1.146	Blood/Immune	COVID-19 research (AR;LOF),Primary immunodeficiency or monogenic inflammatory bowel disease (AR;LOF)	MHC class I deficiency 2 (AR;LOF)
TAP2	TAP2	protein_coding	LOF	AR	Primary immunodeficiency or monogenic inflammatory bowel disease	8.75	Blood/Immune	COVID-19 research (AR;LOF),Primary immunodeficiency or monogenic inflammatory bowel disease (AR;LOF)	MHC class I deficiency 2 (AR;LOF)
TAPBP	TAPBP	protein_coding	LOF	AR	COVID-19 research	1.146	Blood/Immune	COVID-19 research (AR;LOF)	.
TBXAS1	TBXAS1	protein_coding	LOF	AR	Inherited bleeding disorders	1.182	Blood/Immune	Inherited bleeding disorders (AR;LOF),Bleeding and platelet disorders (AR;LOF),DDG2P (AR;LOF),Skeletal dysplasia (AR;LOF)	Ghosal hematodiaphyseal syndrome (AR;LOF)
TBXAS1	TBXAS1	protein_coding	LOF	AR	Bleeding and platelet disorders	4.2	Blood/Immune	Inherited bleeding disorders (AR;LOF),Bleeding and platelet disorders (AR;LOF),DDG2P (AR;LOF),Skeletal dysplasia (AR;LOF)	Ghosal hematodiaphyseal syndrome (AR;LOF)
TET2	TET2	protein_coding	LOF	AR	Primary immunodeficiency or monogenic inflammatory bowel disease	8.75	Blood/Immune	Primary immunodeficiency or monogenic inflammatory bowel disease (AR;LOF)	Immunodeficiency 75 (AR;LOF)
TFRC	TFRC	protein_coding	LOF	AR	COVID-19 research	1.146	Blood/Immune	COVID-19 research (AR;LOF),Primary immunodeficiency or monogenic inflammatory bowel disease (AR;LOF)	Immunodeficiency 46 (AR;LOF)
TFRC	TFRC	protein_coding	LOF	AR	Primary immunodeficiency or monogenic inflammatory bowel disease	8.75	Blood/Immune	COVID-19 research (AR;LOF),Primary immunodeficiency or monogenic inflammatory bowel disease (AR;LOF)	Immunodeficiency 46 (AR;LOF)
TIRAP	TIRAP	protein_coding	LOF	AR	COVID-19 research	1.146	Blood/Immune	COVID-19 research (AR;LOF)	.
TLR4	TLR4	protein_coding	LOF	AR	COVID-19 research	1.146	Blood/Immune	COVID-19 research (AR;LOF)	.
TNFRSF11A	TNFRSF11A	protein_coding	LOF	AR	COVID-19 research	1.146	Blood/Immune	COVID-19 research (AR;LOF),Hydrocephalus (AR;LOF),Skeletal dysplasia (Both;LOF),Osteopetrosis (Both;LOF)	{Paget disease of bone 2, early-onset} (AD;LOF), Osteolysis, familial expansile (AD;LOF), Osteopetrosis, autosomal recessive 7 (AR;LOF)
TNFRSF13C	TNFRSF13C	protein_coding	LOF	AR	COVID-19 research	1.146	Blood/Immune	COVID-19 research (AR;LOF)	Immunodeficiency, common variable, 4 (AR;LOF)
TNFRSF4	TNFRSF4	protein_coding	LOF	AR	COVID-19 research	1.146	Blood/Immune	COVID-19 research (AR;LOF)	.
TNFRSF9	TNFRSF9	protein_coding	LOF	AR	COVID-19 research	1.146	Blood/Immune	COVID-19 research (AR;LOF),Primary immunodeficiency or monogenic inflammatory bowel disease (AR;LOF)	Immunodeficiency 109 with lymphoproliferation (AR;LOF)
TNFRSF9	TNFRSF9	protein_coding	LOF	AR	Primary immunodeficiency or monogenic inflammatory bowel disease	8.75	Blood/Immune	COVID-19 research (AR;LOF),Primary immunodeficiency or monogenic inflammatory bowel disease (AR;LOF)	Immunodeficiency 109 with lymphoproliferation (AR;LOF)
TPP2	TPP2	protein_coding	LOF	AR	COVID-19 research	1.146	Blood/Immune	COVID-19 research (AR;LOF),Primary immunodeficiency or monogenic inflammatory bowel disease (AR;LOF),DDG2P (AR;LOF),Intellectual disability (AR;LOF)	Immunodeficiency 78 with autoimmunity and developmental delay (AR;LOF)
TPP2	TPP2	protein_coding	LOF	AR	Primary immunodeficiency or monogenic inflammatory bowel disease	8.75	Blood/Immune	COVID-19 research (AR;LOF),Primary immunodeficiency or monogenic inflammatory bowel disease (AR;LOF),DDG2P (AR;LOF),Intellectual disability (AR;LOF)	Immunodeficiency 78 with autoimmunity and developmental delay (AR;LOF)
TRAF3IP2	TRAF3IP2	protein_coding	LOF	AR	COVID-19 research	1.146	Blood/Immune	COVID-19 research (AR;LOF),Primary immunodeficiency or monogenic inflammatory bowel disease (AR;LOF)	.
TRAF3IP2	TRAF3IP2	protein_coding	LOF	AR	Primary immunodeficiency or monogenic inflammatory bowel disease	8.75	Blood/Immune	COVID-19 research (AR;LOF),Primary immunodeficiency or monogenic inflammatory bowel disease (AR;LOF)	.
TRIM22	TRIM22	protein_coding	LOF	AR	COVID-19 research	1.146	Blood/Immune	COVID-19 research (AR;LOF),Primary immunodeficiency or monogenic inflammatory bowel disease (AR;LOF)	.
TRIM22	TRIM22	protein_coding	LOF	AR	Primary immunodeficiency or monogenic inflammatory bowel disease	8.75	Blood/Immune	COVID-19 research (AR;LOF),Primary immunodeficiency or monogenic inflammatory bowel disease (AR;LOF)	.
TYK2	TYK2	protein_coding	LOF	AR	COVID-19 research	1.146	Blood/Immune	COVID-19 research (AR;LOF),Primary immunodeficiency or monogenic inflammatory bowel disease (AR;LOF)	Immunodeficiency 35 (AR;LOF)
TYK2	TYK2	protein_coding	LOF	AR	Primary immunodeficiency or monogenic inflammatory bowel disease	8.75	Blood/Immune	COVID-19 research (AR;LOF),Primary immunodeficiency or monogenic inflammatory bowel disease (AR;LOF)	Immunodeficiency 35 (AR;LOF)
UNC13D	UNC13D	protein_coding	LOF	AR	COVID-19 research	1.146	Blood/Immune	COVID-19 research (AR;LOF),Primary immunodeficiency or monogenic inflammatory bowel disease (AR;LOF)	Hemophagocytic lymphohistiocytosis, familial, 3 (AR;LOF)
UNC13D	UNC13D	protein_coding	LOF	AR	Primary immunodeficiency or monogenic inflammatory bowel disease	8.75	Blood/Immune	COVID-19 research (AR;LOF),Primary immunodeficiency or monogenic inflammatory bowel disease (AR;LOF)	Hemophagocytic lymphohistiocytosis, familial, 3 (AR;LOF)
UNC93B1	UNC93B1	protein_coding	LOF	AR	COVID-19 research	1.146	Blood/Immune	COVID-19 research (AR;LOF),Primary immunodeficiency or monogenic inflammatory bowel disease (AR;LOF)	{Encephalopathy, acute, infection-induced (herpes-specific), susceptibility to, 1} (AR;LOF)
UNC93B1	UNC93B1	protein_coding	LOF	AR	Primary immunodeficiency or monogenic inflammatory bowel disease	8.75	Blood/Immune	COVID-19 research (AR;LOF),Primary immunodeficiency or monogenic inflammatory bowel disease (AR;LOF)	{Encephalopathy, acute, infection-induced (herpes-specific), susceptibility to, 1} (AR;LOF)
UNG	UNG	protein_coding	LOF	AR	COVID-19 research	1.146	Blood/Immune	COVID-19 research (AR;LOF),Primary immunodeficiency or monogenic inflammatory bowel disease (AR;LOF)	Immunodeficiency with hyper IgM, type 5 (AR;LOF)
UNG	UNG	protein_coding	LOF	AR	Primary immunodeficiency or monogenic inflammatory bowel disease	8.75	Blood/Immune	COVID-19 research (AR;LOF),Primary immunodeficiency or monogenic inflammatory bowel disease (AR;LOF)	Immunodeficiency with hyper IgM, type 5 (AR;LOF)
USB1	USB1	protein_coding	LOF	AR	COVID-19 research	1.146	Blood/Immune	COVID-19 research (AR;LOF),Primary immunodeficiency or monogenic inflammatory bowel disease (AR;LOF),Cytopenia - NOT Fanconi anaemia (AR;LOF),DDG2P (AR;LOF),Pigmentary skin disorders (AR;LOF)	Poikiloderma with neutropenia (AR;LOF)
USB1	USB1	protein_coding	LOF	AR	Primary immunodeficiency or monogenic inflammatory bowel disease	8.75	Blood/Immune	COVID-19 research (AR;LOF),Primary immunodeficiency or monogenic inflammatory bowel disease (AR;LOF),Cytopenia - NOT Fanconi anaemia (AR;LOF),DDG2P (AR;LOF),Pigmentary skin disorders (AR;LOF)	Poikiloderma with neutropenia (AR;LOF)
USB1	USB1	protein_coding	LOF	AR	Cytopenia - NOT Fanconi anaemia	4.28	Blood/Immune	COVID-19 research (AR;LOF),Primary immunodeficiency or monogenic inflammatory bowel disease (AR;LOF),Cytopenia - NOT Fanconi anaemia (AR;LOF),DDG2P (AR;LOF),Pigmentary skin disorders (AR;LOF)	Poikiloderma with neutropenia (AR;LOF)
VPS45	VPS45	protein_coding	LOF	AR	COVID-19 research	1.146	Blood/Immune	COVID-19 research (AR;LOF),Primary immunodeficiency or monogenic inflammatory bowel disease (AR;LOF),Cytopenias and congenital anaemias (AR;LOF),Cytopenia - NOT Fanconi anaemia (AR;LOF)	Neutropenia, severe congenital, 5, autosomal recessive (AR;LOF)
VPS45	VPS45	protein_coding	LOF	AR	Primary immunodeficiency or monogenic inflammatory bowel disease	8.75	Blood/Immune	COVID-19 research (AR;LOF),Primary immunodeficiency or monogenic inflammatory bowel disease (AR;LOF),Cytopenias and congenital anaemias (AR;LOF),Cytopenia - NOT Fanconi anaemia (AR;LOF)	Neutropenia, severe congenital, 5, autosomal recessive (AR;LOF)
VPS45	VPS45	protein_coding	LOF	AR	Cytopenias and congenital anaemias	1.123	Blood/Immune	COVID-19 research (AR;LOF),Primary immunodeficiency or monogenic inflammatory bowel disease (AR;LOF),Cytopenias and congenital anaemias (AR;LOF),Cytopenia - NOT Fanconi anaemia (AR;LOF)	Neutropenia, severe congenital, 5, autosomal recessive (AR;LOF)
VPS45	VPS45	protein_coding	LOF	AR	Cytopenia - NOT Fanconi anaemia	4.28	Blood/Immune	COVID-19 research (AR;LOF),Primary immunodeficiency or monogenic inflammatory bowel disease (AR;LOF),Cytopenias and congenital anaemias (AR;LOF),Cytopenia - NOT Fanconi anaemia (AR;LOF)	Neutropenia, severe congenital, 5, autosomal recessive (AR;LOF)
WDR1	WDR1	protein_coding	LOF	AR	COVID-19 research	1.146	Blood/Immune	COVID-19 research (AR;LOF),Primary immunodeficiency or monogenic inflammatory bowel disease (AR;LOF)	Periodic fever, immunodeficiency, and thrombocytopenia syndrome (AR;LOF)
WDR1	WDR1	protein_coding	LOF	AR	Primary immunodeficiency or monogenic inflammatory bowel disease	8.75	Blood/Immune	COVID-19 research (AR;LOF),Primary immunodeficiency or monogenic inflammatory bowel disease (AR;LOF)	Periodic fever, immunodeficiency, and thrombocytopenia syndrome (AR;LOF)
WIPF1	WIPF1	protein_coding	LOF	AR	COVID-19 research	1.146	Blood/Immune	COVID-19 research (AR;LOF),Primary immunodeficiency or monogenic inflammatory bowel disease (AR;LOF),Cytopenias and congenital anaemias (AR;LOF),Cytopenia - NOT Fanconi anaemia (AR;LOF)	Wiskott-Aldrich syndrome 2 (AR;LOF)
WIPF1	WIPF1	protein_coding	LOF	AR	Primary immunodeficiency or monogenic inflammatory bowel disease	8.75	Blood/Immune	COVID-19 research (AR;LOF),Primary immunodeficiency or monogenic inflammatory bowel disease (AR;LOF),Cytopenias and congenital anaemias (AR;LOF),Cytopenia - NOT Fanconi anaemia (AR;LOF)	Wiskott-Aldrich syndrome 2 (AR;LOF)
WIPF1	WIPF1	protein_coding	LOF	AR	Cytopenias and congenital anaemias	1.123	Blood/Immune	COVID-19 research (AR;LOF),Primary immunodeficiency or monogenic inflammatory bowel disease (AR;LOF),Cytopenias and congenital anaemias (AR;LOF),Cytopenia - NOT Fanconi anaemia (AR;LOF)	Wiskott-Aldrich syndrome 2 (AR;LOF)
WIPF1	WIPF1	protein_coding	LOF	AR	Cytopenia - NOT Fanconi anaemia	4.28	Blood/Immune	COVID-19 research (AR;LOF),Primary immunodeficiency or monogenic inflammatory bowel disease (AR;LOF),Cytopenias and congenital anaemias (AR;LOF),Cytopenia - NOT Fanconi anaemia (AR;LOF)	Wiskott-Aldrich syndrome 2 (AR;LOF)
YARS2	YARS2	protein_coding	LOF	AR	Cytopenias and congenital anaemias	1.123	Blood/Immune	Cytopenias and congenital anaemias (AR;LOF),Rare anaemia (AR;LOF),DDG2P (AR;LOF),Undiagnosed metabolic disorders (AR;LOF),Possible mitochondrial disorder - nuclear genes (AR;LOF),Mitochondrial disorders (AR;LOF),Likely inborn error of metabolism (AR;LOF)	Myopathy, lactic acidosis, and sideroblastic anemia 2 (AR;LOF)
YARS2	YARS2	protein_coding	LOF	AR	Rare anaemia	3.13	Blood/Immune	Cytopenias and congenital anaemias (AR;LOF),Rare anaemia (AR;LOF),DDG2P (AR;LOF),Undiagnosed metabolic disorders (AR;LOF),Possible mitochondrial disorder - nuclear genes (AR;LOF),Mitochondrial disorders (AR;LOF),Likely inborn error of metabolism (AR;LOF)	Myopathy, lactic acidosis, and sideroblastic anemia 2 (AR;LOF)
ZAP70	ZAP70	protein_coding	LOF	AR	COVID-19 research	1.146	Blood/Immune	COVID-19 research (AR;LOF),Primary immunodeficiency or monogenic inflammatory bowel disease (AR;LOF)	Autoimmune disease, multisystem, infantile-onset, 2 (AR;LOF), Immunodeficiency 48 (AR;LOF)
ZAP70	ZAP70	protein_coding	LOF	AR	Primary immunodeficiency or monogenic inflammatory bowel disease	8.75	Blood/Immune	COVID-19 research (AR;LOF),Primary immunodeficiency or monogenic inflammatory bowel disease (AR;LOF)	Autoimmune disease, multisystem, infantile-onset, 2 (AR;LOF), Immunodeficiency 48 (AR;LOF)
ZBTB24	ZBTB24	protein_coding	LOF	AR	COVID-19 research	1.146	Blood/Immune	COVID-19 research (AR;LOF),Primary immunodeficiency or monogenic inflammatory bowel disease (AR;LOF),Intellectual disability (AR;LOF)	Immunodeficiency-centromeric instability-facial anomalies syndrome 2 (AR;LOF)
ZBTB24	ZBTB24	protein_coding	LOF	AR	Primary immunodeficiency or monogenic inflammatory bowel disease	8.75	Blood/Immune	COVID-19 research (AR;LOF),Primary immunodeficiency or monogenic inflammatory bowel disease (AR;LOF),Intellectual disability (AR;LOF)	Immunodeficiency-centromeric instability-facial anomalies syndrome 2 (AR;LOF)
ZNF341	ZNF341	protein_coding	LOF	AR	COVID-19 research	1.146	Blood/Immune	COVID-19 research (AR;LOF),Primary immunodeficiency or monogenic inflammatory bowel disease (AR;LOF)	Hyper-IgE syndrome 3, autosomal recessive, with recurrent infections (AR;LOF)
ZNF341	ZNF341	protein_coding	LOF	AR	Primary immunodeficiency or monogenic inflammatory bowel disease	8.75	Blood/Immune	COVID-19 research (AR;LOF),Primary immunodeficiency or monogenic inflammatory bowel disease (AR;LOF)	Hyper-IgE syndrome 3, autosomal recessive, with recurrent infections (AR;LOF)
ZNFX1	ZNFX1	protein_coding	LOF	AR	Primary immunodeficiency or monogenic inflammatory bowel disease	8.75	Blood/Immune	Primary immunodeficiency or monogenic inflammatory bowel disease (AR;LOF),Early onset or syndromic epilepsy (AR;LOF),Intellectual disability (AR;LOF)	Immunodeficiency 91 and hyperinflammation (AR;LOF)
ADA	ADA	protein_coding	LOF	AR	Severe combined immunodeficiency with adenosine deaminase deficiency	1.3	Blood/Immune	COVID-19 research (AR;LOF),Primary immunodeficiency or monogenic inflammatory bowel disease (AR;LOF),DDG2P (AR;LOF),Infantile enterocolitis & monogenic inflammatory bowel disease (AR;LOF),Undiagnosed metabolic disorders (AR;LOF),Likely inborn error of metabolism (AR;LOF),Severe combined immunodeficiency with adenosine deaminase deficiency (AR;LOF)	Adenosine deaminase deficiency, partial (AR;LOF), Severe combined immunodeficiency due to ADA deficiency (AR;LOF)
F10	F10	protein_coding	LOF	AR	Factor X deficiency	1.1	Blood/Immune	Inherited bleeding disorders (AR;LOF),Bleeding and platelet disorders (AR;LOF),Factor X deficiency (AR;LOF)	Factor X deficiency (AR;LOF)
F13A1	F13A1	protein_coding	LOF	AR	Factor XIII deficiency	1.1	Blood/Immune	Factor XIII deficiency (AR;LOF),Inherited bleeding disorders (Both;LOF),Bleeding and platelet disorders (Both;LOF)	Factor XIIIA deficiency (AR;LOF)
F13B	F13B	protein_coding	LOF	AR	Factor XIII deficiency	1.1	Blood/Immune	Factor XIII deficiency (AR;LOF),Inherited bleeding disorders (Both;LOF),Bleeding and platelet disorders (Both;LOF)	Factor XIIIB deficiency (AR;LOF)
F5	F5	protein_coding	LOF	AR	Factor V deficiency	1.1	Blood/Immune	Factor V deficiency (AR;LOF),Inherited bleeding disorders (Both;GOF),Thrombophilia with a likely monogenic cause (Both;GOF),Bleeding and platelet disorders (Both;GOF)	{Pregnancy loss, recurrent, susceptibility to, 1} (AD;GOF), {Thrombophilia, susceptibility to, due to factor V Leiden} (AD;GOF), Thrombophilia 2 due to activated protein C resistance (AD;GOF), {Budd-Chiari syndrome} (AR;LOF), Factor V deficiency (AR;LOF)
F7	F7	protein_coding	LOF	AR	Factor VII deficiency	1.1	Blood/Immune	Inherited bleeding disorders (AR;LOF),Factor VII deficiency (AR;LOF),Bleeding and platelet disorders (Both;LOF)	Factor VII deficiency (AR;LOF)
PNP	PNP	protein_coding	LOF	AR	Severe combined immunodeficiency with PNP deficiency	1.1	Blood/Immune	COVID-19 research (AR;LOF),Primary immunodeficiency or monogenic inflammatory bowel disease (AR;LOF),Undiagnosed metabolic disorders (AR;LOF),Likely inborn error of metabolism (AR;LOF),Severe combined immunodeficiency with PNP deficiency (AR;LOF)	Immunodeficiency due to purine nucleoside phosphorylase deficiency (AR;LOF)
ACD	ACD	protein_coding	LOF	Both	COVID-19 research	1.146	Blood/Immune	Familial pulmonary fibrosis (AD;LOF),Pulmonary fibrosis familial (AD;LOF),COVID-19 research (Both;LOF),Primary immunodeficiency or monogenic inflammatory bowel disease (Both;LOF),Cytopenia - NOT Fanconi anaemia (Both;LOF),Haematological malignancies for rare disease (Both;LOF),Haematological malignancies cancer susceptibility (Both;LOF)	.
ACD	ACD	protein_coding	LOF	Both	Primary immunodeficiency or monogenic inflammatory bowel disease	8.75	Blood/Immune	Familial pulmonary fibrosis (AD;LOF),Pulmonary fibrosis familial (AD;LOF),COVID-19 research (Both;LOF),Primary immunodeficiency or monogenic inflammatory bowel disease (Both;LOF),Cytopenia - NOT Fanconi anaemia (Both;LOF),Haematological malignancies for rare disease (Both;LOF),Haematological malignancies cancer susceptibility (Both;LOF)	.
ACD	ACD	protein_coding	LOF	Both	Cytopenia - NOT Fanconi anaemia	4.28	Blood/Immune	Familial pulmonary fibrosis (AD;LOF),Pulmonary fibrosis familial (AD;LOF),COVID-19 research (Both;LOF),Primary immunodeficiency or monogenic inflammatory bowel disease (Both;LOF),Cytopenia - NOT Fanconi anaemia (Both;LOF),Haematological malignancies for rare disease (Both;LOF),Haematological malignancies cancer susceptibility (Both;LOF)	.
ACTB	ACTB	protein_coding	LOF	Both	Bleeding and platelet disorders	4.2	Blood/Immune	COVID-19 research (AD;LOF),Inherited bleeding disorders (AD;LOF),Fetal anomalies (AD;LOF),DDG2P (AD;LOF),Ocular coloboma (AD;LOF),Structural eye disease (AD;LOF),Rare syndromic craniosynostosis or isolated multisuture synostosis (AD;LOF),Clefting (AD;LOF),Early onset dystonia (AD;LOF),Malformations of cortical development (AD;LOF),Childhood onset dystonia, chorea or related movement disorder (AD;…	Baraitser-Winter syndrome 1 (AD;LOF), Dystonia-deafness syndrome 1 (AD;GOF), Thrombocytopenia 8, with dysmorphic features and developmental delay (AD;LOF)
AICDA	AICDA	protein_coding	LOF	Both	COVID-19 research	1.146	Blood/Immune	Infantile enterocolitis & monogenic inflammatory bowel disease (AR;LOF),COVID-19 research (Both;LOF),Primary immunodeficiency or monogenic inflammatory bowel disease (Both;LOF)	Immunodeficiency with hyper-IgM, type 2 (AR;LOF)
AICDA	AICDA	protein_coding	LOF	Both	Primary immunodeficiency or monogenic inflammatory bowel disease	8.75	Blood/Immune	Infantile enterocolitis & monogenic inflammatory bowel disease (AR;LOF),COVID-19 research (Both;LOF),Primary immunodeficiency or monogenic inflammatory bowel disease (Both;LOF)	Immunodeficiency with hyper-IgM, type 2 (AR;LOF)
AIRE	AIRE	protein_coding	LOF	Both	COVID-19 research	1.146	Blood/Immune	DDG2P (AR;LOF),Multi-organ autoimmune diabetes (AR;LOF),Congenital adrenal hypoplasia (AR;LOF),Rare genetic inflammatory skin disorders (AR;LOF),COVID-19 research (Both;LOF),Primary immunodeficiency or monogenic inflammatory bowel disease (Both;LOF),Familial hypoparathyroidism (Both;LOF),Autoimmune Polyendocrine Syndrome (Both;LOF),Retinal disorders (Both;LOF)	Autoimmune polyendocrinopathy syndrome , type I, with or without reversible metaphyseal dysplasia (Both;LOF)
AIRE	AIRE	protein_coding	LOF	Both	Primary immunodeficiency or monogenic inflammatory bowel disease	8.75	Blood/Immune	DDG2P (AR;LOF),Multi-organ autoimmune diabetes (AR;LOF),Congenital adrenal hypoplasia (AR;LOF),Rare genetic inflammatory skin disorders (AR;LOF),COVID-19 research (Both;LOF),Primary immunodeficiency or monogenic inflammatory bowel disease (Both;LOF),Familial hypoparathyroidism (Both;LOF),Autoimmune Polyendocrine Syndrome (Both;LOF),Retinal disorders (Both;LOF)	Autoimmune polyendocrinopathy syndrome , type I, with or without reversible metaphyseal dysplasia (Both;LOF)
ANK1	ANK1	protein_coding	LOF	Both	Cytopenias and congenital anaemias	1.123	Blood/Immune	Cytopenias and congenital anaemias (Both;LOF),Rare anaemia (Both;LOF)	Spherocytosis, type 1 (Both;LOF)
ANK1	ANK1	protein_coding	LOF	Both	Rare anaemia	3.13	Blood/Immune	Cytopenias and congenital anaemias (Both;LOF),Rare anaemia (Both;LOF)	Spherocytosis, type 1 (Both;LOF)
BPGM	BPGM	protein_coding	LOF	Both	Hereditary Erythrocytosis	2.13	Blood/Immune	Hereditary Erythrocytosis (Both;LOF)	Erythrocytosis, familial, 8 (AR;LOF)
C1R	C1R	protein_coding	LOF	Both	COVID-19 research	1.146	Blood/Immune	Ehlers Danlos syndrome with a likely monogenic cause (AD;LOF),Primary immunodeficiency or monogenic inflammatory bowel disease (AR;LOF),COVID-19 research (Both;LOF)	Ehlers-Danlos syndrome, periodontal type, 1 (AD;LOF)
CCL5	CCL5	protein_coding	LOF	Both	COVID-19 research	1.146	Blood/Immune	COVID-19 research (Both;LOF)	.
CD46	CD46	protein_coding	LOF	Both	COVID-19 research	1.146	Blood/Immune	COVID-19 research (Both;LOF),Atypical haemolytic uraemic syndrome (Both;LOF),Primary immunodeficiency or monogenic inflammatory bowel disease (Both;LOF),Unexplained kidney failure in young people (Both;LOF)	{Hemolytic uremic syndrome, atypical, susceptibility to, 2} (Both;LOF)
CD46	CD46	protein_coding	LOF	Both	Atypical haemolytic uraemic syndrome	3.7	Blood/Immune	COVID-19 research (Both;LOF),Atypical haemolytic uraemic syndrome (Both;LOF),Primary immunodeficiency or monogenic inflammatory bowel disease (Both;LOF),Unexplained kidney failure in young people (Both;LOF)	{Hemolytic uremic syndrome, atypical, susceptibility to, 2} (Both;LOF)
CD46	CD46	protein_coding	LOF	Both	Primary immunodeficiency or monogenic inflammatory bowel disease	8.75	Blood/Immune	COVID-19 research (Both;LOF),Atypical haemolytic uraemic syndrome (Both;LOF),Primary immunodeficiency or monogenic inflammatory bowel disease (Both;LOF),Unexplained kidney failure in young people (Both;LOF)	{Hemolytic uremic syndrome, atypical, susceptibility to, 2} (Both;LOF)
CFH	CFH	protein_coding	LOF	Both	COVID-19 research	1.146	Blood/Immune	Retinal disorders (AD;LOF),Membranoproliferative glomerulonephritis including C3 glomerulopathy (AR;LOF),COVID-19 research (Both;LOF),Atypical haemolytic uraemic syndrome (Both;LOF),Primary immunodeficiency or monogenic inflammatory bowel disease (Both;LOF),Unexplained kidney failure in young people (Both;LOF)	{Macular degeneration, age-related, 4} (AD;LOF), Basal laminar drusen (AD;LOF), {Hemolytic uremic syndrome, atypical, susceptibility to, 1} (Both;LOF), Complement factor H deficiency (Both;LOF)
CFH	CFH	protein_coding	LOF	Both	Atypical haemolytic uraemic syndrome	3.7	Blood/Immune	Retinal disorders (AD;LOF),Membranoproliferative glomerulonephritis including C3 glomerulopathy (AR;LOF),COVID-19 research (Both;LOF),Atypical haemolytic uraemic syndrome (Both;LOF),Primary immunodeficiency or monogenic inflammatory bowel disease (Both;LOF),Unexplained kidney failure in young people (Both;LOF)	{Macular degeneration, age-related, 4} (AD;LOF), Basal laminar drusen (AD;LOF), {Hemolytic uremic syndrome, atypical, susceptibility to, 1} (Both;LOF), Complement factor H deficiency (Both;LOF)
CFH	CFH	protein_coding	LOF	Both	Primary immunodeficiency or monogenic inflammatory bowel disease	8.75	Blood/Immune	Retinal disorders (AD;LOF),Membranoproliferative glomerulonephritis including C3 glomerulopathy (AR;LOF),COVID-19 research (Both;LOF),Atypical haemolytic uraemic syndrome (Both;LOF),Primary immunodeficiency or monogenic inflammatory bowel disease (Both;LOF),Unexplained kidney failure in young people (Both;LOF)	{Macular degeneration, age-related, 4} (AD;LOF), Basal laminar drusen (AD;LOF), {Hemolytic uremic syndrome, atypical, susceptibility to, 1} (Both;LOF), Complement factor H deficiency (Both;LOF)
CFHR1	CFHR1	protein_coding	LOF	Both	COVID-19 research	1.146	Blood/Immune	COVID-19 research (Both;LOF),Atypical haemolytic uraemic syndrome (Both;LOF),Membranoproliferative glomerulonephritis including C3 glomerulopathy (Both;LOF)	{Hemolytic uremic syndrome, atypical, susceptibility to} (Both;LOF)
CFHR1	CFHR1	protein_coding	LOF	Both	Atypical haemolytic uraemic syndrome	3.7	Blood/Immune	COVID-19 research (Both;LOF),Atypical haemolytic uraemic syndrome (Both;LOF),Membranoproliferative glomerulonephritis including C3 glomerulopathy (Both;LOF)	{Hemolytic uremic syndrome, atypical, susceptibility to} (Both;LOF)
CFHR2	CFHR2	protein_coding	LOF	Both	COVID-19 research	1.146	Blood/Immune	COVID-19 research (Both;LOF),Membranoproliferative glomerulonephritis including C3 glomerulopathy (Both;LOF)	.
CFHR3	CFHR3	protein_coding	LOF	Both	COVID-19 research	1.146	Blood/Immune	COVID-19 research (Both;LOF),Atypical haemolytic uraemic syndrome (Both;LOF)	{Hemolytic uremic syndrome, atypical, susceptibility to} (Both;LOF)
CFHR3	CFHR3	protein_coding	LOF	Both	Atypical haemolytic uraemic syndrome	3.7	Blood/Immune	COVID-19 research (Both;LOF),Atypical haemolytic uraemic syndrome (Both;LOF)	{Hemolytic uremic syndrome, atypical, susceptibility to} (Both;LOF)
CFI	CFI	protein_coding	LOF	Both	COVID-19 research	1.146	Blood/Immune	Primary immunodeficiency or monogenic inflammatory bowel disease (AR;LOF),COVID-19 research (Both;LOF),Atypical haemolytic uraemic syndrome (Both;LOF),Membranoproliferative glomerulonephritis including C3 glomerulopathy (Both;LOF),Unexplained kidney failure in young people (Both;LOF)	{Hemolytic uremic syndrome, atypical, susceptibility to, 3} (AD;LOF), {Macular degeneration, age-related, 13, susceptibility to} (AD;LOF), Complement factor I deficiency (AR;LOF)
CFI	CFI	protein_coding	LOF	Both	Atypical haemolytic uraemic syndrome	3.7	Blood/Immune	Primary immunodeficiency or monogenic inflammatory bowel disease (AR;LOF),COVID-19 research (Both;LOF),Atypical haemolytic uraemic syndrome (Both;LOF),Membranoproliferative glomerulonephritis including C3 glomerulopathy (Both;LOF),Unexplained kidney failure in young people (Both;LOF)	{Hemolytic uremic syndrome, atypical, susceptibility to, 3} (AD;LOF), {Macular degeneration, age-related, 13, susceptibility to} (AD;LOF), Complement factor I deficiency (AR;LOF)
CLPB	CLPB	protein_coding	LOF	Both	Primary immunodeficiency or monogenic inflammatory bowel disease	8.75	Blood/Immune	COVID-19 research (AR;LOF),DDG2P (AR;LOF),Primary immunodeficiency or monogenic inflammatory bowel disease (Both;LOF),Cytopenia - NOT Fanconi anaemia (Both;LOF),Fetal anomalies (Both;LOF),Undiagnosed metabolic disorders (Both;LOF),Possible mitochondrial disorder - nuclear genes (Both;LOF),Mitochondrial disorders (Both;LOF),Early onset or syndromic epilepsy (Both;LOF),Childhood onset dystonia, cho…	3-methylglutaconic aciduria, type VIIA, autosomal dominant (AD;LOF), Neutropenia, severe congenital, 9, autosomal dominant (AD;LOF), 3-methylglutaconic aciduria, type VIIB, autosomal recessive (AR;LOF)
CLPB	CLPB	protein_coding	LOF	Both	Cytopenia - NOT Fanconi anaemia	4.28	Blood/Immune	COVID-19 research (AR;LOF),DDG2P (AR;LOF),Primary immunodeficiency or monogenic inflammatory bowel disease (Both;LOF),Cytopenia - NOT Fanconi anaemia (Both;LOF),Fetal anomalies (Both;LOF),Undiagnosed metabolic disorders (Both;LOF),Possible mitochondrial disorder - nuclear genes (Both;LOF),Mitochondrial disorders (Both;LOF),Early onset or syndromic epilepsy (Both;LOF),Childhood onset dystonia, cho…	3-methylglutaconic aciduria, type VIIA, autosomal dominant (AD;LOF), Neutropenia, severe congenital, 9, autosomal dominant (AD;LOF), 3-methylglutaconic aciduria, type VIIB, autosomal recessive (AR;LOF)
COL3A1	COL3A1	protein_coding	LOF	Both	Bleeding and platelet disorders	4.2	Blood/Immune	Cerebral vascular malformations (AD;LOF),Malformations of cortical development (AR;LOF),Bleeding and platelet disorders (Both;LOF),Thoracic aortic aneurysm or dissection (Both;LOF),Fetal anomalies (Both;LOF),Ehlers Danlos syndrome with a likely monogenic cause (Both;LOF),Familial cerebral small vessel disease (Both;LOF),Pneumothorax - familial (Both;LOF),Thoracic aortic aneurysm or dissection (GM…	Ehlers-Danlos syndrome, vascular type (AD;LOF), Polymicrogyria with or without vascular-type EDS (AR;LOF)
F11	F11	protein_coding	LOF	Both	Inherited bleeding disorders	1.182	Blood/Immune	Inherited bleeding disorders (Both;LOF),Bleeding and platelet disorders (Both;LOF),Factor XI deficiency (Both;LOF)	.
F11	F11	protein_coding	LOF	Both	Bleeding and platelet disorders	4.2	Blood/Immune	Inherited bleeding disorders (Both;LOF),Bleeding and platelet disorders (Both;LOF),Factor XI deficiency (Both;LOF)	.
F12	F12	protein_coding	LOF	Both	Inherited bleeding disorders	1.182	Blood/Immune	Bleeding and platelet disorders (Both;LOF),Inherited bleeding disorders (Both;LOF),Vascular skin disorders (Both;GOF),COVID-19 research (AD;GOF),Primary immunodeficiency or monogenic inflammatory bowel disease (AD;GOF)	Angioedema, hereditary, 3 (AD;GOF), Factor XII deficiency (AR;LOF)
F13A1	F13A1	protein_coding	LOF	Both	Inherited bleeding disorders	1.182	Blood/Immune	Factor XIII deficiency (AR;LOF),Inherited bleeding disorders (Both;LOF),Bleeding and platelet disorders (Both;LOF)	Factor XIIIA deficiency (AR;LOF)
F13A1	F13A1	protein_coding	LOF	Both	Bleeding and platelet disorders	4.2	Blood/Immune	Factor XIII deficiency (AR;LOF),Inherited bleeding disorders (Both;LOF),Bleeding and platelet disorders (Both;LOF)	Factor XIIIA deficiency (AR;LOF)
F13B	F13B	protein_coding	LOF	Both	Inherited bleeding disorders	1.182	Blood/Immune	Factor XIII deficiency (AR;LOF),Inherited bleeding disorders (Both;LOF),Bleeding and platelet disorders (Both;LOF)	Factor XIIIB deficiency (AR;LOF)
F13B	F13B	protein_coding	LOF	Both	Bleeding and platelet disorders	4.2	Blood/Immune	Factor XIII deficiency (AR;LOF),Inherited bleeding disorders (Both;LOF),Bleeding and platelet disorders (Both;LOF)	Factor XIIIB deficiency (AR;LOF)
F2	F2	protein_coding	LOF	Both	Inherited bleeding disorders	1.182	Blood/Immune	Inherited bleeding disorders (Both;LOF),Bleeding and platelet disorders (AR;LOF),Factor II deficiency (AR;LOF),Thrombophilia with a likely monogenic cause (Both;LOF)	{Pregnancy loss, recurrent, susceptibility to, 2} (AD;LOF), Thrombophilia 1 due to thrombin defect (AD;LOF), Dysprothrombinemia (AR;LOF), Hypoprothrombinemia (AR;LOF)
F5	F5	protein_coding	GOF	Both	Inherited bleeding disorders	1.182	Blood/Immune	Factor V deficiency (AR;LOF),Inherited bleeding disorders (Both;GOF),Thrombophilia with a likely monogenic cause (Both;GOF),Bleeding and platelet disorders (Both;GOF)	{Pregnancy loss, recurrent, susceptibility to, 1} (AD;GOF), {Thrombophilia, susceptibility to, due to factor V Leiden} (AD;GOF), Thrombophilia 2 due to activated protein C resistance (AD;GOF), {Budd-Chiari syndrome} (AR;LOF), Factor V deficiency (AR;LOF)
F5	F5	protein_coding	GOF	Both	Thrombophilia with a likely monogenic cause	2.7	Blood/Immune	Factor V deficiency (AR;LOF),Inherited bleeding disorders (Both;GOF),Thrombophilia with a likely monogenic cause (Both;GOF),Bleeding and platelet disorders (Both;GOF)	{Pregnancy loss, recurrent, susceptibility to, 1} (AD;GOF), {Thrombophilia, susceptibility to, due to factor V Leiden} (AD;GOF), Thrombophilia 2 due to activated protein C resistance (AD;GOF), {Budd-Chiari syndrome} (AR;LOF), Factor V deficiency (AR;LOF)
F5	F5	protein_coding	GOF	Both	Bleeding and platelet disorders	4.2	Blood/Immune	Factor V deficiency (AR;LOF),Inherited bleeding disorders (Both;GOF),Thrombophilia with a likely monogenic cause (Both;GOF),Bleeding and platelet disorders (Both;GOF)	{Pregnancy loss, recurrent, susceptibility to, 1} (AD;GOF), {Thrombophilia, susceptibility to, due to factor V Leiden} (AD;GOF), Thrombophilia 2 due to activated protein C resistance (AD;GOF), {Budd-Chiari syndrome} (AR;LOF), Factor V deficiency (AR;LOF)
F7	F7	protein_coding	LOF	Both	Bleeding and platelet disorders	4.2	Blood/Immune	Inherited bleeding disorders (AR;LOF),Factor VII deficiency (AR;LOF),Bleeding and platelet disorders (Both;LOF)	Factor VII deficiency (AR;LOF)
FAS	FAS	protein_coding	LOF	Both	COVID-19 research	1.146	Blood/Immune	Haematological malignancies for rare disease (AD;LOF),Haematological malignancies cancer susceptibility (AD;LOF),COVID-19 research (Both;LOF),Primary immunodeficiency or monogenic inflammatory bowel disease (Both;LOF),Autoimmune lymphoproliferative syndrome with defective apoptosis (Both;LOF),Fetal anomalies (Both;LOF)	{Autoimmune lymphoproliferative syndrome} (AD;LOF), Autoimmune lymphoproliferative syndrome, type IA (AD;LOF)
FAS	FAS	protein_coding	LOF	Both	Primary immunodeficiency or monogenic inflammatory bowel disease	8.75	Blood/Immune	Haematological malignancies for rare disease (AD;LOF),Haematological malignancies cancer susceptibility (AD;LOF),COVID-19 research (Both;LOF),Primary immunodeficiency or monogenic inflammatory bowel disease (Both;LOF),Autoimmune lymphoproliferative syndrome with defective apoptosis (Both;LOF),Fetal anomalies (Both;LOF)	{Autoimmune lymphoproliferative syndrome} (AD;LOF), Autoimmune lymphoproliferative syndrome, type IA (AD;LOF)
FAS	FAS	protein_coding	LOF	Both	Autoimmune lymphoproliferative syndrome with defective apoptosis	1.1	Blood/Immune	Haematological malignancies for rare disease (AD;LOF),Haematological malignancies cancer susceptibility (AD;LOF),COVID-19 research (Both;LOF),Primary immunodeficiency or monogenic inflammatory bowel disease (Both;LOF),Autoimmune lymphoproliferative syndrome with defective apoptosis (Both;LOF),Fetal anomalies (Both;LOF)	{Autoimmune lymphoproliferative syndrome} (AD;LOF), Autoimmune lymphoproliferative syndrome, type IA (AD;LOF)
FGA	FGA	protein_coding	LOF	Both	Inherited bleeding disorders	1.182	Blood/Immune	Periodic fever syndromes (AD;LOF),Hereditary systemic amyloidosis (AD;LOF),Inherited bleeding disorders (Both;LOF),Thrombophilia with a likely monogenic cause (Both;LOF),Bleeding and platelet disorders (Both;LOF)	Amyloidosis, hereditary systemic 2 (AD;LOF), Dysfibrinogenemia, congenital (AD;LOF), Hypodysfibrinogenemia, congenital (AD;LOF), Afibrinogenemia, congenital (AR;LOF)
FGA	FGA	protein_coding	LOF	Both	Thrombophilia with a likely monogenic cause	2.7	Blood/Immune	Periodic fever syndromes (AD;LOF),Hereditary systemic amyloidosis (AD;LOF),Inherited bleeding disorders (Both;LOF),Thrombophilia with a likely monogenic cause (Both;LOF),Bleeding and platelet disorders (Both;LOF)	Amyloidosis, hereditary systemic 2 (AD;LOF), Dysfibrinogenemia, congenital (AD;LOF), Hypodysfibrinogenemia, congenital (AD;LOF), Afibrinogenemia, congenital (AR;LOF)
FGA	FGA	protein_coding	LOF	Both	Bleeding and platelet disorders	4.2	Blood/Immune	Periodic fever syndromes (AD;LOF),Hereditary systemic amyloidosis (AD;LOF),Inherited bleeding disorders (Both;LOF),Thrombophilia with a likely monogenic cause (Both;LOF),Bleeding and platelet disorders (Both;LOF)	Amyloidosis, hereditary systemic 2 (AD;LOF), Dysfibrinogenemia, congenital (AD;LOF), Hypodysfibrinogenemia, congenital (AD;LOF), Afibrinogenemia, congenital (AR;LOF)
FGB	FGB	protein_coding	LOF	Both	Inherited bleeding disorders	1.182	Blood/Immune	Inherited bleeding disorders (Both;LOF),Thrombophilia with a likely monogenic cause (Both;LOF),Bleeding and platelet disorders (Both;LOF)	Dysfibrinogenemia, congenital (AD;LOF), Afibrinogenemia, congenital (AR;LOF), Hypofibrinogenemia, congenital (AR;LOF)
FGB	FGB	protein_coding	LOF	Both	Thrombophilia with a likely monogenic cause	2.7	Blood/Immune	Inherited bleeding disorders (Both;LOF),Thrombophilia with a likely monogenic cause (Both;LOF),Bleeding and platelet disorders (Both;LOF)	Dysfibrinogenemia, congenital (AD;LOF), Afibrinogenemia, congenital (AR;LOF), Hypofibrinogenemia, congenital (AR;LOF)
FGB	FGB	protein_coding	LOF	Both	Bleeding and platelet disorders	4.2	Blood/Immune	Inherited bleeding disorders (Both;LOF),Thrombophilia with a likely monogenic cause (Both;LOF),Bleeding and platelet disorders (Both;LOF)	Dysfibrinogenemia, congenital (AD;LOF), Afibrinogenemia, congenital (AR;LOF), Hypofibrinogenemia, congenital (AR;LOF)
FGG	FGG	protein_coding	LOF	Both	Inherited bleeding disorders	1.182	Blood/Immune	Inherited bleeding disorders (Both;LOF),Thrombophilia with a likely monogenic cause (Both;LOF),Bleeding and platelet disorders (Both;LOF)	Dysfibrinogenemia, congenital (AD;LOF), Hypodysfibrinogenemia (AD;LOF), Afibrinogenemia, congenital (AR;LOF), Hypofibrinogenemia, congenital (AR;LOF)
FGG	FGG	protein_coding	LOF	Both	Thrombophilia with a likely monogenic cause	2.7	Blood/Immune	Inherited bleeding disorders (Both;LOF),Thrombophilia with a likely monogenic cause (Both;LOF),Bleeding and platelet disorders (Both;LOF)	Dysfibrinogenemia, congenital (AD;LOF), Hypodysfibrinogenemia (AD;LOF), Afibrinogenemia, congenital (AR;LOF), Hypofibrinogenemia, congenital (AR;LOF)
FGG	FGG	protein_coding	LOF	Both	Bleeding and platelet disorders	4.2	Blood/Immune	Inherited bleeding disorders (Both;LOF),Thrombophilia with a likely monogenic cause (Both;LOF),Bleeding and platelet disorders (Both;LOF)	Dysfibrinogenemia, congenital (AD;LOF), Hypodysfibrinogenemia (AD;LOF), Afibrinogenemia, congenital (AR;LOF), Hypofibrinogenemia, congenital (AR;LOF)
FLI1	FLI1	protein_coding	LOF	Both	Inherited bleeding disorders	1.182	Blood/Immune	Inherited bleeding disorders (Both;LOF),Bleeding and platelet disorders (Both;LOF)	Bleeding disorder, platelet-type, 21 (Both;LOF)
FLI1	FLI1	protein_coding	LOF	Both	Bleeding and platelet disorders	4.2	Blood/Immune	Inherited bleeding disorders (Both;LOF),Bleeding and platelet disorders (Both;LOF)	Bleeding disorder, platelet-type, 21 (Both;LOF)
GFI1B	GFI1B	protein_coding	LOF	Both	Inherited bleeding disorders	1.182	Blood/Immune	Inherited bleeding disorders (Both;LOF),Bleeding and platelet disorders (Both;LOF)	Bleeding disorder, platelet-type, 17 (Both;LOF)
GFI1B	GFI1B	protein_coding	LOF	Both	Bleeding and platelet disorders	4.2	Blood/Immune	Inherited bleeding disorders (Both;LOF),Bleeding and platelet disorders (Both;LOF)	Bleeding disorder, platelet-type, 17 (Both;LOF)
GP1BA	GP1BA	protein_coding	LOF	Both	Inherited bleeding disorders	1.182	Blood/Immune	Inherited bleeding disorders (Both;LOF),Bleeding and platelet disorders (Both;LOF)	Bernard-Soulier syndrome, type A2 (dominant) (AD;LOF), von Willebrand disease, platelet-type (AD;LOF), {Nonarteritic anterior ischemic optic neuropathy, susceptibility to} (AR;LOF), Bernard-Soulier syndrome, type A1 (recessive) (AR;LOF)
GP1BA	GP1BA	protein_coding	LOF	Both	Bleeding and platelet disorders	4.2	Blood/Immune	Inherited bleeding disorders (Both;LOF),Bleeding and platelet disorders (Both;LOF)	Bernard-Soulier syndrome, type A2 (dominant) (AD;LOF), von Willebrand disease, platelet-type (AD;LOF), {Nonarteritic anterior ischemic optic neuropathy, susceptibility to} (AR;LOF), Bernard-Soulier syndrome, type A1 (recessive) (AR;LOF)
GP1BB	GP1BB	protein_coding	LOF	Both	Inherited bleeding disorders	1.182	Blood/Immune	Inherited bleeding disorders (Both;LOF),Bleeding and platelet disorders (Both;LOF)	Bernard-Soulier syndrome, type B (AR;LOF), Giant platelet disorder, isolated (AR;LOF)
GP1BB	GP1BB	protein_coding	LOF	Both	Bleeding and platelet disorders	4.2	Blood/Immune	Inherited bleeding disorders (Both;LOF),Bleeding and platelet disorders (Both;LOF)	Bernard-Soulier syndrome, type B (AR;LOF), Giant platelet disorder, isolated (AR;LOF)
HBA1	HBA1	protein_coding	LOF	Both	Cytopenias and congenital anaemias	1.123	Blood/Immune	Hereditary Erythrocytosis (AD;LOF),Fetal hydrops (AR;LOF),Fetal anomalies (AR;LOF),Cytopenias and congenital anaemias (Both;LOF),Rare anaemia (Both;LOF),Sickle cell, thalassaemia and other haemoglobinopathies trait or carrier testing (Both;LOF),Sickle cell, thalassaemia and other haemoglobinopathies (Both;LOF)	Erythrocytosis, familial, 7 (AD;LOF), Heinz body anemias, alpha- (AD;LOF), Methemoglobinemia, alpha type (AD;LOF)
HBA1	HBA1	protein_coding	LOF	Both	Rare anaemia	3.13	Blood/Immune	Hereditary Erythrocytosis (AD;LOF),Fetal hydrops (AR;LOF),Fetal anomalies (AR;LOF),Cytopenias and congenital anaemias (Both;LOF),Rare anaemia (Both;LOF),Sickle cell, thalassaemia and other haemoglobinopathies trait or carrier testing (Both;LOF),Sickle cell, thalassaemia and other haemoglobinopathies (Both;LOF)	Erythrocytosis, familial, 7 (AD;LOF), Heinz body anemias, alpha- (AD;LOF), Methemoglobinemia, alpha type (AD;LOF)
HBA2	HBA2	protein_coding	LOF	Both	Cytopenias and congenital anaemias	1.123	Blood/Immune	Hereditary Erythrocytosis (AD;LOF),Fetal hydrops (AR;LOF),Fetal anomalies (AR;LOF),Cytopenias and congenital anaemias (Both;LOF),Rare anaemia (Both;LOF),Sickle cell, thalassaemia and other haemoglobinopathies trait or carrier testing (Both;LOF),Sickle cell, thalassaemia and other haemoglobinopathies (Both;LOF)	Erythrocytosis, familial, 7 (AD;LOF), Heinz body anemia (AD;LOF)
HBA2	HBA2	protein_coding	LOF	Both	Rare anaemia	3.13	Blood/Immune	Hereditary Erythrocytosis (AD;LOF),Fetal hydrops (AR;LOF),Fetal anomalies (AR;LOF),Cytopenias and congenital anaemias (Both;LOF),Rare anaemia (Both;LOF),Sickle cell, thalassaemia and other haemoglobinopathies trait or carrier testing (Both;LOF),Sickle cell, thalassaemia and other haemoglobinopathies (Both;LOF)	Erythrocytosis, familial, 7 (AD;LOF), Heinz body anemia (AD;LOF)
HBB	HBB	protein_coding	LOF	Both	Cytopenias and congenital anaemias	1.123	Blood/Immune	Hereditary Erythrocytosis (AD;LOF),Cytopenias and congenital anaemias (Both;LOF),Rare anaemia (Both;LOF),Sickle cell, thalassaemia and other haemoglobinopathies trait or carrier testing (Both;LOF),Sickle cell, thalassaemia and other haemoglobinopathies (Both;LOF)	Delta-beta thalassemia (AD;LOF), Erythrocytosis, familial, 6 (AD;LOF), Heinz body anemia (AD;LOF), Hereditary persistence of fetal hemoglobin (AD;LOF), Methemoglobinemia, beta type (AD;LOF), Thalassemia-beta, dominant inclusion-body (AD;LOF), Sickle cell disease (AR;LOF)
HBB	HBB	protein_coding	LOF	Both	Rare anaemia	3.13	Blood/Immune	Hereditary Erythrocytosis (AD;LOF),Cytopenias and congenital anaemias (Both;LOF),Rare anaemia (Both;LOF),Sickle cell, thalassaemia and other haemoglobinopathies trait or carrier testing (Both;LOF),Sickle cell, thalassaemia and other haemoglobinopathies (Both;LOF)	Delta-beta thalassemia (AD;LOF), Erythrocytosis, familial, 6 (AD;LOF), Heinz body anemia (AD;LOF), Hereditary persistence of fetal hemoglobin (AD;LOF), Methemoglobinemia, beta type (AD;LOF), Thalassemia-beta, dominant inclusion-body (AD;LOF), Sickle cell disease (AR;LOF)
ITGA2B	ITGA2B	protein_coding	LOF	Both	Inherited bleeding disorders	1.182	Blood/Immune	Inherited bleeding disorders (Both;LOF),Bleeding and platelet disorders (Both;LOF)	Bleeding disorder, platelet-type, 16, autosomal dominant (AD;LOF), Fetomaternal alloimmune thrombocytopenia 2 (AD;LOF), Glanzmann thrombasthenia 1 (AR;LOF)
ITGA2B	ITGA2B	protein_coding	LOF	Both	Bleeding and platelet disorders	4.2	Blood/Immune	Inherited bleeding disorders (Both;LOF),Bleeding and platelet disorders (Both;LOF)	Bleeding disorder, platelet-type, 16, autosomal dominant (AD;LOF), Fetomaternal alloimmune thrombocytopenia 2 (AD;LOF), Glanzmann thrombasthenia 1 (AR;LOF)
ITGB3	ITGB3	protein_coding	LOF	Both	Inherited bleeding disorders	1.182	Blood/Immune	Inherited bleeding disorders (Both;LOF),Bleeding and platelet disorders (Both;LOF)	Bleeding disorder, platelet-type, 24, autosomal dominant (AD;LOF), Fetomaternal alloimmune thrombocytopenia 1 (AD;LOF), Glanzmann thrombasthenia 2 (AR;LOF)
KLF1	KLF1	protein_coding	LOF	Both	Cytopenias and congenital anaemias	1.123	Blood/Immune	DDG2P (AD;LOF),Cytopenias and congenital anaemias (Both;LOF),Rare anaemia (Both;LOF),Cytopenia - NOT Fanconi anaemia (Both;LOF),Fetal hydrops (Both;LOF),Fetal anomalies (Both;LOF)	Anemia, dyserythropoietic congenital, type IVa (AD;LOF), Blood group--Lutheran inhibitor (AD;LOF), Anemia, congenital dyserythropoietic, type IVb (AR;LOF)
KLF1	KLF1	protein_coding	LOF	Both	Rare anaemia	3.13	Blood/Immune	DDG2P (AD;LOF),Cytopenias and congenital anaemias (Both;LOF),Rare anaemia (Both;LOF),Cytopenia - NOT Fanconi anaemia (Both;LOF),Fetal hydrops (Both;LOF),Fetal anomalies (Both;LOF)	Anemia, dyserythropoietic congenital, type IVa (AD;LOF), Blood group--Lutheran inhibitor (AD;LOF), Anemia, congenital dyserythropoietic, type IVb (AR;LOF)
KLF1	KLF1	protein_coding	LOF	Both	Cytopenia - NOT Fanconi anaemia	4.28	Blood/Immune	DDG2P (AD;LOF),Cytopenias and congenital anaemias (Both;LOF),Rare anaemia (Both;LOF),Cytopenia - NOT Fanconi anaemia (Both;LOF),Fetal hydrops (Both;LOF),Fetal anomalies (Both;LOF)	Anemia, dyserythropoietic congenital, type IVa (AD;LOF), Blood group--Lutheran inhibitor (AD;LOF), Anemia, congenital dyserythropoietic, type IVb (AR;LOF)
MEFV	MEFV	protein_coding	LOF	Both	COVID-19 research	1.146	Blood/Immune	COVID-19 research (Both;LOF),Primary immunodeficiency or monogenic inflammatory bowel disease (Both;LOF),Infantile enterocolitis & monogenic inflammatory bowel disease (Both;LOF),Gastrointestinal epithelial barrier disorders (Both;LOF),Periodic fever syndromes (Both;LOF),Autoinflammatory disorders (Both;LOF)	Familial Mediterranean fever, AD (AD;LOF), Neutrophilic dermatosis, acute febrile (AD;LOF), Familial Mediterranean fever, AR (AR;LOF)
MEFV	MEFV	protein_coding	LOF	Both	Primary immunodeficiency or monogenic inflammatory bowel disease	8.75	Blood/Immune	COVID-19 research (Both;LOF),Primary immunodeficiency or monogenic inflammatory bowel disease (Both;LOF),Infantile enterocolitis & monogenic inflammatory bowel disease (Both;LOF),Gastrointestinal epithelial barrier disorders (Both;LOF),Periodic fever syndromes (Both;LOF),Autoinflammatory disorders (Both;LOF)	Familial Mediterranean fever, AD (AD;LOF), Neutrophilic dermatosis, acute febrile (AD;LOF), Familial Mediterranean fever, AR (AR;LOF)
OTULIN	OTULIN	protein_coding	LOF	Both	Primary immunodeficiency or monogenic inflammatory bowel disease	8.75	Blood/Immune	COVID-19 research (AR;LOF),DDG2P (AR;LOF),Infantile enterocolitis & monogenic inflammatory bowel disease (AR;LOF),Gastrointestinal epithelial barrier disorders (AR;LOF),Lipodystrophy - childhood onset (AR;LOF),Periodic fever syndromes (AR;LOF),Autoinflammatory disorders (AR;LOF),Primary immunodeficiency or monogenic inflammatory bowel disease (Both;LOF)	{Immunodeficiency 107, susceptibility to invasive staphylococcus aureus infection} (AD;LOF), Autoinflammation, panniculitis, and dermatosis syndrome, autosomal dominant (AD;LOF), Autoinflammation, panniculitis, and dermatosis syndrome, autosomal recessive (AR;LOF)
PARN	PARN	protein_coding	LOF	Both	COVID-19 research	1.146	Blood/Immune	Familial pulmonary fibrosis (AD;LOF),Pulmonary fibrosis familial (AD;LOF),Fetal anomalies (AR;LOF),DDG2P (AR;LOF),Intellectual disability (AR;LOF),COVID-19 research (Both;LOF),Primary immunodeficiency or monogenic inflammatory bowel disease (Both;LOF),Cytopenia - NOT Fanconi anaemia (Both;LOF),Haematological malignancies for rare disease (Both;LOF),Haematological malignancies cancer susceptibilit…	Pulmonary fibrosis and/or bone marrow failure syndrome, telomere-related, 4 (AD;LOF), Dyskeratosis congenita, autosomal recessive 6 (AR;LOF)
PARN	PARN	protein_coding	LOF	Both	Primary immunodeficiency or monogenic inflammatory bowel disease	8.75	Blood/Immune	Familial pulmonary fibrosis (AD;LOF),Pulmonary fibrosis familial (AD;LOF),Fetal anomalies (AR;LOF),DDG2P (AR;LOF),Intellectual disability (AR;LOF),COVID-19 research (Both;LOF),Primary immunodeficiency or monogenic inflammatory bowel disease (Both;LOF),Cytopenia - NOT Fanconi anaemia (Both;LOF),Haematological malignancies for rare disease (Both;LOF),Haematological malignancies cancer susceptibilit…	Pulmonary fibrosis and/or bone marrow failure syndrome, telomere-related, 4 (AD;LOF), Dyskeratosis congenita, autosomal recessive 6 (AR;LOF)
PARN	PARN	protein_coding	LOF	Both	Cytopenia - NOT Fanconi anaemia	4.28	Blood/Immune	Familial pulmonary fibrosis (AD;LOF),Pulmonary fibrosis familial (AD;LOF),Fetal anomalies (AR;LOF),DDG2P (AR;LOF),Intellectual disability (AR;LOF),COVID-19 research (Both;LOF),Primary immunodeficiency or monogenic inflammatory bowel disease (Both;LOF),Cytopenia - NOT Fanconi anaemia (Both;LOF),Haematological malignancies for rare disease (Both;LOF),Haematological malignancies cancer susceptibilit…	Pulmonary fibrosis and/or bone marrow failure syndrome, telomere-related, 4 (AD;LOF), Dyskeratosis congenita, autosomal recessive 6 (AR;LOF)
PIK3R1	PIK3R1	protein_coding	GOF	Both	COVID-19 research	1.146	Blood/Immune	IUGR and IGF abnormalities (AD;LOF),Diabetes with additional phenotypes suggestive of a monogenic aetiology (AD;LOF),Familial diabetes (AD;LOF),Corneal abnormalities (AD;LOF),Skeletal dysplasia (AD;LOF),Insulin resistance (including lipodystrophy) (AD;LOF),Monogenic diabetes (AD;LOF),Monogenic short stature (AD;LOF),COVID-19 research (Both;GOF),Primary immunodeficiency or monogenic inflammatory b…	Immunodeficiency 36 (AD;GOF), SHORT syndrome (AD;LOF), Agammaglobulinemia 7, autosomal recessive (AR;LOF)
PIK3R1	PIK3R1	protein_coding	GOF	Both	Primary immunodeficiency or monogenic inflammatory bowel disease	8.75	Blood/Immune	IUGR and IGF abnormalities (AD;LOF),Diabetes with additional phenotypes suggestive of a monogenic aetiology (AD;LOF),Familial diabetes (AD;LOF),Corneal abnormalities (AD;LOF),Skeletal dysplasia (AD;LOF),Insulin resistance (including lipodystrophy) (AD;LOF),Monogenic diabetes (AD;LOF),Monogenic short stature (AD;LOF),COVID-19 research (Both;GOF),Primary immunodeficiency or monogenic inflammatory b…	Immunodeficiency 36 (AD;GOF), SHORT syndrome (AD;LOF), Agammaglobulinemia 7, autosomal recessive (AR;LOF)
PROC	PROC	protein_coding	LOF	Both	Inherited bleeding disorders	1.182	Blood/Immune	Inherited bleeding disorders (Both;LOF),Thrombophilia with a likely monogenic cause (Both;LOF)	Thrombophilia 3 due to protein C deficiency, autosomal dominant (AD;LOF), Thrombophilia 3 due to protein C deficiency, autosomal recessive (AR;LOF)
PROC	PROC	protein_coding	LOF	Both	Thrombophilia with a likely monogenic cause	2.7	Blood/Immune	Inherited bleeding disorders (Both;LOF),Thrombophilia with a likely monogenic cause (Both;LOF)	Thrombophilia 3 due to protein C deficiency, autosomal dominant (AD;LOF), Thrombophilia 3 due to protein C deficiency, autosomal recessive (AR;LOF)
PROS1	PROS1	protein_coding	LOF	Both	Inherited bleeding disorders	1.182	Blood/Immune	Inherited bleeding disorders (Both;LOF),Thrombophilia with a likely monogenic cause (Both;LOF)	Thrombophilia 5 due to protein S deficiency, autosomal dominant (AD;LOF), Thrombophilia 5 due to protein S deficiency, autosomal recessive (AR;LOF)
PROS1	PROS1	protein_coding	LOF	Both	Thrombophilia with a likely monogenic cause	2.7	Blood/Immune	Inherited bleeding disorders (Both;LOF),Thrombophilia with a likely monogenic cause (Both;LOF)	Thrombophilia 5 due to protein S deficiency, autosomal dominant (AD;LOF), Thrombophilia 5 due to protein S deficiency, autosomal recessive (AR;LOF)
PSMB8	PSMB8	protein_coding	LOF	Both	COVID-19 research	1.146	Blood/Immune	Primary immunodeficiency or monogenic inflammatory bowel disease (AR;LOF),DDG2P (AR;LOF),Periodic fever syndromes (AR;LOF),Autoinflammatory disorders (AR;LOF),COVID-19 research (Both;LOF)	Proteasome-associated autoinflammatory syndrome 1 and digenic forms (AR;LOF)
RTEL1	RTEL1	protein_coding	LOF	Both	COVID-19 research	1.146	Blood/Immune	Familial pulmonary fibrosis (AD;LOF),Fetal anomalies (AR;LOF),DDG2P (AR;LOF),Infantile enterocolitis & monogenic inflammatory bowel disease (AR;LOF),COVID-19 research (Both;LOF),Primary immunodeficiency or monogenic inflammatory bowel disease (Both;LOF),Cytopenias and congenital anaemias (Both;LOF),Cytopenia - NOT Fanconi anaemia (Both;LOF),Gastrointestinal epithelial barrier disorders (Both;LOF)…	Pulmonary fibrosis and/or bone marrow failure syndrome, telomere-related, 3 (AD;LOF), Dyskeratosis congenita, autosomal dominant 4 (Both;LOF), Dyskeratosis congenita, autosomal recessive 5 (Both;LOF)
RTEL1	RTEL1	protein_coding	LOF	Both	Primary immunodeficiency or monogenic inflammatory bowel disease	8.75	Blood/Immune	Familial pulmonary fibrosis (AD;LOF),Fetal anomalies (AR;LOF),DDG2P (AR;LOF),Infantile enterocolitis & monogenic inflammatory bowel disease (AR;LOF),COVID-19 research (Both;LOF),Primary immunodeficiency or monogenic inflammatory bowel disease (Both;LOF),Cytopenias and congenital anaemias (Both;LOF),Cytopenia - NOT Fanconi anaemia (Both;LOF),Gastrointestinal epithelial barrier disorders (Both;LOF)…	Pulmonary fibrosis and/or bone marrow failure syndrome, telomere-related, 3 (AD;LOF), Dyskeratosis congenita, autosomal dominant 4 (Both;LOF), Dyskeratosis congenita, autosomal recessive 5 (Both;LOF)
[truncated: 17,343 more rows]
