# Supplementary material for: Inherited burden for disease predisposition in diverse populations
Source: NPJ Genom Med. 2026 Feb 18;11:18. doi: 10.1038/s41525-026-00552-5 (PMC13031552; doi:10.1038/s41525-026-00552-5)
Supplement: Supplementary file 5 — Supplementary Data 4. [file 41525_2026_552_MOESM5_ESM.xlsx]

## Sheet: S. Data 4
#Supplementary Data 4. Distribution of variant classes based on AAVC classification.
ACMG_class	Percentage	Sum	frameshift & stop gained	splice	start/stop lost	missense & inframe indel	synonymous	UTR/intronic
P	0.00496884	97135	40096	45254	46	11704	12	23
LP	0.024465	478263	307003	96194	391	74590	33	52
VUS-H	0.0176759	345544	49475	60476	490	234547	36	520
VUS-M	0.0302758	591857	17599	70057	6892	494758	290	2261
VUS-L	0.68077	13308271	813	802636	5081	795956	1366366	10337419
LB	0.236237	4618155	314	214368	561	2982102	699930	720880
B	0.00560749	109620	56	4515	8	35303	12372	57366
