# Supplementary material for: Inherited burden for disease predisposition in diverse populations
Source: NPJ Genom Med. 2026 Feb 18;11:18. doi: 10.1038/s41525-026-00552-5 (PMC13031552; doi:10.1038/s41525-026-00552-5)
Supplement: Supplementary file 6 — Supplementary Data 5. [file 41525_2026_552_MOESM6_ESM.xlsx]

## Sheet: S. Data 5
#Supplementary Data 5. Concordance of ClinVar vs AAVC on gnomAD dataset for 4591 disease genes.
ClinVar	Pathogenic
Star	0	1	2	3	4		AAVC	0 Star	>0 Star
B	6	1	0	0	0		Sensitivity	0.984745	0.99032
LB	792	203	1	0	0		Specificity	0.996996	0.999256
VUS-L	1281	370	14	0	0		Accuracy	0.989569	0.995494
VUS-M	2228	1404	66	1	0
VUS-H	3497	2238	468	3	0
LP	8688	10050	3854	20	0
P	2971	30017	26086	2845	23
ClinVar	Benign
Star	0	1	2	3
B	4860	45233	29717	468
LB	85383	580543	128210	1474
VUS-L	3813	3154	1006	1531
VUS-M	1392	1058	35	32
VUS-H	323	92	58	12
LP	338	574	2	0
P	6	1	0	0
