# Supplementary material for: Inherited burden for disease predisposition in diverse populations
Source: NPJ Genom Med. 2026 Feb 18;11:18. doi: 10.1038/s41525-026-00552-5 (PMC13031552; doi:10.1038/s41525-026-00552-5)
Supplement: Supplementary file 7 — Supplementary Data 6. [file 41525_2026_552_MOESM7_ESM.xlsx]

## Sheet: S. Data 6
#Supplementary Data 6. CAF of gnomAD, RGC-ME and TrVar. This is a multiple sheet data, please see the directory.
##Directory
#S. Data 6 (gnomAD-CAF): Lists the CAF for 4591 disease genes for gnomAD
#S. Data 6 (RGC-ME-CAF): Lists the CAF for 4591 disease genes for RGC-ME
#S. Data 6 (Correlation): Correlation of CAF for gnomAD and RGC-ME for P, P+LP and P+LP+VUS-H variants. Additionally CAF correlation for TrVar with averaged 8 genetic ancestries from gnomAD and RGC-ME cohorts.
#S. Data 6 (gnomAD-RGC average): Lists the CAF for 4591 disease genes for averaged gnomAD and RGC-ME cohorts
#S. Data 6 (TrVar-CAF): Lists the CAF for 4591 disease genes for TrVar

## Sheet: S. Data 6 (gnomAD-CAF)
										CAF
										P								P+LP								P+LP+VUS_H
Entity_Name	Ensembl_Gene_Symbol	Gene_Type	Mode_Of_Action	Mode_Of_Inheritance	Panel_Name	Panel_Version	ICD_10	Collapsed_PanelApp	Collapsed_OMIM	afr	amr	asj	eas	fin	mid	nfe	sas	afr	amr	asj	eas	fin	mid	nfe	sas	afr	amr	asj	eas	fin	mid	nfe	sas
APC	APC	protein_coding	LOF	AD	Additional findings health related	0.116	-	Additional findings health related (AD;LOF),Additional findings health related - children (AD;LOF),Additional findings health related - CNV analysis children (AD;LOF),Inherited non-medullary thyroid cancer (AD;LOF),Brain cancer pertinent cancer susceptibility (AD;LOF),Colorectal cancer pertinent cancer susceptibility (AD;LOF),Familial Tumours Syndromes of the central & peripheral Nervous system (…	Adenomatous polyposis coli (AD;LOF), Brain tumor-polyposis syndrome 2 (AD;LOF), Desmoid disease, hereditary (AD;LOF), Gardner syndrome (AD;LOF), Gastric adenocarcinoma and proximal polyposis of the stomach (AD;LOF)	5.9789e-05	4.55846e-05	0	7.56519e-05	0.000168563	0	7.9405e-05	4.73137e-05	0.00011954	9.03153e-05	0	0.000126035	0.000224736	0	0.000136235	0.000129086	0.000179441	0.000291763	0	0.000201617	0.000411933	0	0.000167756	0.000198679
APC	APC	protein_coding	LOF	AD	Additional findings health related - children	1.1	-	Additional findings health related (AD;LOF),Additional findings health related - children (AD;LOF),Additional findings health related - CNV analysis children (AD;LOF),Inherited non-medullary thyroid cancer (AD;LOF),Brain cancer pertinent cancer susceptibility (AD;LOF),Colorectal cancer pertinent cancer susceptibility (AD;LOF),Familial Tumours Syndromes of the central & peripheral Nervous system (…	Adenomatous polyposis coli (AD;LOF), Brain tumor-polyposis syndrome 2 (AD;LOF), Desmoid disease, hereditary (AD;LOF), Gardner syndrome (AD;LOF), Gastric adenocarcinoma and proximal polyposis of the stomach (AD;LOF)	5.9789e-05	4.55846e-05	0	7.56519e-05	0.000168563	0	7.9405e-05	4.73137e-05	0.00011954	9.03153e-05	0	0.000126035	0.000224736	0	0.000136235	0.000129086	0.000179441	0.000291763	0	0.000201617	0.000411933	0	0.000167756	0.000198679
APC	APC	protein_coding	LOF	AD	Additional findings health related - CNV analysis children	1.1	-	Additional findings health related (AD;LOF),Additional findings health related - children (AD;LOF),Additional findings health related - CNV analysis children (AD;LOF),Inherited non-medullary thyroid cancer (AD;LOF),Brain cancer pertinent cancer susceptibility (AD;LOF),Colorectal cancer pertinent cancer susceptibility (AD;LOF),Familial Tumours Syndromes of the central & peripheral Nervous system (…	Adenomatous polyposis coli (AD;LOF), Brain tumor-polyposis syndrome 2 (AD;LOF), Desmoid disease, hereditary (AD;LOF), Gardner syndrome (AD;LOF), Gastric adenocarcinoma and proximal polyposis of the stomach (AD;LOF)	5.9789e-05	4.55846e-05	0	7.56519e-05	0.000168563	0	7.9405e-05	4.73137e-05	0.00011954	9.03153e-05	0	0.000126035	0.000224736	0	0.000136235	0.000129086	0.000179441	0.000291763	0	0.000201617	0.000411933	0	0.000167756	0.000198679
BRCA1	BRCA1	protein_coding	LOF	AD	Additional findings health related	0.116	-	Additional findings health related (AD;LOF),Additional findings health related - adult specific (AD;LOF),Additional findings health related - CNV analysis adult specific (AD;LOF),Familial breast cancer (AD;LOF),Inherited pancreatic cancer (AD;LOF),Inherited prostate cancer (AD;LOF),COVID-19 research (AR;LOF),Fetal anomalies (AR;LOF),DDG2P (AR;LOF),Haematological malignancies for rare disease (AR;…	{Breast-ovarian cancer, familial, 1} (AD;LOF), Fanconi anemia, complementation group S (AR;LOF)	0.000777691	0.00067141	0.00536081	0.00103344	0.000318652	0.000867032	0.000740871	0.00114847	0.000897303	0.00067141	0.00539908	0.00115942	0.000337376	0.000867032	0.0008148	0.00133424	0.0010169	0.00067141	0.00539908	0.00128602	0.000337376	0.000867032	0.000857156	0.00146193
BRCA1	BRCA1	protein_coding	LOF	AD	Additional findings health related - adult specific	1.3	-	Additional findings health related (AD;LOF),Additional findings health related - adult specific (AD;LOF),Additional findings health related - CNV analysis adult specific (AD;LOF),Familial breast cancer (AD;LOF),Inherited pancreatic cancer (AD;LOF),Inherited prostate cancer (AD;LOF),COVID-19 research (AR;LOF),Fetal anomalies (AR;LOF),DDG2P (AR;LOF),Haematological malignancies for rare disease (AR;…	{Breast-ovarian cancer, familial, 1} (AD;LOF), Fanconi anemia, complementation group S (AR;LOF)	0.000777691	0.00067141	0.00536081	0.00103344	0.000318652	0.000867032	0.000740871	0.00114847	0.000897303	0.00067141	0.00539908	0.00115942	0.000337376	0.000867032	0.0008148	0.00133424	0.0010169	0.00067141	0.00539908	0.00128602	0.000337376	0.000867032	0.000857156	0.00146193
BRCA1	BRCA1	protein_coding	LOF	AD	Additional findings health related - CNV analysis adult specific	1.3	-	Additional findings health related (AD;LOF),Additional findings health related - adult specific (AD;LOF),Additional findings health related - CNV analysis adult specific (AD;LOF),Familial breast cancer (AD;LOF),Inherited pancreatic cancer (AD;LOF),Inherited prostate cancer (AD;LOF),COVID-19 research (AR;LOF),Fetal anomalies (AR;LOF),DDG2P (AR;LOF),Haematological malignancies for rare disease (AR;…	{Breast-ovarian cancer, familial, 1} (AD;LOF), Fanconi anemia, complementation group S (AR;LOF)	0.000777691	0.00067141	0.00536081	0.00103344	0.000318652	0.000867032	0.000740871	0.00114847	0.000897303	0.00067141	0.00539908	0.00115942	0.000337376	0.000867032	0.0008148	0.00133424	0.0010169	0.00067141	0.00539908	0.00128602	0.000337376	0.000867032	0.000857156	0.00146193
BRCA2	BRCA2	protein_coding	LOF	AD	Additional findings health related	0.116	-	Additional findings health related (AD;LOF),Additional findings health related - adult specific (AD;LOF),Additional findings health related - CNV analysis adult specific (AD;LOF),Familial breast cancer (AD;LOF),Ovarian cancer pertinent cancer susceptibility (AD;LOF),Adult solid tumours for rare disease (AD;LOF),Adult solid tumours cancer susceptibility (AD;LOF),Familial prostate cancer (AD;LOF),B…	{Breast-ovarian cancer, familial, 2} (AD;LOF), {Medulloblastoma} (Both;LOF), {Breast cancer, male, susceptibility to} (AD;LOF), {Prostate cancer} (AD;LOF), Wilms tumor (AD;LOF), {Glioblastoma 3} (AR;LOF), Fanconi anemia, complementation group D1 (AR;LOF)	0.00139738	0.00158451	0.00579736	0.00186947	0.000806739	0.00173978	0.00165548	0.00159672	0.00151704	0.00171929	0.00583572	0.00207165	0.00146262	0.00191321	0.00187457	0.0018879	0.0017266	0.00174172	0.00583572	0.00219828	0.00148135	0.00191321	0.00188912	0.00192273
BRCA2	BRCA2	protein_coding	LOF	AD	Additional findings health related - adult specific	1.3	-	Additional findings health related (AD;LOF),Additional findings health related - adult specific (AD;LOF),Additional findings health related - CNV analysis adult specific (AD;LOF),Familial breast cancer (AD;LOF),Ovarian cancer pertinent cancer susceptibility (AD;LOF),Adult solid tumours for rare disease (AD;LOF),Adult solid tumours cancer susceptibility (AD;LOF),Familial prostate cancer (AD;LOF),B…	{Breast-ovarian cancer, familial, 2} (AD;LOF), {Medulloblastoma} (Both;LOF), {Breast cancer, male, susceptibility to} (AD;LOF), {Prostate cancer} (AD;LOF), Wilms tumor (AD;LOF), {Glioblastoma 3} (AR;LOF), Fanconi anemia, complementation group D1 (AR;LOF)	0.00139738	0.00158451	0.00579736	0.00186947	0.000806739	0.00173978	0.00165548	0.00159672	0.00151704	0.00171929	0.00583572	0.00207165	0.00146262	0.00191321	0.00187457	0.0018879	0.0017266	0.00174172	0.00583572	0.00219828	0.00148135	0.00191321	0.00188912	0.00192273
BRCA2	BRCA2	protein_coding	LOF	AD	Additional findings health related - CNV analysis adult specific	1.3	-	Additional findings health related (AD;LOF),Additional findings health related - adult specific (AD;LOF),Additional findings health related - CNV analysis adult specific (AD;LOF),Familial breast cancer (AD;LOF),Ovarian cancer pertinent cancer susceptibility (AD;LOF),Adult solid tumours for rare disease (AD;LOF),Adult solid tumours cancer susceptibility (AD;LOF),Familial prostate cancer (AD;LOF),B…	{Breast-ovarian cancer, familial, 2} (AD;LOF), {Medulloblastoma} (Both;LOF), {Breast cancer, male, susceptibility to} (AD;LOF), {Prostate cancer} (AD;LOF), Wilms tumor (AD;LOF), {Glioblastoma 3} (AR;LOF), Fanconi anemia, complementation group D1 (AR;LOF)	0.00139738	0.00158451	0.00579736	0.00186947	0.000806739	0.00173978	0.00165548	0.00159672	0.00151704	0.00171929	0.00583572	0.00207165	0.00146262	0.00191321	0.00187457	0.0018879	0.0017266	0.00174172	0.00583572	0.00219828	0.00148135	0.00191321	0.00188912	0.00192273
LDLR	LDLR	protein_coding	LOF	AD	Additional findings health related	0.116	-	Additional findings health related (AD;LOF),Additional findings health related - children (AD;LOF),Additional findings health related - CNV analysis children (AD;LOF),Familial hypercholesterolaemia (AD;LOF),Undiagnosed metabolic disorders (AD;LOF),Likely inborn error of metabolism (AD;LOF),Familial hypercholesterolaemia (GMS) (AD;LOF)	Hypercholesterolemia, familial, 1 (Both;LOF), LDL cholesterol level QTL2 (Both;LOF)	0.00134588	0.00203529	0.00116513	0.0032257	0.000938555	0.00242925	0.00179555	0.00279521	0.00275029	0.0028851	0.0013947	0.00430908	0.00125719	0.00451205	0.0025046	0.00452277	0.0037381	0.00331009	0.00392086	0.0079369	0.00155749	0.00451205	0.00276733	0.00546194
LDLR	LDLR	protein_coding	LOF	AD	Additional findings health related - children	1.1	-	Additional findings health related (AD;LOF),Additional findings health related - children (AD;LOF),Additional findings health related - CNV analysis children (AD;LOF),Familial hypercholesterolaemia (AD;LOF),Undiagnosed metabolic disorders (AD;LOF),Likely inborn error of metabolism (AD;LOF),Familial hypercholesterolaemia (GMS) (AD;LOF)	Hypercholesterolemia, familial, 1 (Both;LOF), LDL cholesterol level QTL2 (Both;LOF)	0.00134588	0.00203529	0.00116513	0.0032257	0.000938555	0.00242925	0.00179555	0.00279521	0.00275029	0.0028851	0.0013947	0.00430908	0.00125719	0.00451205	0.0025046	0.00452277	0.0037381	0.00331009	0.00392086	0.0079369	0.00155749	0.00451205	0.00276733	0.00546194
LDLR	LDLR	protein_coding	LOF	AD	Additional findings health related - CNV analysis children	1.1	-	Additional findings health related (AD;LOF),Additional findings health related - children (AD;LOF),Additional findings health related - CNV analysis children (AD;LOF),Familial hypercholesterolaemia (AD;LOF),Undiagnosed metabolic disorders (AD;LOF),Likely inborn error of metabolism (AD;LOF),Familial hypercholesterolaemia (GMS) (AD;LOF)	Hypercholesterolemia, familial, 1 (Both;LOF), LDL cholesterol level QTL2 (Both;LOF)	0.00134588	0.00203529	0.00116513	0.0032257	0.000938555	0.00242925	0.00179555	0.00279521	0.00275029	0.0028851	0.0013947	0.00430908	0.00125719	0.00451205	0.0025046	0.00452277	0.0037381	0.00331009	0.00392086	0.0079369	0.00155749	0.00451205	0.00276733	0.00546194
MEN1	MEN1	protein_coding	LOF	AD	Additional findings health related	0.116	-	Additional findings health related (AD;LOF),Additional findings health related - children (AD;LOF),Additional findings health related - CNV analysis children (AD;LOF),Familial hyperparathyroidism or hypocalciuric hypercalcaemia (AD;LOF),Parathyroid Cancer (AD;LOF),Neuroendocrine cancer pertinent cancer susceptibility (AD;LOF),Adult solid tumours for rare disease (AD;LOF),Childhood solid tumours (…	Multiple endocrine neoplasia 1 (AD;LOF)	2.98686e-05	2.54686e-05	0	0	0	0	2.42967e-05	2.31865e-05	8.96111e-05	4.7829e-05	0	0.000100809	0.000245735	0.00017337	8.18751e-05	5.79985e-05	0.000300147	0.000137735	3.82848e-05	0.000302471	0.000321873	0.00017337	0.000170087	0.000185866
MEN1	MEN1	protein_coding	LOF	AD	Additional findings health related - children	1.1	-	Additional findings health related (AD;LOF),Additional findings health related - children (AD;LOF),Additional findings health related - CNV analysis children (AD;LOF),Familial hyperparathyroidism or hypocalciuric hypercalcaemia (AD;LOF),Parathyroid Cancer (AD;LOF),Neuroendocrine cancer pertinent cancer susceptibility (AD;LOF),Adult solid tumours for rare disease (AD;LOF),Childhood solid tumours (…	Multiple endocrine neoplasia 1 (AD;LOF)	2.98686e-05	2.54686e-05	0	0	0	0	2.42967e-05	2.31865e-05	8.96111e-05	4.7829e-05	0	0.000100809	0.000245735	0.00017337	8.18751e-05	5.79985e-05	0.000300147	0.000137735	3.82848e-05	0.000302471	0.000321873	0.00017337	0.000170087	0.000185866
MEN1	MEN1	protein_coding	LOF	AD	Additional findings health related - CNV analysis children	1.1	-	Additional findings health related (AD;LOF),Additional findings health related - children (AD;LOF),Additional findings health related - CNV analysis children (AD;LOF),Familial hyperparathyroidism or hypocalciuric hypercalcaemia (AD;LOF),Parathyroid Cancer (AD;LOF),Neuroendocrine cancer pertinent cancer susceptibility (AD;LOF),Adult solid tumours for rare disease (AD;LOF),Childhood solid tumours (…	Multiple endocrine neoplasia 1 (AD;LOF)	2.98686e-05	2.54686e-05	0	0	0	0	2.42967e-05	2.31865e-05	8.96111e-05	4.7829e-05	0	0.000100809	0.000245735	0.00017337	8.18751e-05	5.79985e-05	0.000300147	0.000137735	3.82848e-05	0.000302471	0.000321873	0.00017337	0.000170087	0.000185866
MLH1	MLH1	protein_coding	LOF	AD	Additional findings health related	0.116	-	Additional findings health related (AD;LOF),Additional findings health related - adult specific (AD;LOF),Additional findings health related - CNV analysis adult specific (AD;LOF),Genodermatoses with malignancies (AD;LOF),Brain cancer pertinent cancer susceptibility (AD;LOF),Colorectal cancer pertinent cancer susceptibility (AD;LOF),Endometrial cancer pertinent cancer susceptibility (AD;LOF),Ovari…	Muir-Torre syndrome (AD;LOF), Mismatch repair cancer syndrome 1 (AR;LOF)	0.000179977	0.000201287	7.65697e-05	5.03804e-05	0.000131093	0.00017337	0.00022469	0.000511494	0.000508921	0.00055912	0.000114922	0.000176336	0.000149816	0.000346741	0.000628962	0.00070926	0.000629031	0.000872184	0.000191457	0.000428279	0.000187258	0.000520291	0.00102136	0.000964626
MLH1	MLH1	protein_coding	LOF	AD	Additional findings health related - adult specific	1.3	-	Additional findings health related (AD;LOF),Additional findings health related - adult specific (AD;LOF),Additional findings health related - CNV analysis adult specific (AD;LOF),Genodermatoses with malignancies (AD;LOF),Brain cancer pertinent cancer susceptibility (AD;LOF),Colorectal cancer pertinent cancer susceptibility (AD;LOF),Endometrial cancer pertinent cancer susceptibility (AD;LOF),Ovari…	Muir-Torre syndrome (AD;LOF), Mismatch repair cancer syndrome 1 (AR;LOF)	0.000179977	0.000201287	7.65697e-05	5.03804e-05	0.000131093	0.00017337	0.00022469	0.000511494	0.000508921	0.00055912	0.000114922	0.000176336	0.000149816	0.000346741	0.000628962	0.00070926	0.000629031	0.000872184	0.000191457	0.000428279	0.000187258	0.000520291	0.00102136	0.000964626
MLH1	MLH1	protein_coding	LOF	AD	Additional findings health related - CNV analysis adult specific	1.3	-	Additional findings health related (AD;LOF),Additional findings health related - adult specific (AD;LOF),Additional findings health related - CNV analysis adult specific (AD;LOF),Genodermatoses with malignancies (AD;LOF),Brain cancer pertinent cancer susceptibility (AD;LOF),Colorectal cancer pertinent cancer susceptibility (AD;LOF),Endometrial cancer pertinent cancer susceptibility (AD;LOF),Ovari…	Muir-Torre syndrome (AD;LOF), Mismatch repair cancer syndrome 1 (AR;LOF)	0.000179977	0.000201287	7.65697e-05	5.03804e-05	0.000131093	0.00017337	0.00022469	0.000511494	0.000508921	0.00055912	0.000114922	0.000176336	0.000149816	0.000346741	0.000628962	0.00070926	0.000629031	0.000872184	0.000191457	0.000428279	0.000187258	0.000520291	0.00102136	0.000964626
MSH2	MSH2	protein_coding	LOF	AD	Additional findings health related	0.116	-	Additional findings health related (AD;LOF),Additional findings health related - adult specific (AD;LOF),Additional findings health related - CNV analysis adult specific (AD;LOF),Genodermatoses with malignancies (AD;LOF),Brain cancer pertinent cancer susceptibility (AD;LOF),Colorectal cancer pertinent cancer susceptibility (AD;LOF),Endometrial cancer pertinent cancer susceptibility (AD;LOF),Ovari…	Lynch syndrome 1 (AD;LOF), Muir-Torre syndrome (AD;LOF), Mismatch repair cancer syndrome 2 (AR;LOF)	8.96164e-05	9.2036e-05	0.000191322	0.000135457	3.76052e-05	0	9.35903e-05	5.80007e-05	0.000119485	0.000114401	0.000191322	0.000236806	7.50493e-05	0	0.000162914	0.00011599	0.000179919	0.000136762	0.000191322	0.000236806	7.50493e-05	0	0.000188617	0.000175699
MSH2	MSH2	protein_coding	LOF	AD	Additional findings health related - adult specific	1.3	-	Additional findings health related (AD;LOF),Additional findings health related - adult specific (AD;LOF),Additional findings health related - CNV analysis adult specific (AD;LOF),Genodermatoses with malignancies (AD;LOF),Brain cancer pertinent cancer susceptibility (AD;LOF),Colorectal cancer pertinent cancer susceptibility (AD;LOF),Endometrial cancer pertinent cancer susceptibility (AD;LOF),Ovari…	Lynch syndrome 1 (AD;LOF), Muir-Torre syndrome (AD;LOF), Mismatch repair cancer syndrome 2 (AR;LOF)	8.96164e-05	9.2036e-05	0.000191322	0.000135457	3.76052e-05	0	9.35903e-05	5.80007e-05	0.000119485	0.000114401	0.000191322	0.000236806	7.50493e-05	0	0.000162914	0.00011599	0.000179919	0.000136762	0.000191322	0.000236806	7.50493e-05	0	0.000188617	0.000175699
MSH2	MSH2	protein_coding	LOF	AD	Additional findings health related - CNV analysis adult specific	1.3	-	Additional findings health related (AD;LOF),Additional findings health related - adult specific (AD;LOF),Additional findings health related - CNV analysis adult specific (AD;LOF),Genodermatoses with malignancies (AD;LOF),Brain cancer pertinent cancer susceptibility (AD;LOF),Colorectal cancer pertinent cancer susceptibility (AD;LOF),Endometrial cancer pertinent cancer susceptibility (AD;LOF),Ovari…	Lynch syndrome 1 (AD;LOF), Muir-Torre syndrome (AD;LOF), Mismatch repair cancer syndrome 2 (AR;LOF)	8.96164e-05	9.2036e-05	0.000191322	0.000135457	3.76052e-05	0	9.35903e-05	5.80007e-05	0.000119485	0.000114401	0.000191322	0.000236806	7.50493e-05	0	0.000162914	0.00011599	0.000179919	0.000136762	0.000191322	0.000236806	7.50493e-05	0	0.000188617	0.000175699
MSH6	MSH6	protein_coding	LOF	AD	Additional findings health related	0.116	-	Additional findings health related (AD;LOF),Additional findings health related - adult specific (AD;LOF),Additional findings health related - CNV analysis adult specific (AD;LOF),Genodermatoses with malignancies (AD;LOF),Brain cancer pertinent cancer susceptibility (AD;LOF),Colorectal cancer pertinent cancer susceptibility (AD;LOF),Endometrial cancer pertinent cancer susceptibility (AD;LOF),Ovari…	Lynch syndrome 5 (AD;LOF), {Endometrial cancer, familial} (AD;LOF), Mismatch repair cancer syndrome 3 (AR;LOF)	0.000507902	0.000392124	0.000918652	0.000453633	0.000565909	0.000693541	0.000476118	0.000487372	0.000627458	0.000392124	0.000956914	0.000554428	0.000640823	0.000866912	0.000565335	0.000568761	0.000717066	0.000504021	0.000995175	0.000730777	0.000771862	0.000866912	0.000658109	0.000649956
MSH6	MSH6	protein_coding	LOF	AD	Additional findings health related - adult specific	1.3	-	Additional findings health related (AD;LOF),Additional findings health related - adult specific (AD;LOF),Additional findings health related - CNV analysis adult specific (AD;LOF),Genodermatoses with malignancies (AD;LOF),Brain cancer pertinent cancer susceptibility (AD;LOF),Colorectal cancer pertinent cancer susceptibility (AD;LOF),Endometrial cancer pertinent cancer susceptibility (AD;LOF),Ovari…	Lynch syndrome 5 (AD;LOF), {Endometrial cancer, familial} (AD;LOF), Mismatch repair cancer syndrome 3 (AR;LOF)	0.000507902	0.000392124	0.000918652	0.000453633	0.000565909	0.000693541	0.000476118	0.000487372	0.000627458	0.000392124	0.000956914	0.000554428	0.000640823	0.000866912	0.000565335	0.000568761	0.000717066	0.000504021	0.000995175	0.000730777	0.000771862	0.000866912	0.000658109	0.000649956
MSH6	MSH6	protein_coding	LOF	AD	Additional findings health related - CNV analysis adult specific	1.3	-	Additional findings health related (AD;LOF),Additional findings health related - adult specific (AD;LOF),Additional findings health related - CNV analysis adult specific (AD;LOF),Genodermatoses with malignancies (AD;LOF),Brain cancer pertinent cancer susceptibility (AD;LOF),Colorectal cancer pertinent cancer susceptibility (AD;LOF),Endometrial cancer pertinent cancer susceptibility (AD;LOF),Ovari…	Lynch syndrome 5 (AD;LOF), {Endometrial cancer, familial} (AD;LOF), Mismatch repair cancer syndrome 3 (AR;LOF)	0.000507902	0.000392124	0.000918652	0.000453633	0.000565909	0.000693541	0.000476118	0.000487372	0.000627458	0.000392124	0.000956914	0.000554428	0.000640823	0.000866912	0.000565335	0.000568761	0.000717066	0.000504021	0.000995175	0.000730777	0.000771862	0.000866912	0.000658109	0.000649956
VHL	VHL	protein_coding	LOF	AD	Additional findings health related	0.116	-	Additional findings health related (AD;LOF),Additional findings health related - children (AD;LOF),Additional findings health related - CNV analysis children (AD;LOF),Cystic kidney disease (AD;LOF),Unexplained kidney failure in young people (AD;LOF),Neuroendocrine cancer pertinent cancer susceptibility (AD;LOF),Renal cancer pertinent cancer susceptibility (AD;LOF),Familial Tumours Syndromes of th…	Pheochromocytoma (AD;LOF), von Hippel-Lindau syndrome (AD;LOF), Erythrocytosis, familial, 2 (AR;LOF)	0	0.000157158	0	0	4.80426e-05	0	9.89423e-05	3.4887e-05	0.000151972	0.000271623	0	0.000127225	6.67643e-05	0.000179921	0.000214248	0.000198434	0.00030133	0.000271623	0.000536599	0.000205892	0.000354598	0.000353291	0.000539254	0.000905846
VHL	VHL	protein_coding	LOF	AD	Additional findings health related - children	1.1	-	Additional findings health related (AD;LOF),Additional findings health related - children (AD;LOF),Additional findings health related - CNV analysis children (AD;LOF),Cystic kidney disease (AD;LOF),Unexplained kidney failure in young people (AD;LOF),Neuroendocrine cancer pertinent cancer susceptibility (AD;LOF),Renal cancer pertinent cancer susceptibility (AD;LOF),Familial Tumours Syndromes of th…	Pheochromocytoma (AD;LOF), von Hippel-Lindau syndrome (AD;LOF), Erythrocytosis, familial, 2 (AR;LOF)	0	0.000157158	0	0	4.80426e-05	0	9.89423e-05	3.4887e-05	0.000151972	0.000271623	0	0.000127225	6.67643e-05	0.000179921	0.000214248	0.000198434	0.00030133	0.000271623	0.000536599	0.000205892	0.000354598	0.000353291	0.000539254	0.000905846
VHL	VHL	protein_coding	LOF	AD	Additional findings health related - CNV analysis children	1.1	-	Additional findings health related (AD;LOF),Additional findings health related - children (AD;LOF),Additional findings health related - CNV analysis children (AD;LOF),Cystic kidney disease (AD;LOF),Unexplained kidney failure in young people (AD;LOF),Neuroendocrine cancer pertinent cancer susceptibility (AD;LOF),Renal cancer pertinent cancer susceptibility (AD;LOF),Familial Tumours Syndromes of th…	Pheochromocytoma (AD;LOF), von Hippel-Lindau syndrome (AD;LOF), Erythrocytosis, familial, 2 (AR;LOF)	0	0.000157158	0	0	4.80426e-05	0	9.89423e-05	3.4887e-05	0.000151972	0.000271623	0	0.000127225	6.67643e-05	0.000179921	0.000214248	0.000198434	0.00030133	0.000271623	0.000536599	0.000205892	0.000354598	0.000353291	0.000539254	0.000905846
BRCA2	BRCA2	protein_coding	LOF	AD	NICE approved PARP inhibitor treatment	1.1	-	Additional findings health related (AD;LOF),Additional findings health related - adult specific (AD;LOF),Additional findings health related - CNV analysis adult specific (AD;LOF),Familial breast cancer (AD;LOF),Ovarian cancer pertinent cancer susceptibility (AD;LOF),Adult solid tumours for rare disease (AD;LOF),Adult solid tumours cancer susceptibility (AD;LOF),Familial prostate cancer (AD;LOF),B…	{Breast-ovarian cancer, familial, 2} (AD;LOF), {Medulloblastoma} (Both;LOF), {Breast cancer, male, susceptibility to} (AD;LOF), {Prostate cancer} (AD;LOF), Wilms tumor (AD;LOF), {Glioblastoma 3} (AR;LOF), Fanconi anemia, complementation group D1 (AR;LOF)	0.00139738	0.00158451	0.00579736	0.00186947	0.000806739	0.00173978	0.00165548	0.00159672	0.00151704	0.00171929	0.00583572	0.00207165	0.00146262	0.00191321	0.00187457	0.0018879	0.0017266	0.00174172	0.00583572	0.00219828	0.00148135	0.00191321	0.00188912	0.00192273
MUTYH	MUTYH	protein_coding	LOF	AR	Additional findings health related	0.116	-	Additional findings health related (AR;LOF),Additional findings health related - adult specific (AR;LOF),Additional findings health related - CNV analysis adult specific (AR;LOF),Colorectal cancer pertinent cancer susceptibility (AR;LOF),Adult solid tumours for rare disease (AR;LOF),Inherited polyposis and early onset colorectal cancer - germline testing (AR;LOF),Adult solid tumours cancer suscep…	Adenomas, multiple colorectal (AR;LOF)	2.98686e-05	8.94384e-05	0	0.000226712	1.87231e-05	0	4.49652e-06	4.63725e-05	2.98686e-05	8.94384e-05	0	0.000251901	1.87231e-05	0	7.19442e-06	4.63725e-05	2.98686e-05	8.94384e-05	0	0.000251901	1.87231e-05	0	8.09371e-06	4.63725e-05
MUTYH	MUTYH	protein_coding	LOF	AR	Additional findings health related - adult specific	1.3	-	Additional findings health related (AR;LOF),Additional findings health related - adult specific (AR;LOF),Additional findings health related - CNV analysis adult specific (AR;LOF),Colorectal cancer pertinent cancer susceptibility (AR;LOF),Adult solid tumours for rare disease (AR;LOF),Inherited polyposis and early onset colorectal cancer - germline testing (AR;LOF),Adult solid tumours cancer suscep…	Adenomas, multiple colorectal (AR;LOF)	2.98686e-05	8.94384e-05	0	0.000226712	1.87231e-05	0	4.49652e-06	4.63725e-05	2.98686e-05	8.94384e-05	0	0.000251901	1.87231e-05	0	7.19442e-06	4.63725e-05	2.98686e-05	8.94384e-05	0	0.000251901	1.87231e-05	0	8.09371e-06	4.63725e-05
MUTYH	MUTYH	protein_coding	LOF	AR	Additional findings health related - CNV analysis adult specific	1.3	-	Additional findings health related (AR;LOF),Additional findings health related - adult specific (AR;LOF),Additional findings health related - CNV analysis adult specific (AR;LOF),Colorectal cancer pertinent cancer susceptibility (AR;LOF),Adult solid tumours for rare disease (AR;LOF),Inherited polyposis and early onset colorectal cancer - germline testing (AR;LOF),Adult solid tumours cancer suscep…	Adenomas, multiple colorectal (AR;LOF)	2.98686e-05	8.94384e-05	0	0.000226712	1.87231e-05	0	4.49652e-06	4.63725e-05	2.98686e-05	8.94384e-05	0	0.000251901	1.87231e-05	0	7.19442e-06	4.63725e-05	2.98686e-05	8.94384e-05	0	0.000251901	1.87231e-05	0	8.09371e-06	4.63725e-05
APOL1	APOL1	protein_coding	LOF	AR	APOL1 kidney donor testing	1.1	-	COVID-19 research (AD;LOF),APOL1 kidney donor testing (AR;LOF)	{Glomerulosclerosis, focal segmental, 4, susceptibility to} (AD;LOF)	0	0	0	0	0	0	0	0	0.000179217	0	0	2.51889e-05	3.74392e-05	0	7.55411e-05	0.000127528	0.000328835	0.000225	0	0.000302267	7.50186e-05	0.000520291	0.000278203	0.000524823
CSF3R	CSF3R	protein_coding	LOF	AR	Monitoring for G(M)CSF escape mutations	1.1	-	COVID-19 research (AR;LOF),Primary immunodeficiency or monogenic inflammatory bowel disease (AR;LOF),Cytopenias and congenital anaemias (AR;LOF),Cytopenia - NOT Fanconi anaemia (AR;LOF),Monitoring for G(M)CSF escape mutations (AR;LOF)	Neutropenia, severe congenital, 7, autosomal recessive (AR;LOF)	0.000179229	6.70781e-05	3.82614e-05	2.51889e-05	0.000149969	0	0.000786484	2.32756e-05	0.000388363	0.000178876	0.000114784	0.000100756	0.00016869	0.000346741	0.000923236	0.000208779	0.000418232	0.000223595	0.000191307	0.000201511	0.000206177	0.000696602	0.00100959	0.000266749
BRCA1	BRCA1	protein_coding	LOF	Both	NICE approved PARP inhibitor treatment	1.1	-	Additional findings health related (AD;LOF),Additional findings health related - adult specific (AD;LOF),Additional findings health related - CNV analysis adult specific (AD;LOF),Familial breast cancer (AD;LOF),Inherited pancreatic cancer (AD;LOF),Inherited prostate cancer (AD;LOF),COVID-19 research (AR;LOF),Fetal anomalies (AR;LOF),DDG2P (AR;LOF),Haematological malignancies for rare disease (AR;…	{Breast-ovarian cancer, familial, 1} (AD;LOF), Fanconi anemia, complementation group S (AR;LOF)	0.000777691	0.00067141	0.00536081	0.00103344	0.000318652	0.000867032	0.000740871	0.00114847	0.000897303	0.00067141	0.00539908	0.00115942	0.000337376	0.000867032	0.0008148	0.00133424	0.0010169	0.00067141	0.00539908	0.00128602	0.000337376	0.000867032	0.000857156	0.00146193
APOB	APOB	protein_coding	GOF	AD	Additional findings health related	0.116	-	Intestinal failure or congenital diarrhoea (AR;LOF),Undiagnosed metabolic disorders (Both;LOF),Likely inborn error of metabolism (Both;LOF),Additional findings health related (AD;GOF),Additional findings health related - children (AD;GOF),Familial hypercholesterolaemia (AD;GOF),Familial hypercholesterolaemia (GMS) (AD;GOF)	Hypercholesterolemia, familial, 2 (AD;GOF), Hypobetalipoproteinemia (AR;LOF)	0.000119524	4.47247e-05	0	0.000503804	1.87364e-05	0.00017337	0.000519808	0.000382573	0.000209151	0.000178911	0	0.000503804	0.000243573	0.00017337	0.00101624	0.000382573	0.000239034	0.000245992	3.82643e-05	0.000604575	0.000299751	0.00017337	0.00119288	0.000591303
APOB	APOB	protein_coding	GOF	AD	Additional findings health related - children	1.1	-	Intestinal failure or congenital diarrhoea (AR;LOF),Undiagnosed metabolic disorders (Both;LOF),Likely inborn error of metabolism (Both;LOF),Additional findings health related (AD;GOF),Additional findings health related - children (AD;GOF),Familial hypercholesterolaemia (AD;GOF),Familial hypercholesterolaemia (GMS) (AD;GOF)	Hypercholesterolemia, familial, 2 (AD;GOF), Hypobetalipoproteinemia (AR;LOF)	0.000119524	4.47247e-05	0	0.000503804	1.87364e-05	0.00017337	0.000519808	0.000382573	0.000209151	0.000178911	0	0.000503804	0.000243573	0.00017337	0.00101624	0.000382573	0.000239034	0.000245992	3.82643e-05	0.000604575	0.000299751	0.00017337	0.00119288	0.000591303
PCSK9	PCSK9	protein_coding	GOF	AD	Additional findings health related	0.116	-	Additional findings health related (AD;GOF),Additional findings health related - children (AD;GOF),Familial hypercholesterolaemia (AD;GOF),Undiagnosed metabolic disorders (AD;GOF),Likely inborn error of metabolism (AD;GOF),Familial hypercholesterolaemia (GMS) (AD;GOF)	{Low density lipoprotein cholesterol level QTL 1} (AD;GOF), Hypercholesterolemia, familial, 3 (AD;GOF)	0	0	0	0.00537433	0	0	2.69786e-06	2.4777e-05	0.000149343	0.000184424	0	0.00577735	0	0.00169622	0.000104395	0.000690044	0.000957806	0.0008674	0	0.00625666	5.67959e-05	0.00291132	0.000677259	0.00187442
PCSK9	PCSK9	protein_coding	GOF	AD	Additional findings health related - children	1.1	-	Additional findings health related (AD;GOF),Additional findings health related - children (AD;GOF),Familial hypercholesterolaemia (AD;GOF),Undiagnosed metabolic disorders (AD;GOF),Likely inborn error of metabolism (AD;GOF),Familial hypercholesterolaemia (GMS) (AD;GOF)	{Low density lipoprotein cholesterol level QTL 1} (AD;GOF), Hypercholesterolemia, familial, 3 (AD;GOF)	0	0	0	0.00537433	0	0	2.69786e-06	2.4777e-05	0.000149343	0.000184424	0	0.00577735	0	0.00169622	0.000104395	0.000690044	0.000957806	0.0008674	0	0.00625666	5.67959e-05	0.00291132	0.000677259	0.00187442
RET	RET	protein_coding	GOF	AD	Additional findings health related	0.116	-	Familial Hirschsprung Disease (AD;LOF),Familial hyperparathyroidism or hypocalciuric hypercalcaemia (AD;GOF),Additional findings health related (AD;GOF),Additional findings health related - children (AD;GOF),Neuroendocrine cancer pertinent cancer susceptibility (AD;GOF),Childhood solid tumours (AD;GOF),Inherited phaeochromocytoma and paraganglioma excluding NF1 (AD;GOF),Childhood solid tumours ca…	{Hirschsprung disease, susceptibility to, 1} (AD;LOF), Medullary thyroid carcinoma (AD;GOF), Multiple endocrine neoplasia IIA (AD;GOF), Multiple endocrine neoplasia IIB (AD;GOF), Pheochromocytoma (AD;GOF)	0.000149905	0.000248819	0.000192143	0.000152105	0.000177793	0.00017337	0.000198095	0.000175244	0.00026939	0.000338279	0.000192143	0.000328429	0.000177793	0.00017337	0.000249359	0.000233215	0.000388968	0.000561954	0.000192143	0.000378809	0.000218211	0.000346861	0.000356378	0.000349199
RET	RET	protein_coding	GOF	AD	Additional findings health related - children	1.1	-	Familial Hirschsprung Disease (AD;LOF),Familial hyperparathyroidism or hypocalciuric hypercalcaemia (AD;GOF),Additional findings health related (AD;GOF),Additional findings health related - children (AD;GOF),Neuroendocrine cancer pertinent cancer susceptibility (AD;GOF),Childhood solid tumours (AD;GOF),Inherited phaeochromocytoma and paraganglioma excluding NF1 (AD;GOF),Childhood solid tumours ca…	{Hirschsprung disease, susceptibility to, 1} (AD;LOF), Medullary thyroid carcinoma (AD;GOF), Multiple endocrine neoplasia IIA (AD;GOF), Multiple endocrine neoplasia IIB (AD;GOF), Pheochromocytoma (AD;GOF)	0.000149905	0.000248819	0.000192143	0.000152105	0.000177793	0.00017337	0.000198095	0.000175244	0.00026939	0.000338279	0.000192143	0.000328429	0.000177793	0.00017337	0.000249359	0.000233215	0.000388968	0.000561954	0.000192143	0.000378809	0.000218211	0.000346861	0.000356378	0.000349199
CASR	CASR	protein_coding	LOF	Both	Calcium-sensing receptor phenotypes	1.1	-	Nephrocalcinosis or nephrolithiasis (Both;LOF),Skeletal dysplasia (Both;LOF),Familial hypoparathyroidism (Both;GOF),Fetal anomalies (Both;LOF),Familial hyperparathyroidism or hypocalciuric hypercalcaemia (Both;LOF),Renal tubulopathies (Both;GOF),Osteogenesis imperfecta (Both;LOF),Calcium-sensing receptor phenotypes (Both;LOF)	Hypocalcemia, autosomal dominant (AD;GOF), Hypocalcemia, autosomal dominant, with Bartter syndrome (AD;GOF), Hypocalciuric hypercalcemia, type I (AD;LOF), Hyperparathyroidism, neonatal (Both;LOF)	5.97407e-05	8.94384e-05	3.82614e-05	2.5194e-05	1.8721e-05	0	7.46458e-05	9.27474e-05	0.000358441	0.000313055	0.000267842	0.000352661	0.000150789	0.00017337	0.000345347	0.000289851	0.000657135	0.000559011	0.000459149	0.00057937	0.000283795	0.0017337	0.000713173	0.000672455
F12	F12	protein_coding	LOF	Both	Bleeding and platelet disorders	4.2	Blood/Immune	Bleeding and platelet disorders (Both;LOF),Inherited bleeding disorders (Both;LOF),Vascular skin disorders (Both;GOF),COVID-19 research (AD;GOF),Primary immunodeficiency or monogenic inflammatory bowel disease (AD;GOF)	Angioedema, hereditary, 3 (AD;GOF), Factor XII deficiency (AR;LOF)	3.01568e-05	9.12362e-05	0.00492914	2.53717e-05	1.91806e-05	0.000225734	0.000320358	3.61532e-05	0.000240252	9.12362e-05	0.00496757	0.000182675	0.000133922	0.000572474	0.000426762	0.000223326	0.000359749	0.000528303	0.00500601	0.000587716	0.000226975	0.000745845	0.000633229	0.000680692
GBA	GBA1	protein_coding	LOF	AR	Bleeding and platelet disorders	4.2	Blood/Immune	Bleeding and platelet disorders (AR;LOF),Fetal anomalies (AR;LOF),DDG2P (AR;LOF),Cholestasis (AR;LOF),Lysosomal storage disorder (AR;LOF),Iron metabolism disorders - NOT common HFE mutations (AR;LOF),Undiagnosed metabolic disorders (AR;LOF),Arthrogryposis (AR;LOF),Haematological malignancies cancer susceptibility (AR;LOF),Adult onset neurodegenerative disorder (AR;LOF),Early onset or syndromic ep…	{Lewy body dementia, susceptibility to} (AD;LOF), {Parkinson disease, late-onset, susceptibility to} (AD;LOF), Gaucher disease, perinatal lethal (AR;LOF), Gaucher disease, type I (AR;LOF), Gaucher disease, type II (AR;LOF), Gaucher disease, type III (AR;LOF), Gaucher disease, type IIIC (AR;LOF)	0.00167374	0.00190424	0.0290044	0.000629786	0.00127335	0.00156087	0.00268312	0.000928276	0.0028992	0.00334112	0.0291192	0.00287457	0.00140439	0.00156087	0.003572	0.00274006	0.00337716	0.00336348	0.0291192	0.00327761	0.00146056	0.00208135	0.00371414	0.00297213
HK1	HK1	protein_coding	GOF	AR	Rare anaemia	3.13	Blood/Immune	DDG2P (AD;GOF),Rare anaemia (AR;GOF),Hereditary neuropathy (AR;LOF),Fetal anomalies (Both;GOF),Congenital hyperinsulinism (AD;GOF),Cytopenias and congenital anaemias (AR;GOF),Optic neuropathy (AD;LOF),Intellectual disability (AD;GOF)	Neurodevelopmental disorder with visual defects and brain anomalies (AD;GOF), Retinitis pigmentosa 79 (AD;LOF), Anemia, congenital, nonspherocytic hemolytic, 5, hexokinase deficient (AR;GOF)	0	0	0	0	0	0	0	0	0.00011948	0.000201308	3.8276e-05	5.03778e-05	0	0.000346741	5.57619e-05	6.95733e-05	0.000298698	0.000402544	0.000114955	0.000176339	9.36021e-05	0.000693481	0.00023205	0.000313054
ACTB	ACTB	protein_coding	LOF	AD	COVID-19 research	1.146	Blood/Immune	COVID-19 research (AD;LOF),Inherited bleeding disorders (AD;LOF),Fetal anomalies (AD;LOF),DDG2P (AD;LOF),Ocular coloboma (AD;LOF),Structural eye disease (AD;LOF),Rare syndromic craniosynostosis or isolated multisuture synostosis (AD;LOF),Clefting (AD;LOF),Early onset dystonia (AD;LOF),Malformations of cortical development (AD;LOF),Childhood onset dystonia, chorea or related movement disorder (AD;…	Baraitser-Winter syndrome 1 (AD;LOF), Dystonia-deafness syndrome 1 (AD;GOF), Thrombocytopenia 8, with dysmorphic features and developmental delay (AD;LOF)	0	0	0	0	0	0	4.49756e-06	0	0	0	3.83789e-05	2.51991e-05	1.91578e-05	0	1.07937e-05	1.15942e-05	2.98686e-05	4.47367e-05	7.66461e-05	2.51991e-05	5.66631e-05	0	2.78806e-05	1.15942e-05
ACTB	ACTB	protein_coding	LOF	AD	Inherited bleeding disorders	1.182	Blood/Immune	COVID-19 research (AD;LOF),Inherited bleeding disorders (AD;LOF),Fetal anomalies (AD;LOF),DDG2P (AD;LOF),Ocular coloboma (AD;LOF),Structural eye disease (AD;LOF),Rare syndromic craniosynostosis or isolated multisuture synostosis (AD;LOF),Clefting (AD;LOF),Early onset dystonia (AD;LOF),Malformations of cortical development (AD;LOF),Childhood onset dystonia, chorea or related movement disorder (AD;…	Baraitser-Winter syndrome 1 (AD;LOF), Dystonia-deafness syndrome 1 (AD;GOF), Thrombocytopenia 8, with dysmorphic features and developmental delay (AD;LOF)	0	0	0	0	0	0	4.49756e-06	0	0	0	3.83789e-05	2.51991e-05	1.91578e-05	0	1.07937e-05	1.15942e-05	2.98686e-05	4.47367e-05	7.66461e-05	2.51991e-05	5.66631e-05	0	2.78806e-05	1.15942e-05
ACTN1	ACTN1	protein_coding	LOF	AD	Inherited bleeding disorders	1.182	Blood/Immune	Inherited bleeding disorders (AD;LOF),Bleeding and platelet disorders (AD;LOF)	Bleeding disorder, platelet-type, 15 (AD;LOF)	2.99007e-05	0	3.82702e-05	0	0	0	1.25968e-05	1.16861e-05	0.000179244	8.94534e-05	7.6558e-05	0.000151416	0.000131094	0.000346861	0.000179101	0.000208885	0.000358609	0.000225774	0.000191348	0.000352936	0.000431099	0.000520231	0.000320457	0.000394403
ACTN1	ACTN1	protein_coding	LOF	AD	Bleeding and platelet disorders	4.2	Blood/Immune	Inherited bleeding disorders (AD;LOF),Bleeding and platelet disorders (AD;LOF)	Bleeding disorder, platelet-type, 15 (AD;LOF)	2.99007e-05	0	3.82702e-05	0	0	0	1.25968e-05	1.16861e-05	0.000179244	8.94534e-05	7.6558e-05	0.000151416	0.000131094	0.000346861	0.000179101	0.000208885	0.000358609	0.000225774	0.000191348	0.000352936	0.000431099	0.000520231	0.000320457	0.000394403
ACVRL1	ACVRL1	protein_coding	LOF	AD	Inherited bleeding disorders	1.182	Blood/Immune	Inherited bleeding disorders (AD;LOF),Bleeding and platelet disorders (AD;LOF),Hereditary haemorrhagic telangiectasia (AD;LOF),Pulmonary arterial hypertension (AD;LOF),Cerebral vascular malformations (AD;LOF),Fetal anomalies (AD;LOF),Vascular skin disorders (AD;LOF)	Telangiectasia, hereditary hemorrhagic, type 2 (AD;LOF)	0.000119481	4.47187e-05	0.000153122	2.57772e-05	0.000153243	0	5.31143e-05	1.15937e-05	0.000209101	0.000225953	0.000153122	0.000202131	0.000191539	0	0.000150284	0.000174128	0.000328672	0.000295482	0.000229691	0.000479462	0.00030387	0.000346741	0.000231461	0.000301979
ACVRL1	ACVRL1	protein_coding	LOF	AD	Bleeding and platelet disorders	4.2	Blood/Immune	Inherited bleeding disorders (AD;LOF),Bleeding and platelet disorders (AD;LOF),Hereditary haemorrhagic telangiectasia (AD;LOF),Pulmonary arterial hypertension (AD;LOF),Cerebral vascular malformations (AD;LOF),Fetal anomalies (AD;LOF),Vascular skin disorders (AD;LOF)	Telangiectasia, hereditary hemorrhagic, type 2 (AD;LOF)	0.000119481	4.47187e-05	0.000153122	2.57772e-05	0.000153243	0	5.31143e-05	1.15937e-05	0.000209101	0.000225953	0.000153122	0.000202131	0.000191539	0	0.000150284	0.000174128	0.000328672	0.000295482	0.000229691	0.000479462	0.00030387	0.000346741	0.000231461	0.000301979
APOL1	APOL1	protein_coding	LOF	AD	COVID-19 research	1.146	Blood/Immune	COVID-19 research (AD;LOF),APOL1 kidney donor testing (AR;LOF)	{Glomerulosclerosis, focal segmental, 4, susceptibility to} (AD;LOF)	0	0	0	0	0	0	0	0	0.000179217	0	0	2.51889e-05	3.74392e-05	0	7.55411e-05	0.000127528	0.000328835	0.000225	0	0.000302267	7.50186e-05	0.000520291	0.000278203	0.000524823
BACH2	BACH2	protein_coding	LOF	AD	COVID-19 research	1.146	Blood/Immune	COVID-19 research (AD;LOF),Primary immunodeficiency or monogenic inflammatory bowel disease (AD;LOF),Infantile enterocolitis & monogenic inflammatory bowel disease (AD;LOF)	Immunodeficiency 60 and autoimmunity (AD;LOF)	0	0	0	0	0	0	0	0	2.98686e-05	0	0	0	0	0	3.23845e-05	1.15931e-05	2.98686e-05	4.47187e-05	3.82614e-05	5.03842e-05	9.36e-05	0	6.66284e-05	8.11527e-05
BACH2	BACH2	protein_coding	LOF	AD	Primary immunodeficiency or monogenic inflammatory bowel disease	8.75	Blood/Immune	COVID-19 research (AD;LOF),Primary immunodeficiency or monogenic inflammatory bowel disease (AD;LOF),Infantile enterocolitis & monogenic inflammatory bowel disease (AD;LOF)	Immunodeficiency 60 and autoimmunity (AD;LOF)	0	0	0	0	0	0	0	0	2.98686e-05	0	0	0	0	0	3.23845e-05	1.15931e-05	2.98686e-05	4.47187e-05	3.82614e-05	5.03842e-05	9.36e-05	0	6.66284e-05	8.11527e-05
BCL11B	BCL11B	protein_coding	LOF	AD	COVID-19 research	1.146	Blood/Immune	COVID-19 research (AD;LOF),DDG2P (AD;LOF),Rare syndromic craniosynostosis or isolated multisuture synostosis (AD;LOF)	Immunodeficiency 49, severe combined (AD;LOF), Intellectual developmental disorder with dysmorphic facies, speech delay, and T-cell abnormalities (AD;LOF)	0	0	0	0	0	0	9.05687e-07	0	0	0	3.85327e-05	0	6.8675e-05	0	6.34241e-06	0	0	0.000111016	3.85327e-05	2.70797e-05	0.000333696	0	2.28613e-05	2.5572e-05
CASP10	CASP10	protein_coding	LOF	AD	COVID-19 research	1.146	Blood/Immune	COVID-19 research (AD;LOF)	Autoimmune lymphoproliferative syndrome, type II (AD;LOF)	0	2.23654e-05	0	0	1.87266e-05	0	0.000154545	1.1619e-05	0.000481245	0.00203552	0.000420908	0.000907377	1.87266e-05	0.00242718	0.000891428	0.00068879	0.000630622	0.00239472	0.000841944	0.00196574	5.61777e-05	0.00277393	0.00110647	0.00103714
CCL2	CCL2	protein_coding	LOF	AD	COVID-19 research	1.146	Blood/Immune	COVID-19 research (AD;LOF)	.	0	0	0	0	0	0	0	0	0	0	0	0	0	0	5.39668e-06	0	0	2.23644e-05	0	2.51915e-05	1.8721e-05	0	1.80712e-05	0
CHD7	CHD7	protein_coding	LOF	AD	COVID-19 research	1.146	Blood/Immune	COVID-19 research (AD;LOF),Primary immunodeficiency or monogenic inflammatory bowel disease (AD;LOF),IUGR and IGF abnormalities (AD;LOF),VACTERL-like phenotypes (AD;LOF),Fetal anomalies (AD;LOF),DDG2P (AD;LOF),Deafness and congenital structural abnormalities (AD;LOF),Monogenic hearing loss (AD;LOF),Pituitary hormone deficiency (AD;LOF),Hypogonadotropic hypogonadism (AD;LOF),Structural eye disease…	CHARGE syndrome (AD;LOF), Hypogonadotropic hypogonadism 5 with or without anosmia (AD;LOF)	3.11585e-05	2.27811e-05	0	2.71282e-05	0.00020725	0	7.27514e-06	1.2516e-05	0.000121085	8.56558e-05	4.28596e-05	7.94068e-05	0.000321017	0	3.17182e-05	0.000146597	0.000273336	0.000310112	0.000119391	0.000306263	0.00047105	0	9.2145e-05	0.000310332
CHD7	CHD7	protein_coding	LOF	AD	Primary immunodeficiency or monogenic inflammatory bowel disease	8.75	Blood/Immune	COVID-19 research (AD;LOF),Primary immunodeficiency or monogenic inflammatory bowel disease (AD;LOF),IUGR and IGF abnormalities (AD;LOF),VACTERL-like phenotypes (AD;LOF),Fetal anomalies (AD;LOF),DDG2P (AD;LOF),Deafness and congenital structural abnormalities (AD;LOF),Monogenic hearing loss (AD;LOF),Pituitary hormone deficiency (AD;LOF),Hypogonadotropic hypogonadism (AD;LOF),Structural eye disease…	CHARGE syndrome (AD;LOF), Hypogonadotropic hypogonadism 5 with or without anosmia (AD;LOF)	3.11585e-05	2.27811e-05	0	2.71282e-05	0.00020725	0	7.27514e-06	1.2516e-05	0.000121085	8.56558e-05	4.28596e-05	7.94068e-05	0.000321017	0	3.17182e-05	0.000146597	0.000273336	0.000310112	0.000119391	0.000306263	0.00047105	0	9.2145e-05	0.000310332
COL1A1	COL1A1	protein_coding	LOF	AD	Inherited bleeding disorders	1.182	Blood/Immune	Inherited bleeding disorders (AD;LOF),Thoracic aortic aneurysm or dissection (AD;LOF),Fetal anomalies (AD;LOF),DDG2P (AD;LOF),Skeletal dysplasia (AD;LOF),Ehlers Danlos syndrome with a likely monogenic cause (AD;LOF),Osteogenesis imperfecta (AD;LOF),Thoracic aortic aneurysm or dissection (GMS) (AD;LOF)	{Bone mineral density variation QTL, osteoporosis} (AD;LOF), Caffey disease (AD;LOF), Combined osteogenesis imperfecta and Ehlers-Danlos syndrome 1 (AD;LOF), Ehlers-Danlos syndrome, arthrochalasia type, 1 (AD;LOF), Osteogenesis imperfecta, type I (AD;LOF), Osteogenesis imperfecta, type II (AD;LOF), Osteogenesis imperfecta, type III (AD;LOF), Osteogenesis imperfecta, type IV (AD;LOF)	6.35385e-05	0	8.34507e-05	5.0421e-05	9.9932e-05	0	4.74191e-05	7.91353e-05	0.000123276	5.09187e-05	0.000162966	0.000227553	0.000176435	0	0.000122811	0.000125574	0.000183027	7.32781e-05	0.000162966	0.000353698	0.000589936	0.00017337	0.000229478	0.000229966
COL5A1	COL5A1	protein_coding	LOF	AD	Inherited bleeding disorders	1.182	Blood/Immune	Inherited bleeding disorders (AD;LOF),Thoracic aortic aneurysm or dissection (AD;LOF),Ehlers Danlos syndrome with a likely monogenic cause (AD;LOF),Thoracic aortic aneurysm or dissection (GMS) (AD;LOF),Cerebral vascular malformations (AD;LOF)	Ehlers-Danlos syndrome, classic type, 1 (AD;LOF), Fibromuscular dysplasia, multifocal (AD;LOF)	2.98686e-05	0	0	0	0.000547886	0	6.29893e-06	1.26215e-05	2.98686e-05	2.23594e-05	0	2.79924e-05	0.000566622	0	3.51267e-05	5.98712e-05	0.000239922	0.000251684	0.000345211	0.000229928	0.000736236	0.000346741	0.000228158	0.000398774
COL5A2	COL5A2	protein_coding	LOF	AD	Inherited bleeding disorders	1.182	Blood/Immune	Inherited bleeding disorders (AD;LOF),Thoracic aortic aneurysm or dissection (AD;LOF),Ehlers Danlos syndrome with a likely monogenic cause (AD;LOF),Thoracic aortic aneurysm or dissection (GMS) (AD;LOF)	Ehlers-Danlos syndrome, classic type, 2 (AD;LOF)	3.20636e-05	2.2646e-05	0	0	0	0	3.60322e-06	1.16117e-05	0.000215981	8.97731e-05	0	0.000532251	0.000676342	0	0.000170419	9.67358e-05	0.000609043	0.000386708	0.000268283	0.00166965	0.000844862	0.000697757	0.000508351	0.000542737
CREBBP	CREBBP	protein_coding	LOF	AD	Primary immunodeficiency or monogenic inflammatory bowel disease	8.75	Blood/Immune	Primary immunodeficiency or monogenic inflammatory bowel disease (AD;LOF),IUGR and IGF abnormalities (AD;LOF),Fetal anomalies (AD;LOF),DDG2P (AD;LOF),Structural eye disease (AD;LOF),Skeletal dysplasia (AD;LOF),Severe microcephaly (AD;LOF),Early onset or syndromic epilepsy (AD;LOF),Glaucoma (developmental) (AD;LOF),Intellectual disability (AD;LOF)	Menke-Hennekam syndrome 1 (AD;LOF), Rubinstein-Taybi syndrome 1 (AD;LOF)	0	0	0	0	2.42884e-05	0	7.213e-06	0	8.97402e-05	2.23594e-05	0.000114884	2.51889e-05	0.000192911	0.00017337	5.58017e-05	5.79926e-05	0.000269112	0.000156777	0.000153145	0.000126013	0.000465827	0.00017337	0.000175589	0.000139182
CTLA4	CTLA4	protein_coding	LOF	AD	COVID-19 research	1.146	Blood/Immune	COVID-19 research (AD;LOF),Primary immunodeficiency or monogenic inflammatory bowel disease (AD;LOF),Infantile enterocolitis & monogenic inflammatory bowel disease (AD;LOF),Gastrointestinal epithelial barrier disorders (AD;LOF),Intestinal failure or congenital diarrhoea (AD;LOF)	Immune dysregulation with autoimmunity, immunodeficiency, and lymphoproliferation (AD;LOF)	0	0	0	0	0	0	0	0	0	4.47217e-05	0	0	0	0	9.89811e-06	0	2.98686e-05	4.47217e-05	0	0	0	0	3.24149e-05	1.16618e-05
CTLA4	CTLA4	protein_coding	LOF	AD	Primary immunodeficiency or monogenic inflammatory bowel disease	8.75	Blood/Immune	COVID-19 research (AD;LOF),Primary immunodeficiency or monogenic inflammatory bowel disease (AD;LOF),Infantile enterocolitis & monogenic inflammatory bowel disease (AD;LOF),Gastrointestinal epithelial barrier disorders (AD;LOF),Intestinal failure or congenital diarrhoea (AD;LOF)	Immune dysregulation with autoimmunity, immunodeficiency, and lymphoproliferation (AD;LOF)	0	0	0	0	0	0	0	0	0	4.47217e-05	0	0	0	0	9.89811e-06	0	2.98686e-05	4.47217e-05	0	0	0	0	3.24149e-05	1.16618e-05
CXCR4	CXCR4	protein_coding	LOF	AD	Cytopenias and congenital anaemias	1.123	Blood/Immune	Cytopenias and congenital anaemias (AD;LOF),Cytopenia - NOT Fanconi anaemia (AD;LOF),COVID-19 research (AD;LOF),Primary immunodeficiency or monogenic inflammatory bowel disease (AD;LOF)	Myelokathexis, isolated (AD;LOF), WHIM syndrome 1 (AD;LOF)	0	0	0	0	0	0	0	0	0	0	0	0	0	0	9.00186e-07	0	0	0	0	2.51889e-05	0	0	2.24827e-05	0
CXCR4	CXCR4	protein_coding	LOF	AD	Cytopenia - NOT Fanconi anaemia	4.28	Blood/Immune	Cytopenias and congenital anaemias (AD;LOF),Cytopenia - NOT Fanconi anaemia (AD;LOF),COVID-19 research (AD;LOF),Primary immunodeficiency or monogenic inflammatory bowel disease (AD;LOF)	Myelokathexis, isolated (AD;LOF), WHIM syndrome 1 (AD;LOF)	0	0	0	0	0	0	0	0	0	0	0	0	0	0	9.00186e-07	0	0	0	0	2.51889e-05	0	0	2.24827e-05	0
CYCS	CYCS	protein_coding	LOF	AD	Inherited bleeding disorders	1.182	Blood/Immune	Inherited bleeding disorders (AD;LOF),Bleeding and platelet disorders (AD;LOF),Cytopenia - NOT Fanconi anaemia (AD;LOF),Possible mitochondrial disorder - nuclear genes (AD;LOF),Mitochondrial disorders (AD;LOF)	Thrombocytopenia 4 (AD;LOF)	0	0	0	0	0	0	0	0	0	0	0	0	0	0	1.4389e-05	1.15937e-05	0	0.000156516	0	0.00010077	2.11846e-05	0.000346741	0.000117808	0.000857893
CYCS	CYCS	protein_coding	LOF	AD	Bleeding and platelet disorders	4.2	Blood/Immune	Inherited bleeding disorders (AD;LOF),Bleeding and platelet disorders (AD;LOF),Cytopenia - NOT Fanconi anaemia (AD;LOF),Possible mitochondrial disorder - nuclear genes (AD;LOF),Mitochondrial disorders (AD;LOF)	Thrombocytopenia 4 (AD;LOF)	0	0	0	0	0	0	0	0	0	0	0	0	0	0	1.4389e-05	1.15937e-05	0	0.000156516	0	0.00010077	2.11846e-05	0.000346741	0.000117808	0.000857893
CYCS	CYCS	protein_coding	LOF	AD	Cytopenia - NOT Fanconi anaemia	4.28	Blood/Immune	Inherited bleeding disorders (AD;LOF),Bleeding and platelet disorders (AD;LOF),Cytopenia - NOT Fanconi anaemia (AD;LOF),Possible mitochondrial disorder - nuclear genes (AD;LOF),Mitochondrial disorders (AD;LOF)	Thrombocytopenia 4 (AD;LOF)	0	0	0	0	0	0	0	0	0	0	0	0	0	0	1.4389e-05	1.15937e-05	0	0.000156516	0	0.00010077	2.11846e-05	0.000346741	0.000117808	0.000857893
DDX41	DDX41	protein_coding	LOF	AD	Cytopenia - NOT Fanconi anaemia	4.28	Blood/Immune	Cytopenia - NOT Fanconi anaemia (AD;LOF),Haematological malignancies for rare disease (AD;LOF),Haematological malignancies cancer susceptibility (AD;LOF),Inherited predisposition to acute myeloid leukaemia (AML) (AD;LOF)	{Myeloproliferative/lymphoproliferative neoplasms, familial (multiple types), susceptibility to} (AD;LOF)	0.000269251	8.95036e-05	3.82614e-05	0.000377867	1.87245e-05	0	0.000660267	5.79834e-05	0.000718281	0.000425163	0.000153057	0.000630072	0.000190212	0.00017337	0.00127636	0.000579924	0.00131588	0.000626502	0.00172184	0.000957654	0.000228067	0.00121359	0.00172518	0.00107845
EGLN1	EGLN1	protein_coding	LOF	AD	Hereditary Erythrocytosis	2.13	Blood/Immune	Hereditary Erythrocytosis (AD;LOF)	Erythrocytosis, familial, 3 (AD;LOF)	0	0	0	0	0	0	1.82246e-06	0	0	6.70781e-05	7.92458e-05	6.04498e-05	0.000102714	0	2.62278e-05	3.59664e-05	0	0.000158564	0.000155789	8.56616e-05	0.000102714	0	4.7109e-05	4.75627e-05
ELANE	ELANE	protein_coding	LOF	AD	COVID-19 research	1.146	Blood/Immune	COVID-19 research (AD;LOF),Primary immunodeficiency or monogenic inflammatory bowel disease (AD;LOF),Cytopenias and congenital anaemias (AD;LOF),Cytopenia - NOT Fanconi anaemia (AD;LOF),Periodic fever syndromes (AD;LOF),Haematological malignancies for rare disease (AD;LOF),Haematological malignancies cancer susceptibility (AD;LOF),Neutropaenia consistent with ELANE mutations (AD;LOF)	Neutropenia, cyclic (AD;LOF), Neutropenia, severe congenital 1, autosomal dominant (AD;LOF)	0	6.99725e-05	0	0	0	0	2.42872e-05	0	5.97514e-05	0.00020593	0.000233732	0.00010086	0.000885953	0.000356903	0.00017842	0.000325299	0.000209535	0.000295616	0.000233732	0.000479335	0.00100399	0.00105483	0.000315293	0.000476796
ELANE	ELANE	protein_coding	LOF	AD	Primary immunodeficiency or monogenic inflammatory bowel disease	8.75	Blood/Immune	COVID-19 research (AD;LOF),Primary immunodeficiency or monogenic inflammatory bowel disease (AD;LOF),Cytopenias and congenital anaemias (AD;LOF),Cytopenia - NOT Fanconi anaemia (AD;LOF),Periodic fever syndromes (AD;LOF),Haematological malignancies for rare disease (AD;LOF),Haematological malignancies cancer susceptibility (AD;LOF),Neutropaenia consistent with ELANE mutations (AD;LOF)	Neutropenia, cyclic (AD;LOF), Neutropenia, severe congenital 1, autosomal dominant (AD;LOF)	0	6.99725e-05	0	0	0	0	2.42872e-05	0	5.97514e-05	0.00020593	0.000233732	0.00010086	0.000885953	0.000356903	0.00017842	0.000325299	0.000209535	0.000295616	0.000233732	0.000479335	0.00100399	0.00105483	0.000315293	0.000476796
ELANE	ELANE	protein_coding	LOF	AD	Cytopenias and congenital anaemias	1.123	Blood/Immune	COVID-19 research (AD;LOF),Primary immunodeficiency or monogenic inflammatory bowel disease (AD;LOF),Cytopenias and congenital anaemias (AD;LOF),Cytopenia - NOT Fanconi anaemia (AD;LOF),Periodic fever syndromes (AD;LOF),Haematological malignancies for rare disease (AD;LOF),Haematological malignancies cancer susceptibility (AD;LOF),Neutropaenia consistent with ELANE mutations (AD;LOF)	Neutropenia, cyclic (AD;LOF), Neutropenia, severe congenital 1, autosomal dominant (AD;LOF)	0	6.99725e-05	0	0	0	0	2.42872e-05	0	5.97514e-05	0.00020593	0.000233732	0.00010086	0.000885953	0.000356903	0.00017842	0.000325299	0.000209535	0.000295616	0.000233732	0.000479335	0.00100399	0.00105483	0.000315293	0.000476796
ELANE	ELANE	protein_coding	LOF	AD	Cytopenia - NOT Fanconi anaemia	4.28	Blood/Immune	COVID-19 research (AD;LOF),Primary immunodeficiency or monogenic inflammatory bowel disease (AD;LOF),Cytopenias and congenital anaemias (AD;LOF),Cytopenia - NOT Fanconi anaemia (AD;LOF),Periodic fever syndromes (AD;LOF),Haematological malignancies for rare disease (AD;LOF),Haematological malignancies cancer susceptibility (AD;LOF),Neutropaenia consistent with ELANE mutations (AD;LOF)	Neutropenia, cyclic (AD;LOF), Neutropenia, severe congenital 1, autosomal dominant (AD;LOF)	0	6.99725e-05	0	0	0	0	2.42872e-05	0	5.97514e-05	0.00020593	0.000233732	0.00010086	0.000885953	0.000356903	0.00017842	0.000325299	0.000209535	0.000295616	0.000233732	0.000479335	0.00100399	0.00105483	0.000315293	0.000476796
ENG	ENG	protein_coding	LOF	AD	Inherited bleeding disorders	1.182	Blood/Immune	Inherited bleeding disorders (AD;LOF),Bleeding and platelet disorders (AD;LOF),Hereditary haemorrhagic telangiectasia (AD;LOF),Pulmonary arterial hypertension (AD;LOF),Cerebral vascular malformations (AD;LOF),Fetal anomalies (AD;LOF),Vascular skin disorders (AD;LOF)	Telangiectasia, hereditary hemorrhagic, type 1 (AD;LOF)	0	0	0	2.56056e-05	1.87238e-05	0.00017343	1.44385e-05	2.32579e-05	0	2.62371e-05	7.66225e-05	5.13655e-05	0.00079032	0.00017343	4.77736e-05	9.47237e-05	0	2.62371e-05	0.00011491	0.000102629	0.000827931	0.00017343	6.12985e-05	0.000106317
ENG	ENG	protein_coding	LOF	AD	Bleeding and platelet disorders	4.2	Blood/Immune	Inherited bleeding disorders (AD;LOF),Bleeding and platelet disorders (AD;LOF),Hereditary haemorrhagic telangiectasia (AD;LOF),Pulmonary arterial hypertension (AD;LOF),Cerebral vascular malformations (AD;LOF),Fetal anomalies (AD;LOF),Vascular skin disorders (AD;LOF)	Telangiectasia, hereditary hemorrhagic, type 1 (AD;LOF)	0	0	0	2.56056e-05	1.87238e-05	0.00017343	1.44385e-05	2.32579e-05	0	2.62371e-05	7.66225e-05	5.13655e-05	0.00079032	0.00017343	4.77736e-05	9.47237e-05	0	2.62371e-05	0.00011491	0.000102629	0.000827931	0.00017343	6.12985e-05	0.000106317
EP300	EP300	protein_coding	LOF	AD	Primary immunodeficiency or monogenic inflammatory bowel disease	8.75	Blood/Immune	Primary immunodeficiency or monogenic inflammatory bowel disease (AD;LOF),IUGR and IGF abnormalities (AD;LOF),Fetal anomalies (AD;LOF),DDG2P (AD;LOF),Intellectual disability (AD;LOF)	Menke-Hennekam syndrome 2 (AD;LOF), Rubinstein-Taybi syndrome 2 (AD;LOF)	0	0	0	0	0	0	6.29554e-06	0	0.000180651	2.41231e-05	0	5.06214e-05	3.74476e-05	0	5.33356e-05	0.000104993	0.000389828	9.12012e-05	0.000229568	0.000176566	0.00020593	0.00017337	0.000154083	0.000151435
EPB41	EPB41	protein_coding	LOF	AD	Cytopenias and congenital anaemias	1.123	Blood/Immune	Cytopenias and congenital anaemias (AD;LOF),Rare anaemia (AD;LOF)	Elliptocytosis-1 (Both;LOF)	0	2.23594e-05	0	0	3.75052e-05	0	1.17476e-05	1.15985e-05	5.97836e-05	4.47407e-05	0.000114784	0.000100813	0.000262184	0	9.63341e-05	4.63954e-05	0.000269141	0.000313066	0.000154638	0.00051513	0.000374677	0.00017337	0.000216916	9.28165e-05
EPB41	EPB41	protein_coding	LOF	AD	Rare anaemia	3.13	Blood/Immune	Cytopenias and congenital anaemias (AD;LOF),Rare anaemia (AD;LOF)	Elliptocytosis-1 (Both;LOF)	0	2.23594e-05	0	0	3.75052e-05	0	1.17476e-05	1.15985e-05	5.97836e-05	4.47407e-05	0.000114784	0.000100813	0.000262184	0	9.63341e-05	4.63954e-05	0.000269141	0.000313066	0.000154638	0.00051513	0.000374677	0.00017337	0.000216916	9.28165e-05
EPOR	EPOR	protein_coding	LOF	AD	Hereditary Erythrocytosis	2.13	Blood/Immune	Hereditary Erythrocytosis (AD;LOF)	.	0	0	0	0	0	0	0.000103423	0	6.01812e-05	0.000414263	3.97931e-05	2.51902e-05	0.00010311	0	0.000304172	8.31818e-05	0.00015032	0.000458983	0.000117196	0.000152751	0.00010311	0	0.000378085	0.000280627
ETV6	ETV6	protein_coding	LOF	AD	Inherited bleeding disorders	1.182	Blood/Immune	Inherited bleeding disorders (AD;LOF),Bleeding and platelet disorders (AD;LOF),Cytopenia - NOT Fanconi anaemia (AD;LOF),Haematological malignancies for rare disease (AD;LOF),Haematological malignancies cancer susceptibility (AD;LOF),Inherited predisposition to acute myeloid leukaemia (AML) (AD;LOF),Inherited susceptibility to acute lymphoblastoid leukaemia (ALL) (AD;LOF)	Thrombocytopenia 5 (AD;LOF)	0	0	0	2.51902e-05	0	0	5.39696e-06	1.16374e-05	0	0	3.82614e-05	2.51902e-05	0	0	2.70204e-05	4.64591e-05	0	2.23594e-05	3.82614e-05	0.000252133	3.74623e-05	0.000520291	7.29091e-05	4.64591e-05
ETV6	ETV6	protein_coding	LOF	AD	Bleeding and platelet disorders	4.2	Blood/Immune	Inherited bleeding disorders (AD;LOF),Bleeding and platelet disorders (AD;LOF),Cytopenia - NOT Fanconi anaemia (AD;LOF),Haematological malignancies for rare disease (AD;LOF),Haematological malignancies cancer susceptibility (AD;LOF),Inherited predisposition to acute myeloid leukaemia (AML) (AD;LOF),Inherited susceptibility to acute lymphoblastoid leukaemia (ALL) (AD;LOF)	Thrombocytopenia 5 (AD;LOF)	0	0	0	2.51902e-05	0	0	5.39696e-06	1.16374e-05	0	0	3.82614e-05	2.51902e-05	0	0	2.70204e-05	4.64591e-05	0	2.23594e-05	3.82614e-05	0.000252133	3.74623e-05	0.000520291	7.29091e-05	4.64591e-05
ETV6	ETV6	protein_coding	LOF	AD	Cytopenia - NOT Fanconi anaemia	4.28	Blood/Immune	Inherited bleeding disorders (AD;LOF),Bleeding and platelet disorders (AD;LOF),Cytopenia - NOT Fanconi anaemia (AD;LOF),Haematological malignancies for rare disease (AD;LOF),Haematological malignancies cancer susceptibility (AD;LOF),Inherited predisposition to acute myeloid leukaemia (AML) (AD;LOF),Inherited susceptibility to acute lymphoblastoid leukaemia (ALL) (AD;LOF)	Thrombocytopenia 5 (AD;LOF)	0	0	0	2.51902e-05	0	0	5.39696e-06	1.16374e-05	0	0	3.82614e-05	2.51902e-05	0	0	2.70204e-05	4.64591e-05	0	2.23594e-05	3.82614e-05	0.000252133	3.74623e-05	0.000520291	7.29091e-05	4.64591e-05
GATA2	GATA2	protein_coding	LOF	AD	COVID-19 research	1.146	Blood/Immune	COVID-19 research (AD;LOF),Primary immunodeficiency or monogenic inflammatory bowel disease (AD;LOF),Cytopenias and congenital anaemias (AD;LOF),Cytopenia - NOT Fanconi anaemia (AD;LOF),Fetal anomalies (AD;LOF),DDG2P (AD;LOF),Haematological malignancies for rare disease (AD;LOF),Haematological malignancies cancer susceptibility (AD;LOF),Inherited predisposition to acute myeloid leukaemia (AML) (A…	Emberger syndrome (AD;LOF), Immunodeficiency 21 (AD;LOF), {Leukemia, acute myeloid, susceptibility to} (AD;LOF)	0	2.23594e-05	0	0	0	0	5.39565e-06	0	0	4.47197e-05	7.70632e-05	5.03804e-05	1.87561e-05	0	2.60872e-05	1.19355e-05	0	6.70791e-05	7.70632e-05	7.55706e-05	3.76948e-05	0.000520111	5.40273e-05	7.04701e-05
GATA2	GATA2	protein_coding	LOF	AD	Primary immunodeficiency or monogenic inflammatory bowel disease	8.75	Blood/Immune	COVID-19 research (AD;LOF),Primary immunodeficiency or monogenic inflammatory bowel disease (AD;LOF),Cytopenias and congenital anaemias (AD;LOF),Cytopenia - NOT Fanconi anaemia (AD;LOF),Fetal anomalies (AD;LOF),DDG2P (AD;LOF),Haematological malignancies for rare disease (AD;LOF),Haematological malignancies cancer susceptibility (AD;LOF),Inherited predisposition to acute myeloid leukaemia (AML) (A…	Emberger syndrome (AD;LOF), Immunodeficiency 21 (AD;LOF), {Leukemia, acute myeloid, susceptibility to} (AD;LOF)	0	2.23594e-05	0	0	0	0	5.39565e-06	0	0	4.47197e-05	7.70632e-05	5.03804e-05	1.87561e-05	0	2.60872e-05	1.19355e-05	0	6.70791e-05	7.70632e-05	7.55706e-05	3.76948e-05	0.000520111	5.40273e-05	7.04701e-05
GATA2	GATA2	protein_coding	LOF	AD	Cytopenias and congenital anaemias	1.123	Blood/Immune	COVID-19 research (AD;LOF),Primary immunodeficiency or monogenic inflammatory bowel disease (AD;LOF),Cytopenias and congenital anaemias (AD;LOF),Cytopenia - NOT Fanconi anaemia (AD;LOF),Fetal anomalies (AD;LOF),DDG2P (AD;LOF),Haematological malignancies for rare disease (AD;LOF),Haematological malignancies cancer susceptibility (AD;LOF),Inherited predisposition to acute myeloid leukaemia (AML) (A…	Emberger syndrome (AD;LOF), Immunodeficiency 21 (AD;LOF), {Leukemia, acute myeloid, susceptibility to} (AD;LOF)	0	2.23594e-05	0	0	0	0	5.39565e-06	0	0	4.47197e-05	7.70632e-05	5.03804e-05	1.87561e-05	0	2.60872e-05	1.19355e-05	0	6.70791e-05	7.70632e-05	7.55706e-05	3.76948e-05	0.000520111	5.40273e-05	7.04701e-05
GATA2	GATA2	protein_coding	LOF	AD	Cytopenia - NOT Fanconi anaemia	4.28	Blood/Immune	COVID-19 research (AD;LOF),Primary immunodeficiency or monogenic inflammatory bowel disease (AD;LOF),Cytopenias and congenital anaemias (AD;LOF),Cytopenia - NOT Fanconi anaemia (AD;LOF),Fetal anomalies (AD;LOF),DDG2P (AD;LOF),Haematological malignancies for rare disease (AD;LOF),Haematological malignancies cancer susceptibility (AD;LOF),Inherited predisposition to acute myeloid leukaemia (AML) (A…	Emberger syndrome (AD;LOF), Immunodeficiency 21 (AD;LOF), {Leukemia, acute myeloid, susceptibility to} (AD;LOF)	0	2.23594e-05	0	0	0	0	5.39565e-06	0	0	4.47197e-05	7.70632e-05	5.03804e-05	1.87561e-05	0	2.60872e-05	1.19355e-05	0	6.70791e-05	7.70632e-05	7.55706e-05	3.76948e-05	0.000520111	5.40273e-05	7.04701e-05
GFI1	GFI1	protein_coding	LOF	AD	COVID-19 research	1.146	Blood/Immune	COVID-19 research (AD;LOF),Primary immunodeficiency or monogenic inflammatory bowel disease (AD;LOF),Cytopenias and congenital anaemias (AD;LOF),Cytopenia - NOT Fanconi anaemia (AD;LOF)	Neutropenia, severe congenital 2, autosomal dominant (AD;LOF)	0	0	0	0	0	0	0	0	0	2.23594e-05	0	5.33315e-05	1.95871e-05	0	4.77608e-05	5.93291e-05	0.000134402	6.72175e-05	0	0.000204493	6.43159e-05	0	0.000108952	0.00015625
GFI1	GFI1	protein_coding	LOF	AD	Primary immunodeficiency or monogenic inflammatory bowel disease	8.75	Blood/Immune	COVID-19 research (AD;LOF),Primary immunodeficiency or monogenic inflammatory bowel disease (AD;LOF),Cytopenias and congenital anaemias (AD;LOF),Cytopenia - NOT Fanconi anaemia (AD;LOF)	Neutropenia, severe congenital 2, autosomal dominant (AD;LOF)	0	0	0	0	0	0	0	0	0	2.23594e-05	0	5.33315e-05	1.95871e-05	0	4.77608e-05	5.93291e-05	0.000134402	6.72175e-05	0	0.000204493	6.43159e-05	0	0.000108952	0.00015625
GFI1	GFI1	protein_coding	LOF	AD	Cytopenias and congenital anaemias	1.123	Blood/Immune	COVID-19 research (AD;LOF),Primary immunodeficiency or monogenic inflammatory bowel disease (AD;LOF),Cytopenias and congenital anaemias (AD;LOF),Cytopenia - NOT Fanconi anaemia (AD;LOF)	Neutropenia, severe congenital 2, autosomal dominant (AD;LOF)	0	0	0	0	0	0	0	0	0	2.23594e-05	0	5.33315e-05	1.95871e-05	0	4.77608e-05	5.93291e-05	0.000134402	6.72175e-05	0	0.000204493	6.43159e-05	0	0.000108952	0.00015625
GFI1	GFI1	protein_coding	LOF	AD	Cytopenia - NOT Fanconi anaemia	4.28	Blood/Immune	COVID-19 research (AD;LOF),Primary immunodeficiency or monogenic inflammatory bowel disease (AD;LOF),Cytopenias and congenital anaemias (AD;LOF),Cytopenia - NOT Fanconi anaemia (AD;LOF)	Neutropenia, severe congenital 2, autosomal dominant (AD;LOF)	0	0	0	0	0	0	0	0	0	2.23594e-05	0	5.33315e-05	1.95871e-05	0	4.77608e-05	5.93291e-05	0.000134402	6.72175e-05	0	0.000204493	6.43159e-05	0	0.000108952	0.00015625
HBA1	HBA1	protein_coding	LOF	AD	Hereditary Erythrocytosis	2.13	Blood/Immune	Hereditary Erythrocytosis (AD;LOF),Fetal hydrops (AR;LOF),Fetal anomalies (AR;LOF),Cytopenias and congenital anaemias (Both;LOF),Rare anaemia (Both;LOF),Sickle cell, thalassaemia and other haemoglobinopathies trait or carrier testing (Both;LOF),Sickle cell, thalassaemia and other haemoglobinopathies (Both;LOF)	Erythrocytosis, familial, 7 (AD;LOF), Heinz body anemias, alpha- (AD;LOF), Methemoglobinemia, alpha type (AD;LOF)	0	0	0	0	0	0	0	0	0	0	0	0	0	0	0	0	0	0	0	0	0	0	0	0
HBA2	HBA2	protein_coding	LOF	AD	Hereditary Erythrocytosis	2.13	Blood/Immune	Hereditary Erythrocytosis (AD;LOF),Fetal hydrops (AR;LOF),Fetal anomalies (AR;LOF),Cytopenias and congenital anaemias (Both;LOF),Rare anaemia (Both;LOF),Sickle cell, thalassaemia and other haemoglobinopathies trait or carrier testing (Both;LOF),Sickle cell, thalassaemia and other haemoglobinopathies (Both;LOF)	Erythrocytosis, familial, 7 (AD;LOF), Heinz body anemia (AD;LOF)	0	0.000135902	0	0.000386794	0	0.0021747	6.58108e-06	0.000500158	9.5657e-05	0.000158286	0	0.000689169	2.12116e-05	0.00435345	2.39103e-05	0.0015454	0.000158487	0.000180668	0	0.000689169	2.12116e-05	0.00435345	4.1097e-05	0.00159235
HBB	HBB	protein_coding	LOF	AD	Hereditary Erythrocytosis	2.13	Blood/Immune	Hereditary Erythrocytosis (AD;LOF),Cytopenias and congenital anaemias (Both;LOF),Rare anaemia (Both;LOF),Sickle cell, thalassaemia and other haemoglobinopathies trait or carrier testing (Both;LOF),Sickle cell, thalassaemia and other haemoglobinopathies (Both;LOF)	Delta-beta thalassemia (AD;LOF), Erythrocytosis, familial, 6 (AD;LOF), Heinz body anemia (AD;LOF), Hereditary persistence of fetal hemoglobin (AD;LOF), Methemoglobinemia, beta type (AD;LOF), Thalassemia-beta, dominant inclusion-body (AD;LOF), Sickle cell disease (AR;LOF)	0.0739834	0.0033096	0.000114846	0.00226726	9.35979e-05	0.0154819	0.000756779	0.0163844	0.07472	0.00340044	0.000153107	0.00234288	0.00338837	0.0161757	0.000827353	0.0197488	0.0751845	0.00375819	0.0185568	0.00259481	0.00340709	0.0165226	0.00099613	0.0199111
HBD	HBD	protein_coding	LOF	AD	Rare anaemia	3.13	Blood/Immune	Rare anaemia (AD;LOF)	.	2.98846e-05	0	0	2.51965e-05	0	0	5.21705e-05	2.31911e-05	0.000179281	0	0	7.55744e-05	0	0.000520231	8.18542e-05	0.000139132	0.000687247	0.00120763	0.00734619	7.55744e-05	0.00131037	0.00606808	0.00199606	0.00433626
HBG1	HBG1	protein_coding	LOF	AD	Rare anaemia	3.13	Blood/Immune	Rare anaemia (AD;LOF),Sickle cell, thalassaemia and other haemoglobinopathies trait or carrier testing (AD;LOF),Sickle cell, thalassaemia and other haemoglobinopathies (AD;LOF)	Fetal hemoglobin quantitative trait locus 1 (AD;LOF)	0	0	0	0	0	0	0	0	0	0	0	0	0	0	0	0	0	2.23594e-05	0	0.000125951	0.000112322	0	0.000103078	1.15931e-05
HBG2	HBG2	protein_coding	LOF	AD	Rare anaemia	3.13	Blood/Immune	Rare anaemia (AD;LOF),Sickle cell, thalassaemia and other haemoglobinopathies trait or carrier testing (AD;LOF),Sickle cell, thalassaemia and other haemoglobinopathies (AD;LOF)	Cyanosis, transient neonatal (AD;LOF), Fetal hemoglobin quantitative trait locus 1 (AD;LOF)	0	0	0	0	0	0	0	0	0	0	0	0	0	0	0	0	0	0	0	0	0	0	0	0
HOXA11	HOXA11	protein_coding	LOF	AD	Inherited bleeding disorders	1.182	Blood/Immune	Inherited bleeding disorders (AD;LOF)	Radioulnar synostosis with amegakaryocytic thrombocytopenia 1 (AD;LOF)	0	0	0	0	0	0	8.99339e-07	0	5.97407e-05	2.23594e-05	0	7.69956e-05	3.7449e-05	0	3.0092e-05	0	0.000119736	2.23594e-05	3.83142e-05	0.000127437	7.49746e-05	0.000346741	0.000122251	6.95849e-05
HRG	HRG	protein_coding	LOF	AD	Inherited bleeding disorders	1.182	Blood/Immune	Inherited bleeding disorders (AD;LOF),Thrombophilia with a likely monogenic cause (AD;LOF)	Thrombophilia 11 due to HRG deficiency (AD;LOF)	0	0	0	0	0	0	0	0	0.00550042	0.00055915	0	0.00467558	1.8721e-05	0.00278025	5.17903e-05	0.000127589	0.00586309	0.000671119	0	0.00470085	0.000336954	0.00295768	0.000222967	0.000301947
HRG	HRG	protein_coding	LOF	AD	Thrombophilia with a likely monogenic cause	2.7	Blood/Immune	Inherited bleeding disorders (AD;LOF),Thrombophilia with a likely monogenic cause (AD;LOF)	Thrombophilia 11 due to HRG deficiency (AD;LOF)	0	0	0	0	0	0	0	0	0.00550042	0.00055915	0	0.00467558	1.8721e-05	0.00278025	5.17903e-05	0.000127589	0.00586309	0.000671119	0	0.00470085	0.000336954	0.00295768	0.000222967	0.000301947
HSPA9	HSPA9	protein_coding	LOF	AD	Rare anaemia	3.13	Blood/Immune	Rare anaemia (AD;LOF),Fetal anomalies (AR;LOF),Deafness and congenital structural abnormalities (AR;LOF),Possible mitochondrial disorder - nuclear genes (AR;LOF),Likely inborn error of metabolism (AR;LOF)	Anemia, sideroblastic, 4 (AD;LOF), Even-plus syndrome (AR;LOF)	0.000179394	4.47247e-05	7.65638e-05	0.000100801	0.000149891	0.00017337	0.000185484	9.27829e-05	0.000329008	0.000469684	0.000153098	0.000755753	0.000262443	0.000520111	0.000417657	0.000266708	0.000418698	0.000693289	0.000191366	0.00125964	0.000431156	0.00260164	0.000918017	0.00224961
IKZF1	IKZF1	protein_coding	LOF	AD	COVID-19 research	1.146	Blood/Immune	COVID-19 research (AD;LOF),Primary immunodeficiency or monogenic inflammatory bowel disease (AD;LOF),Haematological malignancies cancer susceptibility (AD;LOF)	Immunodeficiency, common variable, 13 (AD;LOF)	0	0	0	0	0	0	8.99421e-07	0	0	0	0	0	1.87301e-05	0	2.24965e-05	3.47864e-05	2.98686e-05	0	7.69221e-05	5.03829e-05	9.70786e-05	0	6.38794e-05	3.47864e-05
IKZF1	IKZF1	protein_coding	LOF	AD	Primary immunodeficiency or monogenic inflammatory bowel disease	8.75	Blood/Immune	COVID-19 research (AD;LOF),Primary immunodeficiency or monogenic inflammatory bowel disease (AD;LOF),Haematological malignancies cancer susceptibility (AD;LOF)	Immunodeficiency, common variable, 13 (AD;LOF)	0	0	0	0	0	0	8.99421e-07	0	0	0	0	0	1.87301e-05	0	2.24965e-05	3.47864e-05	2.98686e-05	0	7.69221e-05	5.03829e-05	9.70786e-05	0	6.38794e-05	3.47864e-05
IKZF5	IKZF5	protein_coding	LOF	AD	Inherited bleeding disorders	1.182	Blood/Immune	Inherited bleeding disorders (AD;LOF),Bleeding and platelet disorders (AD;LOF)	Thrombocytopenia, autosomal dominant, 7 (AD;LOF)	0	0	0	0	0	0	0	0	0	6.77966e-05	0.000115228	0	1.87371e-05	0	7.74095e-05	4.67366e-05	0.000119512	0.000761091	0.000115228	0	3.77096e-05	0	0.000125095	8.15435e-05
IKZF5	IKZF5	protein_coding	LOF	AD	Bleeding and platelet disorders	4.2	Blood/Immune	Inherited bleeding disorders (AD;LOF),Bleeding and platelet disorders (AD;LOF)	Thrombocytopenia, autosomal dominant, 7 (AD;LOF)	0	0	0	0	0	0	0	0	0	6.77966e-05	0.000115228	0	1.87371e-05	0	7.74095e-05	4.67366e-05	0.000119512	0.000761091	0.000115228	0	3.77096e-05	0	0.000125095	8.15435e-05
KCNN4	KCNN4	protein_coding	LOF	AD	Rare anaemia	3.13	Blood/Immune	Rare anaemia (AD;LOF)	Dehydrated hereditary stomatocytosis 2 (AD;LOF)	0	0	0	0	0	0	0	0	5.99416e-05	0.00028176	3.82643e-05	0.000153098	0.000279424	0	0.000153214	0.000221842	0.000179416	0.000483049	0.000344426	0.000153098	0.000298285	0	0.00023319	0.000233436
KIF23	KIF23	protein_coding	LOF	AD	Cytopenias and congenital anaemias	1.123	Blood/Immune	Cytopenias and congenital anaemias (AD;LOF),Rare anaemia (AD;LOF)	Anemia, congenital dyserythropoietic, type IIIA (AD;LOF)	0	0	0	0	0	0	0	0	6.04328e-05	0.000198262	3.83171e-05	2.60064e-05	5.62641e-05	0	3.54144e-05	0.000133116	0.000210104	0.000562628	3.83171e-05	0.000127795	0.000600033	0.000174338	0.000577829	0.000365932
KIF23	KIF23	protein_coding	LOF	AD	Rare anaemia	3.13	Blood/Immune	Cytopenias and congenital anaemias (AD;LOF),Rare anaemia (AD;LOF)	Anemia, congenital dyserythropoietic, type IIIA (AD;LOF)	0	0	0	0	0	0	0	0	6.04328e-05	0.000198262	3.83171e-05	2.60064e-05	5.62641e-05	0	3.54144e-05	0.000133116	0.000210104	0.000562628	3.83171e-05	0.000127795	0.000600033	0.000174338	0.000577829	0.000365932
KMT2D	KMT2D	protein_coding	LOF	AD	COVID-19 research	1.146	Blood/Immune	COVID-19 research (AD;LOF),Primary immunodeficiency or monogenic inflammatory bowel disease (AD;LOF),Kabuki syndrome (AD;LOF),IUGR and IGF abnormalities (AD;LOF),Fetal hydrops (AD;LOF),Fetal anomalies (AD;LOF),DDG2P (AD;LOF),Intestinal failure or congenital diarrhoea (AD;LOF),Deafness and congenital structural abnormalities (AD;LOF),Congenital hyperinsulinism (AD;LOF),Anophthalmia or microphthalm…	Branchial arch abnormalities, choanal atresia, athelia, hearing loss, and hypothyroidism syndrome (AD;LOF), Kabuki syndrome 1 (AD;LOF)	0	0.000139882	0.000127051	0	0.00015519	0	6.55417e-05	4.06794e-05	0.000153555	0.000375024	0.000280616	0.000130383	0.000387046	0.000189753	0.000233248	0.00029575	0.000273093	0.0020285	0.000571624	0.000524067	0.000544139	0.000189753	0.000486895	0.000711007
KMT2D	KMT2D	protein_coding	LOF	AD	Primary immunodeficiency or monogenic inflammatory bowel disease	8.75	Blood/Immune	COVID-19 research (AD;LOF),Primary immunodeficiency or monogenic inflammatory bowel disease (AD;LOF),Kabuki syndrome (AD;LOF),IUGR and IGF abnormalities (AD;LOF),Fetal hydrops (AD;LOF),Fetal anomalies (AD;LOF),DDG2P (AD;LOF),Intestinal failure or congenital diarrhoea (AD;LOF),Deafness and congenital structural abnormalities (AD;LOF),Congenital hyperinsulinism (AD;LOF),Anophthalmia or microphthalm…	Branchial arch abnormalities, choanal atresia, athelia, hearing loss, and hypothyroidism syndrome (AD;LOF), Kabuki syndrome 1 (AD;LOF)	0	0.000139882	0.000127051	0	0.00015519	0	6.55417e-05	4.06794e-05	0.000153555	0.000375024	0.000280616	0.000130383	0.000387046	0.000189753	0.000233248	0.00029575	0.000273093	0.0020285	0.000571624	0.000524067	0.000544139	0.000189753	0.000486895	0.000711007
MECOM	MECOM	protein_coding	LOF	AD	Inherited bleeding disorders	1.182	Blood/Immune	Inherited bleeding disorders (AD;LOF),Primary immunodeficiency or monogenic inflammatory bowel disease (AD;LOF),Bleeding and platelet disorders (AD;LOF),Cytopenia - NOT Fanconi anaemia (AD;LOF),Fetal anomalies (AD;LOF),DDG2P (AD;LOF),Limb disorders (AD;LOF)	Radioulnar synostosis with amegakaryocytic thrombocytopenia 2 (AD;LOF)	0	0	0	0	1.87336e-05	0	3.60936e-06	0	0.000151682	0	0	0	1.87336e-05	0	5.32147e-05	2.32313e-05	0.00030112	0.000292425	7.65404e-05	0.000151462	7.5208e-05	0.000173611	0.000125234	0.00038305
MPL	MPL	protein_coding	LOF	AD	Thrombocythaemia	1.6	Blood/Immune	Thrombocythaemia (AD;LOF),Inherited bleeding disorders (AR;LOF),Cytopenias and congenital anaemias (AR;LOF),Bleeding and platelet disorders (AR;LOF),Cytopenia - NOT Fanconi anaemia (AR;LOF)	Thrombocythemia 2 (AD;LOF), Amegakaryocytic thrombocytopenia, congenital, 1 (AR;LOF)	0.000453941	0.000581343	0.00788482	0.000579346	0.000227207	0.00520111	0.00143646	0.000208682	0.000692889	0.000766566	0.00796134	0.000760526	0.000268895	0.00573167	0.00180792	0.00192546	0.00475751	0.00153014	0.00796134	0.000836092	0.00108022	0.00590504	0.00240211	0.00226263
MYH9	MYH9	protein_coding	LOF	AD	Inherited bleeding disorders	1.182	Blood/Immune	Inherited bleeding disorders (AD;LOF),Bleeding and platelet disorders (AD;LOF),Fetal anomalies (AD;LOF),DDG2P (AD;LOF),Monogenic hearing loss (AD;LOF),Bilateral congenital or childhood onset cataracts (AD;LOF),Unexplained kidney failure in young people (AD;LOF),Haematuria (AD;LOF),Proteinuric renal disease (AD;LOF)	Deafness, autosomal dominant 17 (AD;LOF), Macrothrombocytopenia and granulocyte inclusions with or without nephritis or sensorineural hearing loss (AD;LOF)	0	0	0	0	0	0	8.094e-06	1.1598e-05	8.96254e-05	0.000201266	0.000115228	0.000226703	0.000155736	0.000348257	0.000121484	0.000510234	0.000716889	0.00203598	0.000268274	0.00246918	0.000608321	0.00086897	0.000817571	0.00233094
MYH9	MYH9	protein_coding	LOF	AD	Bleeding and platelet disorders	4.2	Blood/Immune	Inherited bleeding disorders (AD;LOF),Bleeding and platelet disorders (AD;LOF),Fetal anomalies (AD;LOF),DDG2P (AD;LOF),Monogenic hearing loss (AD;LOF),Bilateral congenital or childhood onset cataracts (AD;LOF),Unexplained kidney failure in young people (AD;LOF),Haematuria (AD;LOF),Proteinuric renal disease (AD;LOF)	Deafness, autosomal dominant 17 (AD;LOF), Macrothrombocytopenia and granulocyte inclusions with or without nephritis or sensorineural hearing loss (AD;LOF)	0	0	0	0	0	0	8.094e-06	1.1598e-05	8.96254e-05	0.000201266	0.000115228	0.000226703	0.000155736	0.000348257	0.000121484	0.000510234	0.000716889	0.00203598	0.000268274	0.00246918	0.000608321	0.00086897	0.000817571	0.00233094
NBEA	NBEA	protein_coding	LOF	AD	Inherited bleeding disorders	1.182	Blood/Immune	Inherited bleeding disorders (AD;LOF),DDG2P (AD;LOF),Early onset or syndromic epilepsy (AD;LOF),Intellectual disability (AD;LOF)	Neurodevelopmental disorder with or without early-onset generalized epilepsy (AD;LOF)	6.66001e-05	7.88305e-05	3.98724e-05	2.53485e-05	0	0	6.3907e-06	2.32439e-05	0.000249914	0.000267853	0.000116953	0.000233247	9.61696e-05	0	0.000118358	0.000266544	0.000953463	0.000761546	0.000314524	0.000672146	0.000247374	0.000532293	0.000540812	0.00111994
NCSTN	NCSTN	protein_coding	LOF	AD	COVID-19 research	1.146	Blood/Immune	COVID-19 research (AD;LOF),Familial hidradenitis suppurativa (AD;LOF),Rare genetic inflammatory skin disorders (AD;LOF)	Acne inversa, familial, 1 (AD;LOF)	0	0	0	0	0	0	7.19691e-06	1.15931e-05	0	2.23594e-05	0	0	5.61601e-05	0	2.88034e-05	2.31863e-05	0.000687034	0.000223595	0	7.56201e-05	0.000112319	0.00017337	8.73052e-05	0.000220313
NFKB1	NFKB1	protein_coding	LOF	AD	COVID-19 research	1.146	Blood/Immune	COVID-19 research (AD;LOF),Primary immunodeficiency or monogenic inflammatory bowel disease (AD;LOF),Respiratory ciliopathies including non-CF bronchiectasis (AD;LOF)	Immunodeficiency, common variable, 12 (AD;LOF)	0	0	0	0	0	0	2.70239e-06	0	0.000150333	4.47367e-05	3.90076e-05	7.56596e-05	1.87892e-05	0	4.14665e-05	0.000105067	0.000271326	0.000223787	3.90076e-05	0.000177129	3.75088e-05	0.000173611	8.91666e-05	0.000151499
NFKB1	NFKB1	protein_coding	LOF	AD	Primary immunodeficiency or monogenic inflammatory bowel disease	8.75	Blood/Immune	COVID-19 research (AD;LOF),Primary immunodeficiency or monogenic inflammatory bowel disease (AD;LOF),Respiratory ciliopathies including non-CF bronchiectasis (AD;LOF)	Immunodeficiency, common variable, 12 (AD;LOF)	0	0	0	0	0	0	2.70239e-06	0	0.000150333	4.47367e-05	3.90076e-05	7.56596e-05	1.87892e-05	0	4.14665e-05	0.000105067	0.000271326	0.000223787	3.90076e-05	0.000177129	3.75088e-05	0.000173611	8.91666e-05	0.000151499
NFKB2	NFKB2	protein_coding	LOF	AD	COVID-19 research	1.146	Blood/Immune	COVID-19 research (AD;LOF),Primary immunodeficiency or monogenic inflammatory bowel disease (AD;LOF),Respiratory ciliopathies including non-CF bronchiectasis (AD;LOF),Ectodermal dysplasia (AD;LOF),Ectodermal dysplasia without a known gene mutation (AD;LOF)	Immunodeficiency, common variable, 10 (AD;LOF)	0	0	0	0	0	0	9.06937e-07	0	0	2.23774e-05	0	0	0	0	7.20427e-06	0	0	4.47437e-05	0	0	0	0	1.53132e-05	0
NFKB2	NFKB2	protein_coding	LOF	AD	Primary immunodeficiency or monogenic inflammatory bowel disease	8.75	Blood/Immune	COVID-19 research (AD;LOF),Primary immunodeficiency or monogenic inflammatory bowel disease (AD;LOF),Respiratory ciliopathies including non-CF bronchiectasis (AD;LOF),Ectodermal dysplasia (AD;LOF),Ectodermal dysplasia without a known gene mutation (AD;LOF)	Immunodeficiency, common variable, 10 (AD;LOF)	0	0	0	0	0	0	9.06937e-07	0	0	2.23774e-05	0	0	0	0	7.20427e-06	0	0	4.47437e-05	0	0	0	0	1.53132e-05	0
NLRP12	NLRP12	protein_coding	LOF	AD	COVID-19 research	1.146	Blood/Immune	COVID-19 research (AD;LOF),Primary immunodeficiency or monogenic inflammatory bowel disease (AD;LOF),Monogenic hearing loss (AD;LOF),Periodic fever syndromes (AD;LOF),Autoinflammatory disorders (AD;LOF)	Familial cold autoinflammatory syndrome 2 (AD;LOF)	0.00176228	0.000268312	0	0.000176322	0	0.000888778	3.61036e-05	0.000336418	0.00376353	0.00120742	0	0.00191446	0.000131621	0.00383625	0.001448	0.00147259	0.00681048	0.00134157	0	0.00199004	0.000131621	0.00383625	0.00150555	0.00352458
NLRP12	NLRP12	protein_coding	LOF	AD	Primary immunodeficiency or monogenic inflammatory bowel disease	8.75	Blood/Immune	COVID-19 research (AD;LOF),Primary immunodeficiency or monogenic inflammatory bowel disease (AD;LOF),Monogenic hearing loss (AD;LOF),Periodic fever syndromes (AD;LOF),Autoinflammatory disorders (AD;LOF)	Familial cold autoinflammatory syndrome 2 (AD;LOF)	0.00176228	0.000268312	0	0.000176322	0	0.000888778	3.61036e-05	0.000336418	0.00376353	0.00120742	0	0.00191446	0.000131621	0.00383625	0.001448	0.00147259	0.00681048	0.00134157	0	0.00199004	0.000131621	0.00383625	0.00150555	0.00352458
NOD2	NOD2	protein_coding	LOF	AD	COVID-19 research	1.146	Blood/Immune	COVID-19 research (AD;LOF),Primary immunodeficiency or monogenic inflammatory bowel disease (AD;LOF),Periodic fever syndromes (AD;LOF),Autoinflammatory disorders (AD;LOF),Rare genetic inflammatory skin disorders (AD;LOF)	Blau syndrome (AD;LOF)	3.02517e-05	2.23614e-05	0	0	0	0	2.00635e-05	3.48525e-05	0.00266039	0.0083671	0.032456	0.000453455	0.0152225	0.00329879	0.0218236	0.00184382	0.00280974	0.00926149	0.0324942	0.000730533	0.0153358	0.00419719	0.0220179	0.0020989
NOD2	NOD2	protein_coding	LOF	AD	Primary immunodeficiency or monogenic inflammatory bowel disease	8.75	Blood/Immune	COVID-19 research (AD;LOF),Primary immunodeficiency or monogenic inflammatory bowel disease (AD;LOF),Periodic fever syndromes (AD;LOF),Autoinflammatory disorders (AD;LOF),Rare genetic inflammatory skin disorders (AD;LOF)	Blau syndrome (AD;LOF)	3.02517e-05	2.23614e-05	0	0	0	0	2.00635e-05	3.48525e-05	0.00266039	0.0083671	0.032456	0.000453455	0.0152225	0.00329879	0.0218236	0.00184382	0.00280974	0.00926149	0.0324942	0.000730533	0.0153358	0.00419719	0.0220179	0.0020989
PLAT	PLAT	protein_coding	LOF	AD	Inherited bleeding disorders	1.182	Blood/Immune	Inherited bleeding disorders (AD;LOF)	.	0	0	0	0	0	0	0	0	0.000181012	0.00018685	7.84055e-05	0.000125974	0.000134618	0.00017343	0.000125663	0.000106496	0.000690103	0.000321023	0.000154955	0.000378404	0.000228305	0.000704624	0.000312791	0.000386106
PLG	PLG	protein_coding	LOF	AD	Primary immunodeficiency or monogenic inflammatory bowel disease	8.75	Blood/Immune	Primary immunodeficiency or monogenic inflammatory bowel disease (AD;LOF),Thrombophilia with a likely monogenic cause (AR;LOF),Fetal anomalies (AR;LOF),Hydrocephalus (AR;LOF)	Angioedema, hereditary, 4 (AD;LOF), Dysplasminogenemia (AR;LOF), Plasminogen deficiency, type I (AR;LOF)	0	0	0	2.53216e-05	0	0	6.3363e-06	0	2.98811e-05	2.23684e-05	3.83083e-05	0.000201662	9.36084e-05	0	8.11463e-05	5.8002e-05	0.000836722	0.00268372	0.000229709	0.00032762	0.000842394	0.000347708	0.00672631	0.000220582
POLR3A	POLR3A	protein_coding	LOF	AD	COVID-19 research	1.146	Blood/Immune	COVID-19 research (AD;LOF),Fetal anomalies (AR;LOF),DDG2P (AR;LOF),White matter disorders and cerebral calcification - narrow panel (AR;LOF),Ataxia and cerebellar anomalies - narrow panel (AR;LOF),Adult onset leukodystrophy (AR;LOF),Hereditary ataxia (AR;LOF),Inherited white matter disorders (AR;LOF),Hereditary spastic paraplegia (AR;LOF),Childhood onset hereditary spastic paraplegia (AR;LOF),Adu…	Leukodystrophy, hypomyelinating, 7, with or without oligodontia and/or hypogonadotropic hypogonadism (AR;LOF), Wiedemann-Rautenstrauch syndrome (AR;LOF)	0.000627331	0.00159056	0.000573924	0.000430018	0.000450332	0.00208111	0.00356089	0.00125235	0.00137452	0.0024854	0.000729042	0.00168958	0.00320768	0.00262125	0.0042412	0.00248744	0.00248001	0.00389435	0.000920375	0.00347868	0.0033611	0.00262125	0.00475934	0.00304546
POMP	POMP	protein_coding	LOF	AD	COVID-19 research	1.146	Blood/Immune	COVID-19 research (AD;LOF),Primary immunodeficiency or monogenic inflammatory bowel disease (AD;LOF),Palmoplantar keratoderma and erythrokeratodermas (AR;LOF),Ichthyosis and erythrokeratoderma (AR;LOF),Palmoplantar keratodermas (AR;LOF)	Proteasome-associated autoinflammatory syndrome 2 (AD;LOF), Keratosis linearis with ichthyosis congenita and sclerosing keratoderma (AR;LOF)	0	0	0	0	0	0	0	0	3.0447e-05	6.86505e-05	3.89226e-05	0	3.77415e-05	0	3.86299e-05	2.42622e-05	3.0447e-05	6.86505e-05	3.89226e-05	0	3.77415e-05	0.000176056	5.14989e-05	2.42622e-05
POMP	POMP	protein_coding	LOF	AD	Primary immunodeficiency or monogenic inflammatory bowel disease	8.75	Blood/Immune	COVID-19 research (AD;LOF),Primary immunodeficiency or monogenic inflammatory bowel disease (AD;LOF),Palmoplantar keratoderma and erythrokeratodermas (AR;LOF),Ichthyosis and erythrokeratoderma (AR;LOF),Palmoplantar keratodermas (AR;LOF)	Proteasome-associated autoinflammatory syndrome 2 (AD;LOF), Keratosis linearis with ichthyosis congenita and sclerosing keratoderma (AR;LOF)	0	0	0	0	0	0	0	0	3.0447e-05	6.86505e-05	3.89226e-05	0	3.77415e-05	0	3.86299e-05	2.42622e-05	3.0447e-05	6.86505e-05	3.89226e-05	0	3.77415e-05	0.000176056	5.14989e-05	2.42622e-05
PSENEN	PSENEN	protein_coding	LOF	AD	COVID-19 research	1.146	Blood/Immune	COVID-19 research (AD;LOF),Familial hidradenitis suppurativa (AD;LOF),Pigmentary skin disorders (AD;LOF),Rare genetic inflammatory skin disorders (AD;LOF)	Acne inversa, familial, 2, with or without Dowling-Degos disease (AD;LOF)	0	0	0	0	0	0	0	0	0	2.23614e-05	0	0	0	0	1.79858e-06	2.31863e-05	0	2.23614e-05	7.65228e-05	0	3.79147e-05	0	2.60827e-05	2.31863e-05
PTEN	PTEN	protein_coding	LOF	AD	COVID-19 research	1.146	Blood/Immune	COVID-19 research (AD;LOF),Segmental overgrowth disorders - Deep sequencing (AD;LOF),DDG2P (AD;LOF),Familial breast cancer (AD;LOF),Inherited non-medullary thyroid cancer (AD;LOF),Genodermatoses with malignancies (AD;LOF),Colorectal cancer pertinent cancer susceptibility (AD;LOF),Endometrial cancer pertinent cancer susceptibility (AD;LOF),Renal cancer pertinent cancer susceptibility (AD;LOF),Adul…	{Glioma susceptibility 2} (AD;LOF), {Meningioma} (AD;LOF), Cowden syndrome 1 (AD;LOF), Lhermitte-Duclos disease (AD;LOF), Macrocephaly/autism syndrome (AD;LOF)	2.98936e-05	8.97085e-05	0.000114811	2.52042e-05	0.000102207	0.00017337	4.15951e-05	1.15961e-05	2.98936e-05	0.00011207	0.000114811	2.52042e-05	0.000102207	0.00017337	5.60096e-05	2.31903e-05	2.98936e-05	0.000134458	0.000114811	2.52042e-05	0.000102207	0.00017337	7.31436e-05	4.63765e-05
RAD51	RAD51	protein_coding	LOF	AD	COVID-19 research	1.146	Blood/Immune	COVID-19 research (AD;LOF),Fetal anomalies (AD;LOF),Limb disorders (AD;LOF),Confirmed Fanconi anaemia or Bloom syndrome (AD;LOF),Severe microcephaly (AD;LOF)	Fanconi anemia, complementation group R (AD;LOF), Mirror movements 2 (AD;LOF), {Breast cancer, susceptibility to} (AD;LOF)	2.98739e-05	2.23784e-05	0	0	0	0	6.34347e-06	0	8.96147e-05	4.47377e-05	0	2.52054e-05	1.87196e-05	0	5.13101e-05	3.4781e-05	0.000448057	0.000380147	0	0.000125965	7.48832e-05	0.000346981	0.000272556	0.000220298
RPL11	RPL11	protein_coding	LOF	AD	Cytopenias and congenital anaemias	1.123	Blood/Immune	Cytopenias and congenital anaemias (AD;LOF),Rare anaemia (AD;LOF),Cytopenia - NOT Fanconi anaemia (AD;LOF),Fetal anomalies (AD;LOF),DDG2P (AD;LOF),Radial dysplasia (AD;LOF),Limb disorders (AD;LOF),Haematological malignancies for rare disease (AD;LOF),Haematological malignancies cancer susceptibility (AD;LOF)	Diamond-Blackfan anemia 7 (AD;LOF)	0	0	0	0	0	0	0	0	0	0	0	0	0	0.00017337	8.99294e-07	0	0	2.23614e-05	0	0	1.87287e-05	0.00017337	1.26039e-05	1.15942e-05
RPL11	RPL11	protein_coding	LOF	AD	Rare anaemia	3.13	Blood/Immune	Cytopenias and congenital anaemias (AD;LOF),Rare anaemia (AD;LOF),Cytopenia - NOT Fanconi anaemia (AD;LOF),Fetal anomalies (AD;LOF),DDG2P (AD;LOF),Radial dysplasia (AD;LOF),Limb disorders (AD;LOF),Haematological malignancies for rare disease (AD;LOF),Haematological malignancies cancer susceptibility (AD;LOF)	Diamond-Blackfan anemia 7 (AD;LOF)	0	0	0	0	0	0	0	0	0	0	0	0	0	0.00017337	8.99294e-07	0	0	2.23614e-05	0	0	1.87287e-05	0.00017337	1.26039e-05	1.15942e-05
RPL11	RPL11	protein_coding	LOF	AD	Cytopenia - NOT Fanconi anaemia	4.28	Blood/Immune	Cytopenias and congenital anaemias (AD;LOF),Rare anaemia (AD;LOF),Cytopenia - NOT Fanconi anaemia (AD;LOF),Fetal anomalies (AD;LOF),DDG2P (AD;LOF),Radial dysplasia (AD;LOF),Limb disorders (AD;LOF),Haematological malignancies for rare disease (AD;LOF),Haematological malignancies cancer susceptibility (AD;LOF)	Diamond-Blackfan anemia 7 (AD;LOF)	0	0	0	0	0	0	0	0	0	0	0	0	0	0.00017337	8.99294e-07	0	0	2.23614e-05	0	0	1.87287e-05	0.00017337	1.26039e-05	1.15942e-05
RPL15	RPL15	protein_coding	LOF	AD	Rare anaemia	3.13	Blood/Immune	Rare anaemia (AD;LOF),Cytopenia - NOT Fanconi anaemia (AD;LOF),Fetal anomalies (AD;LOF),Haematological malignancies for rare disease (AD;LOF),Haematological malignancies cancer susceptibility (AD;LOF)	Diamond-Blackfan anemia 12 (AD;LOF)	0	0	0	0	0	0	0	0	6.00765e-05	2.23634e-05	0	5.03778e-05	1.9233e-05	0	3.14931e-05	1.16106e-05	8.99701e-05	0.000134331	0	0.000201516	5.66995e-05	0.000867453	7.82855e-05	0.000104541
RPL15	RPL15	protein_coding	LOF	AD	Cytopenia - NOT Fanconi anaemia	4.28	Blood/Immune	Rare anaemia (AD;LOF),Cytopenia - NOT Fanconi anaemia (AD;LOF),Fetal anomalies (AD;LOF),Haematological malignancies for rare disease (AD;LOF),Haematological malignancies cancer susceptibility (AD;LOF)	Diamond-Blackfan anemia 12 (AD;LOF)	0	0	0	0	0	0	0	0	6.00765e-05	2.23634e-05	0	5.03778e-05	1.9233e-05	0	3.14931e-05	1.16106e-05	8.99701e-05	0.000134331	0	0.000201516	5.66995e-05	0.000867453	7.82855e-05	0.000104541
RPL31	RPL31	protein_coding	LOF	AD	Rare anaemia	3.13	Blood/Immune	Rare anaemia (AD;LOF),Haematological malignancies for rare disease (AD;LOF),Haematological malignancies cancer susceptibility (AD;LOF)	.	0	0	0	0	0	0	0	0	2.99922e-05	0	0	0	0	0	0	0	2.99922e-05	0	7.65638e-05	5.03816e-05	0	0	3.59787e-05	2.31935e-05
RPL35A	RPL35A	protein_coding	LOF	AD	Cytopenias and congenital anaemias	1.123	Blood/Immune	Cytopenias and congenital anaemias (AD;LOF),Rare anaemia (AD;LOF),Cytopenia - NOT Fanconi anaemia (AD;LOF),Fetal anomalies (AD;LOF),Radial dysplasia (AD;LOF),Limb disorders (AD;LOF),Haematological malignancies for rare disease (AD;LOF),Haematological malignancies cancer susceptibility (AD;LOF)	Diamond-Blackfan anemia 5 (AD;LOF)	0	0	0	0	0	0	0	0	0	0	0	0	0	0	0	0	0	0	0	0	0	0	0	0
RPL35A	RPL35A	protein_coding	LOF	AD	Rare anaemia	3.13	Blood/Immune	Cytopenias and congenital anaemias (AD;LOF),Rare anaemia (AD;LOF),Cytopenia - NOT Fanconi anaemia (AD;LOF),Fetal anomalies (AD;LOF),Radial dysplasia (AD;LOF),Limb disorders (AD;LOF),Haematological malignancies for rare disease (AD;LOF),Haematological malignancies cancer susceptibility (AD;LOF)	Diamond-Blackfan anemia 5 (AD;LOF)	0	0	0	0	0	0	0	0	0	0	0	0	0	0	0	0	0	0	0	0	0	0	0	0
RPL35A	RPL35A	protein_coding	LOF	AD	Cytopenia - NOT Fanconi anaemia	4.28	Blood/Immune	Cytopenias and congenital anaemias (AD;LOF),Rare anaemia (AD;LOF),Cytopenia - NOT Fanconi anaemia (AD;LOF),Fetal anomalies (AD;LOF),Radial dysplasia (AD;LOF),Limb disorders (AD;LOF),Haematological malignancies for rare disease (AD;LOF),Haematological malignancies cancer susceptibility (AD;LOF)	Diamond-Blackfan anemia 5 (AD;LOF)	0	0	0	0	0	0	0	0	0	0	0	0	0	0	0	0	0	0	0	0	0	0	0	0
RPL5	RPL5	protein_coding	LOF	AD	Cytopenias and congenital anaemias	1.123	Blood/Immune	Cytopenias and congenital anaemias (AD;LOF),Rare anaemia (AD;LOF),Cytopenia - NOT Fanconi anaemia (AD;LOF),Fetal anomalies (AD;LOF),Radial dysplasia (AD;LOF),Limb disorders (AD;LOF),Clefting (AD;LOF),Haematological malignancies for rare disease (AD;LOF),Haematological malignancies cancer susceptibility (AD;LOF)	Diamond-Blackfan anemia 6 (AD;LOF)	0	0	0	0	0	0	0	0	0	0	0	0	2.01134e-05	0.000227998	3.59954e-06	0	0	0	0	0	2.01134e-05	0.000227998	3.59954e-06	0
RPL5	RPL5	protein_coding	LOF	AD	Rare anaemia	3.13	Blood/Immune	Cytopenias and congenital anaemias (AD;LOF),Rare anaemia (AD;LOF),Cytopenia - NOT Fanconi anaemia (AD;LOF),Fetal anomalies (AD;LOF),Radial dysplasia (AD;LOF),Limb disorders (AD;LOF),Clefting (AD;LOF),Haematological malignancies for rare disease (AD;LOF),Haematological malignancies cancer susceptibility (AD;LOF)	Diamond-Blackfan anemia 6 (AD;LOF)	0	0	0	0	0	0	0	0	0	0	0	0	2.01134e-05	0.000227998	3.59954e-06	0	0	0	0	0	2.01134e-05	0.000227998	3.59954e-06	0
RPL5	RPL5	protein_coding	LOF	AD	Cytopenia - NOT Fanconi anaemia	4.28	Blood/Immune	Cytopenias and congenital anaemias (AD;LOF),Rare anaemia (AD;LOF),Cytopenia - NOT Fanconi anaemia (AD;LOF),Fetal anomalies (AD;LOF),Radial dysplasia (AD;LOF),Limb disorders (AD;LOF),Clefting (AD;LOF),Haematological malignancies for rare disease (AD;LOF),Haematological malignancies cancer susceptibility (AD;LOF)	Diamond-Blackfan anemia 6 (AD;LOF)	0	0	0	0	0	0	0	0	0	0	0	0	2.01134e-05	0.000227998	3.59954e-06	0	0	0	0	0	2.01134e-05	0.000227998	3.59954e-06	0
RPL9	RPL9	protein_coding	LOF	AD	Rare anaemia	3.13	Blood/Immune	Rare anaemia (AD;LOF)	.	0	0	0	0	0	0	0	0	0	0	0	0	0	0	8.9959e-07	0	2.98686e-05	0	0	0	1.87238e-05	0	8.9959e-07	0
RPS10	RPS10	protein_coding	LOF	AD	Cytopenias and congenital anaemias	1.123	Blood/Immune	Cytopenias and congenital anaemias (AD;LOF),Rare anaemia (AD;LOF),Cytopenia - NOT Fanconi anaemia (AD;LOF),Fetal anomalies (AD;LOF),Radial dysplasia (AD;LOF),Limb disorders (AD;LOF),Haematological malignancies for rare disease (AD;LOF),Haematological malignancies cancer susceptibility (AD;LOF)	Diamond-Blackfan anemia 9 (AD;LOF)	0	0	0	0	1.87196e-05	0	8.99416e-07	0	0	0	3.82673e-05	0	1.87196e-05	0	1.97855e-05	0	2.98846e-05	0	7.65287e-05	0	1.87196e-05	0	4.76743e-05	0
RPS10	RPS10	protein_coding	LOF	AD	Rare anaemia	3.13	Blood/Immune	Cytopenias and congenital anaemias (AD;LOF),Rare anaemia (AD;LOF),Cytopenia - NOT Fanconi anaemia (AD;LOF),Fetal anomalies (AD;LOF),Radial dysplasia (AD;LOF),Limb disorders (AD;LOF),Haematological malignancies for rare disease (AD;LOF),Haematological malignancies cancer susceptibility (AD;LOF)	Diamond-Blackfan anemia 9 (AD;LOF)	0	0	0	0	1.87196e-05	0	8.99416e-07	0	0	0	3.82673e-05	0	1.87196e-05	0	1.97855e-05	0	2.98846e-05	0	7.65287e-05	0	1.87196e-05	0	4.76743e-05	0
RPS10	RPS10	protein_coding	LOF	AD	Cytopenia - NOT Fanconi anaemia	4.28	Blood/Immune	Cytopenias and congenital anaemias (AD;LOF),Rare anaemia (AD;LOF),Cytopenia - NOT Fanconi anaemia (AD;LOF),Fetal anomalies (AD;LOF),Radial dysplasia (AD;LOF),Limb disorders (AD;LOF),Haematological malignancies for rare disease (AD;LOF),Haematological malignancies cancer susceptibility (AD;LOF)	Diamond-Blackfan anemia 9 (AD;LOF)	0	0	0	0	1.87196e-05	0	8.99416e-07	0	0	0	3.82673e-05	0	1.87196e-05	0	1.97855e-05	0	2.98846e-05	0	7.65287e-05	0	1.87196e-05	0	4.76743e-05	0
RPS17	RPS17	protein_coding	LOF	AD	Cytopenias and congenital anaemias	1.123	Blood/Immune	Cytopenias and congenital anaemias (AD;LOF),Rare anaemia (AD;LOF),Cytopenia - NOT Fanconi anaemia (AD;LOF),Fetal anomalies (AD;LOF),Radial dysplasia (AD;LOF),Limb disorders (AD;LOF),Haematological malignancies for rare disease (AD;LOF),Haematological malignancies cancer susceptibility (AD;LOF)	Diamond-Blackfan anemia 4 (AD;LOF)	0	0	0	0	0	0	0	0	0	0	0	0	0	0	0	0	0	0	0	0	0	0	6.29589e-06	0
RPS17	RPS17	protein_coding	LOF	AD	Rare anaemia	3.13	Blood/Immune	Cytopenias and congenital anaemias (AD;LOF),Rare anaemia (AD;LOF),Cytopenia - NOT Fanconi anaemia (AD;LOF),Fetal anomalies (AD;LOF),Radial dysplasia (AD;LOF),Limb disorders (AD;LOF),Haematological malignancies for rare disease (AD;LOF),Haematological malignancies cancer susceptibility (AD;LOF)	Diamond-Blackfan anemia 4 (AD;LOF)	0	0	0	0	0	0	0	0	0	0	0	0	0	0	0	0	0	0	0	0	0	0	6.29589e-06	0
RPS17	RPS17	protein_coding	LOF	AD	Cytopenia - NOT Fanconi anaemia	4.28	Blood/Immune	Cytopenias and congenital anaemias (AD;LOF),Rare anaemia (AD;LOF),Cytopenia - NOT Fanconi anaemia (AD;LOF),Fetal anomalies (AD;LOF),Radial dysplasia (AD;LOF),Limb disorders (AD;LOF),Haematological malignancies for rare disease (AD;LOF),Haematological malignancies cancer susceptibility (AD;LOF)	Diamond-Blackfan anemia 4 (AD;LOF)	0	0	0	0	0	0	0	0	0	0	0	0	0	0	0	0	0	0	0	0	0	0	6.29589e-06	0
RPS19	RPS19	protein_coding	LOF	AD	Cytopenias and congenital anaemias	1.123	Blood/Immune	Cytopenias and congenital anaemias (AD;LOF),Rare anaemia (AD;LOF),Cytopenia - NOT Fanconi anaemia (AD;LOF),Fetal anomalies (AD;LOF),DDG2P (AD;LOF),Radial dysplasia (AD;LOF),Limb disorders (AD;LOF),Haematological malignancies for rare disease (AD;LOF),Haematological malignancies cancer susceptibility (AD;LOF)	Diamond-Blackfan anemia 1 (AD;LOF)	0	0	0	0	0	0	8.9996e-07	0	0	0	3.82643e-05	0	5.62135e-05	0	8.09441e-06	1.15937e-05	5.97568e-05	4.47267e-05	3.82643e-05	0	0.000149836	0.000173491	5.4869e-05	9.27563e-05
RPS19	RPS19	protein_coding	LOF	AD	Rare anaemia	3.13	Blood/Immune	Cytopenias and congenital anaemias (AD;LOF),Rare anaemia (AD;LOF),Cytopenia - NOT Fanconi anaemia (AD;LOF),Fetal anomalies (AD;LOF),DDG2P (AD;LOF),Radial dysplasia (AD;LOF),Limb disorders (AD;LOF),Haematological malignancies for rare disease (AD;LOF),Haematological malignancies cancer susceptibility (AD;LOF)	Diamond-Blackfan anemia 1 (AD;LOF)	0	0	0	0	0	0	8.9996e-07	0	0	0	3.82643e-05	0	5.62135e-05	0	8.09441e-06	1.15937e-05	5.97568e-05	4.47267e-05	3.82643e-05	0	0.000149836	0.000173491	5.4869e-05	9.27563e-05
RPS19	RPS19	protein_coding	LOF	AD	Cytopenia - NOT Fanconi anaemia	4.28	Blood/Immune	Cytopenias and congenital anaemias (AD;LOF),Rare anaemia (AD;LOF),Cytopenia - NOT Fanconi anaemia (AD;LOF),Fetal anomalies (AD;LOF),DDG2P (AD;LOF),Radial dysplasia (AD;LOF),Limb disorders (AD;LOF),Haematological malignancies for rare disease (AD;LOF),Haematological malignancies cancer susceptibility (AD;LOF)	Diamond-Blackfan anemia 1 (AD;LOF)	0	0	0	0	0	0	8.9996e-07	0	0	0	3.82643e-05	0	5.62135e-05	0	8.09441e-06	1.15937e-05	5.97568e-05	4.47267e-05	3.82643e-05	0	0.000149836	0.000173491	5.4869e-05	9.27563e-05
RPS24	RPS24	protein_coding	LOF	AD	Cytopenias and congenital anaemias	1.123	Blood/Immune	Cytopenias and congenital anaemias (AD;LOF),Rare anaemia (AD;LOF),Cytopenia - NOT Fanconi anaemia (AD;LOF),Fetal anomalies (AD;LOF),Radial dysplasia (AD;LOF),Limb disorders (AD;LOF),Haematological malignancies for rare disease (AD;LOF),Haematological malignancies cancer susceptibility (AD;LOF)	Diamond-blackfan anemia 3 (AD;LOF)	0	0	0	0	0	0	0	0	0	2.23594e-05	0	5.03816e-05	0	0	1.52915e-05	3.47802e-05	2.98686e-05	8.94414e-05	0	0.000125956	0.00015154	0	3.95731e-05	8.11578e-05
RPS24	RPS24	protein_coding	LOF	AD	Rare anaemia	3.13	Blood/Immune	Cytopenias and congenital anaemias (AD;LOF),Rare anaemia (AD;LOF),Cytopenia - NOT Fanconi anaemia (AD;LOF),Fetal anomalies (AD;LOF),Radial dysplasia (AD;LOF),Limb disorders (AD;LOF),Haematological malignancies for rare disease (AD;LOF),Haematological malignancies cancer susceptibility (AD;LOF)	Diamond-blackfan anemia 3 (AD;LOF)	0	0	0	0	0	0	0	0	0	2.23594e-05	0	5.03816e-05	0	0	1.52915e-05	3.47802e-05	2.98686e-05	8.94414e-05	0	0.000125956	0.00015154	0	3.95731e-05	8.11578e-05
RPS24	RPS24	protein_coding	LOF	AD	Cytopenia - NOT Fanconi anaemia	4.28	Blood/Immune	Cytopenias and congenital anaemias (AD;LOF),Rare anaemia (AD;LOF),Cytopenia - NOT Fanconi anaemia (AD;LOF),Fetal anomalies (AD;LOF),Radial dysplasia (AD;LOF),Limb disorders (AD;LOF),Haematological malignancies for rare disease (AD;LOF),Haematological malignancies cancer susceptibility (AD;LOF)	Diamond-blackfan anemia 3 (AD;LOF)	0	0	0	0	0	0	0	0	0	2.23594e-05	0	5.03816e-05	0	0	1.52915e-05	3.47802e-05	2.98686e-05	8.94414e-05	0	0.000125956	0.00015154	0	3.95731e-05	8.11578e-05
RPS26	RPS26	protein_coding	LOF	AD	Cytopenias and congenital anaemias	1.123	Blood/Immune	Cytopenias and congenital anaemias (AD;LOF),Rare anaemia (AD;LOF),Cytopenia - NOT Fanconi anaemia (AD;LOF),Fetal anomalies (AD;LOF),DDG2P (AD;LOF),Radial dysplasia (AD;LOF),Limb disorders (AD;LOF),Clefting (AD;LOF),Haematological malignancies for rare disease (AD;LOF),Haematological malignancies cancer susceptibility (AD;LOF)	Diamond-Blackfan anemia 10 (AD;LOF)	0	0	0	0	0	0	0	0	0	0	0	0	0	0.000174459	8.99373e-07	0	0	0	0	2.51915e-05	0	0.000174459	2.69847e-06	2.31916e-05
RPS26	RPS26	protein_coding	LOF	AD	Rare anaemia	3.13	Blood/Immune	Cytopenias and congenital anaemias (AD;LOF),Rare anaemia (AD;LOF),Cytopenia - NOT Fanconi anaemia (AD;LOF),Fetal anomalies (AD;LOF),DDG2P (AD;LOF),Radial dysplasia (AD;LOF),Limb disorders (AD;LOF),Clefting (AD;LOF),Haematological malignancies for rare disease (AD;LOF),Haematological malignancies cancer susceptibility (AD;LOF)	Diamond-Blackfan anemia 10 (AD;LOF)	0	0	0	0	0	0	0	0	0	0	0	0	0	0.000174459	8.99373e-07	0	0	0	0	2.51915e-05	0	0.000174459	2.69847e-06	2.31916e-05
RPS26	RPS26	protein_coding	LOF	AD	Cytopenia - NOT Fanconi anaemia	4.28	Blood/Immune	Cytopenias and congenital anaemias (AD;LOF),Rare anaemia (AD;LOF),Cytopenia - NOT Fanconi anaemia (AD;LOF),Fetal anomalies (AD;LOF),DDG2P (AD;LOF),Radial dysplasia (AD;LOF),Limb disorders (AD;LOF),Clefting (AD;LOF),Haematological malignancies for rare disease (AD;LOF),Haematological malignancies cancer susceptibility (AD;LOF)	Diamond-Blackfan anemia 10 (AD;LOF)	0	0	0	0	0	0	0	0	0	0	0	0	0	0.000174459	8.99373e-07	0	0	0	0	2.51915e-05	0	0.000174459	2.69847e-06	2.31916e-05
RPS29	RPS29	protein_coding	LOF	AD	Rare anaemia	3.13	Blood/Immune	Rare anaemia (AD;LOF),Cytopenia - NOT Fanconi anaemia (AD;LOF),Haematological malignancies for rare disease (AD;LOF),Haematological malignancies cancer susceptibility (AD;LOF)	Diamond-Blackfan anemia 13 (AD;LOF)	0	0	0	0	0	0	0	0	0	0	0	0	0	0	0	0	0	3.44614e-05	0	0	2.53241e-05	0.000230734	1.37475e-05	5.02428e-05
RPS29	RPS29	protein_coding	LOF	AD	Cytopenia - NOT Fanconi anaemia	4.28	Blood/Immune	Rare anaemia (AD;LOF),Cytopenia - NOT Fanconi anaemia (AD;LOF),Haematological malignancies for rare disease (AD;LOF),Haematological malignancies cancer susceptibility (AD;LOF)	Diamond-Blackfan anemia 13 (AD;LOF)	0	0	0	0	0	0	0	0	0	0	0	0	0	0	0	0	0	3.44614e-05	0	0	2.53241e-05	0.000230734	1.37475e-05	5.02428e-05
RPS7	RPS7	protein_coding	LOF	AD	Cytopenias and congenital anaemias	1.123	Blood/Immune	Cytopenias and congenital anaemias (AD;LOF),Rare anaemia (AD;LOF),Cytopenia - NOT Fanconi anaemia (AD;LOF),Fetal anomalies (AD;LOF),Radial dysplasia (AD;LOF),Limb disorders (AD;LOF),Haematological malignancies for rare disease (AD;LOF),Haematological malignancies cancer susceptibility (AD;LOF)	Diamond-Blackfan anemia 8 (AD;LOF)	0	0	0	0	0	0	0	0	0	0	0	0	0	0.000226552	0	0	8.96129e-05	2.23724e-05	3.82673e-05	0.000302584	5.61756e-05	0.000573473	5.3971e-05	5.79842e-05
RPS7	RPS7	protein_coding	LOF	AD	Rare anaemia	3.13	Blood/Immune	Cytopenias and congenital anaemias (AD;LOF),Rare anaemia (AD;LOF),Cytopenia - NOT Fanconi anaemia (AD;LOF),Fetal anomalies (AD;LOF),Radial dysplasia (AD;LOF),Limb disorders (AD;LOF),Haematological malignancies for rare disease (AD;LOF),Haematological malignancies cancer susceptibility (AD;LOF)	Diamond-Blackfan anemia 8 (AD;LOF)	0	0	0	0	0	0	0	0	0	0	0	0	0	0.000226552	0	0	8.96129e-05	2.23724e-05	3.82673e-05	0.000302584	5.61756e-05	0.000573473	5.3971e-05	5.79842e-05
RPS7	RPS7	protein_coding	LOF	AD	Cytopenia - NOT Fanconi anaemia	4.28	Blood/Immune	Cytopenias and congenital anaemias (AD;LOF),Rare anaemia (AD;LOF),Cytopenia - NOT Fanconi anaemia (AD;LOF),Fetal anomalies (AD;LOF),Radial dysplasia (AD;LOF),Limb disorders (AD;LOF),Haematological malignancies for rare disease (AD;LOF),Haematological malignancies cancer susceptibility (AD;LOF)	Diamond-Blackfan anemia 8 (AD;LOF)	0	0	0	0	0	0	0	0	0	0	0	0	0	0.000226552	0	0	8.96129e-05	2.23724e-05	3.82673e-05	0.000302584	5.61756e-05	0.000573473	5.3971e-05	5.79842e-05
RUNX1	RUNX1	protein_coding	LOF	AD	Inherited bleeding disorders	1.182	Blood/Immune	Inherited bleeding disorders (AD;LOF),Bleeding and platelet disorders (AD;LOF),Haematological malignancies for rare disease (AD;LOF),Haematological malignancies cancer susceptibility (AD;LOF),Inherited predisposition to acute myeloid leukaemia (AML) (AD;LOF)	Platelet disorder, familial, with associated myeloid malignancy (AD;LOF), Leukemia, acute myeloid (AD;LOF)	0	0	0	0	0	0	1.08152e-05	0	3.11216e-05	2.23604e-05	0	5.03829e-05	1.87224e-05	0	0.00010214	0.000104952	0.00142235	0.00138217	0.00183636	0.00219535	0.000266958	0.00142348	0.000657696	0.000948742
RUNX1	RUNX1	protein_coding	LOF	AD	Bleeding and platelet disorders	4.2	Blood/Immune	Inherited bleeding disorders (AD;LOF),Bleeding and platelet disorders (AD;LOF),Haematological malignancies for rare disease (AD;LOF),Haematological malignancies cancer susceptibility (AD;LOF),Inherited predisposition to acute myeloid leukaemia (AML) (AD;LOF)	Platelet disorder, familial, with associated myeloid malignancy (AD;LOF), Leukemia, acute myeloid (AD;LOF)	0	0	0	0	0	0	1.08152e-05	0	3.11216e-05	2.23604e-05	0	5.03829e-05	1.87224e-05	0	0.00010214	0.000104952	0.00142235	0.00138217	0.00183636	0.00219535	0.000266958	0.00142348	0.000657696	0.000948742
SEC61A1	SEC61A1	protein_coding	LOF	AD	COVID-19 research	1.146	Blood/Immune	COVID-19 research (AD;LOF),Primary immunodeficiency or monogenic inflammatory bowel disease (AD;LOF),Tubulointerstitial kidney disease (AD;LOF),Renal tubulopathies (AD;LOF)	Immunodeficiency, common variable, 15 (AD;LOF), Tubulointerstitial kidney disease, autosomal dominant, 5 (AD;LOF)	2.98704e-05	0	3.83142e-05	0	0	0	7.19609e-06	2.34549e-05	8.96111e-05	4.54607e-05	3.83142e-05	7.6227e-05	1.8728e-05	0	4.95522e-05	6.98285e-05	0.000119499	6.78231e-05	7.65814e-05	0.000151874	0.000149849	0.00017337	0.000133222	0.00012833
SEC61A1	SEC61A1	protein_coding	LOF	AD	Primary immunodeficiency or monogenic inflammatory bowel disease	8.75	Blood/Immune	COVID-19 research (AD;LOF),Primary immunodeficiency or monogenic inflammatory bowel disease (AD;LOF),Tubulointerstitial kidney disease (AD;LOF),Renal tubulopathies (AD;LOF)	Immunodeficiency, common variable, 15 (AD;LOF), Tubulointerstitial kidney disease, autosomal dominant, 5 (AD;LOF)	2.98704e-05	0	3.83142e-05	0	0	0	7.19609e-06	2.34549e-05	8.96111e-05	4.54607e-05	3.83142e-05	7.6227e-05	1.8728e-05	0	4.95522e-05	6.98285e-05	0.000119499	6.78231e-05	7.65814e-05	0.000151874	0.000149849	0.00017337	0.000133222	0.00012833
SERPIND1	SERPIND1	protein_coding	LOF	AD	Inherited bleeding disorders	1.182	Blood/Immune	Inherited bleeding disorders (AD;LOF),Thrombophilia with a likely monogenic cause (AD;LOF)	Thrombophilia 10 due to heparin cofactor II deficiency (AD;LOF)	0	0	0	0	0	0	1.79856e-06	0	0.000149343	0.000111799	0	0.000201513	1.87196e-05	0.00017337	0.000131296	0.00019709	0.00119474	0.000268314	0	0.000352646	9.35979e-05	0.000520111	0.000328237	0.000278243
SERPIND1	SERPIND1	protein_coding	LOF	AD	Thrombophilia with a likely monogenic cause	2.7	Blood/Immune	Inherited bleeding disorders (AD;LOF),Thrombophilia with a likely monogenic cause (AD;LOF)	Thrombophilia 10 due to heparin cofactor II deficiency (AD;LOF)	0	0	0	0	0	0	1.79856e-06	0	0.000149343	0.000111799	0	0.000201513	1.87196e-05	0.00017337	0.000131296	0.00019709	0.00119474	0.000268314	0	0.000352646	9.35979e-05	0.000520111	0.000328237	0.000278243
SLC2A1	SLC2A1	protein_coding	LOF	AD	Cytopenias and congenital anaemias	1.123	Blood/Immune	Cytopenias and congenital anaemias (AD;LOF),Rare anaemia (AD;LOF),DDG2P (AD;LOF),Bilateral congenital or childhood onset cataracts (AD;LOF),Hereditary spastic paraplegia (AD;LOF),Childhood onset hereditary spastic paraplegia (AD;LOF),Undiagnosed metabolic disorders (Both;LOF),Skeletal Muscle Channelopathies (Both;LOF),Brain channelopathy (Both;LOF),Early onset dystonia (Both;LOF),Ataxia and cereb…	{Epilepsy, idiopathic generalized, susceptibility to, 12} (AD;LOF), Dystonia 9 (AD;LOF), GLUT1 deficiency syndrome 2, childhood onset (AD;LOF), Stomatin-deficient cryohydrocytosis with neurologic defects (AD;LOF), GLUT1 deficiency syndrome 1, infantile onset, severe (Both;LOF)	2.98686e-05	0	0	0	4.45276e-05	0.00017337	7.19828e-06	0	8.96575e-05	2.23614e-05	0	2.51953e-05	0.000131585	0.00017337	2.06912e-05	2.3207e-05	0.000149414	2.23614e-05	7.65462e-05	0.000125951	0.000169029	0.000346741	7.19582e-05	5.79864e-05
SLC2A1	SLC2A1	protein_coding	LOF	AD	Rare anaemia	3.13	Blood/Immune	Cytopenias and congenital anaemias (AD;LOF),Rare anaemia (AD;LOF),DDG2P (AD;LOF),Bilateral congenital or childhood onset cataracts (AD;LOF),Hereditary spastic paraplegia (AD;LOF),Childhood onset hereditary spastic paraplegia (AD;LOF),Undiagnosed metabolic disorders (Both;LOF),Skeletal Muscle Channelopathies (Both;LOF),Brain channelopathy (Both;LOF),Early onset dystonia (Both;LOF),Ataxia and cereb…	{Epilepsy, idiopathic generalized, susceptibility to, 12} (AD;LOF), Dystonia 9 (AD;LOF), GLUT1 deficiency syndrome 2, childhood onset (AD;LOF), Stomatin-deficient cryohydrocytosis with neurologic defects (AD;LOF), GLUT1 deficiency syndrome 1, infantile onset, severe (Both;LOF)	2.98686e-05	0	0	0	4.45276e-05	0.00017337	7.19828e-06	0	8.96575e-05	2.23614e-05	0	2.51953e-05	0.000131585	0.00017337	2.06912e-05	2.3207e-05	0.000149414	2.23614e-05	7.65462e-05	0.000125951	0.000169029	0.000346741	7.19582e-05	5.79864e-05
SLC4A1	SLC4A1	protein_coding	LOF	AD	Cytopenias and congenital anaemias	1.123	Blood/Immune	Cytopenias and congenital anaemias (AD;LOF),Rare anaemia (AD;LOF),DDG2P (Both;LOF),Nephrocalcinosis or nephrolithiasis (Both;LOF),Renal tubulopathies (Both;LOF)	Cryohydrocytosis (AD;LOF), Distal renal tubular acidosis 1 (AD;LOF), Ovalocytosis, SA type (AD;LOF), Spherocytosis, type 4 (AD;LOF), Distal renal tubular acidosis 4 with hemolytic anemia (AR;LOF)	2.98686e-05	0	0	0.000604599	5.76926e-05	0.000346861	2.97915e-05	0.000486914	0.00012076	0.000190058	0	0.000963172	0.000113926	0.000520472	9.24068e-05	0.000602847	0.000180503	0.000436011	3.82614e-05	0.00108912	0.00108701	0.000867273	0.000437392	0.00108016
SLC4A1	SLC4A1	protein_coding	LOF	AD	Rare anaemia	3.13	Blood/Immune	Cytopenias and congenital anaemias (AD;LOF),Rare anaemia (AD;LOF),DDG2P (Both;LOF),Nephrocalcinosis or nephrolithiasis (Both;LOF),Renal tubulopathies (Both;LOF)	Cryohydrocytosis (AD;LOF), Distal renal tubular acidosis 1 (AD;LOF), Ovalocytosis, SA type (AD;LOF), Spherocytosis, type 4 (AD;LOF), Distal renal tubular acidosis 4 with hemolytic anemia (AR;LOF)	2.98686e-05	0	0	0.000604599	5.76926e-05	0.000346861	2.97915e-05	0.000486914	0.00012076	0.000190058	0	0.000963172	0.000113926	0.000520472	9.24068e-05	0.000602847	0.000180503	0.000436011	3.82614e-05	0.00108912	0.00108701	0.000867273	0.000437392	0.00108016
SLFN14	SLFN14	protein_coding	LOF	AD	Inherited bleeding disorders	1.182	Blood/Immune	Inherited bleeding disorders (AD;LOF),Bleeding and platelet disorders (AD;LOF)	Bleeding disorder, platelet-type, 20 (AD;LOF)	6.50618e-05	6.00601e-05	0	0	0	0.00393138	4.09407e-05	5.10446e-05	0.000349892	0.00046567	0.000558156	0.000396914	4.06091e-05	0.00445788	0.000201494	0.000268146	0.00336542	0.00178428	0.00159064	0.000452877	0.000101491	0.00480888	0.000385955	0.00126526
SLFN14	SLFN14	protein_coding	LOF	AD	Bleeding and platelet disorders	4.2	Blood/Immune	Inherited bleeding disorders (AD;LOF),Bleeding and platelet disorders (AD;LOF)	Bleeding disorder, platelet-type, 20 (AD;LOF)	6.50618e-05	6.00601e-05	0	0	0	0.00393138	4.09407e-05	5.10446e-05	0.000349892	0.00046567	0.000558156	0.000396914	4.06091e-05	0.00445788	0.000201494	0.000268146	0.00336542	0.00178428	0.00159064	0.000452877	0.000101491	0.00480888	0.000385955	0.00126526
TBK1	TBK1	protein_coding	LOF	AD	COVID-19 research	1.146	Blood/Immune	COVID-19 research (AD;LOF),Primary immunodeficiency or monogenic inflammatory bowel disease (AD;LOF),Amyotrophic lateral sclerosis/motor neuron disease (AD;LOF),Adult onset neurodegenerative disorder (AD;LOF),Adult onset dystonia, chorea or related movement disorder (AD;LOF),Early onset dementia (encompassing fronto-temporal dementia and prion disease) (AD;LOF)	{Encephalopathy, acute, infection-induced (herpes-specific), susceptibility to, 8} (AD;LOF), Frontotemporal dementia and/or amyotrophic lateral sclerosis 4 (AD;LOF), Autoinflammation with arthritis and vasculitis (AR;LOF)	9.04241e-05	4.90747e-05	0	0	1.93087e-05	0	4.31252e-05	3.97158e-05	0.000150848	7.17658e-05	4.72903e-05	2.52029e-05	3.87036e-05	0	9.78608e-05	0.00013636	0.000181572	0.000117814	4.72903e-05	2.52029e-05	0.000115399	0	0.000124208	0.000161473
TBK1	TBK1	protein_coding	LOF	AD	Primary immunodeficiency or monogenic inflammatory bowel disease	8.75	Blood/Immune	COVID-19 research (AD;LOF),Primary immunodeficiency or monogenic inflammatory bowel disease (AD;LOF),Amyotrophic lateral sclerosis/motor neuron disease (AD;LOF),Adult onset neurodegenerative disorder (AD;LOF),Adult onset dystonia, chorea or related movement disorder (AD;LOF),Early onset dementia (encompassing fronto-temporal dementia and prion disease) (AD;LOF)	{Encephalopathy, acute, infection-induced (herpes-specific), susceptibility to, 8} (AD;LOF), Frontotemporal dementia and/or amyotrophic lateral sclerosis 4 (AD;LOF), Autoinflammation with arthritis and vasculitis (AR;LOF)	9.04241e-05	4.90747e-05	0	0	1.93087e-05	0	4.31252e-05	3.97158e-05	0.000150848	7.17658e-05	4.72903e-05	2.52029e-05	3.87036e-05	0	9.78608e-05	0.00013636	0.000181572	0.000117814	4.72903e-05	2.52029e-05	0.000115399	0	0.000124208	0.000161473
TGFBR1	TGFBR1	protein_coding	LOF	AD	COVID-19 research	1.146	Blood/Immune	COVID-19 research (AD;LOF),Primary immunodeficiency or monogenic inflammatory bowel disease (AD;LOF),Thoracic aortic aneurysm or dissection (AD;LOF),Fetal anomalies (AD;LOF),DDG2P (AD;LOF),Infantile enterocolitis & monogenic inflammatory bowel disease (AD;LOF),Arthrogryposis (AD;LOF),Ehlers Danlos syndrome with a likely monogenic cause (AD;LOF),Clefting (AD;LOF),Pneumothorax - familial (AD;LOF),T…	{Multiple self-healing squamous epithelioma, susceptibility to} (AD;LOF), Loeys-Dietz syndrome 1 (AD;LOF)	0	0	0	0	0	0	1.25914e-05	0	0.000119555	0.000514921	0	7.56125e-05	5.61651e-05	0	9.71354e-05	0.000637658	0.000418312	0.000649096	3.8276e-05	0.000126012	0.000131068	0	0.000219455	0.000695628
TGFBR1	TGFBR1	protein_coding	LOF	AD	Primary immunodeficiency or monogenic inflammatory bowel disease	8.75	Blood/Immune	COVID-19 research (AD;LOF),Primary immunodeficiency or monogenic inflammatory bowel disease (AD;LOF),Thoracic aortic aneurysm or dissection (AD;LOF),Fetal anomalies (AD;LOF),DDG2P (AD;LOF),Infantile enterocolitis & monogenic inflammatory bowel disease (AD;LOF),Arthrogryposis (AD;LOF),Ehlers Danlos syndrome with a likely monogenic cause (AD;LOF),Clefting (AD;LOF),Pneumothorax - familial (AD;LOF),T…	{Multiple self-healing squamous epithelioma, susceptibility to} (AD;LOF), Loeys-Dietz syndrome 1 (AD;LOF)	0	0	0	0	0	0	1.25914e-05	0	0.000119555	0.000514921	0	7.56125e-05	5.61651e-05	0	9.71354e-05	0.000637658	0.000418312	0.000649096	3.8276e-05	0.000126012	0.000131068	0	0.000219455	0.000695628
TGFBR2	TGFBR2	protein_coding	LOF	AD	COVID-19 research	1.146	Blood/Immune	COVID-19 research (AD;LOF),Primary immunodeficiency or monogenic inflammatory bowel disease (AD;LOF),Thoracic aortic aneurysm or dissection (AD;LOF),Fetal anomalies (AD;LOF),DDG2P (AD;LOF),Infantile enterocolitis & monogenic inflammatory bowel disease (AD;LOF),Arthrogryposis (AD;LOF),Skeletal dysplasia (AD;LOF),Ehlers Danlos syndrome with a likely monogenic cause (AD;LOF),Clefting (AD;LOF),Pneumo…	Loeys-Dietz syndrome 2 (AD;LOF)	2.98704e-05	0	0	0	1.87217e-05	0	1.16909e-05	3.47797e-05	0.000179219	2.23594e-05	3.82614e-05	5.03804e-05	0.000508235	0	9.64063e-05	8.11522e-05	0.000655617	0.000379955	0.000119934	0.000407082	0.000965762	0.00072289	0.000402277	0.000859543
TGFBR2	TGFBR2	protein_coding	LOF	AD	Primary immunodeficiency or monogenic inflammatory bowel disease	8.75	Blood/Immune	COVID-19 research (AD;LOF),Primary immunodeficiency or monogenic inflammatory bowel disease (AD;LOF),Thoracic aortic aneurysm or dissection (AD;LOF),Fetal anomalies (AD;LOF),DDG2P (AD;LOF),Infantile enterocolitis & monogenic inflammatory bowel disease (AD;LOF),Arthrogryposis (AD;LOF),Skeletal dysplasia (AD;LOF),Ehlers Danlos syndrome with a likely monogenic cause (AD;LOF),Clefting (AD;LOF),Pneumo…	Loeys-Dietz syndrome 2 (AD;LOF)	2.98704e-05	0	0	0	1.87217e-05	0	1.16909e-05	3.47797e-05	0.000179219	2.23594e-05	3.82614e-05	5.03804e-05	0.000508235	0	9.64063e-05	8.11522e-05	0.000655617	0.000379955	0.000119934	0.000407082	0.000965762	0.00072289	0.000402277	0.000859543
THBD	THBD	protein_coding	LOF	AD	COVID-19 research	1.146	Blood/Immune	COVID-19 research (AD;LOF),Inherited bleeding disorders (AD;LOF),Thrombophilia with a likely monogenic cause (AD;LOF),Bleeding and platelet disorders (AD;LOF)	{Hemolytic uremic syndrome, atypical, susceptibility to, 6} (AD;LOF), Thrombophilia 12 due to thrombomodulin defect (AD;LOF)	0	0	0	0	0	0	0	0	0	0	0	0	0	0	8.25517e-06	0	0.000272757	0.000166144	0	0.000222029	0.000118872	0	8.36286e-05	9.45269e-05
THBD	THBD	protein_coding	LOF	AD	Inherited bleeding disorders	1.182	Blood/Immune	COVID-19 research (AD;LOF),Inherited bleeding disorders (AD;LOF),Thrombophilia with a likely monogenic cause (AD;LOF),Bleeding and platelet disorders (AD;LOF)	{Hemolytic uremic syndrome, atypical, susceptibility to, 6} (AD;LOF), Thrombophilia 12 due to thrombomodulin defect (AD;LOF)	0	0	0	0	0	0	0	0	0	0	0	0	0	0	8.25517e-06	0	0.000272757	0.000166144	0	0.000222029	0.000118872	0	8.36286e-05	9.45269e-05
THBD	THBD	protein_coding	LOF	AD	Thrombophilia with a likely monogenic cause	2.7	Blood/Immune	COVID-19 research (AD;LOF),Inherited bleeding disorders (AD;LOF),Thrombophilia with a likely monogenic cause (AD;LOF),Bleeding and platelet disorders (AD;LOF)	{Hemolytic uremic syndrome, atypical, susceptibility to, 6} (AD;LOF), Thrombophilia 12 due to thrombomodulin defect (AD;LOF)	0	0	0	0	0	0	0	0	0	0	0	0	0	0	8.25517e-06	0	0.000272757	0.000166144	0	0.000222029	0.000118872	0	8.36286e-05	9.45269e-05
THBD	THBD	protein_coding	LOF	AD	Bleeding and platelet disorders	4.2	Blood/Immune	COVID-19 research (AD;LOF),Inherited bleeding disorders (AD;LOF),Thrombophilia with a likely monogenic cause (AD;LOF),Bleeding and platelet disorders (AD;LOF)	{Hemolytic uremic syndrome, atypical, susceptibility to, 6} (AD;LOF), Thrombophilia 12 due to thrombomodulin defect (AD;LOF)	0	0	0	0	0	0	0	0	0	0	0	0	0	0	8.25517e-06	0	0.000272757	0.000166144	0	0.000222029	0.000118872	0	8.36286e-05	9.45269e-05
TINF2	TINF2	protein_coding	LOF	AD	COVID-19 research	1.146	Blood/Immune	COVID-19 research (AD;LOF),Cytopenia - NOT Fanconi anaemia (AD;LOF),Fetal anomalies (AD;LOF),DDG2P (AD;LOF),Haematological malignancies for rare disease (AD;LOF),Haematological malignancies cancer susceptibility (AD;LOF),Ataxia and cerebellar anomalies - narrow panel (AD;LOF),Intracerebral calcification disorders (AD;LOF),Cerebellar hypoplasia (AD;LOF),Familial pulmonary fibrosis (AD;LOF),Pulmona…	Dyskeratosis congenita, autosomal dominant 3 (AD;LOF), Revesz syndrome (AD;LOF)	0	0	0	0	0	0	6.29957e-06	0	8.96057e-05	0.000223648	3.82878e-05	5.03778e-05	0.000711376	0.00017337	0.000178063	4.6373e-05	0.000149343	0.000223648	3.82878e-05	5.03778e-05	0.000786254	0.00017337	0.0002563	0.000278236
TINF2	TINF2	protein_coding	LOF	AD	Cytopenia - NOT Fanconi anaemia	4.28	Blood/Immune	COVID-19 research (AD;LOF),Cytopenia - NOT Fanconi anaemia (AD;LOF),Fetal anomalies (AD;LOF),DDG2P (AD;LOF),Haematological malignancies for rare disease (AD;LOF),Haematological malignancies cancer susceptibility (AD;LOF),Ataxia and cerebellar anomalies - narrow panel (AD;LOF),Intracerebral calcification disorders (AD;LOF),Cerebellar hypoplasia (AD;LOF),Familial pulmonary fibrosis (AD;LOF),Pulmona…	Dyskeratosis congenita, autosomal dominant 3 (AD;LOF), Revesz syndrome (AD;LOF)	0	0	0	0	0	0	6.29957e-06	0	8.96057e-05	0.000223648	3.82878e-05	5.03778e-05	0.000711376	0.00017337	0.000178063	4.6373e-05	0.000149343	0.000223648	3.82878e-05	5.03778e-05	0.000786254	0.00017337	0.0002563	0.000278236
TNFAIP3	TNFAIP3	protein_coding	LOF	AD	COVID-19 research	1.146	Blood/Immune	COVID-19 research (AD;LOF),Primary immunodeficiency or monogenic inflammatory bowel disease (AD;LOF),Autoinflammatory disorders (AD;LOF)	Autoinflammatory syndrome, familial, Behcet-like 1 (AD;LOF)	0	0	0	0	0	0	8.99271e-07	0	5.97372e-05	6.70941e-05	3.83759e-05	0	0	0	1.07917e-05	4.63949e-05	5.97372e-05	6.70941e-05	3.83759e-05	0	1.88758e-05	0	1.1705e-05	5.82906e-05
TNFAIP3	TNFAIP3	protein_coding	LOF	AD	Primary immunodeficiency or monogenic inflammatory bowel disease	8.75	Blood/Immune	COVID-19 research (AD;LOF),Primary immunodeficiency or monogenic inflammatory bowel disease (AD;LOF),Autoinflammatory disorders (AD;LOF)	Autoinflammatory syndrome, familial, Behcet-like 1 (AD;LOF)	0	0	0	0	0	0	8.99271e-07	0	5.97372e-05	6.70941e-05	3.83759e-05	0	0	0	1.07917e-05	4.63949e-05	5.97372e-05	6.70941e-05	3.83759e-05	0	1.88758e-05	0	1.1705e-05	5.82906e-05
TNFRSF1A	TNFRSF1A	protein_coding	LOF	AD	COVID-19 research	1.146	Blood/Immune	COVID-19 research (AD;LOF),Primary immunodeficiency or monogenic inflammatory bowel disease (AD;LOF),Periodic fever syndromes (AD;LOF),Autoinflammatory disorders (AD;LOF)	Periodic fever, familial (AD;LOF)	0	0	0	2.57998e-05	0	0	3.60927e-06	0	8.97022e-05	0	3.82614e-05	2.57998e-05	0.000168922	0	1.62721e-05	0	0.00011958	4.65116e-05	3.82614e-05	5.11625e-05	0.000168922	0	3.43903e-05	3.47926e-05
TNFRSF1A	TNFRSF1A	protein_coding	LOF	AD	Primary immunodeficiency or monogenic inflammatory bowel disease	8.75	Blood/Immune	COVID-19 research (AD;LOF),Primary immunodeficiency or monogenic inflammatory bowel disease (AD;LOF),Periodic fever syndromes (AD;LOF),Autoinflammatory disorders (AD;LOF)	Periodic fever, familial (AD;LOF)	0	0	0	2.57998e-05	0	0	3.60927e-06	0	8.97022e-05	0	3.82614e-05	2.57998e-05	0.000168922	0	1.62721e-05	0	0.00011958	4.65116e-05	3.82614e-05	5.11625e-05	0.000168922	0	3.43903e-05	3.47926e-05
TP53	TP53	protein_coding	LOF	AD	COVID-19 research	1.146	Blood/Immune	COVID-19 research (AD;LOF),Familial breast cancer (AD;LOF),Haematological malignancies for rare disease (AD;LOF),Brain cancer pertinent cancer susceptibility (AD;LOF),Familial Tumours Syndromes of the central & peripheral Nervous system (AD;LOF),Adult solid tumours for rare disease (AD;LOF),Familial rhabdomyosarcoma (AD;LOF),Childhood solid tumours (AD;LOF),Sarcoma cancer susceptibility (AD;LOF),…	{Adrenocortical carcinoma, pediatric} (AD;LOF), {Basal cell carcinoma 7} (AD;LOF), {Choroid plexus papilloma} (AD;LOF), Bone marrow failure syndrome 5 (AD;LOF), Li-Fraumeni syndrome (AD;LOF), {Colorectal cancer} (AD;LOF), {Glioma susceptibility 1} (AD;LOF)	0	8.94474e-05	0.000306103	0.00012595	5.61629e-05	0	0.000146591	6.95647e-05	2.98686e-05	0.000111808	0.000650464	0.000251894	0.000299539	0	0.000216746	0.000127532	8.96129e-05	0.000111808	0.000765284	0.000352691	0.000299539	0	0.000259916	0.000150724
TPSAB1	TPSAB1	protein_coding	LOF	AD	Hereditary alpha tryptasaemia	1.3	Blood/Immune	Hereditary alpha tryptasaemia (AD;LOF)	.	0	0	0	0	0	0	0	0	0.000119934	0.000426601	0	2.51953e-05	0	0.000579759	6.37311e-05	8.18469e-05	0.000899318	0.000539407	0	0.00140739	0	0.000579759	0.000128253	0.000225112
COPA	COPA	protein_coding	LOF	AD	COVID-19 research	1.146	Blood/Immune	COVID-19 research (AD;LOF),Primary immunodeficiency or monogenic inflammatory bowel disease (AD;LOF)	{Autoinflammation and autoimmunity, systemic, with immune dysregulation 1} (AD;LOF)	3.19e-05	0.00010829	3.98819e-05	0	0	0	6.348e-06	1.24248e-05	9.21335e-05	0.000179479	0.000116414	5.03778e-05	9.36575e-05	0	2.34688e-05	0.000105472	0.000480808	0.000604313	0.000116414	0.000277273	0.000430648	0.00017337	0.000680962	0.000453617
COPA	COPA	protein_coding	LOF	AD	Primary immunodeficiency or monogenic inflammatory bowel disease	8.75	Blood/Immune	COVID-19 research (AD;LOF),Primary immunodeficiency or monogenic inflammatory bowel disease (AD;LOF)	{Autoinflammation and autoimmunity, systemic, with immune dysregulation 1} (AD;LOF)	3.19e-05	0.00010829	3.98819e-05	0	0	0	6.348e-06	1.24248e-05	9.21335e-05	0.000179479	0.000116414	5.03778e-05	9.36575e-05	0	2.34688e-05	0.000105472	0.000480808	0.000604313	0.000116414	0.000277273	0.000430648	0.00017337	0.000680962	0.000453617
DIAPH1	DIAPH1	protein_coding	LOF	AD	Bleeding and platelet disorders	4.2	Blood/Immune	Bleeding and platelet disorders (AD;LOF),Primary immunodeficiency or monogenic inflammatory bowel disease (AR;LOF),Fetal anomalies (AR;LOF),Severe microcephaly (AR;LOF),Early onset or syndromic epilepsy (AR;LOF),Inherited bleeding disorders (AD;GOF),Monogenic hearing loss (AD;GOF)	Deafness, autosomal dominant 1, with or without thrombocytopenia (AD;GOF), Seizures, cortical blindness, microcephaly syndrome (AR;LOF)	0	0.000290737	0	0	0.000730092	0.00105314	4.14607e-05	2.31873e-05	9.16091e-05	0.000357846	3.82614e-05	0.00019683	0.00085043	0.00122651	0.00014016	0.000106077	0.00018155	0.000357846	3.82614e-05	0.000272553	0.00085043	0.00122651	0.000158234	0.000129284
ERBIN	ERBIN	protein_coding	LOF	AD	COVID-19 research	1.146	Blood/Immune	COVID-19 research (AD;LOF)	.	0	0	0	0	0	0	1.84471e-06	0	0.000125502	0.000151701	8.70863e-05	0.000133602	9.44558e-05	0	0.000122125	0.000171643	0.000125502	0.000287689	0.000129781	0.000158936	0.000132495	0	0.000185392	0.000329285
FCGR2A	FCGR2A	protein_coding	LOF	AD	COVID-19 research	1.146	Blood/Immune	COVID-19 research (AD;LOF)	{Lupus nephritis, susceptibility to} (AD;LOF), {Pseudomonas aeruginosa, susceptibility to chronic infection by, in cystic fibrosis} (AR;LOF)	0	0	0	0	0	0	0	0	0	2.23634e-05	0	0.000100758	0	0	3.77748e-05	8.11546e-05	0.000268853	6.70841e-05	0	0.000327467	0	0	6.56591e-05	0.000127528
IKZF2	IKZF2	protein_coding	LOF	AD	Primary immunodeficiency or monogenic inflammatory bowel disease	8.75	Blood/Immune	Primary immunodeficiency or monogenic inflammatory bowel disease (AD;LOF)	Immunodysregulation, craniofacial anomalies, hearing impairment, athelia, and developmental delay (AD;LOF), Immunodysregulation with variable immunodeficiency and autoimmunity (Both;LOF)	0	0	0	0	0	0	0	0	0	0	0	0	1.87378e-05	0	1.26104e-05	3.5009e-05	0	0.000290823	3.89529e-05	0.000177344	5.62128e-05	0.000173551	7.92867e-05	8.15295e-05
IL17F	IL17F	protein_coding	LOF	AD	COVID-19 research	1.146	Blood/Immune	COVID-19 research (AD;LOF)	.	0	0	0	0	0	0	0	0	2.98739e-05	0	0	7.55668e-05	0	0	1.61889e-05	0	0.000119489	0.000156575	0	0.000151215	0.000224702	0.000388439	9.18406e-05	6.95991e-05
IL6	IL6	protein_coding	LOF	AD	COVID-19 research	1.146	Blood/Immune	COVID-19 research (AD;LOF)	{Kaposi sarcoma in HIV+, susceptibility to} (AD;LOF), {Type 2 diabetes mellitus} (AD;LOF), {Type 1 diabetes mellitus} (AR;LOF)	0	0	0	0	0	0	0	0	0	2.96542e-05	0	0	0	0	4.53794e-06	0	0	2.96542e-05	0	0	0	0	1.08394e-05	1.1595e-05
IRF2BP2	IRF2BP2	protein_coding	LOF	AD	COVID-19 research	1.146	Blood/Immune	COVID-19 research (AD;LOF),Primary immunodeficiency or monogenic inflammatory bowel disease (AD;LOF)	.	0	0	0	0	0	0	0	0	7.02251e-05	0	4.31146e-05	3.03214e-05	4.95406e-05	0	1.2062e-05	9.37655e-05	0.000170946	2.23594e-05	4.31146e-05	6.00338e-05	0.00010692	0	6.99982e-05	0.000129786
IRF2BP2	IRF2BP2	protein_coding	LOF	AD	Primary immunodeficiency or monogenic inflammatory bowel disease	8.75	Blood/Immune	COVID-19 research (AD;LOF),Primary immunodeficiency or monogenic inflammatory bowel disease (AD;LOF)	.	0	0	0	0	0	0	0	0	7.02251e-05	0	4.31146e-05	3.03214e-05	4.95406e-05	0	1.2062e-05	9.37655e-05	0.000170946	2.23594e-05	4.31146e-05	6.00338e-05	0.00010692	0	6.99982e-05	0.000129786
IRF3	IRF3	protein_coding	LOF	AD	COVID-19 research	1.146	Blood/Immune	COVID-19 research (AD;LOF)	{Encephalopathy, acute, infection-induced (herpes-specific), susceptibility to, 7} (AD;LOF)	0	0	0	0	0	0	0	0	0	0	0	0	0	0	0	0	0	0	0	0	0	0	0	0
IRF4	IRF4	protein_coding	LOF	AD	COVID-19 research	1.146	Blood/Immune	COVID-19 research (AD;LOF),Primary immunodeficiency or monogenic inflammatory bowel disease (AD;LOF)	Immunodeficiency 131 (Both;LOF)	0	0	0	0	0	0	0	0	2.98757e-05	0.000125027	3.95632e-05	0.000155328	2.04307e-05	0	4.43077e-05	4.88199e-05	5.97479e-05	0.000147387	0.000116086	0.000205799	5.78825e-05	0	5.69857e-05	9.5731e-05
IRF4	IRF4	protein_coding	LOF	AD	Primary immunodeficiency or monogenic inflammatory bowel disease	8.75	Blood/Immune	COVID-19 research (AD;LOF),Primary immunodeficiency or monogenic inflammatory bowel disease (AD;LOF)	Immunodeficiency 131 (Both;LOF)	0	0	0	0	0	0	0	0	2.98757e-05	0.000125027	3.95632e-05	0.000155328	2.04307e-05	0	4.43077e-05	4.88199e-05	5.97479e-05	0.000147387	0.000116086	0.000205799	5.78825e-05	0	5.69857e-05	9.5731e-05
KMT2A	KMT2A	protein_coding	LOF	AD	COVID-19 research	1.146	Blood/Immune	COVID-19 research (AD;LOF),Primary immunodeficiency or monogenic inflammatory bowel disease (AD;LOF),Fetal anomalies (AD;LOF),DDG2P (AD;LOF),Intellectual disability (AD;LOF)	Wiedemann-Steiner syndrome (AD;LOF)	0	0	0	2.51991e-05	0.000131367	0	8.9931e-07	0	0.000151964	6.71021e-05	3.84763e-05	7.55782e-05	0.00020669	0.000346981	3.35804e-05	9.37305e-05	0.000181833	8.94955e-05	3.84763e-05	0.000151177	0.000394557	0.000520532	0.000248023	0.000163425
KMT2A	KMT2A	protein_coding	LOF	AD	Primary immunodeficiency or monogenic inflammatory bowel disease	8.75	Blood/Immune	COVID-19 research (AD;LOF),Primary immunodeficiency or monogenic inflammatory bowel disease (AD;LOF),Fetal anomalies (AD;LOF),DDG2P (AD;LOF),Intellectual disability (AD;LOF)	Wiedemann-Steiner syndrome (AD;LOF)	0	0	0	2.51991e-05	0.000131367	0	8.9931e-07	0	0.000151964	6.71021e-05	3.84763e-05	7.55782e-05	0.00020669	0.000346981	3.35804e-05	9.37305e-05	0.000181833	8.94955e-05	3.84763e-05	0.000151177	0.000394557	0.000520532	0.000248023	0.000163425
MECOM	MECOM	protein_coding	LOF	AD	Primary immunodeficiency or monogenic inflammatory bowel disease	8.75	Blood/Immune	Inherited bleeding disorders (AD;LOF),Primary immunodeficiency or monogenic inflammatory bowel disease (AD;LOF),Bleeding and platelet disorders (AD;LOF),Cytopenia - NOT Fanconi anaemia (AD;LOF),Fetal anomalies (AD;LOF),DDG2P (AD;LOF),Limb disorders (AD;LOF)	Radioulnar synostosis with amegakaryocytic thrombocytopenia 2 (AD;LOF)	0	0	0	0	1.87336e-05	0	3.60936e-06	0	0.000151682	0	0	0	1.87336e-05	0	5.32147e-05	2.32313e-05	0.00030112	0.000292425	7.65404e-05	0.000151462	7.5208e-05	0.000173611	0.000125234	0.00038305
MECOM	MECOM	protein_coding	LOF	AD	Bleeding and platelet disorders	4.2	Blood/Immune	Inherited bleeding disorders (AD;LOF),Primary immunodeficiency or monogenic inflammatory bowel disease (AD;LOF),Bleeding and platelet disorders (AD;LOF),Cytopenia - NOT Fanconi anaemia (AD;LOF),Fetal anomalies (AD;LOF),DDG2P (AD;LOF),Limb disorders (AD;LOF)	Radioulnar synostosis with amegakaryocytic thrombocytopenia 2 (AD;LOF)	0	0	0	0	1.87336e-05	0	3.60936e-06	0	0.000151682	0	0	0	1.87336e-05	0	5.32147e-05	2.32313e-05	0.00030112	0.000292425	7.65404e-05	0.000151462	7.5208e-05	0.000173611	0.000125234	0.00038305
MECOM	MECOM	protein_coding	LOF	AD	Cytopenia - NOT Fanconi anaemia	4.28	Blood/Immune	Inherited bleeding disorders (AD;LOF),Primary immunodeficiency or monogenic inflammatory bowel disease (AD;LOF),Bleeding and platelet disorders (AD;LOF),Cytopenia - NOT Fanconi anaemia (AD;LOF),Fetal anomalies (AD;LOF),DDG2P (AD;LOF),Limb disorders (AD;LOF)	Radioulnar synostosis with amegakaryocytic thrombocytopenia 2 (AD;LOF)	0	0	0	0	1.87336e-05	0	3.60936e-06	0	0.000151682	0	0	0	1.87336e-05	0	5.32147e-05	2.32313e-05	0.00030112	0.000292425	7.65404e-05	0.000151462	7.5208e-05	0.000173611	0.000125234	0.00038305
MPEG1	MPEG1	protein_coding	LOF	AD	Primary immunodeficiency or monogenic inflammatory bowel disease	8.75	Blood/Immune	Primary immunodeficiency or monogenic inflammatory bowel disease (AD;LOF)	Immunodeficiency 77 (AD;LOF)	0	0	0	0	0	0	0	0	0	0	0	0	0	0	0	0	0.00280766	0.000760755	0.00195138	0.00254443	3.74476e-05	0.000693481	0.000580938	0.000858406
NFAT5	NFAT5	protein_coding	LOF	AD	COVID-19 research	1.146	Blood/Immune	COVID-19 research (AD;LOF),Primary immunodeficiency or monogenic inflammatory bowel disease (AD;LOF)	.	0	0	0	0	0	0	0	0	3.11468e-05	2.70299e-05	0	5.22804e-05	9.45903e-05	0	5.36165e-05	0.000124659	0.000121762	7.54046e-05	3.82731e-05	0.00229914	0.000132677	0	0.000147614	0.000230721
NFAT5	NFAT5	protein_coding	LOF	AD	Primary immunodeficiency or monogenic inflammatory bowel disease	8.75	Blood/Immune	COVID-19 research (AD;LOF),Primary immunodeficiency or monogenic inflammatory bowel disease (AD;LOF)	.	0	0	0	0	0	0	0	0	3.11468e-05	2.70299e-05	0	5.22804e-05	9.45903e-05	0	5.36165e-05	0.000124659	0.000121762	7.54046e-05	3.82731e-05	0.00229914	0.000132677	0	0.000147614	0.000230721
POLR3C	POLR3C	protein_coding	LOF	AD	COVID-19 research	1.146	Blood/Immune	COVID-19 research (AD;LOF)	.	0	0	0	0	0	0	9.11499e-07	0	0.000448514	0.000961572	3.83671e-05	0.000428508	0	0.000521261	0.000211862	0.000313412	0.000657635	0.00241673	0.00126434	0.000655279	0.000112337	0.00104197	0.000451347	0.00192592
POLR3F	POLR3F	protein_coding	LOF	AD	COVID-19 research	1.146	Blood/Immune	COVID-19 research (AD;LOF)	.	0	0	0	0	0	0	0	0	0.000131828	9.29821e-05	0.00757846	7.69064e-05	0.000168508	0.000386136	0.000172755	7.26112e-05	0.000161821	0.000118189	0.00757846	0.00012896	0.000187277	0.000386136	0.000214523	0.000132858
PSEN1	PSEN1	protein_coding	LOF	AD	COVID-19 research	1.146	Blood/Immune	COVID-19 research (AD;LOF),Adult onset leukodystrophy (AD;LOF),Adult onset hereditary spastic paraplegia (AD;LOF),Adult onset neurodegenerative disorder (AD;LOF),Familial hidradenitis suppurativa (AD;LOF),Early onset dementia (encompassing fronto-temporal dementia and prion disease) (AD;LOF)	Alzheimer disease, type 3, with or without spastic paraparesis (AD;LOF), Dementia, frontotemporal (AD;LOF), Pick disease (AD;LOF)	8.97326e-05	0.000156516	0	5.04083e-05	0	0	2.16302e-05	0	0.000269012	0.000424834	7.65228e-05	0.000151197	7.4912e-05	0	0.000237579	0.000162336	0.000567735	0.000447193	0.000153057	0.000201649	9.36498e-05	0	0.000302453	0.000266683
PTPN2	PTPN2	protein_coding	LOF	AD	Primary immunodeficiency or monogenic inflammatory bowel disease	8.75	Blood/Immune	Primary immunodeficiency or monogenic inflammatory bowel disease (AD;LOF)	.	0	0	0	0	0	0	0	0	3.08394e-05	2.38265e-05	0	2.56148e-05	3.90806e-05	0	1.98916e-05	2.44206e-05	0.000180197	9.09076e-05	0.000114793	5.08049e-05	7.65626e-05	0.000174034	7.84314e-05	5.92245e-05
RANBP2	RANBP2	protein_coding	LOF	AD	Primary immunodeficiency or monogenic inflammatory bowel disease	8.75	Blood/Immune	Primary immunodeficiency or monogenic inflammatory bowel disease (AD;LOF),COVID-19 research (Both;LOF)	{Encephalopathy, acute, infection-induced, 3, susceptibility to} (AD;LOF)	0	0	0	0	0	0	0	0	5.97407e-05	0	7.66078e-05	7.55756e-05	9.39635e-05	0	8.01415e-05	4.63889e-05	0.000298893	8.95964e-05	7.66078e-05	0.000226794	0.000225055	0.000346801	0.000302206	0.00017429
RELA	RELA	protein_coding	LOF	AD	COVID-19 research	1.146	Blood/Immune	COVID-19 research (AD;LOF),Primary immunodeficiency or monogenic inflammatory bowel disease (AD;LOF)	Autoinflammatory disease, familial, Behcet-like-3 (AD;LOF)	0	0	0	0	0	0	6.31226e-06	0	2.99742e-05	0	3.82614e-05	0	0	0	1.53242e-05	0	2.99742e-05	0	3.82614e-05	2.51889e-05	1.88957e-05	0	2.88249e-05	3.47837e-05
RELA	RELA	protein_coding	LOF	AD	Primary immunodeficiency or monogenic inflammatory bowel disease	8.75	Blood/Immune	COVID-19 research (AD;LOF),Primary immunodeficiency or monogenic inflammatory bowel disease (AD;LOF)	Autoinflammatory disease, familial, Behcet-like-3 (AD;LOF)	0	0	0	0	0	0	6.31226e-06	0	2.99742e-05	0	3.82614e-05	0	0	0	1.53242e-05	0	2.99742e-05	0	3.82614e-05	2.51889e-05	1.88957e-05	0	2.88249e-05	3.47837e-05
RPSA	RPSA	protein_coding	LOF	AD	COVID-19 research	1.146	Blood/Immune	COVID-19 research (AD;LOF),Primary immunodeficiency or monogenic inflammatory bowel disease (AD;LOF)	Asplenia, isolated congenital (AD;LOF)	0	0	0	0	0	0	0	0	0	0	0	0	2.2606e-05	0	5.39972e-06	0	2.98793e-05	2.23724e-05	3.82643e-05	7.56023e-05	8.90453e-05	0	6.66266e-05	9.27593e-05
RPSA	RPSA	protein_coding	LOF	AD	Primary immunodeficiency or monogenic inflammatory bowel disease	8.75	Blood/Immune	COVID-19 research (AD;LOF),Primary immunodeficiency or monogenic inflammatory bowel disease (AD;LOF)	Asplenia, isolated congenital (AD;LOF)	0	0	0	0	0	0	0	0	0	0	0	0	2.2606e-05	0	5.39972e-06	0	2.98793e-05	2.23724e-05	3.82643e-05	7.56023e-05	8.90453e-05	0	6.66266e-05	9.27593e-05
SEMA3E	SEMA3E	protein_coding	LOF	AD	COVID-19 research	1.146	Blood/Immune	COVID-19 research (AD;LOF)	.	0	0	0	0	1.8728e-05	0	0	0	0.000119908	0.000156846	7.68914e-05	0.000151365	0.000188461	0.000520894	0.00012163	0.000127701	0.000508746	0.000313526	0.000191778	0.000327895	0.000263528	0.000520894	0.000575242	0.000440842
SOCS1	SOCS1	protein_coding	LOF	AD	Primary immunodeficiency or monogenic inflammatory bowel disease	8.75	Blood/Immune	Primary immunodeficiency or monogenic inflammatory bowel disease (AD;LOF)	Autoinflammatory syndrome, familial, with or without immunodeficiency (AD;LOF)	0	0	0	0	0	0	0	0	3.0809e-05	0	3.87207e-05	0	6.8199e-05	0	2.71518e-06	0	0.00012519	0	3.87207e-05	2.96244e-05	0.000184277	0	4.89369e-05	0.00014003
SPI1	SPI1	protein_coding	LOF	AD	Primary immunodeficiency or monogenic inflammatory bowel disease	8.75	Blood/Immune	Primary immunodeficiency or monogenic inflammatory bowel disease (AD;LOF)	Agammaglobulinemia 10, autosomal dominant (AD;LOF)	0	0	0	0	0	0	0	0	0	0	0	0	7.86902e-05	0	1.27126e-05	2.44016e-05	2.98704e-05	0.000134233	0	2.5194e-05	0.00028476	0	0.000292557	0.00132387
SRP54	SRP54	protein_coding	LOF	AD	COVID-19 research	1.146	Blood/Immune	COVID-19 research (AD;LOF),Primary immunodeficiency or monogenic inflammatory bowel disease (AD;LOF),Cytopenia - NOT Fanconi anaemia (AD;LOF),DDG2P (AD;LOF)	Neutropenia, severe congenital, 8, autosomal dominant (AD;LOF)	0	0	0	0	0	0	1.8056e-06	0	6.03739e-05	6.79154e-05	7.67434e-05	0.0001522	0	0.000173792	5.27689e-05	8.4337e-05	0.00020981	0.000299975	0.000153425	0.000253713	5.63148e-05	0.000350346	0.000140627	0.000187695
SRP54	SRP54	protein_coding	LOF	AD	Primary immunodeficiency or monogenic inflammatory bowel disease	8.75	Blood/Immune	COVID-19 research (AD;LOF),Primary immunodeficiency or monogenic inflammatory bowel disease (AD;LOF),Cytopenia - NOT Fanconi anaemia (AD;LOF),DDG2P (AD;LOF)	Neutropenia, severe congenital, 8, autosomal dominant (AD;LOF)	0	0	0	0	0	0	1.8056e-06	0	6.03739e-05	6.79154e-05	7.67434e-05	0.0001522	0	0.000173792	5.27689e-05	8.4337e-05	0.00020981	0.000299975	0.000153425	0.000253713	5.63148e-05	0.000350346	0.000140627	0.000187695
SRP54	SRP54	protein_coding	LOF	AD	Cytopenia - NOT Fanconi anaemia	4.28	Blood/Immune	COVID-19 research (AD;LOF),Primary immunodeficiency or monogenic inflammatory bowel disease (AD;LOF),Cytopenia - NOT Fanconi anaemia (AD;LOF),DDG2P (AD;LOF)	Neutropenia, severe congenital, 8, autosomal dominant (AD;LOF)	0	0	0	0	0	0	1.8056e-06	0	6.03739e-05	6.79154e-05	7.67434e-05	0.0001522	0	0.000173792	5.27689e-05	8.4337e-05	0.00020981	0.000299975	0.000153425	0.000253713	5.63148e-05	0.000350346	0.000140627	0.000187695
SRP72	SRP72	protein_coding	LOF	AD	COVID-19 research	1.146	Blood/Immune	COVID-19 research (AD;LOF)	Bone marrow failure syndrome 1 (AD;LOF)	0	0	0	0	0	0	8.99368e-07	0	0.000120378	4.48351e-05	0.000452629	5.06556e-05	7.61557e-05	0	0.000121615	8.26853e-05	0.000303633	0.000671721	0.000611936	0.000516819	0.00049493	0.00035868	0.000763248	0.000601791
STIM1	STIM1	protein_coding	LOF	AD	Inherited bleeding disorders	1.182	Blood/Immune	Inherited bleeding disorders (AD;LOF),Bleeding and platelet disorders (AD;LOF),Arthrogryposis (AD;LOF),Congenital myopathy (AD;LOF),Limb girdle muscular dystrophies, myofibrillar myopathies and distal myopathies (AD;LOF),COVID-19 research (AR;LOF),Primary immunodeficiency or monogenic inflammatory bowel disease (AR;LOF),Amelogenesis imperfecta (AR;LOF)	Myopathy, tubular aggregate, 1 (AD;LOF), Stormorken syndrome (AD;LOF), Immunodeficiency 10 (AR;LOF)	0	0	0	0	0	0	4.5006e-06	3.47915e-05	2.98686e-05	4.47217e-05	0	7.55782e-05	1.90745e-05	0	4.32204e-05	0.000116816	0.00014951	0.0001833	3.83612e-05	0.000481608	3.77941e-05	0	0.000108939	0.000440685
STIM1	STIM1	protein_coding	LOF	AD	Bleeding and platelet disorders	4.2	Blood/Immune	Inherited bleeding disorders (AD;LOF),Bleeding and platelet disorders (AD;LOF),Arthrogryposis (AD;LOF),Congenital myopathy (AD;LOF),Limb girdle muscular dystrophies, myofibrillar myopathies and distal myopathies (AD;LOF),COVID-19 research (AR;LOF),Primary immunodeficiency or monogenic inflammatory bowel disease (AR;LOF),Amelogenesis imperfecta (AR;LOF)	Myopathy, tubular aggregate, 1 (AD;LOF), Stormorken syndrome (AD;LOF), Immunodeficiency 10 (AR;LOF)	0	0	0	0	0	0	4.5006e-06	3.47915e-05	2.98686e-05	4.47217e-05	0	7.55782e-05	1.90745e-05	0	4.32204e-05	0.000116816	0.00014951	0.0001833	3.83612e-05	0.000481608	3.77941e-05	0	0.000108939	0.000440685
TBX1	TBX1	protein_coding	LOF	AD	COVID-19 research	1.146	Blood/Immune	COVID-19 research (AD;LOF),Primary immunodeficiency or monogenic inflammatory bowel disease (AD;LOF),Fetal anomalies (AD;LOF),DDG2P (AD;LOF),Familial hypoparathyroidism (AD;LOF),Clefting (AD;LOF)	DiGeorge syndrome (AD;LOF), Tetralogy of Fallot (AD;LOF), Velocardiofacial syndrome (AD;LOF)	0	0	0	0	0	0	1.86455e-06	0	3.37906e-05	3.03269e-05	0	8.93565e-05	0	0	1.28661e-05	0	3.37906e-05	3.03269e-05	3.82702e-05	0.000114547	3.83114e-05	0	4.08124e-05	0
TBX1	TBX1	protein_coding	LOF	AD	Primary immunodeficiency or monogenic inflammatory bowel disease	8.75	Blood/Immune	COVID-19 research (AD;LOF),Primary immunodeficiency or monogenic inflammatory bowel disease (AD;LOF),Fetal anomalies (AD;LOF),DDG2P (AD;LOF),Familial hypoparathyroidism (AD;LOF),Clefting (AD;LOF)	DiGeorge syndrome (AD;LOF), Tetralogy of Fallot (AD;LOF), Velocardiofacial syndrome (AD;LOF)	0	0	0	0	0	0	1.86455e-06	0	3.37906e-05	3.03269e-05	0	8.93565e-05	0	0	1.28661e-05	0	3.37906e-05	3.03269e-05	3.82702e-05	0.000114547	3.83114e-05	0	4.08124e-05	0
TNFSF12	TNFSF12	protein_coding	LOF	AD	COVID-19 research	1.146	Blood/Immune	COVID-19 research (AD;LOF)	.	0	0	0	0	0	0	0	0	6.18869e-05	0	0	2.71179e-05	3.74434e-05	0	3.24886e-05	3.47939e-05	6.18869e-05	0	0	2.71179e-05	3.74434e-05	0	3.61286e-05	3.47939e-05
TOP2B	TOP2B	protein_coding	LOF	AD	COVID-19 research	1.146	Blood/Immune	COVID-19 research (AD;LOF),Primary immunodeficiency or monogenic inflammatory bowel disease (AD;LOF)	B-cell immunodeficiency, distal limb anomalies, and urogenital malformations (AD;LOF)	0	0	4.19569e-05	0	0	0	4.64354e-06	1.45463e-05	9.73084e-05	7.922e-05	0.000160979	0.000265886	0.000482234	0.000358166	7.71391e-05	0.000244078	0.000278113	0.000283042	0.000277966	0.00051905	0.000652374	0.000532261	0.000273133	0.000696467
TOP2B	TOP2B	protein_coding	LOF	AD	Primary immunodeficiency or monogenic inflammatory bowel disease	8.75	Blood/Immune	COVID-19 research (AD;LOF),Primary immunodeficiency or monogenic inflammatory bowel disease (AD;LOF)	B-cell immunodeficiency, distal limb anomalies, and urogenital malformations (AD;LOF)	0	0	4.19569e-05	0	0	0	4.64354e-06	1.45463e-05	9.73084e-05	7.922e-05	0.000160979	0.000265886	0.000482234	0.000358166	7.71391e-05	0.000244078	0.000278113	0.000283042	0.000277966	0.00051905	0.000652374	0.000532261	0.000273133	0.000696467
TPM4	TPM4	protein_coding	LOF	AD	Bleeding and platelet disorders	4.2	Blood/Immune	Bleeding and platelet disorders (AD;LOF)	Bleeding disorder, platelet-type, 25 (AD;LOF)	0	0	0	0	0	0	0	0	0	0	0	0	5.63883e-05	0	1.08974e-05	2.31997e-05	0.000150079	0.000269603	0	0	0.000124536	0	0.000439292	0.000209736
TRAF3	TRAF3	protein_coding	LOF	AD	COVID-19 research	1.146	Blood/Immune	COVID-19 research (AD;LOF),Primary immunodeficiency or monogenic inflammatory bowel disease (AD;LOF)	Immunodeficiency 132A (AD;LOF), Immunodeficiency 132B (AD;LOF)	0	0	0	0	0	0	0	0	5.97604e-05	2.23594e-05	3.8276e-05	0	1.87315e-05	0	8.09632e-06	2.32544e-05	5.97604e-05	6.71041e-05	0.00011486	5.04007e-05	9.51917e-05	0	3.23966e-05	3.48524e-05
TRAF3	TRAF3	protein_coding	LOF	AD	Primary immunodeficiency or monogenic inflammatory bowel disease	8.75	Blood/Immune	COVID-19 research (AD;LOF),Primary immunodeficiency or monogenic inflammatory bowel disease (AD;LOF)	Immunodeficiency 132A (AD;LOF), Immunodeficiency 132B (AD;LOF)	0	0	0	0	0	0	0	0	5.97604e-05	2.23594e-05	3.8276e-05	0	1.87315e-05	0	8.09632e-06	2.32544e-05	5.97604e-05	6.71041e-05	0.00011486	5.04007e-05	9.51917e-05	0	3.23966e-05	3.48524e-05
TUBB1	TUBB1	protein_coding	LOF	AD	Inherited bleeding disorders	1.182	Blood/Immune	Inherited bleeding disorders (AD;LOF),Bleeding and platelet disorders (AD;LOF)	Macrothrombocytopenia, isolated, 1, autosomal dominant (AD;LOF)	0	0	0	0	0	0	1.52915e-05	2.31943e-05	0.00011948	0.000178881	7.65287e-05	0.000654937	3.7442e-05	0	0.000243719	0.000382587	0.000477903	0.000827311	0.000803498	0.000982398	0.000243373	0.000346741	0.000812962	0.00060286
TUBB1	TUBB1	protein_coding	LOF	AD	Bleeding and platelet disorders	4.2	Blood/Immune	Inherited bleeding disorders (AD;LOF),Bleeding and platelet disorders (AD;LOF)	Macrothrombocytopenia, isolated, 1, autosomal dominant (AD;LOF)	0	0	0	0	0	0	1.52915e-05	2.31943e-05	0.00011948	0.000178881	7.65287e-05	0.000654937	3.7442e-05	0	0.000243719	0.000382587	0.000477903	0.000827311	0.000803498	0.000982398	0.000243373	0.000346741	0.000812962	0.00060286
APOA1	APOA1	protein_coding	LOF	AD	Hereditary systemic amyloidosis	1.25	Blood/Immune	Periodic fever syndromes (AD;LOF),Hereditary neuropathy or pain disorder (AD;LOF),Hereditary systemic amyloidosis (AD;LOF),Undiagnosed metabolic disorders (Both;LOF),Likely inborn error of metabolism (Both;LOF)	Amyloidosis, hereditary systemic 3 (AD;LOF), Hypoalphalipoproteinemia, primary, 2, intermediate (AD;LOF), Hypoalphalipoproteinemia, primary, 2 (AR;LOF)	0	0	0	0	0	0.00017343	1.25905e-05	0	2.98757e-05	4.47267e-05	0	5.03804e-05	0.000152322	0.00017343	4.04806e-05	5.79689e-05	5.98535e-05	8.94474e-05	0	0.000125947	0.000152322	0.000349054	9.81419e-05	0.00013915
APOA2	APOA2	protein_coding	LOF	AD	Hereditary systemic amyloidosis	1.25	Blood/Immune	Periodic fever syndromes (AD;LOF),Hereditary systemic amyloidosis (AD;LOF)	{Hypercholesterolemia, familial, modifier of} (Both;LOF)	0	0	0	0.000125945	0	0	8.99272e-07	0	0	6.70871e-05	0	0.000151134	0	0	2.51829e-05	4.63725e-05	5.97372e-05	6.70871e-05	0	0.000151134	0	0	3.9572e-05	5.7974e-05
APOC2	APOC2	protein_coding	LOF	AD	Hereditary systemic amyloidosis	1.25	Blood/Immune	Periodic fever syndromes (AD;LOF),Hereditary systemic amyloidosis (AD;LOF),Severe hypertriglyceridaemia (AR;LOF),Undiagnosed metabolic disorders (AR;LOF),Familial chylomicronaemia syndrome (FCS) (AR;LOF),Likely inborn error of metabolism (AR;LOF)	Hyperlipoproteinemia, type Ib (AR;LOF)	0	0.000156516	0	7.55668e-05	0	0	5.39576e-06	3.47802e-05	0	0.000156516	0	0.000100756	0	0	1.97844e-05	5.79788e-05	0	0.000156516	0	0.000100756	0	0	2.33817e-05	5.79788e-05
FGA	FGA	protein_coding	LOF	AD	Hereditary systemic amyloidosis	1.25	Blood/Immune	Periodic fever syndromes (AD;LOF),Hereditary systemic amyloidosis (AD;LOF),Inherited bleeding disorders (Both;LOF),Thrombophilia with a likely monogenic cause (Both;LOF),Bleeding and platelet disorders (Both;LOF)	Amyloidosis, hereditary systemic 2 (AD;LOF), Dysfibrinogenemia, congenital (AD;LOF), Hypodysfibrinogenemia, congenital (AD;LOF), Afibrinogenemia, congenital (AR;LOF)	0.000149651	0.000134162	3.82643e-05	2.52131e-05	0	0.000346741	0.000253684	9.30105e-05	0.000269143	0.000178883	3.82643e-05	0.000226743	0	0.000346741	0.000347281	0.000336579	0.000418509	0.000402486	3.82643e-05	0.000531287	1.87217e-05	0.000346741	0.000454333	0.000441927
HBG1	HBG1	protein_coding	LOF	AD	Sickle cell, thalassaemia and other haemoglobinopathies trait or carrier testing	2.3	Blood/Immune	Rare anaemia (AD;LOF),Sickle cell, thalassaemia and other haemoglobinopathies trait or carrier testing (AD;LOF),Sickle cell, thalassaemia and other haemoglobinopathies (AD;LOF)	Fetal hemoglobin quantitative trait locus 1 (AD;LOF)	0	0	0	0	0	0	0	0	0	0	0	0	0	0	0	0	0	2.23594e-05	0	0.000125951	0.000112322	0	0.000103078	1.15931e-05
HBG1	HBG1	protein_coding	LOF	AD	Sickle cell, thalassaemia and other haemoglobinopathies	2.3	Blood/Immune	Rare anaemia (AD;LOF),Sickle cell, thalassaemia and other haemoglobinopathies trait or carrier testing (AD;LOF),Sickle cell, thalassaemia and other haemoglobinopathies (AD;LOF)	Fetal hemoglobin quantitative trait locus 1 (AD;LOF)	0	0	0	0	0	0	0	0	0	0	0	0	0	0	0	0	0	2.23594e-05	0	0.000125951	0.000112322	0	0.000103078	1.15931e-05
HBG2	HBG2	protein_coding	LOF	AD	Sickle cell, thalassaemia and other haemoglobinopathies trait or carrier testing	2.3	Blood/Immune	Rare anaemia (AD;LOF),Sickle cell, thalassaemia and other haemoglobinopathies trait or carrier testing (AD;LOF),Sickle cell, thalassaemia and other haemoglobinopathies (AD;LOF)	Cyanosis, transient neonatal (AD;LOF), Fetal hemoglobin quantitative trait locus 1 (AD;LOF)	0	0	0	0	0	0	0	0	0	0	0	0	0	0	0	0	0	0	0	0	0	0	0	0
HBG2	HBG2	protein_coding	LOF	AD	Sickle cell, thalassaemia and other haemoglobinopathies	2.3	Blood/Immune	Rare anaemia (AD;LOF),Sickle cell, thalassaemia and other haemoglobinopathies trait or carrier testing (AD;LOF),Sickle cell, thalassaemia and other haemoglobinopathies (AD;LOF)	Cyanosis, transient neonatal (AD;LOF), Fetal hemoglobin quantitative trait locus 1 (AD;LOF)	0	0	0	0	0	0	0	0	0	0	0	0	0	0	0	0	0	0	0	0	0	0	0	0
LYZ	LYZ	protein_coding	LOF	AD	Hereditary systemic amyloidosis	1.25	Blood/Immune	Periodic fever syndromes (AD;LOF),Hereditary systemic amyloidosis (AD;LOF)	Amyloidosis, hereditary systemic 5 (AD;LOF)	0	0	0	0	0	0	4.49645e-06	1.15931e-05	0.000119478	0.000469547	0	0.00105832	1.87308e-05	0.00017337	0.000146592	0.000139135	0.000209385	0.000491906	3.82673e-05	0.00108353	1.87308e-05	0.00017337	0.000167279	0.000185508
TTR	TTR	protein_coding	LOF	AD	Hereditary systemic amyloidosis	1.25	Blood/Immune	Progressive cardiac conduction disease (AD;LOF),Hypertrophic cardiomyopathy (AD;LOF),Hyperthyroidism (AD;LOF),Periodic fever syndromes (AD;LOF),Adult onset leukodystrophy (AD;LOF),Pain syndromes (AD;LOF),Adult onset neurodegenerative disorder (AD;LOF),Hereditary neuropathy (AD;LOF),Hereditary neuropathy or pain disorder (AD;LOF),Hereditary systemic amyloidosis (AD;LOF)	Amyloidosis, hereditary systemic 1 (AD;LOF), Carpal tunnel syndrome, familial (AD;LOF)	0.0175329	0.000872019	0	2.51915e-05	7.4898e-05	0.000866852	0.000107916	0.000173897	0.0176822	0.00134158	0	0.000100758	7.4898e-05	0.00104022	0.00021583	0.000266643	0.0183693	0.00156517	0	0.000100758	0.000131059	0.00138696	0.000336335	0.000266643
ABCG5	ABCG5	protein_coding	LOF	AR	Inherited bleeding disorders	1.182	Blood/Immune	Inherited bleeding disorders (AR;LOF),Rare anaemia (AR;LOF),Bleeding and platelet disorders (AR;LOF),Familial hypercholesterolaemia (AR;LOF),Undiagnosed metabolic disorders (AR;LOF),Sitosterolaemia (AR;LOF),Likely inborn error of metabolism (AR;LOF)	Sitosterolemia 2 (AR;LOF)	2.98739e-05	0.00022894	0	0.000860387	0.000227451	0.0015613	0.000203511	0.000627044	0.000120188	0.000614812	0	0.00341633	0.000381838	0.00190804	0.00041911	0.0013934	0.000180582	0.000662221	7.65228e-05	0.00412458	0.000381838	0.00190804	0.000482227	0.00196451
ABCG5	ABCG5	protein_coding	LOF	AR	Rare anaemia	3.13	Blood/Immune	Inherited bleeding disorders (AR;LOF),Rare anaemia (AR;LOF),Bleeding and platelet disorders (AR;LOF),Familial hypercholesterolaemia (AR;LOF),Undiagnosed metabolic disorders (AR;LOF),Sitosterolaemia (AR;LOF),Likely inborn error of metabolism (AR;LOF)	Sitosterolemia 2 (AR;LOF)	2.98739e-05	0.00022894	0	0.000860387	0.000227451	0.0015613	0.000203511	0.000627044	0.000120188	0.000614812	0	0.00341633	0.000381838	0.00190804	0.00041911	0.0013934	0.000180582	0.000662221	7.65228e-05	0.00412458	0.000381838	0.00190804	0.000482227	0.00196451
ABCG5	ABCG5	protein_coding	LOF	AR	Bleeding and platelet disorders	4.2	Blood/Immune	Inherited bleeding disorders (AR;LOF),Rare anaemia (AR;LOF),Bleeding and platelet disorders (AR;LOF),Familial hypercholesterolaemia (AR;LOF),Undiagnosed metabolic disorders (AR;LOF),Sitosterolaemia (AR;LOF),Likely inborn error of metabolism (AR;LOF)	Sitosterolemia 2 (AR;LOF)	2.98739e-05	0.00022894	0	0.000860387	0.000227451	0.0015613	0.000203511	0.000627044	0.000120188	0.000614812	0	0.00341633	0.000381838	0.00190804	0.00041911	0.0013934	0.000180582	0.000662221	7.65228e-05	0.00412458	0.000381838	0.00190804	0.000482227	0.00196451
ABCG8	ABCG8	protein_coding	LOF	AR	Inherited bleeding disorders	1.182	Blood/Immune	Inherited bleeding disorders (AR;LOF),Rare anaemia (AR;LOF),Bleeding and platelet disorders (AR;LOF),Familial hypercholesterolaemia (AR;LOF),Undiagnosed metabolic disorders (AR;LOF),Sitosterolaemia (AR;LOF),Likely inborn error of metabolism (AR;LOF)	Sitosterolemia 1 (AR;LOF)	0.000686977	0.0022137	3.82614e-05	0.00035265	0.00277377	0.00173424	0.00147587	0.000695634	0.000806632	0.0023255	3.82614e-05	0.000478596	0.00279249	0.00209046	0.00166223	0.00201121	0.00101576	0.00281743	3.82614e-05	0.00204034	0.00288615	0.00209046	0.00231348	0.00224413
ABCG8	ABCG8	protein_coding	LOF	AR	Rare anaemia	3.13	Blood/Immune	Inherited bleeding disorders (AR;LOF),Rare anaemia (AR;LOF),Bleeding and platelet disorders (AR;LOF),Familial hypercholesterolaemia (AR;LOF),Undiagnosed metabolic disorders (AR;LOF),Sitosterolaemia (AR;LOF),Likely inborn error of metabolism (AR;LOF)	Sitosterolemia 1 (AR;LOF)	0.000686977	0.0022137	3.82614e-05	0.00035265	0.00277377	0.00173424	0.00147587	0.000695634	0.000806632	0.0023255	3.82614e-05	0.000478596	0.00279249	0.00209046	0.00166223	0.00201121	0.00101576	0.00281743	3.82614e-05	0.00204034	0.00288615	0.00209046	0.00231348	0.00224413
ABCG8	ABCG8	protein_coding	LOF	AR	Bleeding and platelet disorders	4.2	Blood/Immune	Inherited bleeding disorders (AR;LOF),Rare anaemia (AR;LOF),Bleeding and platelet disorders (AR;LOF),Familial hypercholesterolaemia (AR;LOF),Undiagnosed metabolic disorders (AR;LOF),Sitosterolaemia (AR;LOF),Likely inborn error of metabolism (AR;LOF)	Sitosterolemia 1 (AR;LOF)	0.000686977	0.0022137	3.82614e-05	0.00035265	0.00277377	0.00173424	0.00147587	0.000695634	0.000806632	0.0023255	3.82614e-05	0.000478596	0.00279249	0.00209046	0.00166223	0.00201121	0.00101576	0.00281743	3.82614e-05	0.00204034	0.00288615	0.00209046	0.00231348	0.00224413
ACP5	ACP5	protein_coding	LOF	AR	COVID-19 research	1.146	Blood/Immune	COVID-19 research (AR;LOF),Primary immunodeficiency or monogenic inflammatory bowel disease (AR;LOF),Fetal anomalies (AR;LOF),DDG2P (AR;LOF),Skeletal dysplasia (AR;LOF),White matter disorders and cerebral calcification - narrow panel (AR;LOF),Intracerebral calcification disorders (AR;LOF)	Spondyloenchondrodysplasia with immune dysregulation (AR;LOF)	8.96057e-05	8.94595e-05	0	0	0	0.000178635	9.17289e-05	4.63725e-05	0.000149429	0.000335429	0	0.000100757	9.84966e-05	0.000388015	0.000178968	0.000139152	0.000298772	0.000447269	3.82614e-05	0.000226702	0.000174699	0.000561386	0.0002743	0.000347862
ACP5	ACP5	protein_coding	LOF	AR	Primary immunodeficiency or monogenic inflammatory bowel disease	8.75	Blood/Immune	COVID-19 research (AR;LOF),Primary immunodeficiency or monogenic inflammatory bowel disease (AR;LOF),Fetal anomalies (AR;LOF),DDG2P (AR;LOF),Skeletal dysplasia (AR;LOF),White matter disorders and cerebral calcification - narrow panel (AR;LOF),Intracerebral calcification disorders (AR;LOF)	Spondyloenchondrodysplasia with immune dysregulation (AR;LOF)	8.96057e-05	8.94595e-05	0	0	0	0.000178635	9.17289e-05	4.63725e-05	0.000149429	0.000335429	0	0.000100757	9.84966e-05	0.000388015	0.000178968	0.000139152	0.000298772	0.000447269	3.82614e-05	0.000226702	0.000174699	0.000561386	0.0002743	0.000347862
ADA	ADA	protein_coding	LOF	AR	COVID-19 research	1.146	Blood/Immune	COVID-19 research (AR;LOF),Primary immunodeficiency or monogenic inflammatory bowel disease (AR;LOF),DDG2P (AR;LOF),Infantile enterocolitis & monogenic inflammatory bowel disease (AR;LOF),Undiagnosed metabolic disorders (AR;LOF),Likely inborn error of metabolism (AR;LOF),Severe combined immunodeficiency with adenosine deaminase deficiency (AR;LOF)	Adenosine deaminase deficiency, partial (AR;LOF), Severe combined immunodeficiency due to ADA deficiency (AR;LOF)	0.000300712	0.000592568	0	0.000231641	3.82751e-05	0	0.000450563	0.000284132	0.000454036	0.000660063	0	0.000461443	0.000154861	0.000380952	0.000531943	0.000425538	0.000546329	0.00100511	7.76561e-05	0.000461443	0.000192324	0.000380952	0.0005968	0.000592704
ADA	ADA	protein_coding	LOF	AR	Primary immunodeficiency or monogenic inflammatory bowel disease	8.75	Blood/Immune	COVID-19 research (AR;LOF),Primary immunodeficiency or monogenic inflammatory bowel disease (AR;LOF),DDG2P (AR;LOF),Infantile enterocolitis & monogenic inflammatory bowel disease (AR;LOF),Undiagnosed metabolic disorders (AR;LOF),Likely inborn error of metabolism (AR;LOF),Severe combined immunodeficiency with adenosine deaminase deficiency (AR;LOF)	Adenosine deaminase deficiency, partial (AR;LOF), Severe combined immunodeficiency due to ADA deficiency (AR;LOF)	0.000300712	0.000592568	0	0.000231641	3.82751e-05	0	0.000450563	0.000284132	0.000454036	0.000660063	0	0.000461443	0.000154861	0.000380952	0.000531943	0.000425538	0.000546329	0.00100511	7.76561e-05	0.000461443	0.000192324	0.000380952	0.0005968	0.000592704
ADA2	ADA2	protein_coding	LOF	AR	COVID-19 research	1.146	Blood/Immune	COVID-19 research (AR;LOF),Primary immunodeficiency or monogenic inflammatory bowel disease (AR;LOF),Cytopenias and congenital anaemias (AR;LOF),Rare anaemia (AR;LOF),Cytopenia - NOT Fanconi anaemia (AR;LOF),Autoinflammatory disorders (AR;LOF),Hereditary neuropathy or pain disorder (AR;LOF),Rare genetic inflammatory skin disorders (AR;LOF)	Sneddon syndrome (AR;LOF), Vasculitis, autoinflammation, immunodeficiency, and hematologic defects syndrome (AR;LOF)	0.000627924	0.000782695	3.8279e-05	0.00025193	0.00213435	0.00173845	0.00135012	0.00121745	0.000807402	0.00136412	3.8279e-05	0.000478911	0.00258383	0.00209776	0.00160297	0.00199465	0.00161403	0.00335426	7.65492e-05	0.0016377	0.00260255	0.00331712	0.00219149	0.00256288
ADA2	ADA2	protein_coding	LOF	AR	Primary immunodeficiency or monogenic inflammatory bowel disease	8.75	Blood/Immune	COVID-19 research (AR;LOF),Primary immunodeficiency or monogenic inflammatory bowel disease (AR;LOF),Cytopenias and congenital anaemias (AR;LOF),Rare anaemia (AR;LOF),Cytopenia - NOT Fanconi anaemia (AR;LOF),Autoinflammatory disorders (AR;LOF),Hereditary neuropathy or pain disorder (AR;LOF),Rare genetic inflammatory skin disorders (AR;LOF)	Sneddon syndrome (AR;LOF), Vasculitis, autoinflammation, immunodeficiency, and hematologic defects syndrome (AR;LOF)	0.000627924	0.000782695	3.8279e-05	0.00025193	0.00213435	0.00173845	0.00135012	0.00121745	0.000807402	0.00136412	3.8279e-05	0.000478911	0.00258383	0.00209776	0.00160297	0.00199465	0.00161403	0.00335426	7.65492e-05	0.0016377	0.00260255	0.00331712	0.00219149	0.00256288
ADA2	ADA2	protein_coding	LOF	AR	Cytopenias and congenital anaemias	1.123	Blood/Immune	COVID-19 research (AR;LOF),Primary immunodeficiency or monogenic inflammatory bowel disease (AR;LOF),Cytopenias and congenital anaemias (AR;LOF),Rare anaemia (AR;LOF),Cytopenia - NOT Fanconi anaemia (AR;LOF),Autoinflammatory disorders (AR;LOF),Hereditary neuropathy or pain disorder (AR;LOF),Rare genetic inflammatory skin disorders (AR;LOF)	Sneddon syndrome (AR;LOF), Vasculitis, autoinflammation, immunodeficiency, and hematologic defects syndrome (AR;LOF)	0.000627924	0.000782695	3.8279e-05	0.00025193	0.00213435	0.00173845	0.00135012	0.00121745	0.000807402	0.00136412	3.8279e-05	0.000478911	0.00258383	0.00209776	0.00160297	0.00199465	0.00161403	0.00335426	7.65492e-05	0.0016377	0.00260255	0.00331712	0.00219149	0.00256288
ADA2	ADA2	protein_coding	LOF	AR	Rare anaemia	3.13	Blood/Immune	COVID-19 research (AR;LOF),Primary immunodeficiency or monogenic inflammatory bowel disease (AR;LOF),Cytopenias and congenital anaemias (AR;LOF),Rare anaemia (AR;LOF),Cytopenia - NOT Fanconi anaemia (AR;LOF),Autoinflammatory disorders (AR;LOF),Hereditary neuropathy or pain disorder (AR;LOF),Rare genetic inflammatory skin disorders (AR;LOF)	Sneddon syndrome (AR;LOF), Vasculitis, autoinflammation, immunodeficiency, and hematologic defects syndrome (AR;LOF)	0.000627924	0.000782695	3.8279e-05	0.00025193	0.00213435	0.00173845	0.00135012	0.00121745	0.000807402	0.00136412	3.8279e-05	0.000478911	0.00258383	0.00209776	0.00160297	0.00199465	0.00161403	0.00335426	7.65492e-05	0.0016377	0.00260255	0.00331712	0.00219149	0.00256288
ADA2	ADA2	protein_coding	LOF	AR	Cytopenia - NOT Fanconi anaemia	4.28	Blood/Immune	COVID-19 research (AR;LOF),Primary immunodeficiency or monogenic inflammatory bowel disease (AR;LOF),Cytopenias and congenital anaemias (AR;LOF),Rare anaemia (AR;LOF),Cytopenia - NOT Fanconi anaemia (AR;LOF),Autoinflammatory disorders (AR;LOF),Hereditary neuropathy or pain disorder (AR;LOF),Rare genetic inflammatory skin disorders (AR;LOF)	Sneddon syndrome (AR;LOF), Vasculitis, autoinflammation, immunodeficiency, and hematologic defects syndrome (AR;LOF)	0.000627924	0.000782695	3.8279e-05	0.00025193	0.00213435	0.00173845	0.00135012	0.00121745	0.000807402	0.00136412	3.8279e-05	0.000478911	0.00258383	0.00209776	0.00160297	0.00199465	0.00161403	0.00335426	7.65492e-05	0.0016377	0.00260255	0.00331712	0.00219149	0.00256288
ADAM17	ADAM17	protein_coding	LOF	AR	COVID-19 research	1.146	Blood/Immune	COVID-19 research (AR;LOF),Primary immunodeficiency or monogenic inflammatory bowel disease (AR;LOF),Infantile enterocolitis & monogenic inflammatory bowel disease (AR;LOF),Intestinal failure or congenital diarrhoea (AR;LOF),Palmoplantar keratodermas (AR;LOF)	.	0	0	0	0	0	0	7.21761e-06	2.49916e-05	0.000152968	0.000117129	0	0.000203007	0.000524315	0	0.000123377	0.00016485	0.000212705	0.000185351	3.87657e-05	0.000457567	0.000561823	0	0.00022155	0.000199876
ADAM17	ADAM17	protein_coding	LOF	AR	Primary immunodeficiency or monogenic inflammatory bowel disease	8.75	Blood/Immune	COVID-19 research (AR;LOF),Primary immunodeficiency or monogenic inflammatory bowel disease (AR;LOF),Infantile enterocolitis & monogenic inflammatory bowel disease (AR;LOF),Intestinal failure or congenital diarrhoea (AR;LOF),Palmoplantar keratodermas (AR;LOF)	.	0	0	0	0	0	0	7.21761e-06	2.49916e-05	0.000152968	0.000117129	0	0.000203007	0.000524315	0	0.000123377	0.00016485	0.000212705	0.000185351	3.87657e-05	0.000457567	0.000561823	0	0.00022155	0.000199876
ADAMTS13	ADAMTS13	protein_coding	LOF	AR	Inherited bleeding disorders	1.182	Blood/Immune	Inherited bleeding disorders (AR;LOF),Cytopenias and congenital anaemias (AR;LOF),Thrombophilia with a likely monogenic cause (AR;LOF),Bleeding and platelet disorders (AR;LOF),Vascular skin disorders (AR;LOF)	Thrombotic thrombocytopenic purpura, hereditary (AR;LOF)	0.000540019	0.000852139	3.82614e-05	0.000103	0.000554825	0.000196155	0.00147851	0.000998925	0.0011674	0.00203807	0.00080605	0.00108714	0.000818681	0.00106403	0.00245724	0.00188457	0.00186079	0.00261989	0.0009212	0.00172778	0.00228631	0.00194855	0.00289712	0.00221426
ADAMTS13	ADAMTS13	protein_coding	LOF	AR	Cytopenias and congenital anaemias	1.123	Blood/Immune	Inherited bleeding disorders (AR;LOF),Cytopenias and congenital anaemias (AR;LOF),Thrombophilia with a likely monogenic cause (AR;LOF),Bleeding and platelet disorders (AR;LOF),Vascular skin disorders (AR;LOF)	Thrombotic thrombocytopenic purpura, hereditary (AR;LOF)	0.000540019	0.000852139	3.82614e-05	0.000103	0.000554825	0.000196155	0.00147851	0.000998925	0.0011674	0.00203807	0.00080605	0.00108714	0.000818681	0.00106403	0.00245724	0.00188457	0.00186079	0.00261989	0.0009212	0.00172778	0.00228631	0.00194855	0.00289712	0.00221426
ADAMTS13	ADAMTS13	protein_coding	LOF	AR	Thrombophilia with a likely monogenic cause	2.7	Blood/Immune	Inherited bleeding disorders (AR;LOF),Cytopenias and congenital anaemias (AR;LOF),Thrombophilia with a likely monogenic cause (AR;LOF),Bleeding and platelet disorders (AR;LOF),Vascular skin disorders (AR;LOF)	Thrombotic thrombocytopenic purpura, hereditary (AR;LOF)	0.000540019	0.000852139	3.82614e-05	0.000103	0.000554825	0.000196155	0.00147851	0.000998925	0.0011674	0.00203807	0.00080605	0.00108714	0.000818681	0.00106403	0.00245724	0.00188457	0.00186079	0.00261989	0.0009212	0.00172778	0.00228631	0.00194855	0.00289712	0.00221426
ADAMTS13	ADAMTS13	protein_coding	LOF	AR	Bleeding and platelet disorders	4.2	Blood/Immune	Inherited bleeding disorders (AR;LOF),Cytopenias and congenital anaemias (AR;LOF),Thrombophilia with a likely monogenic cause (AR;LOF),Bleeding and platelet disorders (AR;LOF),Vascular skin disorders (AR;LOF)	Thrombotic thrombocytopenic purpura, hereditary (AR;LOF)	0.000540019	0.000852139	3.82614e-05	0.000103	0.000554825	0.000196155	0.00147851	0.000998925	0.0011674	0.00203807	0.00080605	0.00108714	0.000818681	0.00106403	0.00245724	0.00188457	0.00186079	0.00261989	0.0009212	0.00172778	0.00228631	0.00194855	0.00289712	0.00221426
ADAR	ADAR	protein_coding	LOF	AR	COVID-19 research	1.146	Blood/Immune	COVID-19 research (AR;LOF),Primary immunodeficiency or monogenic inflammatory bowel disease (AR;LOF),Structural basal ganglia disorders (AR;LOF),Inherited white matter disorders (AR;LOF),Hereditary spastic paraplegia (AR;LOF),Childhood onset hereditary spastic paraplegia (AR;LOF),Adult onset hereditary spastic paraplegia (AR;LOF),Early onset or syndromic epilepsy (AR;LOF),Fetal anomalies (Both;LO…	Dyschromatosis symmetrica hereditaria (AD;LOF), Aicardi-Goutieres syndrome 6 (AR;LOF)	5.97372e-05	2.23664e-05	0	5.03778e-05	3.74441e-05	0	4.49688e-05	3.47794e-05	0.000358494	0.000201552	0.000191313	0.000201514	0.00011271	0.000349285	0.000197981	0.000185658	0.000925997	0.00344394	0.00045916	0.00030227	0.00102999	0.000696025	0.00418808	0.0013005
ADAR	ADAR	protein_coding	LOF	AR	Primary immunodeficiency or monogenic inflammatory bowel disease	8.75	Blood/Immune	COVID-19 research (AR;LOF),Primary immunodeficiency or monogenic inflammatory bowel disease (AR;LOF),Structural basal ganglia disorders (AR;LOF),Inherited white matter disorders (AR;LOF),Hereditary spastic paraplegia (AR;LOF),Childhood onset hereditary spastic paraplegia (AR;LOF),Adult onset hereditary spastic paraplegia (AR;LOF),Early onset or syndromic epilepsy (AR;LOF),Fetal anomalies (Both;LO…	Dyschromatosis symmetrica hereditaria (AD;LOF), Aicardi-Goutieres syndrome 6 (AR;LOF)	5.97372e-05	2.23664e-05	0	5.03778e-05	3.74441e-05	0	4.49688e-05	3.47794e-05	0.000358494	0.000201552	0.000191313	0.000201514	0.00011271	0.000349285	0.000197981	0.000185658	0.000925997	0.00344394	0.00045916	0.00030227	0.00102999	0.000696025	0.00418808	0.0013005
AGR2	AGR2	protein_coding	LOF	AR	Primary immunodeficiency or monogenic inflammatory bowel disease	8.75	Blood/Immune	Primary immunodeficiency or monogenic inflammatory bowel disease (AR;LOF),Intestinal failure or congenital diarrhoea (AR;LOF),Respiratory ciliopathies including non-CF bronchiectasis (AR;LOF)	Respiratory infections, recurrent, and failure to thrive with or without diarrhea (AR;LOF)	0	0	0	0	0	0	3.15008e-05	1.16667e-05	0.000209442	0.00015667	0	0.000100763	3.74406e-05	0	0.000175474	0.00013923	0.000269685	0.000179056	0	0.000125957	5.61622e-05	0	0.000255521	0.000185672
AK1	AK1	protein_coding	LOF	AR	Cytopenias and congenital anaemias	1.123	Blood/Immune	Cytopenias and congenital anaemias (AR;LOF),Rare anaemia (AR;LOF)	Anemia, congenital, nonspherocytic hemolytic, 3, adenylate kinase deficient (AR;LOF)	2.98686e-05	0	0	0	5.61924e-05	0	9.89254e-06	1.15996e-05	8.96075e-05	0.000134839	0	7.58109e-05	5.61924e-05	0.00035131	7.74284e-05	8.13139e-05	0.000418173	0.000179561	0.00011499	7.58109e-05	0.000224798	0.000701327	0.000226874	0.000325334
AK1	AK1	protein_coding	LOF	AR	Rare anaemia	3.13	Blood/Immune	Cytopenias and congenital anaemias (AR;LOF),Rare anaemia (AR;LOF)	Anemia, congenital, nonspherocytic hemolytic, 3, adenylate kinase deficient (AR;LOF)	2.98686e-05	0	0	0	5.61924e-05	0	9.89254e-06	1.15996e-05	8.96075e-05	0.000134839	0	7.58109e-05	5.61924e-05	0.00035131	7.74284e-05	8.13139e-05	0.000418173	0.000179561	0.00011499	7.58109e-05	0.000224798	0.000701327	0.000226874	0.000325334
AK2	AK2	protein_coding	LOF	AR	COVID-19 research	1.146	Blood/Immune	COVID-19 research (AR;LOF),Primary immunodeficiency or monogenic inflammatory bowel disease (AR;LOF),Cytopenia - NOT Fanconi anaemia (AR;LOF),DDG2P (AR;LOF)	Reticular dysgenesis (AR;LOF)	8.96057e-05	0	0	0.000201994	0	0	0.000109155	0	0.000179226	0	7.75259e-05	0.000227182	0	0.00017337	0.000220749	5.83166e-05	0.000179226	0.000204294	7.75259e-05	0.000278049	0.000356537	0.000346801	0.000311629	0.000209369
AK2	AK2	protein_coding	LOF	AR	Primary immunodeficiency or monogenic inflammatory bowel disease	8.75	Blood/Immune	COVID-19 research (AR;LOF),Primary immunodeficiency or monogenic inflammatory bowel disease (AR;LOF),Cytopenia - NOT Fanconi anaemia (AR;LOF),DDG2P (AR;LOF)	Reticular dysgenesis (AR;LOF)	8.96057e-05	0	0	0.000201994	0	0	0.000109155	0	0.000179226	0	7.75259e-05	0.000227182	0	0.00017337	0.000220749	5.83166e-05	0.000179226	0.000204294	7.75259e-05	0.000278049	0.000356537	0.000346801	0.000311629	0.000209369
AK2	AK2	protein_coding	LOF	AR	Cytopenia - NOT Fanconi anaemia	4.28	Blood/Immune	COVID-19 research (AR;LOF),Primary immunodeficiency or monogenic inflammatory bowel disease (AR;LOF),Cytopenia - NOT Fanconi anaemia (AR;LOF),DDG2P (AR;LOF)	Reticular dysgenesis (AR;LOF)	8.96057e-05	0	0	0.000201994	0	0	0.000109155	0	0.000179226	0	7.75259e-05	0.000227182	0	0.00017337	0.000220749	5.83166e-05	0.000179226	0.000204294	7.75259e-05	0.000278049	0.000356537	0.000346801	0.000311629	0.000209369
ALDOA	ALDOA	protein_coding	LOF	AR	Cytopenias and congenital anaemias	1.123	Blood/Immune	Cytopenias and congenital anaemias (AR;LOF),Rare anaemia (AR;LOF),Fetal anomalies (AR;LOF),DDG2P (AR;LOF),Ketotic hypoglycaemia (AR;LOF),Glycogen storage disease (AR;LOF),Undiagnosed metabolic disorders (AR;LOF),Rhabdomyolysis and metabolic muscle disorders (AR;LOF),Acute rhabdomyolysis (AR;LOF),Likely inborn error of metabolism (AR;LOF)	Glycogen storage disease XII (AR;LOF)	0	0	0	0	0	0	0	0	0	0	0	0	0	0	0	0	0	0	0	0	0	0	0	0
ALDOA	ALDOA	protein_coding	LOF	AR	Rare anaemia	3.13	Blood/Immune	Cytopenias and congenital anaemias (AR;LOF),Rare anaemia (AR;LOF),Fetal anomalies (AR;LOF),DDG2P (AR;LOF),Ketotic hypoglycaemia (AR;LOF),Glycogen storage disease (AR;LOF),Undiagnosed metabolic disorders (AR;LOF),Rhabdomyolysis and metabolic muscle disorders (AR;LOF),Acute rhabdomyolysis (AR;LOF),Likely inborn error of metabolism (AR;LOF)	Glycogen storage disease XII (AR;LOF)	0	0	0	0	0	0	0	0	0	0	0	0	0	0	0	0	0	0	0	0	0	0	0	0
ALPI	ALPI	protein_coding	LOF	AR	COVID-19 research	1.146	Blood/Immune	COVID-19 research (AR;LOF),Primary immunodeficiency or monogenic inflammatory bowel disease (AR;LOF)	.	0	0	0	0	0	0	0	0	0.000328907	0.000492107	0.00411034	0.000453568	0	0.000520111	0.000122325	0.00372226	0.00131561	0.00118732	0.00418713	0.000832869	0.000757782	0.0019228	0.000721567	0.00633515
ALPI	ALPI	protein_coding	LOF	AR	Primary immunodeficiency or monogenic inflammatory bowel disease	8.75	Blood/Immune	COVID-19 research (AR;LOF),Primary immunodeficiency or monogenic inflammatory bowel disease (AR;LOF)	.	0	0	0	0	0	0	0	0	0.000328907	0.000492107	0.00411034	0.000453568	0	0.000520111	0.000122325	0.00372226	0.00131561	0.00118732	0.00418713	0.000832869	0.000757782	0.0019228	0.000721567	0.00633515
AMN	AMN	protein_coding	LOF	AR	Cytopenias and congenital anaemias	1.123	Blood/Immune	Cytopenias and congenital anaemias (AR;LOF),Rare anaemia (AR;LOF),Undiagnosed metabolic disorders (AR;LOF),Unexplained kidney failure in young people (AR;LOF),Proteinuric renal disease (AR;LOF),Likely inborn error of metabolism (AR;LOF)	Imerslund-Grasbeck syndrome 2 (AR;LOF)	2.98739e-05	5.1423e-05	0	0	0	0	0.000107233	5.06316e-05	0.000302549	0.000268959	0	7.56863e-05	0.00194498	0	0.000338364	0.000272	0.000332472	0.00034456	3.83759e-05	0.000379195	0.00196414	0	0.000424296	0.00048242
AMN	AMN	protein_coding	LOF	AR	Rare anaemia	3.13	Blood/Immune	Cytopenias and congenital anaemias (AR;LOF),Rare anaemia (AR;LOF),Undiagnosed metabolic disorders (AR;LOF),Unexplained kidney failure in young people (AR;LOF),Proteinuric renal disease (AR;LOF),Likely inborn error of metabolism (AR;LOF)	Imerslund-Grasbeck syndrome 2 (AR;LOF)	2.98739e-05	5.1423e-05	0	0	0	0	0.000107233	5.06316e-05	0.000302549	0.000268959	0	7.56863e-05	0.00194498	0	0.000338364	0.000272	0.000332472	0.00034456	3.83759e-05	0.000379195	0.00196414	0	0.000424296	0.00048242
ANO6	ANO6	protein_coding	LOF	AR	Inherited bleeding disorders	1.182	Blood/Immune	Inherited bleeding disorders (AR;LOF),Bleeding and platelet disorders (AR;LOF)	Scott syndrome (AR;LOF)	0.000180655	0.000180365	3.94882e-05	5.05408e-05	0	0	0.000386495	0.000499567	0.000942928	0.000718316	0.00034771	0.000378437	0.000308896	0.000521562	0.000883145	0.0010385	0.000942928	0.000740691	0.00034771	0.000403644	0.000308896	0.000521562	0.000889442	0.00107331
ANO6	ANO6	protein_coding	LOF	AR	Bleeding and platelet disorders	4.2	Blood/Immune	Inherited bleeding disorders (AR;LOF),Bleeding and platelet disorders (AR;LOF)	Scott syndrome (AR;LOF)	0.000180655	0.000180365	3.94882e-05	5.05408e-05	0	0	0.000386495	0.000499567	0.000942928	0.000718316	0.00034771	0.000378437	0.000308896	0.000521562	0.000883145	0.0010385	0.000942928	0.000740691	0.00034771	0.000403644	0.000308896	0.000521562	0.000889442	0.00107331
AP1S3	AP1S3	protein_coding	LOF	AR	COVID-19 research	1.146	Blood/Immune	COVID-19 research (AR;LOF)	{Psoriasis 15, pustular, susceptibility to} (AD;LOF)	0	0	0	0	0	0	0	0	2.98757e-05	0.000156965	0	0	0	0.000173732	7.82741e-05	5.80081e-05	0.000239008	0.00049386	7.65726e-05	0.000126	0	0.000694264	0.000249223	0.000418468
AP3B1	AP3B1	protein_coding	LOF	AR	COVID-19 research	1.146	Blood/Immune	COVID-19 research (AR;LOF),Inherited bleeding disorders (AR;LOF),Primary immunodeficiency or monogenic inflammatory bowel disease (AR;LOF),Bleeding and platelet disorders (AR;LOF),Vici Syndrome and other autophagy disorders (AR;LOF),Familial pulmonary fibrosis (AR;LOF),Pulmonary fibrosis familial (AR;LOF),Pigmentary skin disorders (AR;LOF),Albinism or congenital nystagmus (AR;LOF)	Hermansky-Pudlak syndrome 2 (AR;LOF)	0	0	0	0	1.87709e-05	0	2.79358e-05	2.32598e-05	8.97436e-05	9.05804e-05	0	0	0.000299683	0	0.000171089	8.13094e-05	8.97436e-05	0.000202382	3.82819e-05	5.03804e-05	0.000299683	0	0.000189762	0.000116092
AP3B1	AP3B1	protein_coding	LOF	AR	Inherited bleeding disorders	1.182	Blood/Immune	COVID-19 research (AR;LOF),Inherited bleeding disorders (AR;LOF),Primary immunodeficiency or monogenic inflammatory bowel disease (AR;LOF),Bleeding and platelet disorders (AR;LOF),Vici Syndrome and other autophagy disorders (AR;LOF),Familial pulmonary fibrosis (AR;LOF),Pulmonary fibrosis familial (AR;LOF),Pigmentary skin disorders (AR;LOF),Albinism or congenital nystagmus (AR;LOF)	Hermansky-Pudlak syndrome 2 (AR;LOF)	0	0	0	0	1.87709e-05	0	2.79358e-05	2.32598e-05	8.97436e-05	9.05804e-05	0	0	0.000299683	0	0.000171089	8.13094e-05	8.97436e-05	0.000202382	3.82819e-05	5.03804e-05	0.000299683	0	0.000189762	0.000116092
AP3B1	AP3B1	protein_coding	LOF	AR	Primary immunodeficiency or monogenic inflammatory bowel disease	8.75	Blood/Immune	COVID-19 research (AR;LOF),Inherited bleeding disorders (AR;LOF),Primary immunodeficiency or monogenic inflammatory bowel disease (AR;LOF),Bleeding and platelet disorders (AR;LOF),Vici Syndrome and other autophagy disorders (AR;LOF),Familial pulmonary fibrosis (AR;LOF),Pulmonary fibrosis familial (AR;LOF),Pigmentary skin disorders (AR;LOF),Albinism or congenital nystagmus (AR;LOF)	Hermansky-Pudlak syndrome 2 (AR;LOF)	0	0	0	0	1.87709e-05	0	2.79358e-05	2.32598e-05	8.97436e-05	9.05804e-05	0	0	0.000299683	0	0.000171089	8.13094e-05	8.97436e-05	0.000202382	3.82819e-05	5.03804e-05	0.000299683	0	0.000189762	0.000116092
AP3B1	AP3B1	protein_coding	LOF	AR	Bleeding and platelet disorders	4.2	Blood/Immune	COVID-19 research (AR;LOF),Inherited bleeding disorders (AR;LOF),Primary immunodeficiency or monogenic inflammatory bowel disease (AR;LOF),Bleeding and platelet disorders (AR;LOF),Vici Syndrome and other autophagy disorders (AR;LOF),Familial pulmonary fibrosis (AR;LOF),Pulmonary fibrosis familial (AR;LOF),Pigmentary skin disorders (AR;LOF),Albinism or congenital nystagmus (AR;LOF)	Hermansky-Pudlak syndrome 2 (AR;LOF)	0	0	0	0	1.87709e-05	0	2.79358e-05	2.32598e-05	8.97436e-05	9.05804e-05	0	0	0.000299683	0	0.000171089	8.13094e-05	8.97436e-05	0.000202382	3.82819e-05	5.03804e-05	0.000299683	0	0.000189762	0.000116092
AP3D1	AP3D1	protein_coding	LOF	AR	COVID-19 research	1.146	Blood/Immune	COVID-19 research (AR;LOF),Inherited bleeding disorders (AR;LOF),Bleeding and platelet disorders (AR;LOF)	.	0	0	0	0	0	0	0	0	2.98704e-05	0.000212162	0.000155277	0.00015568	0.000211587	0	6.15312e-05	4.6851e-05	0.000211221	0.000484296	0.00034666	0.000458192	0.000289309	0.000520533	0.00029648	0.000139605
AP3D1	AP3D1	protein_coding	LOF	AR	Inherited bleeding disorders	1.182	Blood/Immune	COVID-19 research (AR;LOF),Inherited bleeding disorders (AR;LOF),Bleeding and platelet disorders (AR;LOF)	.	0	0	0	0	0	0	0	0	2.98704e-05	0.000212162	0.000155277	0.00015568	0.000211587	0	6.15312e-05	4.6851e-05	0.000211221	0.000484296	0.00034666	0.000458192	0.000289309	0.000520533	0.00029648	0.000139605
AP3D1	AP3D1	protein_coding	LOF	AR	Bleeding and platelet disorders	4.2	Blood/Immune	COVID-19 research (AR;LOF),Inherited bleeding disorders (AR;LOF),Bleeding and platelet disorders (AR;LOF)	.	0	0	0	0	0	0	0	0	2.98704e-05	0.000212162	0.000155277	0.00015568	0.000211587	0	6.15312e-05	4.6851e-05	0.000211221	0.000484296	0.00034666	0.000458192	0.000289309	0.000520533	0.00029648	0.000139605
ARHGEF1	ARHGEF1	protein_coding	LOF	AR	COVID-19 research	1.146	Blood/Immune	COVID-19 research (AR;LOF)	.	0	0	0	0	0	0	0	0	0	0.000169287	0.000120408	0.000156298	8.04339e-05	0	5.28273e-05	8.73244e-05	0	0.000216164	0.000120408	0.000156298	8.04339e-05	0	9.2561e-05	0.000123375
ARPC1B	ARPC1B	protein_coding	LOF	AR	COVID-19 research	1.146	Blood/Immune	COVID-19 research (AR;LOF),Inherited bleeding disorders (AR;LOF),Primary immunodeficiency or monogenic inflammatory bowel disease (AR;LOF),Bleeding and platelet disorders (AR;LOF)	Immunodeficiency 71 with inflammatory disease and congenital thrombocytopenia (AR;LOF)	0	2.23594e-05	0	0	0	0	9.94175e-06	1.17633e-05	0.000119555	4.51187e-05	0	0.000101094	1.87196e-05	0	6.30402e-05	6.9729e-05	0.000149423	0.000201634	3.82614e-05	0.000101094	1.87196e-05	0.000520352	0.000122447	9.29182e-05
ARPC1B	ARPC1B	protein_coding	LOF	AR	Inherited bleeding disorders	1.182	Blood/Immune	COVID-19 research (AR;LOF),Inherited bleeding disorders (AR;LOF),Primary immunodeficiency or monogenic inflammatory bowel disease (AR;LOF),Bleeding and platelet disorders (AR;LOF)	Immunodeficiency 71 with inflammatory disease and congenital thrombocytopenia (AR;LOF)	0	2.23594e-05	0	0	0	0	9.94175e-06	1.17633e-05	0.000119555	4.51187e-05	0	0.000101094	1.87196e-05	0	6.30402e-05	6.9729e-05	0.000149423	0.000201634	3.82614e-05	0.000101094	1.87196e-05	0.000520352	0.000122447	9.29182e-05
ARPC1B	ARPC1B	protein_coding	LOF	AR	Primary immunodeficiency or monogenic inflammatory bowel disease	8.75	Blood/Immune	COVID-19 research (AR;LOF),Inherited bleeding disorders (AR;LOF),Primary immunodeficiency or monogenic inflammatory bowel disease (AR;LOF),Bleeding and platelet disorders (AR;LOF)	Immunodeficiency 71 with inflammatory disease and congenital thrombocytopenia (AR;LOF)	0	2.23594e-05	0	0	0	0	9.94175e-06	1.17633e-05	0.000119555	4.51187e-05	0	0.000101094	1.87196e-05	0	6.30402e-05	6.9729e-05	0.000149423	0.000201634	3.82614e-05	0.000101094	1.87196e-05	0.000520352	0.000122447	9.29182e-05
ARPC1B	ARPC1B	protein_coding	LOF	AR	Bleeding and platelet disorders	4.2	Blood/Immune	COVID-19 research (AR;LOF),Inherited bleeding disorders (AR;LOF),Primary immunodeficiency or monogenic inflammatory bowel disease (AR;LOF),Bleeding and platelet disorders (AR;LOF)	Immunodeficiency 71 with inflammatory disease and congenital thrombocytopenia (AR;LOF)	0	2.23594e-05	0	0	0	0	9.94175e-06	1.17633e-05	0.000119555	4.51187e-05	0	0.000101094	1.87196e-05	0	6.30402e-05	6.9729e-05	0.000149423	0.000201634	3.82614e-05	0.000101094	1.87196e-05	0.000520352	0.000122447	9.29182e-05
ARPC5	ARPC5	protein_coding	LOF	AR	Primary immunodeficiency or monogenic inflammatory bowel disease	8.75	Blood/Immune	Primary immunodeficiency or monogenic inflammatory bowel disease (AR;LOF)	Immunodeficiency 113 with autoimmunity and autoinflammation (AR;LOF)	0	0	0	0	0	0	0	0	0	4.6893e-05	0	2.56634e-05	0	0	8.12239e-06	1.17683e-05	0	0.000207011	0	2.56634e-05	0	0.000173853	2.43403e-05	1.17683e-05
ATM	ATM	protein_coding	LOF	AR	COVID-19 research	1.146	Blood/Immune	Familial breast cancer (AD;LOF),Inherited pancreatic cancer (AD;LOF),Inherited breast cancer and ovarian cancer (AD;LOF),Inherited prostate cancer (AD;LOF),COVID-19 research (AR;LOF),Primary immunodeficiency or monogenic inflammatory bowel disease (AR;LOF),DDG2P (AR;LOF),Haematological malignancies for rare disease (AR;LOF),Brain cancer pertinent cancer susceptibility (AR;LOF),Adult solid tumours…	{Breast cancer, susceptibility to} (AD;LOF), Ataxia-telangiectasia (AR;LOF)	0.00163236	0.00176719	0.00118745	0.000960894	0.000806364	0.00190985	0.00211804	0.00125302	0.00277232	0.00225924	0.00172333	0.00184405	0.00135021	0.00365096	0.00289842	0.00247115	0.00411783	0.00322089	0.00183818	0.00257554	0.00206193	0.0047322	0.00368294	0.00356185
ATM	ATM	protein_coding	LOF	AR	Primary immunodeficiency or monogenic inflammatory bowel disease	8.75	Blood/Immune	Familial breast cancer (AD;LOF),Inherited pancreatic cancer (AD;LOF),Inherited breast cancer and ovarian cancer (AD;LOF),Inherited prostate cancer (AD;LOF),COVID-19 research (AR;LOF),Primary immunodeficiency or monogenic inflammatory bowel disease (AR;LOF),DDG2P (AR;LOF),Haematological malignancies for rare disease (AR;LOF),Brain cancer pertinent cancer susceptibility (AR;LOF),Adult solid tumours…	{Breast cancer, susceptibility to} (AD;LOF), Ataxia-telangiectasia (AR;LOF)	0.00163236	0.00176719	0.00118745	0.000960894	0.000806364	0.00190985	0.00211804	0.00125302	0.00277232	0.00225924	0.00172333	0.00184405	0.00135021	0.00365096	0.00289842	0.00247115	0.00411783	0.00322089	0.00183818	0.00257554	0.00206193	0.0047322	0.00368294	0.00356185
B2M	B2M	protein_coding	LOF	AR	COVID-19 research	1.146	Blood/Immune	COVID-19 research (AR;LOF),Primary immunodeficiency or monogenic inflammatory bowel disease (AR;LOF)	Amyloidosis, hereditary systemic 6 (AD;LOF), Immunodeficiency 43 (AR;LOF)	0	0	0	0	0	0	0	0	0	0	0	0	0	0	9.89688e-06	0	0	0.000268312	0	0	3.75249e-05	0	1.9789e-05	1.15931e-05
B2M	B2M	protein_coding	LOF	AR	Primary immunodeficiency or monogenic inflammatory bowel disease	8.75	Blood/Immune	COVID-19 research (AR;LOF),Primary immunodeficiency or monogenic inflammatory bowel disease (AR;LOF)	Amyloidosis, hereditary systemic 6 (AD;LOF), Immunodeficiency 43 (AR;LOF)	0	0	0	0	0	0	0	0	0	0	0	0	0	0	9.89688e-06	0	0	0.000268312	0	0	3.75249e-05	0	1.9789e-05	1.15931e-05
BCL10	BCL10	protein_coding	LOF	AR	COVID-19 research	1.146	Blood/Immune	COVID-19 research (AR;LOF),Primary immunodeficiency or monogenic inflammatory bowel disease (AR;LOF)	.	0	0	0	0	0	0	0	1.15942e-05	0.000121129	6.7598e-05	0	0	5.66102e-05	0	2.70065e-05	6.97473e-05	0.000152747	0.00015082	0	0	5.66102e-05	0	8.54386e-05	0.000131638
BCL10	BCL10	protein_coding	LOF	AR	Primary immunodeficiency or monogenic inflammatory bowel disease	8.75	Blood/Immune	COVID-19 research (AR;LOF),Primary immunodeficiency or monogenic inflammatory bowel disease (AR;LOF)	.	0	0	0	0	0	0	0	1.15942e-05	0.000121129	6.7598e-05	0	0	5.66102e-05	0	2.70065e-05	6.97473e-05	0.000152747	0.00015082	0	0	5.66102e-05	0	8.54386e-05	0.000131638
BLM	BLM	protein_coding	LOF	AR	COVID-19 research	1.146	Blood/Immune	COVID-19 research (AR;LOF),Primary immunodeficiency or monogenic inflammatory bowel disease (AR;LOF),IUGR and IGF abnormalities (AR;LOF),Fetal anomalies (AR;LOF),DDG2P (AR;LOF),Haematological malignancies for rare disease (AR;LOF),Childhood solid tumours (AR;LOF),Childhood solid tumours cancer susceptibility (AR;LOF),Haematological malignancies cancer susceptibility (AR;LOF),Confirmed Fanconi ana…	Bloom syndrome (AR;LOF)	0.000777957	0.000695238	0.000268528	0.00103409	0.000356622	0.000523625	0.0011257	0.00059453	0.000963825	0.00146897	0.00427702	0.00116005	0.00041373	0.000523625	0.00135963	0.000844422	0.00174286	0.00151369	0.00427702	0.00121153	0.00041373	0.000523625	0.00142267	0.00098483
BLM	BLM	protein_coding	LOF	AR	Primary immunodeficiency or monogenic inflammatory bowel disease	8.75	Blood/Immune	COVID-19 research (AR;LOF),Primary immunodeficiency or monogenic inflammatory bowel disease (AR;LOF),IUGR and IGF abnormalities (AR;LOF),Fetal anomalies (AR;LOF),DDG2P (AR;LOF),Haematological malignancies for rare disease (AR;LOF),Childhood solid tumours (AR;LOF),Childhood solid tumours cancer susceptibility (AR;LOF),Haematological malignancies cancer susceptibility (AR;LOF),Confirmed Fanconi ana…	Bloom syndrome (AR;LOF)	0.000777957	0.000695238	0.000268528	0.00103409	0.000356622	0.000523625	0.0011257	0.00059453	0.000963825	0.00146897	0.00427702	0.00116005	0.00041373	0.000523625	0.00135963	0.000844422	0.00174286	0.00151369	0.00427702	0.00121153	0.00041373	0.000523625	0.00142267	0.00098483
BLNK	BLNK	protein_coding	LOF	AR	COVID-19 research	1.146	Blood/Immune	COVID-19 research (AR;LOF),Primary immunodeficiency or monogenic inflammatory bowel disease (AR;LOF)	.	2.98882e-05	0	0	0	0	0	2.43091e-05	0	8.9679e-05	4.48829e-05	0.00011507	2.51889e-05	3.76812e-05	0	7.92251e-05	5.90754e-05	8.9679e-05	6.72452e-05	0.00011507	5.04913e-05	3.76812e-05	0.000176491	8.55254e-05	0.000105654
BLNK	BLNK	protein_coding	LOF	AR	Primary immunodeficiency or monogenic inflammatory bowel disease	8.75	Blood/Immune	COVID-19 research (AR;LOF),Primary immunodeficiency or monogenic inflammatory bowel disease (AR;LOF)	.	2.98882e-05	0	0	0	0	0	2.43091e-05	0	8.9679e-05	4.48829e-05	0.00011507	2.51889e-05	3.76812e-05	0	7.92251e-05	5.90754e-05	8.9679e-05	6.72452e-05	0.00011507	5.04913e-05	3.76812e-05	0.000176491	8.55254e-05	0.000105654
BLOC1S3	BLOC1S3	protein_coding	LOF	AR	Inherited bleeding disorders	1.182	Blood/Immune	Inherited bleeding disorders (AR;LOF),Bleeding and platelet disorders (AR;LOF),Albinism or congenital nystagmus (AR;LOF)	Hermansky-Pudlak syndrome 8 (AR;LOF)	0	0	0	0	0	0	0	0	0	0	0	0	0	0	0	0	0	0	0	0	0	0	0	0
BLOC1S3	BLOC1S3	protein_coding	LOF	AR	Bleeding and platelet disorders	4.2	Blood/Immune	Inherited bleeding disorders (AR;LOF),Bleeding and platelet disorders (AR;LOF),Albinism or congenital nystagmus (AR;LOF)	Hermansky-Pudlak syndrome 8 (AR;LOF)	0	0	0	0	0	0	0	0	0	0	0	0	0	0	0	0	0	0	0	0	0	0	0	0
BLOC1S5	BLOC1S5	protein_coding	LOF	AR	Bleeding and platelet disorders	4.2	Blood/Immune	Bleeding and platelet disorders (AR;LOF),Albinism or congenital nystagmus (AR;LOF)	Hermansky-Pudlak syndrome 11 (AR;LOF)	0	0	0	0	0	0	0	0	6.03764e-05	0.000924548	0	0.000429365	0	0	9.84146e-05	8.27041e-05	9.23908e-05	0.000999904	0	0.000429365	1.8721e-05	0	0.000122031	0.000152894
BLOC1S6	BLOC1S6	protein_coding	LOF	AR	Inherited bleeding disorders	1.182	Blood/Immune	Inherited bleeding disorders (AR;LOF),Primary immunodeficiency or monogenic inflammatory bowel disease (AR;LOF),Bleeding and platelet disorders (AR;LOF),DDG2P (AR;LOF),Albinism or congenital nystagmus (AR;LOF)	Hermansky-Pudlak syndrome 9 (AR;LOF)	0	7.63281e-05	0	0	0	0	8.14453e-06	3.4781e-05	0	7.63281e-05	3.82643e-05	5.0656e-05	9.37734e-05	0.000176118	2.52603e-05	0.000256116	0	7.63281e-05	0.000771405	0.000252692	9.37734e-05	0.000349489	3.71403e-05	0.000290896
BLOC1S6	BLOC1S6	protein_coding	LOF	AR	Primary immunodeficiency or monogenic inflammatory bowel disease	8.75	Blood/Immune	Inherited bleeding disorders (AR;LOF),Primary immunodeficiency or monogenic inflammatory bowel disease (AR;LOF),Bleeding and platelet disorders (AR;LOF),DDG2P (AR;LOF),Albinism or congenital nystagmus (AR;LOF)	Hermansky-Pudlak syndrome 9 (AR;LOF)	0	7.63281e-05	0	0	0	0	8.14453e-06	3.4781e-05	0	7.63281e-05	3.82643e-05	5.0656e-05	9.37734e-05	0.000176118	2.52603e-05	0.000256116	0	7.63281e-05	0.000771405	0.000252692	9.37734e-05	0.000349489	3.71403e-05	0.000290896
BLOC1S6	BLOC1S6	protein_coding	LOF	AR	Bleeding and platelet disorders	4.2	Blood/Immune	Inherited bleeding disorders (AR;LOF),Primary immunodeficiency or monogenic inflammatory bowel disease (AR;LOF),Bleeding and platelet disorders (AR;LOF),DDG2P (AR;LOF),Albinism or congenital nystagmus (AR;LOF)	Hermansky-Pudlak syndrome 9 (AR;LOF)	0	7.63281e-05	0	0	0	0	8.14453e-06	3.4781e-05	0	7.63281e-05	3.82643e-05	5.0656e-05	9.37734e-05	0.000176118	2.52603e-05	0.000256116	0	7.63281e-05	0.000771405	0.000252692	9.37734e-05	0.000349489	3.71403e-05	0.000290896
BRCA1	BRCA1	protein_coding	LOF	AR	COVID-19 research	1.146	Blood/Immune	Additional findings health related (AD;LOF),Additional findings health related - adult specific (AD;LOF),Additional findings health related - CNV analysis adult specific (AD;LOF),Familial breast cancer (AD;LOF),Inherited pancreatic cancer (AD;LOF),Inherited prostate cancer (AD;LOF),COVID-19 research (AR;LOF),Fetal anomalies (AR;LOF),DDG2P (AR;LOF),Haematological malignancies for rare disease (AR;…	{Breast-ovarian cancer, familial, 1} (AD;LOF), Fanconi anemia, complementation group S (AR;LOF)	0.000777691	0.00067141	0.00536081	0.00103344	0.000318652	0.000867032	0.000740871	0.00114847	0.000897303	0.00067141	0.00539908	0.00115942	0.000337376	0.000867032	0.0008148	0.00133424	0.0010169	0.00067141	0.00539908	0.00128602	0.000337376	0.000867032	0.000857156	0.00146193
BRCA2	BRCA2	protein_coding	LOF	AR	COVID-19 research	1.146	Blood/Immune	Additional findings health related (AD;LOF),Additional findings health related - adult specific (AD;LOF),Additional findings health related - CNV analysis adult specific (AD;LOF),Familial breast cancer (AD;LOF),Ovarian cancer pertinent cancer susceptibility (AD;LOF),Adult solid tumours for rare disease (AD;LOF),Adult solid tumours cancer susceptibility (AD;LOF),Familial prostate cancer (AD;LOF),B…	{Breast-ovarian cancer, familial, 2} (AD;LOF), {Medulloblastoma} (Both;LOF), {Breast cancer, male, susceptibility to} (AD;LOF), {Prostate cancer} (AD;LOF), Wilms tumor (AD;LOF), {Glioblastoma 3} (AR;LOF), Fanconi anemia, complementation group D1 (AR;LOF)	0.00139738	0.00158451	0.00579736	0.00186947	0.000806739	0.00173978	0.00165548	0.00159672	0.00151704	0.00171929	0.00583572	0.00207165	0.00146262	0.00191321	0.00187457	0.0018879	0.0017266	0.00174172	0.00583572	0.00219828	0.00148135	0.00191321	0.00188912	0.00192273
BRCA2	BRCA2	protein_coding	LOF	AR	Cytopenias and congenital anaemias	1.123	Blood/Immune	Additional findings health related (AD;LOF),Additional findings health related - adult specific (AD;LOF),Additional findings health related - CNV analysis adult specific (AD;LOF),Familial breast cancer (AD;LOF),Ovarian cancer pertinent cancer susceptibility (AD;LOF),Adult solid tumours for rare disease (AD;LOF),Adult solid tumours cancer susceptibility (AD;LOF),Familial prostate cancer (AD;LOF),B…	{Breast-ovarian cancer, familial, 2} (AD;LOF), {Medulloblastoma} (Both;LOF), {Breast cancer, male, susceptibility to} (AD;LOF), {Prostate cancer} (AD;LOF), Wilms tumor (AD;LOF), {Glioblastoma 3} (AR;LOF), Fanconi anemia, complementation group D1 (AR;LOF)	0.00139738	0.00158451	0.00579736	0.00186947	0.000806739	0.00173978	0.00165548	0.00159672	0.00151704	0.00171929	0.00583572	0.00207165	0.00146262	0.00191321	0.00187457	0.0018879	0.0017266	0.00174172	0.00583572	0.00219828	0.00148135	0.00191321	0.00188912	0.00192273
BRIP1	BRIP1	protein_coding	LOF	AR	COVID-19 research	1.146	Blood/Immune	Ovarian cancer pertinent cancer susceptibility (AD;LOF),Adult solid tumours for rare disease (AD;LOF),Adult solid tumours cancer susceptibility (AD;LOF),Inherited ovarian cancer (without breast cancer) (AD;LOF),COVID-19 research (AR;LOF),Cytopenias and congenital anaemias (AR;LOF),Fetal anomalies (AR;LOF),DDG2P (AR;LOF),Radial dysplasia (AR;LOF),Limb disorders (AR;LOF),Haematological malignancies…	{Breast cancer, early-onset, susceptibility to} (AD;LOF)	0.000508658	0.00033661	3.82702e-05	0.000605468	5.61728e-05	0.000523533	0.000815886	0.000292153	0.00110625	0.000583612	0.000114811	0.000681103	0.00111553	0.000523533	0.0011808	0.000651785	0.00143544	0.000784998	0.000153081	0.0013617	0.00122787	0.000870334	0.00141287	0.000849038
BRIP1	BRIP1	protein_coding	LOF	AR	Cytopenias and congenital anaemias	1.123	Blood/Immune	Ovarian cancer pertinent cancer susceptibility (AD;LOF),Adult solid tumours for rare disease (AD;LOF),Adult solid tumours cancer susceptibility (AD;LOF),Inherited ovarian cancer (without breast cancer) (AD;LOF),COVID-19 research (AR;LOF),Cytopenias and congenital anaemias (AR;LOF),Fetal anomalies (AR;LOF),DDG2P (AR;LOF),Radial dysplasia (AR;LOF),Limb disorders (AR;LOF),Haematological malignancies…	{Breast cancer, early-onset, susceptibility to} (AD;LOF)	0.000508658	0.00033661	3.82702e-05	0.000605468	5.61728e-05	0.000523533	0.000815886	0.000292153	0.00110625	0.000583612	0.000114811	0.000681103	0.00111553	0.000523533	0.0011808	0.000651785	0.00143544	0.000784998	0.000153081	0.0013617	0.00122787	0.000870334	0.00141287	0.000849038
C1QA	C1QA	protein_coding	LOF	AR	COVID-19 research	1.146	Blood/Immune	COVID-19 research (AR;LOF),Primary immunodeficiency or monogenic inflammatory bowel disease (AR;LOF)	C1q deficiency 1 (AR;LOF)	0	0.00015289	0	0	0	0	7.19471e-06	1.16036e-05	0	0.000197621	0	0	0	0	8.09403e-06	3.49151e-05	0	0.000197621	0	0	0	0	1.07919e-05	3.49151e-05
C1QA	C1QA	protein_coding	LOF	AR	Primary immunodeficiency or monogenic inflammatory bowel disease	8.75	Blood/Immune	COVID-19 research (AR;LOF),Primary immunodeficiency or monogenic inflammatory bowel disease (AR;LOF)	C1q deficiency 1 (AR;LOF)	0	0.00015289	0	0	0	0	7.19471e-06	1.16036e-05	0	0.000197621	0	0	0	0	8.09403e-06	3.49151e-05	0	0.000197621	0	0	0	0	1.07919e-05	3.49151e-05
C1QB	C1QB	protein_coding	LOF	AR	COVID-19 research	1.146	Blood/Immune	COVID-19 research (AR;LOF),Primary immunodeficiency or monogenic inflammatory bowel disease (AR;LOF)	C1q deficiency 2 (AR;LOF)	0	0	0	0	0	0	0	0	0	2.23674e-05	0	0	0	0	3.5981e-06	0	2.98793e-05	8.96238e-05	0	2.52016e-05	0	0	0.000114215	2.31863e-05
C1QB	C1QB	protein_coding	LOF	AR	Primary immunodeficiency or monogenic inflammatory bowel disease	8.75	Blood/Immune	COVID-19 research (AR;LOF),Primary immunodeficiency or monogenic inflammatory bowel disease (AR;LOF)	C1q deficiency 2 (AR;LOF)	0	0	0	0	0	0	0	0	0	2.23674e-05	0	0	0	0	3.5981e-06	0	2.98793e-05	8.96238e-05	0	2.52016e-05	0	0	0.000114215	2.31863e-05
C1QC	C1QC	protein_coding	LOF	AR	COVID-19 research	1.146	Blood/Immune	COVID-19 research (AR;LOF),Primary immunodeficiency or monogenic inflammatory bowel disease (AR;LOF)	C1q deficiency 3 (AR;LOF)	0	0	0	0	0	0	0	0	0	2.59403e-05	3.93546e-05	2.57679e-05	1.9661e-05	0.00017507	0.000107493	4.90922e-05	2.98704e-05	4.83007e-05	3.93546e-05	0.000228614	0.00010022	0.00017507	0.000316132	0.00025777
C1QC	C1QC	protein_coding	LOF	AR	Primary immunodeficiency or monogenic inflammatory bowel disease	8.75	Blood/Immune	COVID-19 research (AR;LOF),Primary immunodeficiency or monogenic inflammatory bowel disease (AR;LOF)	C1q deficiency 3 (AR;LOF)	0	0	0	0	0	0	0	0	0	2.59403e-05	3.93546e-05	2.57679e-05	1.9661e-05	0.00017507	0.000107493	4.90922e-05	2.98704e-05	4.83007e-05	3.93546e-05	0.000228614	0.00010022	0.00017507	0.000316132	0.00025777
C1R	C1R	protein_coding	LOF	AR	Primary immunodeficiency or monogenic inflammatory bowel disease	8.75	Blood/Immune	Ehlers Danlos syndrome with a likely monogenic cause (AD;LOF),Primary immunodeficiency or monogenic inflammatory bowel disease (AR;LOF),COVID-19 research (Both;LOF)	Ehlers-Danlos syndrome, periodontal type, 1 (AD;LOF)	0	0	0	0	0	0	0	0	0	0	0	0	0	0	0	0	0	0	3.83494e-05	0	0.000617999	0	1.7125e-05	1.15934e-05
C1S	C1S	protein_coding	LOF	AR	Primary immunodeficiency or monogenic inflammatory bowel disease	8.75	Blood/Immune	Primary immunodeficiency or monogenic inflammatory bowel disease (AR;LOF),Ehlers Danlos syndrome with a likely monogenic cause (AD;GOF),COVID-19 research (Both;GOF)	Ehlers-Danlos syndrome, periodontal type, 2 (AD;GOF)	0	2.23894e-05	3.82673e-05	0	3.74441e-05	0	7.30371e-05	1.16047e-05	0.000483479	0.000156605	7.65345e-05	0.00594548	7.48909e-05	0	0.000166152	0.000162399	0.000483479	0.000156605	7.65345e-05	0.0059707	7.48909e-05	0	0.000192413	0.000185586
C2	C2	protein_coding	LOF	AR	COVID-19 research	1.146	Blood/Immune	COVID-19 research (AR;LOF),Primary immunodeficiency or monogenic inflammatory bowel disease (AR;LOF)	C2 deficiency (AR;LOF)	2.99025e-05	4.47187e-05	0	0	3.74392e-05	0.00017337	3.77882e-05	4.63768e-05	0.000418314	0.000984387	0.00172743	0.000176341	9.67615e-05	0.000347951	0.000336817	0.000487175	0.000418314	0.0011409	0.00176569	0.000176341	9.67615e-05	0.000347951	0.00035482	0.000510364
C2	C2	protein_coding	LOF	AR	Primary immunodeficiency or monogenic inflammatory bowel disease	8.75	Blood/Immune	COVID-19 research (AR;LOF),Primary immunodeficiency or monogenic inflammatory bowel disease (AR;LOF)	C2 deficiency (AR;LOF)	2.99025e-05	4.47187e-05	0	0	3.74392e-05	0.00017337	3.77882e-05	4.63768e-05	0.000418314	0.000984387	0.00172743	0.000176341	9.67615e-05	0.000347951	0.000336817	0.000487175	0.000418314	0.0011409	0.00176569	0.000176341	9.67615e-05	0.000347951	0.00035482	0.000510364
C2orf69	C2orf69	protein_coding	LOF	AR	Primary immunodeficiency or monogenic inflammatory bowel disease	8.75	Blood/Immune	Primary immunodeficiency or monogenic inflammatory bowel disease (AR;LOF),Fetal anomalies (AR;LOF),Possible mitochondrial disorder - nuclear genes (AR;LOF),Mitochondrial disorders (AR;LOF),White matter disorders and cerebral calcification - narrow panel (AR;LOF),Early onset or syndromic epilepsy (AR;LOF),Intellectual disability (AR;LOF)	Combined oxidative phosphorylation deficiency 53 (AR;LOF)	0	0	0	0	0	0.000351989	0	1.26333e-05	3.16636e-05	0	0	0	2.1707e-05	0.000351989	6.05488e-05	8.79314e-05	6.15358e-05	0	3.82966e-05	7.56086e-05	4.04364e-05	0.000351989	0.000121866	0.000122728
C3	C3	protein_coding	LOF	AR	Primary immunodeficiency or monogenic inflammatory bowel disease	8.75	Blood/Immune	Primary immunodeficiency or monogenic inflammatory bowel disease (AR;LOF),Atypical haemolytic uraemic syndrome (AD;GOF),Membranoproliferative glomerulonephritis including C3 glomerulopathy (AD;GOF),COVID-19 research (Both;GOF),Unexplained kidney failure in young people (Both;GOF),Unexplained young onset end-stage renal disease - additional genes (Both;GOF)	{Hemolytic uremic syndrome, atypical, susceptibility to, 5} (AD;GOF), C3 deficiency (AR;LOF)	8.96558e-05	6.70941e-05	0	2.51991e-05	0	0	6.03871e-05	4.63725e-05	0.000268932	0.000223648	3.82643e-05	0.000176333	7.5465e-05	0.00017337	0.000244832	0.000255057	0.000388417	0.000268371	0.000191392	0.000505135	0.000207605	0.000520291	0.000545284	0.000428993
C4A	C4A	protein_coding	LOF	AR	COVID-19 research	1.146	Blood/Immune	COVID-19 research (AR;LOF),Primary immunodeficiency or monogenic inflammatory bowel disease (AR;LOF)	C4a deficiency (AR;LOF)	0	0	0	0	0	0	0	0	3.01623e-05	0	0	2.52245e-05	7.59907e-05	0	1.03832e-05	4.6496e-05	0.00138021	0	0	5.0463e-05	0.000113792	0	3.7962e-05	9.69248e-05
C4A	C4A	protein_coding	LOF	AR	Primary immunodeficiency or monogenic inflammatory bowel disease	8.75	Blood/Immune	COVID-19 research (AR;LOF),Primary immunodeficiency or monogenic inflammatory bowel disease (AR;LOF)	C4a deficiency (AR;LOF)	0	0	0	0	0	0	0	0	3.01623e-05	0	0	2.52245e-05	7.59907e-05	0	1.03832e-05	4.6496e-05	0.00138021	0	0	5.0463e-05	0.000113792	0	3.7962e-05	9.69248e-05
C4B	C4B	protein_coding	LOF	AR	COVID-19 research	1.146	Blood/Immune	COVID-19 research (AR;LOF),Primary immunodeficiency or monogenic inflammatory bowel disease (AR;LOF)	.	0	0	0	0	0	0	0	0	0.000123064	0.000114199	0	0	0	0	8.45692e-05	0	0.00147182	0.000273503	3.85713e-05	0.000644052	0	0.000352734	0.000272259	0.000142412
C4B	C4B	protein_coding	LOF	AR	Primary immunodeficiency or monogenic inflammatory bowel disease	8.75	Blood/Immune	COVID-19 research (AR;LOF),Primary immunodeficiency or monogenic inflammatory bowel disease (AR;LOF)	.	0	0	0	0	0	0	0	0	0.000123064	0.000114199	0	0	0	0	8.45692e-05	0	0.00147182	0.000273503	3.85713e-05	0.000644052	0	0.000352734	0.000272259	0.000142412
C5	C5	protein_coding	LOF	AR	COVID-19 research	1.146	Blood/Immune	COVID-19 research (AR;LOF),Primary immunodeficiency or monogenic inflammatory bowel disease (AR;LOF)	C5 deficiency (AR;LOF)	0.00179519	0.000693258	3.84349e-05	0.000151526	7.5959e-05	0	0.000258281	0.000118657	0.00254802	0.00166514	0.000115525	0.00108822	0.000169676	0.00017343	0.000733344	0.000885054	0.00303489	0.00170988	0.000619948	0.00131529	0.000169676	0.00017343	0.000824899	0.00114033
C5	C5	protein_coding	LOF	AR	Primary immunodeficiency or monogenic inflammatory bowel disease	8.75	Blood/Immune	COVID-19 research (AR;LOF),Primary immunodeficiency or monogenic inflammatory bowel disease (AR;LOF)	C5 deficiency (AR;LOF)	0.00179519	0.000693258	3.84349e-05	0.000151526	7.5959e-05	0	0.000258281	0.000118657	0.00254802	0.00166514	0.000115525	0.00108822	0.000169676	0.00017343	0.000733344	0.000885054	0.00303489	0.00170988	0.000619948	0.00131529	0.000169676	0.00017343	0.000824899	0.00114033
C6	C6	protein_coding	LOF	AR	COVID-19 research	1.146	Blood/Immune	COVID-19 research (AR;LOF),Primary immunodeficiency or monogenic inflammatory bowel disease (AR;LOF)	C6 deficiency (AR;LOF)	0.0235518	0.00255207	0.00252745	0.00090727	0.000993291	0.00348644	0.00381827	0.00387011	0.0240912	0.00371632	0.00256576	0.0018906	0.00172354	0.00348644	0.00414509	0.00432235	0.0241513	0.00414119	0.00256576	0.00199143	0.00172354	0.00383658	0.00456159	0.00440354
C6	C6	protein_coding	LOF	AR	Primary immunodeficiency or monogenic inflammatory bowel disease	8.75	Blood/Immune	COVID-19 research (AR;LOF),Primary immunodeficiency or monogenic inflammatory bowel disease (AR;LOF)	C6 deficiency (AR;LOF)	0.0235518	0.00255207	0.00252745	0.00090727	0.000993291	0.00348644	0.00381827	0.00387011	0.0240912	0.00371632	0.00256576	0.0018906	0.00172354	0.00348644	0.00414509	0.00432235	0.0241513	0.00414119	0.00256576	0.00199143	0.00172354	0.00383658	0.00456159	0.00440354
C7	C7	protein_coding	LOF	AR	COVID-19 research	1.146	Blood/Immune	COVID-19 research (AR;LOF),Primary immunodeficiency or monogenic inflammatory bowel disease (AR;LOF)	.	0.00384212	0.0010018	4.03714e-05	0.00158762	0.000418054	0.000178891	0.000896116	0.000185418	0.00447761	0.00155126	0.000273991	0.00237291	0.000436848	0.00226072	0.00149277	0.0012977	0.00456991	0.00164349	0.000273991	0.00262779	0.000474732	0.00226072	0.00154434	0.0012977
C7	C7	protein_coding	LOF	AR	Primary immunodeficiency or monogenic inflammatory bowel disease	8.75	Blood/Immune	COVID-19 research (AR;LOF),Primary immunodeficiency or monogenic inflammatory bowel disease (AR;LOF)	.	0.00384212	0.0010018	4.03714e-05	0.00158762	0.000418054	0.000178891	0.000896116	0.000185418	0.00447761	0.00155126	0.000273991	0.00237291	0.000436848	0.00226072	0.00149277	0.0012977	0.00456991	0.00164349	0.000273991	0.00262779	0.000474732	0.00226072	0.00154434	0.0012977
C8A	C8A	protein_coding	LOF	AR	COVID-19 research	1.146	Blood/Immune	COVID-19 research (AR;LOF),Primary immunodeficiency or monogenic inflammatory bowel disease (AR;LOF)	C8 deficiency, type I (AR;LOF)	0.000268967	0.000405498	0	7.55756e-05	3.75137e-05	0.000364964	0.000152908	0.000115942	0.000657729	0.000629196	3.82878e-05	0.00070579	3.75137e-05	0.000364964	0.000379566	0.000301475	0.000687607	0.000651599	3.82878e-05	0.000882156	5.6234e-05	0.000538334	0.000401165	0.000487034
C8A	C8A	protein_coding	LOF	AR	Primary immunodeficiency or monogenic inflammatory bowel disease	8.75	Blood/Immune	COVID-19 research (AR;LOF),Primary immunodeficiency or monogenic inflammatory bowel disease (AR;LOF)	C8 deficiency, type I (AR;LOF)	0.000268967	0.000405498	0	7.55756e-05	3.75137e-05	0.000364964	0.000152908	0.000115942	0.000657729	0.000629196	3.82878e-05	0.00070579	3.75137e-05	0.000364964	0.000379566	0.000301475	0.000687607	0.000651599	3.82878e-05	0.000882156	5.6234e-05	0.000538334	0.000401165	0.000487034
C8B	C8B	protein_coding	LOF	AR	COVID-19 research	1.146	Blood/Immune	COVID-19 research (AR;LOF),Primary immunodeficiency or monogenic inflammatory bowel disease (AR;LOF)	C8 deficiency, type II (AR;LOF)	0.000687127	0.00172172	0.000459143	0.000251939	0.000561638	0.00295241	0.00214575	0.00046375	0.00185207	0.00205716	0.00088005	0.000327521	0.000599089	0.0041723	0.00246328	0.000718893	0.00185207	0.00225845	0.00088005	0.00070571	0.000617809	0.0041723	0.00263059	0.000765331
C8B	C8B	protein_coding	LOF	AR	Primary immunodeficiency or monogenic inflammatory bowel disease	8.75	Blood/Immune	COVID-19 research (AR;LOF),Primary immunodeficiency or monogenic inflammatory bowel disease (AR;LOF)	C8 deficiency, type II (AR;LOF)	0.000687127	0.00172172	0.000459143	0.000251939	0.000561638	0.00295241	0.00214575	0.00046375	0.00185207	0.00205716	0.00088005	0.000327521	0.000599089	0.0041723	0.00246328	0.000718893	0.00185207	0.00225845	0.00088005	0.00070571	0.000617809	0.0041723	0.00263059	0.000765331
C8G	C8G	protein_coding	LOF	AR	COVID-19 research	1.146	Blood/Immune	COVID-19 research (AR;LOF)	.	0	0	0	0	0	0	0	0	0.00231031	0.0016289	7.83429e-05	0.00213299	4.08332e-05	0.000720052	0.000501111	0.000462654	0.00240169	0.00183846	7.83429e-05	0.002966	6.09022e-05	0.000720052	0.000543483	0.00048589
C9	C9	protein_coding	LOF	AR	COVID-19 research	1.146	Blood/Immune	COVID-19 research (AR;LOF),Primary immunodeficiency or monogenic inflammatory bowel disease (AR;LOF)	{Macular degeneration, age-related, 15, susceptibility to} (AD;LOF)	0.00269416	0.00109589	0.00348737	0.0219396	0.00131076	0.00086812	0.00220263	0.000672723	0.00308526	0.00275093	0.00528609	0.0224973	0.00574827	0.00260381	0.00294928	0.000976058	0.00311526	0.00277344	0.00528609	0.0225225	0.00601063	0.00260381	0.00305059	0.00101098
C9	C9	protein_coding	LOF	AR	Primary immunodeficiency or monogenic inflammatory bowel disease	8.75	Blood/Immune	COVID-19 research (AR;LOF),Primary immunodeficiency or monogenic inflammatory bowel disease (AR;LOF)	{Macular degeneration, age-related, 15, susceptibility to} (AD;LOF)	0.00269416	0.00109589	0.00348737	0.0219396	0.00131076	0.00086812	0.00220263	0.000672723	0.00308526	0.00275093	0.00528609	0.0224973	0.00574827	0.00260381	0.00294928	0.000976058	0.00311526	0.00277344	0.00528609	0.0225225	0.00601063	0.00260381	0.00305059	0.00101098
CARD9	CARD9	protein_coding	LOF	AR	COVID-19 research	1.146	Blood/Immune	COVID-19 research (AR;LOF),Primary immunodeficiency or monogenic inflammatory bowel disease (AR;LOF),Rare genetic inflammatory skin disorders (AR;LOF)	Immunodeficiency 103, susceptibility to fungal infection (AR;LOF)	2.98686e-05	0.000112784	0	0	2.62895e-05	0	3.69287e-05	5.85079e-05	8.96164e-05	0.0002818	0	0.000608939	0.000134465	0	0.000154273	0.000446503	0.000837789	0.00176171	0.0066248	0.000763166	0.00132551	0.00156624	0.00576335	0.00185304
CARD9	CARD9	protein_coding	LOF	AR	Primary immunodeficiency or monogenic inflammatory bowel disease	8.75	Blood/Immune	COVID-19 research (AR;LOF),Primary immunodeficiency or monogenic inflammatory bowel disease (AR;LOF),Rare genetic inflammatory skin disorders (AR;LOF)	Immunodeficiency 103, susceptibility to fungal infection (AR;LOF)	2.98686e-05	0.000112784	0	0	2.62895e-05	0	3.69287e-05	5.85079e-05	8.96164e-05	0.0002818	0	0.000608939	0.000134465	0	0.000154273	0.000446503	0.000837789	0.00176171	0.0066248	0.000763166	0.00132551	0.00156624	0.00576335	0.00185304
CARMIL2	CARMIL2	protein_coding	LOF	AR	COVID-19 research	1.146	Blood/Immune	COVID-19 research (AR;LOF),Primary immunodeficiency or monogenic inflammatory bowel disease (AR;LOF)	Immunodeficiency 58 (AR;LOF)	0.000119884	4.47527e-05	0	0.000128838	3.99225e-05	0	0.00014914	4.78574e-05	0.000479532	0.000230093	0.000114999	0.000204769	0.000266392	0.000175131	0.000345187	0.000330553	0.000509415	0.000652497	0.000114999	0.000229965	0.000266392	0.000783381	0.000404811	0.00036624
CARMIL2	CARMIL2	protein_coding	LOF	AR	Primary immunodeficiency or monogenic inflammatory bowel disease	8.75	Blood/Immune	COVID-19 research (AR;LOF),Primary immunodeficiency or monogenic inflammatory bowel disease (AR;LOF)	Immunodeficiency 58 (AR;LOF)	0.000119884	4.47527e-05	0	0.000128838	3.99225e-05	0	0.00014914	4.78574e-05	0.000479532	0.000230093	0.000114999	0.000204769	0.000266392	0.000175131	0.000345187	0.000330553	0.000509415	0.000652497	0.000114999	0.000229965	0.000266392	0.000783381	0.000404811	0.00036624
CASP8	CASP8	protein_coding	LOF	AR	COVID-19 research	1.146	Blood/Immune	COVID-19 research (AR;LOF),Primary immunodeficiency or monogenic inflammatory bowel disease (AR;LOF)	.	0	0	0	2.52143e-05	0	0	3.67424e-06	3.48317e-05	0	2.23594e-05	3.82614e-05	2.52143e-05	0	0	6.39533e-05	6.96259e-05	0.00298775	0.000111801	3.82614e-05	2.52143e-05	0	0	7.65613e-05	6.96259e-05
CASP8	CASP8	protein_coding	LOF	AR	Primary immunodeficiency or monogenic inflammatory bowel disease	8.75	Blood/Immune	COVID-19 research (AR;LOF),Primary immunodeficiency or monogenic inflammatory bowel disease (AR;LOF)	.	0	0	0	2.52143e-05	0	0	3.67424e-06	3.48317e-05	0	2.23594e-05	3.82614e-05	2.52143e-05	0	0	6.39533e-05	6.96259e-05	0.00298775	0.000111801	3.82614e-05	2.52143e-05	0	0	7.65613e-05	6.96259e-05
CBLB	CBLB	protein_coding	LOF	AR	Primary immunodeficiency or monogenic inflammatory bowel disease	8.75	Blood/Immune	Primary immunodeficiency or monogenic inflammatory bowel disease (AR;LOF)	Autoimmune disease, multisystem, infantile-onset, 3 (AR;LOF)	0	0	0	0	0	0	0	0	0.000210144	0.000111857	0.000153283	7.56277e-05	0.000131356	0	0.000248949	0.000139295	0.000538803	0.000268422	0.000382942	0.000428821	0.000169012	0.000179469	0.000435263	0.000498957
GIF	CBLIF	protein_coding	LOF	AR	Rare anaemia	3.13	Blood/Immune	Rare anaemia (AR;LOF),Undiagnosed metabolic disorders (AR;LOF),Likely inborn error of metabolism (AR;LOF)	Intrinsic factor deficiency (AR;LOF)	0.000985899	0.000246036	0	5.03778e-05	0	0	0.000340506	0	0.00104571	0.000536723	0	0.000201702	1.8728e-05	0.000521498	0.000384845	4.73303e-05	0.00119512	0.00138647	0	0.000781139	3.74546e-05	0.000868359	0.00057308	0.000183041
CCBE1	CCBE1	protein_coding	LOF	AR	COVID-19 research	1.146	Blood/Immune	COVID-19 research (AR;LOF),Primary immunodeficiency or monogenic inflammatory bowel disease (AR;LOF),Primary lymphoedema (AR;LOF),Fetal hydrops (AR;LOF),Fetal anomalies (AR;LOF),DDG2P (AR;LOF),Intestinal failure or congenital diarrhoea (AR;LOF),Vascular skin disorders (AR;LOF)	Hennekam lymphangiectasia-lymphedema syndrome 1 (AR;LOF)	0.000270933	6.71241e-05	0.00145393	2.51889e-05	1.87196e-05	0	0.000406153	1.15931e-05	0.000483663	0.00013426	0.00149219	0.000352647	9.36337e-05	0	0.000748774	0.000175205	0.000633025	0.00013426	0.00149219	0.000403034	0.000336999	0	0.000795586	0.000233247
CCBE1	CCBE1	protein_coding	LOF	AR	Primary immunodeficiency or monogenic inflammatory bowel disease	8.75	Blood/Immune	COVID-19 research (AR;LOF),Primary immunodeficiency or monogenic inflammatory bowel disease (AR;LOF),Primary lymphoedema (AR;LOF),Fetal hydrops (AR;LOF),Fetal anomalies (AR;LOF),DDG2P (AR;LOF),Intestinal failure or congenital diarrhoea (AR;LOF),Vascular skin disorders (AR;LOF)	Hennekam lymphangiectasia-lymphedema syndrome 1 (AR;LOF)	0.000270933	6.71241e-05	0.00145393	2.51889e-05	1.87196e-05	0	0.000406153	1.15931e-05	0.000483663	0.00013426	0.00149219	0.000352647	9.36337e-05	0	0.000748774	0.000175205	0.000633025	0.00013426	0.00149219	0.000403034	0.000336999	0	0.000795586	0.000233247
CD19	CD19	protein_coding	LOF	AR	COVID-19 research	1.146	Blood/Immune	COVID-19 research (AR;LOF),Primary immunodeficiency or monogenic inflammatory bowel disease (AR;LOF)	Immunodeficiency, common variable, 3 (AR;LOF)	0	0	0	2.51902e-05	0	0	1.26206e-05	1.15931e-05	5.97443e-05	0.00010049	7.65931e-05	0.000100761	5.77045e-05	0.00017343	0.00023834	5.88403e-05	5.97443e-05	0.000150879	7.65931e-05	0.000100761	5.77045e-05	0.00017343	0.000408936	7.15178e-05
CD19	CD19	protein_coding	LOF	AR	Primary immunodeficiency or monogenic inflammatory bowel disease	8.75	Blood/Immune	COVID-19 research (AR;LOF),Primary immunodeficiency or monogenic inflammatory bowel disease (AR;LOF)	Immunodeficiency, common variable, 3 (AR;LOF)	0	0	0	2.51902e-05	0	0	1.26206e-05	1.15931e-05	5.97443e-05	0.00010049	7.65931e-05	0.000100761	5.77045e-05	0.00017343	0.00023834	5.88403e-05	5.97443e-05	0.000150879	7.65931e-05	0.000100761	5.77045e-05	0.00017343	0.000408936	7.15178e-05
CD247	CD247	protein_coding	LOF	AR	COVID-19 research	1.146	Blood/Immune	COVID-19 research (AR;LOF),Primary immunodeficiency or monogenic inflammatory bowel disease (AR;LOF)	.	2.9915e-05	0.000290763	0	0	0.00106778	0	0.000298352	1.15931e-05	5.97836e-05	0.000626199	0	0	0.00106778	0.00017337	0.000342455	4.63822e-05	5.97836e-05	0.00076038	0	0	0.00108651	0.00017337	0.000350549	0.000347823
CD247	CD247	protein_coding	LOF	AR	Primary immunodeficiency or monogenic inflammatory bowel disease	8.75	Blood/Immune	COVID-19 research (AR;LOF),Primary immunodeficiency or monogenic inflammatory bowel disease (AR;LOF)	.	2.9915e-05	0.000290763	0	0	0.00106778	0	0.000298352	1.15931e-05	5.97836e-05	0.000626199	0	0	0.00106778	0.00017337	0.000342455	4.63822e-05	5.97836e-05	0.00076038	0	0	0.00108651	0.00017337	0.000350549	0.000347823
CD27	CD27	protein_coding	LOF	AR	COVID-19 research	1.146	Blood/Immune	COVID-19 research (AR;LOF),Primary immunodeficiency or monogenic inflammatory bowel disease (AR;LOF)	Lymphoproliferative syndrome 2 (AR;LOF)	0	0	0	0	0	0	8.99323e-06	0	0.000119526	0	0	0	0	0	5.75606e-05	8.14696e-05	0.000149395	0	0	7.55807e-05	1.88366e-05	0.000173551	8.27588e-05	0.000104656
CD27	CD27	protein_coding	LOF	AR	Primary immunodeficiency or monogenic inflammatory bowel disease	8.75	Blood/Immune	COVID-19 research (AR;LOF),Primary immunodeficiency or monogenic inflammatory bowel disease (AR;LOF)	Lymphoproliferative syndrome 2 (AR;LOF)	0	0	0	0	0	0	8.99323e-06	0	0.000119526	0	0	0	0	0	5.75606e-05	8.14696e-05	0.000149395	0	0	7.55807e-05	1.88366e-05	0.000173551	8.27588e-05	0.000104656
CD3D	CD3D	protein_coding	LOF	AR	COVID-19 research	1.146	Blood/Immune	COVID-19 research (AR;LOF),Primary immunodeficiency or monogenic inflammatory bowel disease (AR;LOF)	Immunodeficiency 19, severe combined (AR;LOF)	2.98686e-05	2.23594e-05	3.82614e-05	0	0	0	8.72346e-05	0	0.000119574	8.94504e-05	3.82614e-05	0.000176326	0	0.00017337	0.000120532	1.15937e-05	0.000119574	8.94504e-05	3.82614e-05	0.000226704	0.000524148	0.00017337	0.000143016	2.31887e-05
CD3D	CD3D	protein_coding	LOF	AR	Primary immunodeficiency or monogenic inflammatory bowel disease	8.75	Blood/Immune	COVID-19 research (AR;LOF),Primary immunodeficiency or monogenic inflammatory bowel disease (AR;LOF)	Immunodeficiency 19, severe combined (AR;LOF)	2.98686e-05	2.23594e-05	3.82614e-05	0	0	0	8.72346e-05	0	0.000119574	8.94504e-05	3.82614e-05	0.000176326	0	0.00017337	0.000120532	1.15937e-05	0.000119574	8.94504e-05	3.82614e-05	0.000226704	0.000524148	0.00017337	0.000143016	2.31887e-05
CD3E	CD3E	protein_coding	LOF	AR	COVID-19 research	1.146	Blood/Immune	COVID-19 research (AR;LOF),Primary immunodeficiency or monogenic inflammatory bowel disease (AR;LOF)	Immunodeficiency 18 (AR;LOF), Immunodeficiency 18, SCID variant (AR;LOF)	0.000149593	4.47197e-05	0	0	0	0.000876944	3.96022e-05	1.16012e-05	0.000149593	0.00031335	0	5.04007e-05	0	0.00105031	7.11311e-05	5.80299e-05	0.000149593	0.00031335	3.83054e-05	5.04007e-05	0	0.00105031	0.000108477	6.96316e-05
CD3E	CD3E	protein_coding	LOF	AR	Primary immunodeficiency or monogenic inflammatory bowel disease	8.75	Blood/Immune	COVID-19 research (AR;LOF),Primary immunodeficiency or monogenic inflammatory bowel disease (AR;LOF)	Immunodeficiency 18 (AR;LOF), Immunodeficiency 18, SCID variant (AR;LOF)	0.000149593	4.47197e-05	0	0	0	0.000876944	3.96022e-05	1.16012e-05	0.000149593	0.00031335	0	5.04007e-05	0	0.00105031	7.11311e-05	5.80299e-05	0.000149593	0.00031335	3.83054e-05	5.04007e-05	0	0.00105031	0.000108477	6.96316e-05
CD3G	CD3G	protein_coding	LOF	AR	COVID-19 research	1.146	Blood/Immune	COVID-19 research (AR;LOF),Primary immunodeficiency or monogenic inflammatory bowel disease (AR;LOF),Infantile enterocolitis & monogenic inflammatory bowel disease (AR;LOF)	Immunodeficiency 17, CD3 gamma deficient (AR;LOF)	0.000121067	0.00017895	3.85773e-05	0.000329914	0.000340649	0.000523865	0.000224714	5.8123e-05	0.000121067	0.00017895	3.85773e-05	0.000682582	0.000340649	0.000523865	0.000263562	0.000104496	0.000180818	0.00017895	3.85773e-05	0.000682582	0.000378091	0.000697536	0.000273454	0.00132179
CD3G	CD3G	protein_coding	LOF	AR	Primary immunodeficiency or monogenic inflammatory bowel disease	8.75	Blood/Immune	COVID-19 research (AR;LOF),Primary immunodeficiency or monogenic inflammatory bowel disease (AR;LOF),Infantile enterocolitis & monogenic inflammatory bowel disease (AR;LOF)	Immunodeficiency 17, CD3 gamma deficient (AR;LOF)	0.000121067	0.00017895	3.85773e-05	0.000329914	0.000340649	0.000523865	0.000224714	5.8123e-05	0.000121067	0.00017895	3.85773e-05	0.000682582	0.000340649	0.000523865	0.000263562	0.000104496	0.000180818	0.00017895	3.85773e-05	0.000682582	0.000378091	0.000697536	0.000273454	0.00132179
CD4	CD4	protein_coding	LOF	AR	Primary immunodeficiency or monogenic inflammatory bowel disease	8.75	Blood/Immune	Primary immunodeficiency or monogenic inflammatory bowel disease (AR;LOF)	Immunodeficiency 79 (AR;LOF)	0	0	0	0	0	0	0	0	0.000119517	0.000224446	7.66167e-05	0.000100762	5.74774e-05	0.000173491	8.55027e-05	4.63773e-05	0.000179256	0.000272493	0.000153181	0.0001512	7.61991e-05	0.000173491	0.000111591	9.27528e-05
CD40	CD40	protein_coding	LOF	AR	COVID-19 research	1.146	Blood/Immune	COVID-19 research (AR;LOF),Primary immunodeficiency or monogenic inflammatory bowel disease (AR;LOF)	Immunodeficiency with hyper-IgM, type 3 (AR;LOF)	5.97372e-05	0	0	2.51889e-05	0	0	5.40126e-06	1.15934e-05	0.000239081	6.70881e-05	3.83112e-05	5.03778e-05	0	0.00017343	4.22898e-05	0.000123139	0.00026895	8.94474e-05	3.83112e-05	7.55668e-05	0	0.00017343	5.48797e-05	0.000157919
CD40	CD40	protein_coding	LOF	AR	Primary immunodeficiency or monogenic inflammatory bowel disease	8.75	Blood/Immune	COVID-19 research (AR;LOF),Primary immunodeficiency or monogenic inflammatory bowel disease (AR;LOF)	Immunodeficiency with hyper-IgM, type 3 (AR;LOF)	5.97372e-05	0	0	2.51889e-05	0	0	5.40126e-06	1.15934e-05	0.000239081	6.70881e-05	3.83112e-05	5.03778e-05	0	0.00017343	4.22898e-05	0.000123139	0.00026895	8.94474e-05	3.83112e-05	7.55668e-05	0	0.00017343	5.48797e-05	0.000157919
CD55	CD55	protein_coding	LOF	AR	COVID-19 research	1.146	Blood/Immune	COVID-19 research (AR;LOF),Primary immunodeficiency or monogenic inflammatory bowel disease (AR;LOF),Intestinal failure or congenital diarrhoea (AR;LOF)	Complement hyperactivation, angiopathic thrombosis, and protein-losing enteropathy (AR;LOF)	0	0	0	0	9.41059e-05	0	4.89111e-05	0	0.000210049	0.000226965	7.65609e-05	0.000280911	0.000136257	0	0.000123904	0.0002317	0.000210049	0.00024951	7.65609e-05	0.000280911	0.000136257	0	0.000153952	0.000255573
CD55	CD55	protein_coding	LOF	AR	Primary immunodeficiency or monogenic inflammatory bowel disease	8.75	Blood/Immune	COVID-19 research (AR;LOF),Primary immunodeficiency or monogenic inflammatory bowel disease (AR;LOF),Intestinal failure or congenital diarrhoea (AR;LOF)	Complement hyperactivation, angiopathic thrombosis, and protein-losing enteropathy (AR;LOF)	0	0	0	0	9.41059e-05	0	4.89111e-05	0	0.000210049	0.000226965	7.65609e-05	0.000280911	0.000136257	0	0.000123904	0.0002317	0.000210049	0.00024951	7.65609e-05	0.000280911	0.000136257	0	0.000153952	0.000255573
CD59	CD59	protein_coding	LOF	AR	COVID-19 research	1.146	Blood/Immune	COVID-19 research (AR;LOF),Primary immunodeficiency or monogenic inflammatory bowel disease (AR;LOF),Cytopenias and congenital anaemias (AR;LOF),Rare anaemia (AR;LOF),Hereditary neuropathy (AR;LOF),Hereditary neuropathy or pain disorder (AR;LOF)	Hemolytic anemia, CD59-mediated, with or without immune-mediated polyneuropathy (AR;LOF)	0	0	0	0	0	0	0	0	2.98972e-05	0	0	0	0	0	1.9812e-05	1.15937e-05	5.97747e-05	4.47367e-05	0	0	0.000131042	0.00017337	4.41395e-05	6.95617e-05
CD59	CD59	protein_coding	LOF	AR	Primary immunodeficiency or monogenic inflammatory bowel disease	8.75	Blood/Immune	COVID-19 research (AR;LOF),Primary immunodeficiency or monogenic inflammatory bowel disease (AR;LOF),Cytopenias and congenital anaemias (AR;LOF),Rare anaemia (AR;LOF),Hereditary neuropathy (AR;LOF),Hereditary neuropathy or pain disorder (AR;LOF)	Hemolytic anemia, CD59-mediated, with or without immune-mediated polyneuropathy (AR;LOF)	0	0	0	0	0	0	0	0	2.98972e-05	0	0	0	0	0	1.9812e-05	1.15937e-05	5.97747e-05	4.47367e-05	0	0	0.000131042	0.00017337	4.41395e-05	6.95617e-05
CD59	CD59	protein_coding	LOF	AR	Cytopenias and congenital anaemias	1.123	Blood/Immune	COVID-19 research (AR;LOF),Primary immunodeficiency or monogenic inflammatory bowel disease (AR;LOF),Cytopenias and congenital anaemias (AR;LOF),Rare anaemia (AR;LOF),Hereditary neuropathy (AR;LOF),Hereditary neuropathy or pain disorder (AR;LOF)	Hemolytic anemia, CD59-mediated, with or without immune-mediated polyneuropathy (AR;LOF)	0	0	0	0	0	0	0	0	2.98972e-05	0	0	0	0	0	1.9812e-05	1.15937e-05	5.97747e-05	4.47367e-05	0	0	0.000131042	0.00017337	4.41395e-05	6.95617e-05
CD59	CD59	protein_coding	LOF	AR	Rare anaemia	3.13	Blood/Immune	COVID-19 research (AR;LOF),Primary immunodeficiency or monogenic inflammatory bowel disease (AR;LOF),Cytopenias and congenital anaemias (AR;LOF),Rare anaemia (AR;LOF),Hereditary neuropathy (AR;LOF),Hereditary neuropathy or pain disorder (AR;LOF)	Hemolytic anemia, CD59-mediated, with or without immune-mediated polyneuropathy (AR;LOF)	0	0	0	0	0	0	0	0	2.98972e-05	0	0	0	0	0	1.9812e-05	1.15937e-05	5.97747e-05	4.47367e-05	0	0	0.000131042	0.00017337	4.41395e-05	6.95617e-05
CD70	CD70	protein_coding	LOF	AR	COVID-19 research	1.146	Blood/Immune	COVID-19 research (AR;LOF),Primary immunodeficiency or monogenic inflammatory bowel disease (AR;LOF)	Lymphoproliferative syndrome 3 (AR;LOF)	0	0	0	0	0	0	0	0	0	2.25195e-05	0	0	0	0	6.29747e-06	1.15937e-05	8.96379e-05	2.25195e-05	0	5.03982e-05	0.000190279	0	7.01747e-05	2.31903e-05
CD70	CD70	protein_coding	LOF	AR	Primary immunodeficiency or monogenic inflammatory bowel disease	8.75	Blood/Immune	COVID-19 research (AR;LOF),Primary immunodeficiency or monogenic inflammatory bowel disease (AR;LOF)	Lymphoproliferative syndrome 3 (AR;LOF)	0	0	0	0	0	0	0	0	0	2.25195e-05	0	0	0	0	6.29747e-06	1.15937e-05	8.96379e-05	2.25195e-05	0	5.03982e-05	0.000190279	0	7.01747e-05	2.31903e-05
CD79A	CD79A	protein_coding	LOF	AR	COVID-19 research	1.146	Blood/Immune	COVID-19 research (AR;LOF),Primary immunodeficiency or monogenic inflammatory bowel disease (AR;LOF)	Agammaglobulinemia 3 (AR;LOF)	0	0	3.82673e-05	0	0	0	0	0	0	2.23984e-05	3.82673e-05	2.52194e-05	8.03788e-05	0	4.78452e-05	2.32446e-05	0	2.23984e-05	3.82673e-05	2.52194e-05	8.03788e-05	0	5.08062e-05	2.32446e-05
CD79A	CD79A	protein_coding	LOF	AR	Primary immunodeficiency or monogenic inflammatory bowel disease	8.75	Blood/Immune	COVID-19 research (AR;LOF),Primary immunodeficiency or monogenic inflammatory bowel disease (AR;LOF)	Agammaglobulinemia 3 (AR;LOF)	0	0	3.82673e-05	0	0	0	0	0	0	2.23984e-05	3.82673e-05	2.52194e-05	8.03788e-05	0	4.78452e-05	2.32446e-05	0	2.23984e-05	3.82673e-05	2.52194e-05	8.03788e-05	0	5.08062e-05	2.32446e-05
CD79B	CD79B	protein_coding	LOF	AR	COVID-19 research	1.146	Blood/Immune	COVID-19 research (AR;LOF),Primary immunodeficiency or monogenic inflammatory bowel disease (AR;LOF)	Agammaglobulinemia 6 (AR;LOF)	0	0	0	0	0	0	0	0	2.99976e-05	0	0	0	0	0	8.99404e-06	1.15937e-05	2.99976e-05	0	0	0	0	0	2.06856e-05	1.15937e-05
CD79B	CD79B	protein_coding	LOF	AR	Primary immunodeficiency or monogenic inflammatory bowel disease	8.75	Blood/Immune	COVID-19 research (AR;LOF),Primary immunodeficiency or monogenic inflammatory bowel disease (AR;LOF)	Agammaglobulinemia 6 (AR;LOF)	0	0	0	0	0	0	0	0	2.99976e-05	0	0	0	0	0	8.99404e-06	1.15937e-05	2.99976e-05	0	0	0	0	0	2.06856e-05	1.15937e-05
CD81	CD81	protein_coding	LOF	AR	COVID-19 research	1.146	Blood/Immune	COVID-19 research (AR;LOF),Primary immunodeficiency or monogenic inflammatory bowel disease (AR;LOF)	Immunodeficiency, common variable, 6 (AR;LOF)	0	0	0	0	0	0	0	0	0	2.23624e-05	0	0	0	0	1.70936e-05	2.31906e-05	2.98739e-05	2.23624e-05	0	0.000180362	1.92976e-05	0	4.95102e-05	8.11562e-05
CD81	CD81	protein_coding	LOF	AR	Primary immunodeficiency or monogenic inflammatory bowel disease	8.75	Blood/Immune	COVID-19 research (AR;LOF),Primary immunodeficiency or monogenic inflammatory bowel disease (AR;LOF)	Immunodeficiency, common variable, 6 (AR;LOF)	0	0	0	0	0	0	0	0	0	2.23624e-05	0	0	0	0	1.70936e-05	2.31906e-05	2.98739e-05	2.23624e-05	0	0.000180362	1.92976e-05	0	4.95102e-05	8.11562e-05
CDAN1	CDAN1	protein_coding	LOF	AR	Cytopenias and congenital anaemias	1.123	Blood/Immune	Cytopenias and congenital anaemias (AR;LOF),Rare anaemia (AR;LOF),Fetal hydrops (AR;LOF),Fetal anomalies (AR;LOF)	Dyserythropoietic anemia, congenital, type Ia (AR;LOF)	0.000239097	0.000269636	0	0.000330668	0.000131575	0	0.000369277	0.000139341	0.000627593	0.000631233	0.000270077	0.000786784	0.000375719	0.000520835	0.00072681	0.000512714	0.000627593	0.000653595	0.000270077	0.00111427	0.000843902	0.000876954	0.00105962	0.000605472
CDAN1	CDAN1	protein_coding	LOF	AR	Rare anaemia	3.13	Blood/Immune	Cytopenias and congenital anaemias (AR;LOF),Rare anaemia (AR;LOF),Fetal hydrops (AR;LOF),Fetal anomalies (AR;LOF)	Dyserythropoietic anemia, congenital, type Ia (AR;LOF)	0.000239097	0.000269636	0	0.000330668	0.000131575	0	0.000369277	0.000139341	0.000627593	0.000631233	0.000270077	0.000786784	0.000375719	0.000520835	0.00072681	0.000512714	0.000627593	0.000653595	0.000270077	0.00111427	0.000843902	0.000876954	0.00105962	0.000605472
CDCA7	CDCA7	protein_coding	LOF	AR	COVID-19 research	1.146	Blood/Immune	COVID-19 research (AR;LOF),Primary immunodeficiency or monogenic inflammatory bowel disease (AR;LOF)	Immunodeficiency-centromeric instability-facial anomalies syndrome 3 (AR;LOF)	0	0	0	0	0	0	0	0	0.000119478	0.000134298	0	7.55896e-05	0	0	8.64063e-05	8.14755e-05	0.000119478	0.000337412	0	0.000100779	3.74413e-05	0	0.000118983	0.000104672
CDCA7	CDCA7	protein_coding	LOF	AR	Primary immunodeficiency or monogenic inflammatory bowel disease	8.75	Blood/Immune	COVID-19 research (AR;LOF),Primary immunodeficiency or monogenic inflammatory bowel disease (AR;LOF)	Immunodeficiency-centromeric instability-facial anomalies syndrome 3 (AR;LOF)	0	0	0	0	0	0	0	0	0.000119478	0.000134298	0	7.55896e-05	0	0	8.64063e-05	8.14755e-05	0.000119478	0.000337412	0	0.000100779	3.74413e-05	0	0.000118983	0.000104672
C15orf41	CDIN1	protein_coding	LOF	AR	Cytopenias and congenital anaemias	1.123	Blood/Immune	Cytopenias and congenital anaemias (AR;LOF),Rare anaemia (AR;LOF)	Dyserythropoietic anemia, congenital, type Ib (AR;LOF)	0	0	0	0	0	0	0	0	0.000360467	0.00014597	0	5.03905e-05	3.75334e-05	0	0.000161498	0.000142123	0.000509924	0.00021307	0	7.55858e-05	5.62614e-05	0	0.00043647	0.000189335
C15orf41	CDIN1	protein_coding	LOF	AR	Rare anaemia	3.13	Blood/Immune	Cytopenias and congenital anaemias (AR;LOF),Rare anaemia (AR;LOF)	Dyserythropoietic anemia, congenital, type Ib (AR;LOF)	0	0	0	0	0	0	0	0	0.000360467	0.00014597	0	5.03905e-05	3.75334e-05	0	0.000161498	0.000142123	0.000509924	0.00021307	0	7.55858e-05	5.62614e-05	0	0.00043647	0.000189335
CFD	CFD	protein_coding	LOF	AR	COVID-19 research	1.146	Blood/Immune	COVID-19 research (AR;LOF),Primary immunodeficiency or monogenic inflammatory bowel disease (AR;LOF)	Complement factor D deficiency (AR;LOF)	0	0	0	0	0	0	0	0	0	0	0	2.52232e-05	0	0	7.61746e-05	0	0	2.56805e-05	0	2.52232e-05	2.21298e-05	0	0.000124801	0
CFD	CFD	protein_coding	LOF	AR	Primary immunodeficiency or monogenic inflammatory bowel disease	8.75	Blood/Immune	COVID-19 research (AR;LOF),Primary immunodeficiency or monogenic inflammatory bowel disease (AR;LOF)	Complement factor D deficiency (AR;LOF)	0	0	0	0	0	0	0	0	0	0	0	2.52232e-05	0	0	7.61746e-05	0	0	2.56805e-05	0	2.52232e-05	2.21298e-05	0	0.000124801	0
CFI	CFI	protein_coding	LOF	AR	Primary immunodeficiency or monogenic inflammatory bowel disease	8.75	Blood/Immune	Primary immunodeficiency or monogenic inflammatory bowel disease (AR;LOF),COVID-19 research (Both;LOF),Atypical haemolytic uraemic syndrome (Both;LOF),Membranoproliferative glomerulonephritis including C3 glomerulopathy (Both;LOF),Unexplained kidney failure in young people (Both;LOF)	{Hemolytic uremic syndrome, atypical, susceptibility to, 3} (AD;LOF), {Macular degeneration, age-related, 13, susceptibility to} (AD;LOF), Complement factor I deficiency (AR;LOF)	0.000209121	0.000492267	0	2.53011e-05	0	0	0.000128519	0.000115974	0.000328654	0.000783002	0.00026783	0.000379116	0.000280859	0.00017337	0.00037656	0.00041812	0.000539208	0.00154335	0.00045916	0.000656416	0.00074963	0.000346741	0.000937936	0.000697491
CFTR	CFTR	protein_coding	LOF	AR	COVID-19 research	1.146	Blood/Immune	COVID-19 research (AR;LOF),Fetal anomalies (AR;LOF),Neonatal cholestasis (AR;LOF),Cholestasis (AR;LOF),Pancreatitis (AR;LOF),Non-CF bronchiectasis (AR;LOF),Respiratory ciliopathies including non-CF bronchiectasis (AR;LOF),Cystic fibrosis diagnostic test (AR;LOF)	{Bronchiectasis with or without elevated sweat chloride 1, modifier of} (AD;LOF), {Pancreatitis, hereditary} (AD;LOF), Congenital bilateral absence of vas deferens (AR;LOF), Cystic fibrosis (AR;LOF)	0.0217755	0.0182328	0.0195379	0.00229834	0.00773406	0.0134515	0.0276274	0.0103177	0.0427128	0.0413798	0.0749205	0.05587	0.00993258	0.0494598	0.0461227	0.0339421	0.0451427	0.0453934	0.0753799	0.0718846	0.0445835	0.0531496	0.0487996	0.038163
CHST14	CHST14	protein_coding	LOF	AR	Inherited bleeding disorders	1.182	Blood/Immune	Inherited bleeding disorders (AR;LOF),Bleeding and platelet disorders (AR;LOF),Fetal anomalies (AR;LOF),DDG2P (AR;LOF),Congenital disorders of glycosylation (AR;LOF),Undiagnosed metabolic disorders (AR;LOF),Arthrogryposis (AR;LOF),Skeletal dysplasia (AR;LOF),Ehlers Danlos syndrome with a likely monogenic cause (AR;LOF),Clefting (AR;LOF),Likely inborn error of metabolism (AR;LOF)	Ehlers-Danlos syndrome, musculocontractural type 1 (AR;LOF)	0	4.47187e-05	0	0	0	0	2.33811e-05	0	5.97389e-05	6.74605e-05	0.000306091	0.000453455	1.8754e-05	0	8.02478e-05	4.63725e-05	0.000239226	0.000179257	0.000346492	0.000579514	0.000148938	0.00017337	0.000151064	0.000173905
CHST14	CHST14	protein_coding	LOF	AR	Bleeding and platelet disorders	4.2	Blood/Immune	Inherited bleeding disorders (AR;LOF),Bleeding and platelet disorders (AR;LOF),Fetal anomalies (AR;LOF),DDG2P (AR;LOF),Congenital disorders of glycosylation (AR;LOF),Undiagnosed metabolic disorders (AR;LOF),Arthrogryposis (AR;LOF),Skeletal dysplasia (AR;LOF),Ehlers Danlos syndrome with a likely monogenic cause (AR;LOF),Clefting (AR;LOF),Likely inborn error of metabolism (AR;LOF)	Ehlers-Danlos syndrome, musculocontractural type 1 (AR;LOF)	0	4.47187e-05	0	0	0	0	2.33811e-05	0	5.97389e-05	6.74605e-05	0.000306091	0.000453455	1.8754e-05	0	8.02478e-05	4.63725e-05	0.000239226	0.000179257	0.000346492	0.000579514	0.000148938	0.00017337	0.000151064	0.000173905
CIB1	CIB1	protein_coding	LOF	AR	COVID-19 research	1.146	Blood/Immune	COVID-19 research (AR;LOF),Primary immunodeficiency or monogenic inflammatory bowel disease (AR;LOF),Pigmentary skin disorders (AR;LOF),Epidermodysplasia verruciformis (AR;LOF)	{Epidermodysplasia verruciformis, susceptibility to, 3} (AR;LOF)	0.00020908	2.23704e-05	0	2.64271e-05	0	0	3.59772e-06	3.47899e-05	0.000388429	0.000108289	0	7.68456e-05	6.24727e-05	0	6.77035e-05	0.000137022	0.000418303	0.000108289	0	0.000183349	8.12064e-05	0.00017337	0.000166644	0.00025874
CIB1	CIB1	protein_coding	LOF	AR	Primary immunodeficiency or monogenic inflammatory bowel disease	8.75	Blood/Immune	COVID-19 research (AR;LOF),Primary immunodeficiency or monogenic inflammatory bowel disease (AR;LOF),Pigmentary skin disorders (AR;LOF),Epidermodysplasia verruciformis (AR;LOF)	{Epidermodysplasia verruciformis, susceptibility to, 3} (AR;LOF)	0.00020908	2.23704e-05	0	2.64271e-05	0	0	3.59772e-06	3.47899e-05	0.000388429	0.000108289	0	7.68456e-05	6.24727e-05	0	6.77035e-05	0.000137022	0.000418303	0.000108289	0	0.000183349	8.12064e-05	0.00017337	0.000166644	0.00025874
CLPB	CLPB	protein_coding	LOF	AR	COVID-19 research	1.146	Blood/Immune	COVID-19 research (AR;LOF),DDG2P (AR;LOF),Primary immunodeficiency or monogenic inflammatory bowel disease (Both;LOF),Cytopenia - NOT Fanconi anaemia (Both;LOF),Fetal anomalies (Both;LOF),Undiagnosed metabolic disorders (Both;LOF),Possible mitochondrial disorder - nuclear genes (Both;LOF),Mitochondrial disorders (Both;LOF),Early onset or syndromic epilepsy (Both;LOF),Childhood onset dystonia, cho…	3-methylglutaconic aciduria, type VIIA, autosomal dominant (AD;LOF), Neutropenia, severe congenital, 9, autosomal dominant (AD;LOF), 3-methylglutaconic aciduria, type VIIB, autosomal recessive (AR;LOF)	5.97443e-05	0.000358434	0	2.51902e-05	0.000336968	0	0.00039843	8.11723e-05	0.000269245	0.00042553	7.65228e-05	0.00063284	0.000640655	0	0.000545975	0.000231944	0.000597894	0.000537423	7.65228e-05	0.000708742	0.000715632	0.00121517	0.00067648	0.000231944
COL7A1	COL7A1	protein_coding	LOF	AR	Primary immunodeficiency or monogenic inflammatory bowel disease	8.75	Blood/Immune	Primary immunodeficiency or monogenic inflammatory bowel disease (AR;LOF),Epidermolysis bullosa (Both;LOF),Epidermolysis bullosa and congenital skin fragility (Both;LOF)	Epidermolysis bullosa dystrophica, autosomal dominant (AD;LOF), Epidermolysis bullosa dystrophica, Bart type (AD;LOF), Nail disorder, nonsyndromic congenital, 8 (AD;LOF), Epidermolysis bullosa pruriginosa (Both;LOF), Epidermolysis bullosa, pretibial (Both;LOF), Transient bullous of the newborn (Both;LOF), Epidermolysis bullosa dystrophica inversa (AR;LOF), Epidermolysis bullosa dystrophica, autos…	0.000896364	0.00182207	0.00110965	0.000732905	0.000454191	0.000522609	0.00130075	0.000837281	0.00131467	0.00281585	0.00172381	0.00176842	0.0013939	0.00139153	0.00207145	0.00206861	0.00206196	0.00386699	0.00199166	0.00297997	0.00184501	0.00381962	0.00282352	0.00317173
CSF2RA	CSF2RA	protein_coding	LOF	AR	COVID-19 research	1.146	Blood/Immune	COVID-19 research (PsAR;LOF),Primary immunodeficiency or monogenic inflammatory bowel disease (PsAR;LOF),Pulmonary fibrosis familial (PsAR;LOF),Familial pulmonary fibrosis (PsAR;LOF)	Surfactant metabolism dysfunction, pulmonary, 4 (PsAR;LOF)	0.000268942	0.00020127	0	7.55731e-05	7.48931e-05	0	0.000130458	2.31906e-05	0.000358593	0.000245997	0.000114802	0.000453454	9.36133e-05	0	0.000191621	0.000104351	0.000836629	0.000715631	0.000153069	0.00193975	0.000112339	0.000173611	0.000250105	0.000278267
CSF2RA	CSF2RA	protein_coding	LOF	AR	Primary immunodeficiency or monogenic inflammatory bowel disease	8.75	Blood/Immune	COVID-19 research (PsAR;LOF),Primary immunodeficiency or monogenic inflammatory bowel disease (PsAR;LOF),Pulmonary fibrosis familial (PsAR;LOF),Familial pulmonary fibrosis (PsAR;LOF)	Surfactant metabolism dysfunction, pulmonary, 4 (PsAR;LOF)	0.000268942	0.00020127	0	7.55731e-05	7.48931e-05	0	0.000130458	2.31906e-05	0.000358593	0.000245997	0.000114802	0.000453454	9.36133e-05	0	0.000191621	0.000104351	0.000836629	0.000715631	0.000153069	0.00193975	0.000112339	0.000173611	0.000250105	0.000278267
CSF2RB	CSF2RB	protein_coding	LOF	AR	COVID-19 research	1.146	Blood/Immune	COVID-19 research (AR;LOF),Primary immunodeficiency or monogenic inflammatory bowel disease (AR;LOF),Familial pulmonary fibrosis (AR;LOF),Pulmonary fibrosis familial (AR;LOF)	Surfactant metabolism dysfunction, pulmonary, 5 (AR;LOF)	0	0	0	0	0	0	1.79856e-06	0	0.000508461	0.000850068	0.0226507	2.51889e-05	0.00101213	0.00104022	0.00079589	3.53399e-05	0.0005682	0.00100659	0.0227273	0.00526306	0.00103257	0.00104022	0.000882305	0.000104906
CSF2RB	CSF2RB	protein_coding	LOF	AR	Primary immunodeficiency or monogenic inflammatory bowel disease	8.75	Blood/Immune	COVID-19 research (AR;LOF),Primary immunodeficiency or monogenic inflammatory bowel disease (AR;LOF),Familial pulmonary fibrosis (AR;LOF),Pulmonary fibrosis familial (AR;LOF)	Surfactant metabolism dysfunction, pulmonary, 5 (AR;LOF)	0	0	0	0	0	0	1.79856e-06	0	0.000508461	0.000850068	0.0226507	2.51889e-05	0.00101213	0.00104022	0.00079589	3.53399e-05	0.0005682	0.00100659	0.0227273	0.00526306	0.00103257	0.00104022	0.000882305	0.000104906
CSF3R	CSF3R	protein_coding	LOF	AR	COVID-19 research	1.146	Blood/Immune	COVID-19 research (AR;LOF),Primary immunodeficiency or monogenic inflammatory bowel disease (AR;LOF),Cytopenias and congenital anaemias (AR;LOF),Cytopenia - NOT Fanconi anaemia (AR;LOF),Monitoring for G(M)CSF escape mutations (AR;LOF)	Neutropenia, severe congenital, 7, autosomal recessive (AR;LOF)	0.000179229	6.70781e-05	3.82614e-05	2.51889e-05	0.000149969	0	0.000786484	2.32756e-05	0.000388363	0.000178876	0.000114784	0.000100756	0.00016869	0.000346741	0.000923236	0.000208779	0.000418232	0.000223595	0.000191307	0.000201511	0.000206177	0.000696602	0.00100959	0.000266749
CSF3R	CSF3R	protein_coding	LOF	AR	Primary immunodeficiency or monogenic inflammatory bowel disease	8.75	Blood/Immune	COVID-19 research (AR;LOF),Primary immunodeficiency or monogenic inflammatory bowel disease (AR;LOF),Cytopenias and congenital anaemias (AR;LOF),Cytopenia - NOT Fanconi anaemia (AR;LOF),Monitoring for G(M)CSF escape mutations (AR;LOF)	Neutropenia, severe congenital, 7, autosomal recessive (AR;LOF)	0.000179229	6.70781e-05	3.82614e-05	2.51889e-05	0.000149969	0	0.000786484	2.32756e-05	0.000388363	0.000178876	0.000114784	0.000100756	0.00016869	0.000346741	0.000923236	0.000208779	0.000418232	0.000223595	0.000191307	0.000201511	0.000206177	0.000696602	0.00100959	0.000266749
CSF3R	CSF3R	protein_coding	LOF	AR	Cytopenias and congenital anaemias	1.123	Blood/Immune	COVID-19 research (AR;LOF),Primary immunodeficiency or monogenic inflammatory bowel disease (AR;LOF),Cytopenias and congenital anaemias (AR;LOF),Cytopenia - NOT Fanconi anaemia (AR;LOF),Monitoring for G(M)CSF escape mutations (AR;LOF)	Neutropenia, severe congenital, 7, autosomal recessive (AR;LOF)	0.000179229	6.70781e-05	3.82614e-05	2.51889e-05	0.000149969	0	0.000786484	2.32756e-05	0.000388363	0.000178876	0.000114784	0.000100756	0.00016869	0.000346741	0.000923236	0.000208779	0.000418232	0.000223595	0.000191307	0.000201511	0.000206177	0.000696602	0.00100959	0.000266749
CSF3R	CSF3R	protein_coding	LOF	AR	Cytopenia - NOT Fanconi anaemia	4.28	Blood/Immune	COVID-19 research (AR;LOF),Primary immunodeficiency or monogenic inflammatory bowel disease (AR;LOF),Cytopenias and congenital anaemias (AR;LOF),Cytopenia - NOT Fanconi anaemia (AR;LOF),Monitoring for G(M)CSF escape mutations (AR;LOF)	Neutropenia, severe congenital, 7, autosomal recessive (AR;LOF)	0.000179229	6.70781e-05	3.82614e-05	2.51889e-05	0.000149969	0	0.000786484	2.32756e-05	0.000388363	0.000178876	0.000114784	0.000100756	0.00016869	0.000346741	0.000923236	0.000208779	0.000418232	0.000223595	0.000191307	0.000201511	0.000206177	0.000696602	0.00100959	0.000266749
CTC1	CTC1	protein_coding	LOF	AR	COVID-19 research	1.146	Blood/Immune	COVID-19 research (AR;LOF),Cytopenias and congenital anaemias (AR;LOF),Cytopenia - NOT Fanconi anaemia (AR;LOF),Fetal anomalies (AR;LOF),DDG2P (AR;LOF),Haematological malignancies for rare disease (AR;LOF),Haematological malignancies cancer susceptibility (AR;LOF),White matter disorders and cerebral calcification - narrow panel (AR;LOF),Intracerebral calcification disorders (AR;LOF),Pulmonary fib…	Cerebroretinal microangiopathy with calcifications and cysts (AR;LOF)	0.000687557	0.00174982	0.000306091	0.000327824	0.006347	0.00017337	0.000891808	0.000318165	0.000988648	0.00210813	0.000344356	0.000784975	0.00799464	0.00069881	0.00136676	0.000714777	0.00113814	0.00219756	0.000344356	0.000835356	0.00896809	0.00069881	0.00148369	0.00112108
CTC1	CTC1	protein_coding	LOF	AR	Cytopenias and congenital anaemias	1.123	Blood/Immune	COVID-19 research (AR;LOF),Cytopenias and congenital anaemias (AR;LOF),Cytopenia - NOT Fanconi anaemia (AR;LOF),Fetal anomalies (AR;LOF),DDG2P (AR;LOF),Haematological malignancies for rare disease (AR;LOF),Haematological malignancies cancer susceptibility (AR;LOF),White matter disorders and cerebral calcification - narrow panel (AR;LOF),Intracerebral calcification disorders (AR;LOF),Pulmonary fib…	Cerebroretinal microangiopathy with calcifications and cysts (AR;LOF)	0.000687557	0.00174982	0.000306091	0.000327824	0.006347	0.00017337	0.000891808	0.000318165	0.000988648	0.00210813	0.000344356	0.000784975	0.00799464	0.00069881	0.00136676	0.000714777	0.00113814	0.00219756	0.000344356	0.000835356	0.00896809	0.00069881	0.00148369	0.00112108
CTC1	CTC1	protein_coding	LOF	AR	Cytopenia - NOT Fanconi anaemia	4.28	Blood/Immune	COVID-19 research (AR;LOF),Cytopenias and congenital anaemias (AR;LOF),Cytopenia - NOT Fanconi anaemia (AR;LOF),Fetal anomalies (AR;LOF),DDG2P (AR;LOF),Haematological malignancies for rare disease (AR;LOF),Haematological malignancies cancer susceptibility (AR;LOF),White matter disorders and cerebral calcification - narrow panel (AR;LOF),Intracerebral calcification disorders (AR;LOF),Pulmonary fib…	Cerebroretinal microangiopathy with calcifications and cysts (AR;LOF)	0.000687557	0.00174982	0.000306091	0.000327824	0.006347	0.00017337	0.000891808	0.000318165	0.000988648	0.00210813	0.000344356	0.000784975	0.00799464	0.00069881	0.00136676	0.000714777	0.00113814	0.00219756	0.000344356	0.000835356	0.00896809	0.00069881	0.00148369	0.00112108
CTSC	CTSC	protein_coding	LOF	AR	COVID-19 research	1.146	Blood/Immune	COVID-19 research (AR;LOF),Primary immunodeficiency or monogenic inflammatory bowel disease (AR;LOF),Undiagnosed metabolic disorders (AR;LOF),Skeletal dysplasia (AR;LOF),Palmoplantar keratoderma and erythrokeratodermas (AR;LOF),Palmoplantar keratodermas (AR;LOF),Likely inborn error of metabolism (AR;LOF)	Haim-Munk syndrome (AR;LOF), Papillon-Lefevre syndrome (AR;LOF), Periodontitis 1, juvenile (AR;LOF)	0.000253243	0.000481196	3.99074e-05	2.52436e-05	0.000284768	0.00017337	0.000227362	8.1906e-05	0.000435331	0.000573392	0.000118216	0.00022826	0.000340934	0.000346741	0.00042932	0.000535735	0.000584835	0.000867143	0.000233024	0.000505389	0.000378378	0.000346741	0.000688221	0.000710294
CTSC	CTSC	protein_coding	LOF	AR	Primary immunodeficiency or monogenic inflammatory bowel disease	8.75	Blood/Immune	COVID-19 research (AR;LOF),Primary immunodeficiency or monogenic inflammatory bowel disease (AR;LOF),Undiagnosed metabolic disorders (AR;LOF),Skeletal dysplasia (AR;LOF),Palmoplantar keratoderma and erythrokeratodermas (AR;LOF),Palmoplantar keratodermas (AR;LOF),Likely inborn error of metabolism (AR;LOF)	Haim-Munk syndrome (AR;LOF), Papillon-Lefevre syndrome (AR;LOF), Periodontitis 1, juvenile (AR;LOF)	0.000253243	0.000481196	3.99074e-05	2.52436e-05	0.000284768	0.00017337	0.000227362	8.1906e-05	0.000435331	0.000573392	0.000118216	0.00022826	0.000340934	0.000346741	0.00042932	0.000535735	0.000584835	0.000867143	0.000233024	0.000505389	0.000378378	0.000346741	0.000688221	0.000710294
CUBN	CUBN	protein_coding	LOF	AR	Cytopenias and congenital anaemias	1.123	Blood/Immune	Cytopenias and congenital anaemias (AR;LOF),Rare anaemia (AR;LOF),Undiagnosed metabolic disorders (AR;LOF),Unexplained kidney failure in young people (AR;LOF),Proteinuric renal disease (AR;LOF),Likely inborn error of metabolism (AR;LOF)	Imerslund-Grasbeck syndrome 1 (AR;LOF)	0.00412928	0.00069345	0.00214617	0.000529163	0.000205958	0.000346801	0.00135783	0.00058027	0.00571417	0.00317578	0.00275864	0.00206642	0.00127309	0.00176017	0.00405412	0.00305071	0.00762838	0.00427217	0.00287348	0.00282233	0.00492381	0.00297431	0.0050062	0.00485044
CUBN	CUBN	protein_coding	LOF	AR	Rare anaemia	3.13	Blood/Immune	Cytopenias and congenital anaemias (AR;LOF),Rare anaemia (AR;LOF),Undiagnosed metabolic disorders (AR;LOF),Unexplained kidney failure in young people (AR;LOF),Proteinuric renal disease (AR;LOF),Likely inborn error of metabolism (AR;LOF)	Imerslund-Grasbeck syndrome 1 (AR;LOF)	0.00412928	0.00069345	0.00214617	0.000529163	0.000205958	0.000346801	0.00135783	0.00058027	0.00571417	0.00317578	0.00275864	0.00206642	0.00127309	0.00176017	0.00405412	0.00305071	0.00762838	0.00427217	0.00287348	0.00282233	0.00492381	0.00297431	0.0050062	0.00485044
CXCR2	CXCR2	protein_coding	LOF	AR	Primary immunodeficiency or monogenic inflammatory bowel disease	8.75	Blood/Immune	Primary immunodeficiency or monogenic inflammatory bowel disease (AR;LOF),Cytopenia - NOT Fanconi anaemia (AR;LOF)	.	0	0	0	0	0	0	0	0	2.98686e-05	0.000178875	0	0	0	0	4.49635e-06	2.31863e-05	0.000119474	0.000514265	0	0.000151134	0.000112317	0	0.000298575	0.00022027
CXCR2	CXCR2	protein_coding	LOF	AR	Cytopenia - NOT Fanconi anaemia	4.28	Blood/Immune	Primary immunodeficiency or monogenic inflammatory bowel disease (AR;LOF),Cytopenia - NOT Fanconi anaemia (AR;LOF)	.	0	0	0	0	0	0	0	0	2.98686e-05	0.000178875	0	0	0	0	4.49635e-06	2.31863e-05	0.000119474	0.000514265	0	0.000151134	0.000112317	0	0.000298575	0.00022027
CYB5R3	CYB5R3	protein_coding	LOF	AR	Rare anaemia	3.13	Blood/Immune	Rare anaemia (AR;LOF),DDG2P (AR;LOF)	Methemoglobinemia, type I (AR;LOF), Methemoglobinemia, type II (AR;LOF)	0.000359355	0	0	0.000271444	0	0	0.000152673	0.000192716	0.000540419	0.000500846	7.65961e-05	0.000764162	0.000675036	0.000520713	0.000494592	0.000511485	0.000723203	0.000612653	0.000153136	0.000865451	0.000993282	0.000694143	0.000907766	0.000759256
CYBA	CYBA	protein_coding	LOF	AR	COVID-19 research	1.146	Blood/Immune	COVID-19 research (AR;LOF),Primary immunodeficiency or monogenic inflammatory bowel disease (AR;LOF),Infantile enterocolitis & monogenic inflammatory bowel disease (AR;LOF),Gastrointestinal epithelial barrier disorders (AR;LOF)	Chronic granulomatous disease 4, autosomal recessive (AR;LOF)	5.97729e-05	2.23604e-05	0	2.51889e-05	0.000207174	0	0.000150347	0.00010634	0.000122318	0.000360291	0	0.000541415	0.000301371	0.00024667	0.000232553	0.000402452	0.000214675	0.000800579	0	0.000620996	0.00055467	0.000424669	0.00151761	0.000531382
CYBA	CYBA	protein_coding	LOF	AR	Primary immunodeficiency or monogenic inflammatory bowel disease	8.75	Blood/Immune	COVID-19 research (AR;LOF),Primary immunodeficiency or monogenic inflammatory bowel disease (AR;LOF),Infantile enterocolitis & monogenic inflammatory bowel disease (AR;LOF),Gastrointestinal epithelial barrier disorders (AR;LOF)	Chronic granulomatous disease 4, autosomal recessive (AR;LOF)	5.97729e-05	2.23604e-05	0	2.51889e-05	0.000207174	0	0.000150347	0.00010634	0.000122318	0.000360291	0	0.000541415	0.000301371	0.00024667	0.000232553	0.000402452	0.000214675	0.000800579	0	0.000620996	0.00055467	0.000424669	0.00151761	0.000531382
C17orf62	CYBC1	protein_coding	LOF	AR	COVID-19 research	1.146	Blood/Immune	COVID-19 research (AR;LOF),Primary immunodeficiency or monogenic inflammatory bowel disease (AR;LOF)	Chronic granulomatous disease 5, autosomal recessive (AR;LOF)	0	0	0	0	0	0	2.6987e-05	0	0	2.4825e-05	0	7.6091e-05	1.94955e-05	0.000173491	5.14705e-05	0.000116602	6.04624e-05	0.000182015	0	0.000126487	7.59534e-05	0.000173491	0.000108365	0.000163216
C17orf62	CYBC1	protein_coding	LOF	AR	Primary immunodeficiency or monogenic inflammatory bowel disease	8.75	Blood/Immune	COVID-19 research (AR;LOF),Primary immunodeficiency or monogenic inflammatory bowel disease (AR;LOF)	Chronic granulomatous disease 5, autosomal recessive (AR;LOF)	0	0	0	0	0	0	2.6987e-05	0	0	2.4825e-05	0	7.6091e-05	1.94955e-05	0.000173491	5.14705e-05	0.000116602	6.04624e-05	0.000182015	0	0.000126487	7.59534e-05	0.000173491	0.000108365	0.000163216
DCLRE1C	DCLRE1C	protein_coding	LOF	AR	COVID-19 research	1.146	Blood/Immune	COVID-19 research (AR;LOF),Primary immunodeficiency or monogenic inflammatory bowel disease (AR;LOF),Infantile enterocolitis & monogenic inflammatory bowel disease (AR;LOF),Gastrointestinal epithelial barrier disorders (AR;LOF)	Omenn syndrome (AR;LOF), Severe combined immunodeficiency, Athabascan type (AR;LOF)	0	8.9634e-05	0.000114828	5.0388e-05	3.74756e-05	0	0.000111687	5.79815e-05	0.000149438	0.000111993	0.000153101	5.0388e-05	5.62889e-05	0	0.000156766	0.000115979	0.000269178	0.000156716	0.000191374	0.00012607	7.50337e-05	0	0.000276266	0.000173985
DCLRE1C	DCLRE1C	protein_coding	LOF	AR	Primary immunodeficiency or monogenic inflammatory bowel disease	8.75	Blood/Immune	COVID-19 research (AR;LOF),Primary immunodeficiency or monogenic inflammatory bowel disease (AR;LOF),Infantile enterocolitis & monogenic inflammatory bowel disease (AR;LOF),Gastrointestinal epithelial barrier disorders (AR;LOF)	Omenn syndrome (AR;LOF), Severe combined immunodeficiency, Athabascan type (AR;LOF)	0	8.9634e-05	0.000114828	5.0388e-05	3.74756e-05	0	0.000111687	5.79815e-05	0.000149438	0.000111993	0.000153101	5.0388e-05	5.62889e-05	0	0.000156766	0.000115979	0.000269178	0.000156716	0.000191374	0.00012607	7.50337e-05	0	0.000276266	0.000173985
DGKE	DGKE	protein_coding	LOF	AR	Atypical haemolytic uraemic syndrome	3.7	Blood/Immune	Atypical haemolytic uraemic syndrome (AR;LOF),Membranoproliferative glomerulonephritis including C3 glomerulopathy (AR;LOF),Unexplained kidney failure in young people (AR;LOF)	{Hemolytic uremic syndrome, atypical, susceptibility to, 7} (AR;LOF), Nephrotic syndrome, type 7 (AR;LOF)	6.58537e-05	0.000181725	4.31518e-05	5.30032e-05	5.70647e-05	0	0.000294453	3.6943e-05	0.000246292	0.000528978	0.000204222	0.0004059	0.000171877	0.00017337	0.000498989	0.000320309	0.000276187	0.000902667	0.000357705	0.000507025	0.0005489	0.000346921	0.000618141	0.000567752
DHFR	DHFR	protein_coding	LOF	AR	Cytopenias and congenital anaemias	1.123	Blood/Immune	Cytopenias and congenital anaemias (AR;LOF),Rare anaemia (AR;LOF),Fetal anomalies (AR;LOF),DDG2P (AR;LOF),Cerebral folate deficiency (AR;LOF),Undiagnosed metabolic disorders (AR;LOF),Neurotransmitter disorders (AR;LOF),Likely inborn error of metabolism (AR;LOF),Intellectual disability (AR;LOF)	Megaloblastic anemia due to dihydrofolate reductase deficiency (AR;LOF)	0	0	0	0	0	0	0	0	0	0	0	5.05089e-05	0	0	1.62532e-05	4.71957e-05	0	2.23684e-05	0	7.57283e-05	0	0	3.88143e-05	7.09092e-05
DHFR	DHFR	protein_coding	LOF	AR	Rare anaemia	3.13	Blood/Immune	Cytopenias and congenital anaemias (AR;LOF),Rare anaemia (AR;LOF),Fetal anomalies (AR;LOF),DDG2P (AR;LOF),Cerebral folate deficiency (AR;LOF),Undiagnosed metabolic disorders (AR;LOF),Neurotransmitter disorders (AR;LOF),Likely inborn error of metabolism (AR;LOF),Intellectual disability (AR;LOF)	Megaloblastic anemia due to dihydrofolate reductase deficiency (AR;LOF)	0	0	0	0	0	0	0	0	0	0	0	5.05089e-05	0	0	1.62532e-05	4.71957e-05	0	2.23684e-05	0	7.57283e-05	0	0	3.88143e-05	7.09092e-05
DNAJC21	DNAJC21	protein_coding	LOF	AR	COVID-19 research	1.146	Blood/Immune	COVID-19 research (AR;LOF),Primary immunodeficiency or monogenic inflammatory bowel disease (AR;LOF),Cytopenias and congenital anaemias (AR;LOF),Cytopenia - NOT Fanconi anaemia (AR;LOF),Haematological malignancies cancer susceptibility (AR;LOF)	Bone marrow failure syndrome 3 (AR;LOF)	9.06261e-05	0.000161201	7.7311e-05	0.000100817	7.4912e-05	0.000173913	0.000132367	0.000305205	0.000329734	0.000206241	0.000153834	0.000379299	0.000149916	0.000173913	0.000259279	0.000539932	0.00041949	0.000321574	0.000153834	0.000507136	0.000562055	0.000173913	0.000690481	0.000658403
DNAJC21	DNAJC21	protein_coding	LOF	AR	Primary immunodeficiency or monogenic inflammatory bowel disease	8.75	Blood/Immune	COVID-19 research (AR;LOF),Primary immunodeficiency or monogenic inflammatory bowel disease (AR;LOF),Cytopenias and congenital anaemias (AR;LOF),Cytopenia - NOT Fanconi anaemia (AR;LOF),Haematological malignancies cancer susceptibility (AR;LOF)	Bone marrow failure syndrome 3 (AR;LOF)	9.06261e-05	0.000161201	7.7311e-05	0.000100817	7.4912e-05	0.000173913	0.000132367	0.000305205	0.000329734	0.000206241	0.000153834	0.000379299	0.000149916	0.000173913	0.000259279	0.000539932	0.00041949	0.000321574	0.000153834	0.000507136	0.000562055	0.000173913	0.000690481	0.000658403
DNAJC21	DNAJC21	protein_coding	LOF	AR	Cytopenias and congenital anaemias	1.123	Blood/Immune	COVID-19 research (AR;LOF),Primary immunodeficiency or monogenic inflammatory bowel disease (AR;LOF),Cytopenias and congenital anaemias (AR;LOF),Cytopenia - NOT Fanconi anaemia (AR;LOF),Haematological malignancies cancer susceptibility (AR;LOF)	Bone marrow failure syndrome 3 (AR;LOF)	9.06261e-05	0.000161201	7.7311e-05	0.000100817	7.4912e-05	0.000173913	0.000132367	0.000305205	0.000329734	0.000206241	0.000153834	0.000379299	0.000149916	0.000173913	0.000259279	0.000539932	0.00041949	0.000321574	0.000153834	0.000507136	0.000562055	0.000173913	0.000690481	0.000658403
DNAJC21	DNAJC21	protein_coding	LOF	AR	Cytopenia - NOT Fanconi anaemia	4.28	Blood/Immune	COVID-19 research (AR;LOF),Primary immunodeficiency or monogenic inflammatory bowel disease (AR;LOF),Cytopenias and congenital anaemias (AR;LOF),Cytopenia - NOT Fanconi anaemia (AR;LOF),Haematological malignancies cancer susceptibility (AR;LOF)	Bone marrow failure syndrome 3 (AR;LOF)	9.06261e-05	0.000161201	7.7311e-05	0.000100817	7.4912e-05	0.000173913	0.000132367	0.000305205	0.000329734	0.000206241	0.000153834	0.000379299	0.000149916	0.000173913	0.000259279	0.000539932	0.00041949	0.000321574	0.000153834	0.000507136	0.000562055	0.000173913	0.000690481	0.000658403
DOCK8	DOCK8	protein_coding	LOF	AR	Severe multi-system atopic disease with high IgE	1.9	Blood/Immune	Severe multi-system atopic disease with high IgE (AR;LOF),COVID-19 research (AR;LOF),Primary immunodeficiency or monogenic inflammatory bowel disease (AR;LOF),DDG2P (AR;LOF),Infantile enterocolitis & monogenic inflammatory bowel disease (AR;LOF),Gastrointestinal epithelial barrier disorders (AR;LOF),Haematological malignancies for rare disease (AR;LOF),Haematological malignancies cancer susceptib…	Hyper-IgE syndrome 2, autosomal recessive, with recurrent infections (AR;LOF)	0.00020915	0.000141072	0	0.000100894	3.74813e-05	0.00017337	0.000148861	4.63744e-05	0.000575324	0.000827404	0.000196329	0.000590958	0.000228809	0.000700926	0.00120625	0.000314375	0.000575324	0.000849781	0.000196329	0.000616157	0.00024753	0.000700926	0.00130536	0.00036079
DOCK8	DOCK8	protein_coding	LOF	AR	COVID-19 research	1.146	Blood/Immune	Severe multi-system atopic disease with high IgE (AR;LOF),COVID-19 research (AR;LOF),Primary immunodeficiency or monogenic inflammatory bowel disease (AR;LOF),DDG2P (AR;LOF),Infantile enterocolitis & monogenic inflammatory bowel disease (AR;LOF),Gastrointestinal epithelial barrier disorders (AR;LOF),Haematological malignancies for rare disease (AR;LOF),Haematological malignancies cancer susceptib…	Hyper-IgE syndrome 2, autosomal recessive, with recurrent infections (AR;LOF)	0.00020915	0.000141072	0	0.000100894	3.74813e-05	0.00017337	0.000148861	4.63744e-05	0.000575324	0.000827404	0.000196329	0.000590958	0.000228809	0.000700926	0.00120625	0.000314375	0.000575324	0.000849781	0.000196329	0.000616157	0.00024753	0.000700926	0.00130536	0.00036079
DOCK8	DOCK8	protein_coding	LOF	AR	Primary immunodeficiency or monogenic inflammatory bowel disease	8.75	Blood/Immune	Severe multi-system atopic disease with high IgE (AR;LOF),COVID-19 research (AR;LOF),Primary immunodeficiency or monogenic inflammatory bowel disease (AR;LOF),DDG2P (AR;LOF),Infantile enterocolitis & monogenic inflammatory bowel disease (AR;LOF),Gastrointestinal epithelial barrier disorders (AR;LOF),Haematological malignancies for rare disease (AR;LOF),Haematological malignancies cancer susceptib…	Hyper-IgE syndrome 2, autosomal recessive, with recurrent infections (AR;LOF)	0.00020915	0.000141072	0	0.000100894	3.74813e-05	0.00017337	0.000148861	4.63744e-05	0.000575324	0.000827404	0.000196329	0.000590958	0.000228809	0.000700926	0.00120625	0.000314375	0.000575324	0.000849781	0.000196329	0.000616157	0.00024753	0.000700926	0.00130536	0.00036079
DTNBP1	DTNBP1	protein_coding	LOF	AR	Inherited bleeding disorders	1.182	Blood/Immune	Inherited bleeding disorders (AR;LOF),Bleeding and platelet disorders (AR;LOF)	Hermansky-Pudlak syndrome 7 (AR;LOF)	0.000149413	0.000178939	0	0	0	0.000358809	2.3417e-05	5.9713e-05	0.000239549	0.000273157	0	7.62848e-05	1.8754e-05	0.000712554	8.75345e-05	0.000217709	0.000269417	0.000273157	0	7.62848e-05	5.61974e-05	0.000712554	9.11323e-05	0.000380074
DTNBP1	DTNBP1	protein_coding	LOF	AR	Bleeding and platelet disorders	4.2	Blood/Immune	Inherited bleeding disorders (AR;LOF),Bleeding and platelet disorders (AR;LOF)	Hermansky-Pudlak syndrome 7 (AR;LOF)	0.000149413	0.000178939	0	0	0	0.000358809	2.3417e-05	5.9713e-05	0.000239549	0.000273157	0	7.62848e-05	1.8754e-05	0.000712554	8.75345e-05	0.000217709	0.000269417	0.000273157	0	7.62848e-05	5.61974e-05	0.000712554	9.11323e-05	0.000380074
DUT	DUT	protein_coding	LOF	AR	Cytopenia - NOT Fanconi anaemia	4.28	Blood/Immune	Cytopenia - NOT Fanconi anaemia (AR;LOF),Primary immunodeficiency or monogenic inflammatory bowel disease (AR;LOF),Monogenic diabetes (AR;LOF)	Bone marrow failure and diabetes mellitus syndrome (AR;LOF)	0	0	0	0	0	0	0	0	6.43859e-05	0.000105006	3.9482e-05	7.99722e-05	4.13062e-05	0	0.000122285	6.0991e-05	0.000214852	0.000151419	3.9482e-05	0.000105192	0.000116543	0	0.000348381	0.000223776
EFL1	EFL1	protein_coding	LOF	AR	COVID-19 research	1.146	Blood/Immune	COVID-19 research (AR;LOF),Primary immunodeficiency or monogenic inflammatory bowel disease (AR;LOF),Cytopenia - NOT Fanconi anaemia (AR;LOF)	Shwachman-Diamond syndrome 2 (AR;LOF)	3.03748e-05	2.23674e-05	0	7.60264e-05	0	0	3.96725e-05	0	0.0128442	0.00113616	0.00118638	0.0002273	0.000150466	0.000890279	0.000301494	0.000174826	0.0130537	0.00138253	0.00133968	0.000455781	0.000674772	0.000890279	0.000518278	0.000449792
EFL1	EFL1	protein_coding	LOF	AR	Primary immunodeficiency or monogenic inflammatory bowel disease	8.75	Blood/Immune	COVID-19 research (AR;LOF),Primary immunodeficiency or monogenic inflammatory bowel disease (AR;LOF),Cytopenia - NOT Fanconi anaemia (AR;LOF)	Shwachman-Diamond syndrome 2 (AR;LOF)	3.03748e-05	2.23674e-05	0	7.60264e-05	0	0	3.96725e-05	0	0.0128442	0.00113616	0.00118638	0.0002273	0.000150466	0.000890279	0.000301494	0.000174826	0.0130537	0.00138253	0.00133968	0.000455781	0.000674772	0.000890279	0.000518278	0.000449792
EFL1	EFL1	protein_coding	LOF	AR	Cytopenia - NOT Fanconi anaemia	4.28	Blood/Immune	COVID-19 research (AR;LOF),Primary immunodeficiency or monogenic inflammatory bowel disease (AR;LOF),Cytopenia - NOT Fanconi anaemia (AR;LOF)	Shwachman-Diamond syndrome 2 (AR;LOF)	3.03748e-05	2.23674e-05	0	7.60264e-05	0	0	3.96725e-05	0	0.0128442	0.00113616	0.00118638	0.0002273	0.000150466	0.000890279	0.000301494	0.000174826	0.0130537	0.00138253	0.00133968	0.000455781	0.000674772	0.000890279	0.000518278	0.000449792
EPB42	EPB42	protein_coding	LOF	AR	Cytopenias and congenital anaemias	1.123	Blood/Immune	Cytopenias and congenital anaemias (AR;LOF),Rare anaemia (AR;LOF)	.	2.98686e-05	0	0	5.03778e-05	3.74518e-05	0	0.000152881	2.31863e-05	0.000418423	0.000268315	0.000114813	0.00115885	0.00112351	0	0.000437979	0.000266659	0.000448291	0.000290675	0.000114813	0.00214139	0.00114224	0.000349528	0.000482067	0.000394197
EPB42	EPB42	protein_coding	LOF	AR	Rare anaemia	3.13	Blood/Immune	Cytopenias and congenital anaemias (AR;LOF),Rare anaemia (AR;LOF)	.	2.98686e-05	0	0	5.03778e-05	3.74518e-05	0	0.000152881	2.31863e-05	0.000418423	0.000268315	0.000114813	0.00115885	0.00112351	0	0.000437979	0.000266659	0.000448291	0.000290675	0.000114813	0.00214139	0.00114224	0.000349528	0.000482067	0.000394197
EPG5	EPG5	protein_coding	LOF	AR	COVID-19 research	1.146	Blood/Immune	COVID-19 research (AR;LOF),Primary immunodeficiency or monogenic inflammatory bowel disease (AR;LOF),Dilated Cardiomyopathy and conduction defects (AR;LOF),Paediatric or syndromic cardiomyopathy (AR;LOF),Vici Syndrome and other autophagy disorders (AR;LOF),Fetal anomalies (AR;LOF),DDG2P (AR;LOF),Undiagnosed metabolic disorders (AR;LOF),Congenital myopathy (AR;LOF),Clefting (AR;LOF),Early onset or…	Vici syndrome (AR;LOF)	0.000244932	0.000631094	0.00114877	0.000183181	9.67608e-05	0.000520111	0.000234718	0.000200095	0.000523627	0.000908957	0.00122554	0.000359903	0.000285512	0.000520111	0.000477533	0.000634159	0.000553544	0.000999141	0.00122554	0.000436115	0.000285512	0.000520111	0.000565164	0.00068132
EPG5	EPG5	protein_coding	LOF	AR	Primary immunodeficiency or monogenic inflammatory bowel disease	8.75	Blood/Immune	COVID-19 research (AR;LOF),Primary immunodeficiency or monogenic inflammatory bowel disease (AR;LOF),Dilated Cardiomyopathy and conduction defects (AR;LOF),Paediatric or syndromic cardiomyopathy (AR;LOF),Vici Syndrome and other autophagy disorders (AR;LOF),Fetal anomalies (AR;LOF),DDG2P (AR;LOF),Undiagnosed metabolic disorders (AR;LOF),Congenital myopathy (AR;LOF),Clefting (AR;LOF),Early onset or…	Vici syndrome (AR;LOF)	0.000244932	0.000631094	0.00114877	0.000183181	9.67608e-05	0.000520111	0.000234718	0.000200095	0.000523627	0.000908957	0.00122554	0.000359903	0.000285512	0.000520111	0.000477533	0.000634159	0.000553544	0.000999141	0.00122554	0.000436115	0.000285512	0.000520111	0.000565164	0.00068132
ERCC4	ERCC4	protein_coding	LOF	AR	COVID-19 research	1.146	Blood/Immune	COVID-19 research (AR;LOF),Cytopenias and congenital anaemias (AR;LOF),Fetal anomalies (AR;LOF),DDG2P (AR;LOF),Radial dysplasia (AR;LOF),Limb disorders (AR;LOF),Haematological malignancies for rare disease (AR;LOF),Childhood solid tumours (AR;LOF),Childhood solid tumours cancer susceptibility (AR;LOF),Adult solid tumours cancer susceptibility (AR;LOF),Haematological malignancies cancer susceptibi…	Fanconi anemia, complementation group Q (AR;LOF), Xeroderma pigmentosum, group F (AR;LOF), Xeroderma pigmentosum, type F/Cockayne syndrome (AR;LOF), XFE progeroid syndrome (AR;LOF)	0.000388896	0.000290802	0.000306138	0	0	0	0.000278022	0.000487341	0.000718739	0.000626231	0.000382737	0.000352817	3.74841e-05	0.000346741	0.000655471	0.000846764	0.00104734	0.000805108	0.000421016	0.000881883	9.72653e-05	0.00104022	0.000847362	0.00115985
ERCC4	ERCC4	protein_coding	LOF	AR	Cytopenias and congenital anaemias	1.123	Blood/Immune	COVID-19 research (AR;LOF),Cytopenias and congenital anaemias (AR;LOF),Fetal anomalies (AR;LOF),DDG2P (AR;LOF),Radial dysplasia (AR;LOF),Limb disorders (AR;LOF),Haematological malignancies for rare disease (AR;LOF),Childhood solid tumours (AR;LOF),Childhood solid tumours cancer susceptibility (AR;LOF),Adult solid tumours cancer susceptibility (AR;LOF),Haematological malignancies cancer susceptibi…	Fanconi anemia, complementation group Q (AR;LOF), Xeroderma pigmentosum, group F (AR;LOF), Xeroderma pigmentosum, type F/Cockayne syndrome (AR;LOF), XFE progeroid syndrome (AR;LOF)	0.000388896	0.000290802	0.000306138	0	0	0	0.000278022	0.000487341	0.000718739	0.000626231	0.000382737	0.000352817	3.74841e-05	0.000346741	0.000655471	0.000846764	0.00104734	0.000805108	0.000421016	0.000881883	9.72653e-05	0.00104022	0.000847362	0.00115985
ERCC6L2	ERCC6L2	protein_coding	LOF	AR	COVID-19 research	1.146	Blood/Immune	COVID-19 research (AR;LOF),Primary immunodeficiency or monogenic inflammatory bowel disease (AR;LOF),Cytopenias and congenital anaemias (AR;LOF),Cytopenia - NOT Fanconi anaemia (AR;LOF),DDG2P (AR;LOF),Haematological malignancies cancer susceptibility (AR;LOF),Intellectual disability (AR;LOF)	Bone marrow failure syndrome 2 (AR;LOF)	9.25433e-05	0.000311627	0	2.54323e-05	5.6481e-05	0	0.000741572	4.69136e-05	0.000333095	0.000483762	0	0.000454596	0.00452669	0.000356695	0.000878035	0.000270726	0.00036379	0.000508826	0	0.00053208	0.00452669	0.000356695	0.000906209	0.000270726
ERCC6L2	ERCC6L2	protein_coding	LOF	AR	Primary immunodeficiency or monogenic inflammatory bowel disease	8.75	Blood/Immune	COVID-19 research (AR;LOF),Primary immunodeficiency or monogenic inflammatory bowel disease (AR;LOF),Cytopenias and congenital anaemias (AR;LOF),Cytopenia - NOT Fanconi anaemia (AR;LOF),DDG2P (AR;LOF),Haematological malignancies cancer susceptibility (AR;LOF),Intellectual disability (AR;LOF)	Bone marrow failure syndrome 2 (AR;LOF)	9.25433e-05	0.000311627	0	2.54323e-05	5.6481e-05	0	0.000741572	4.69136e-05	0.000333095	0.000483762	0	0.000454596	0.00452669	0.000356695	0.000878035	0.000270726	0.00036379	0.000508826	0	0.00053208	0.00452669	0.000356695	0.000906209	0.000270726
ERCC6L2	ERCC6L2	protein_coding	LOF	AR	Cytopenias and congenital anaemias	1.123	Blood/Immune	COVID-19 research (AR;LOF),Primary immunodeficiency or monogenic inflammatory bowel disease (AR;LOF),Cytopenias and congenital anaemias (AR;LOF),Cytopenia - NOT Fanconi anaemia (AR;LOF),DDG2P (AR;LOF),Haematological malignancies cancer susceptibility (AR;LOF),Intellectual disability (AR;LOF)	Bone marrow failure syndrome 2 (AR;LOF)	9.25433e-05	0.000311627	0	2.54323e-05	5.6481e-05	0	0.000741572	4.69136e-05	0.000333095	0.000483762	0	0.000454596	0.00452669	0.000356695	0.000878035	0.000270726	0.00036379	0.000508826	0	0.00053208	0.00452669	0.000356695	0.000906209	0.000270726
ERCC6L2	ERCC6L2	protein_coding	LOF	AR	Cytopenia - NOT Fanconi anaemia	4.28	Blood/Immune	COVID-19 research (AR;LOF),Primary immunodeficiency or monogenic inflammatory bowel disease (AR;LOF),Cytopenias and congenital anaemias (AR;LOF),Cytopenia - NOT Fanconi anaemia (AR;LOF),DDG2P (AR;LOF),Haematological malignancies cancer susceptibility (AR;LOF),Intellectual disability (AR;LOF)	Bone marrow failure syndrome 2 (AR;LOF)	9.25433e-05	0.000311627	0	2.54323e-05	5.6481e-05	0	0.000741572	4.69136e-05	0.000333095	0.000483762	0	0.000454596	0.00452669	0.000356695	0.000878035	0.000270726	0.00036379	0.000508826	0	0.00053208	0.00452669	0.000356695	0.000906209	0.000270726
F10	F10	protein_coding	LOF	AR	Inherited bleeding disorders	1.182	Blood/Immune	Inherited bleeding disorders (AR;LOF),Bleeding and platelet disorders (AR;LOF),Factor X deficiency (AR;LOF)	Factor X deficiency (AR;LOF)	0	2.35128e-05	4.21159e-05	2.52232e-05	0	0	9.55211e-06	1.30726e-05	8.96075e-05	6.82335e-05	4.21159e-05	7.56023e-05	0.000264511	0.00017337	0.000143074	0.000257901	0.000705248	0.000157698	0.00020184	0.000176363	0.000283235	0.000539229	0.000290077	0.000336772
F10	F10	protein_coding	LOF	AR	Bleeding and platelet disorders	4.2	Blood/Immune	Inherited bleeding disorders (AR;LOF),Bleeding and platelet disorders (AR;LOF),Factor X deficiency (AR;LOF)	Factor X deficiency (AR;LOF)	0	2.35128e-05	4.21159e-05	2.52232e-05	0	0	9.55211e-06	1.30726e-05	8.96075e-05	6.82335e-05	4.21159e-05	7.56023e-05	0.000264511	0.00017337	0.000143074	0.000257901	0.000705248	0.000157698	0.00020184	0.000176363	0.000283235	0.000539229	0.000290077	0.000336772
F7	F7	protein_coding	LOF	AR	Inherited bleeding disorders	1.182	Blood/Immune	Inherited bleeding disorders (AR;LOF),Factor VII deficiency (AR;LOF),Bleeding and platelet disorders (Both;LOF)	Factor VII deficiency (AR;LOF)	0.000119907	0.000159111	0	0.000128577	0	0	7.3401e-05	0.000155042	0.000209513	0.000517131	0	0.000684381	3.75895e-05	0	0.000292605	0.000374368	0.000333894	0.00165051	7.92959e-05	0.000865976	7.50862e-05	0.00017337	0.000545684	0.00180524
FANCA	FANCA	protein_coding	LOF	AR	COVID-19 research	1.146	Blood/Immune	COVID-19 research (AR;LOF),Cytopenias and congenital anaemias (AR;LOF),IUGR and IGF abnormalities (AR;LOF),Fetal anomalies (AR;LOF),DDG2P (AR;LOF),Radial dysplasia (AR;LOF),Limb disorders (AR;LOF),Haematological malignancies for rare disease (AR;LOF),Head and neck cancer pertinent cancer susceptibility (AR;LOF),Neurofibromatosis Type 1 (AR;LOF),Childhood solid tumours (AR;LOF),Childhood solid tum…	Fanconi anemia, complementation group A (AR;LOF)	0.00120144	0.00153222	0.0014736	0.00112305	0.00186545	0.000869345	0.00171429	0.00104214	0.00199429	0.00229198	0.00155158	0.00211808	0.0031386	0.0017362	0.00229231	0.00227031	0.00244531	0.00285669	0.00155158	0.00303601	0.00320583	0.00261359	0.00273726	0.00288866
FANCA	FANCA	protein_coding	LOF	AR	Cytopenias and congenital anaemias	1.123	Blood/Immune	COVID-19 research (AR;LOF),Cytopenias and congenital anaemias (AR;LOF),IUGR and IGF abnormalities (AR;LOF),Fetal anomalies (AR;LOF),DDG2P (AR;LOF),Radial dysplasia (AR;LOF),Limb disorders (AR;LOF),Haematological malignancies for rare disease (AR;LOF),Head and neck cancer pertinent cancer susceptibility (AR;LOF),Neurofibromatosis Type 1 (AR;LOF),Childhood solid tumours (AR;LOF),Childhood solid tum…	Fanconi anemia, complementation group A (AR;LOF)	0.00120144	0.00153222	0.0014736	0.00112305	0.00186545	0.000869345	0.00171429	0.00104214	0.00199429	0.00229198	0.00155158	0.00211808	0.0031386	0.0017362	0.00229231	0.00227031	0.00244531	0.00285669	0.00155158	0.00303601	0.00320583	0.00261359	0.00273726	0.00288866
FANCC	FANCC	protein_coding	LOF	AR	COVID-19 research	1.146	Blood/Immune	COVID-19 research (AR;LOF),Cytopenias and congenital anaemias (AR;LOF),IUGR and IGF abnormalities (AR;LOF),Fetal anomalies (AR;LOF),DDG2P (AR;LOF),Radial dysplasia (AR;LOF),Limb disorders (AR;LOF),Haematological malignancies for rare disease (AR;LOF),Head and neck cancer pertinent cancer susceptibility (AR;LOF),Neurofibromatosis Type 1 (AR;LOF),Childhood solid tumours (AR;LOF),Childhood solid tum…	Fanconi anemia, complementation group C (AR;LOF)	0.000809816	0.000452576	0.00675728	0.00012619	0.000168581	0.000347283	0.000937811	0.00044078	0.00173976	0.000497302	0.00687364	0.00030261	0.000243548	0.000347283	0.00110341	0.00051036	0.0026099	0.000497302	0.00687364	0.000352988	0.00035589	0.000694024	0.00114069	0.000545143
FANCC	FANCC	protein_coding	LOF	AR	Cytopenias and congenital anaemias	1.123	Blood/Immune	COVID-19 research (AR;LOF),Cytopenias and congenital anaemias (AR;LOF),IUGR and IGF abnormalities (AR;LOF),Fetal anomalies (AR;LOF),DDG2P (AR;LOF),Radial dysplasia (AR;LOF),Limb disorders (AR;LOF),Haematological malignancies for rare disease (AR;LOF),Head and neck cancer pertinent cancer susceptibility (AR;LOF),Neurofibromatosis Type 1 (AR;LOF),Childhood solid tumours (AR;LOF),Childhood solid tum…	Fanconi anemia, complementation group C (AR;LOF)	0.000809816	0.000452576	0.00675728	0.00012619	0.000168581	0.000347283	0.000937811	0.00044078	0.00173976	0.000497302	0.00687364	0.00030261	0.000243548	0.000347283	0.00110341	0.00051036	0.0026099	0.000497302	0.00687364	0.000352988	0.00035589	0.000694024	0.00114069	0.000545143
FANCD2	FANCD2	protein_coding	LOF	AR	COVID-19 research	1.146	Blood/Immune	COVID-19 research (AR;LOF),Cytopenias and congenital anaemias (AR;LOF),IUGR and IGF abnormalities (AR;LOF),Fetal anomalies (AR;LOF),DDG2P (AR;LOF),Radial dysplasia (AR;LOF),Limb disorders (AR;LOF),Haematological malignancies for rare disease (AR;LOF),Head and neck cancer pertinent cancer susceptibility (AR;LOF),Neurofibromatosis Type 1 (AR;LOF),Childhood solid tumours (AR;LOF),Childhood solid tum…	Fanconi anemia, complementation group D2 (AR;LOF)	0.000808044	0.00116302	0.000268296	0.000353016	0.000975983	0.000173551	0.00092391	0.00021072	0.00110776	0.00134216	0.000579281	0.000932816	0.00112581	0.000346921	0.00116831	0.000698602	0.0014177	0.00145405	0.000617822	0.00100845	0.00112581	0.00306074	0.00136014	0.00091996
FANCD2	FANCD2	protein_coding	LOF	AR	Cytopenias and congenital anaemias	1.123	Blood/Immune	COVID-19 research (AR;LOF),Cytopenias and congenital anaemias (AR;LOF),IUGR and IGF abnormalities (AR;LOF),Fetal anomalies (AR;LOF),DDG2P (AR;LOF),Radial dysplasia (AR;LOF),Limb disorders (AR;LOF),Haematological malignancies for rare disease (AR;LOF),Head and neck cancer pertinent cancer susceptibility (AR;LOF),Neurofibromatosis Type 1 (AR;LOF),Childhood solid tumours (AR;LOF),Childhood solid tum…	Fanconi anemia, complementation group D2 (AR;LOF)	0.000808044	0.00116302	0.000268296	0.000353016	0.000975983	0.000173551	0.00092391	0.00021072	0.00110776	0.00134216	0.000579281	0.000932816	0.00112581	0.000346921	0.00116831	0.000698602	0.0014177	0.00145405	0.000617822	0.00100845	0.00112581	0.00306074	0.00136014	0.00091996
FANCE	FANCE	protein_coding	LOF	AR	COVID-19 research	1.146	Blood/Immune	COVID-19 research (AR;LOF),Cytopenias and congenital anaemias (AR;LOF),IUGR and IGF abnormalities (AR;LOF),Fetal anomalies (AR;LOF),DDG2P (AR;LOF),Radial dysplasia (AR;LOF),Limb disorders (AR;LOF),Haematological malignancies for rare disease (AR;LOF),Head and neck cancer pertinent cancer susceptibility (AR;LOF),Neurofibromatosis Type 1 (AR;LOF),Childhood solid tumours (AR;LOF),Childhood solid tum…	Fanconi anemia, complementation group E (AR;LOF)	0.000328561	0.000245964	0	0	5.6517e-05	0.000866852	0.000187965	0.000289837	0.000448038	0.000670805	0.00130089	0.000428212	5.6517e-05	0.000866852	0.000285094	0.000417422	0.000448038	0.00071553	0.00130089	0.000453401	5.6517e-05	0.000866852	0.000315685	0.000452253
FANCE	FANCE	protein_coding	LOF	AR	Cytopenias and congenital anaemias	1.123	Blood/Immune	COVID-19 research (AR;LOF),Cytopenias and congenital anaemias (AR;LOF),IUGR and IGF abnormalities (AR;LOF),Fetal anomalies (AR;LOF),DDG2P (AR;LOF),Radial dysplasia (AR;LOF),Limb disorders (AR;LOF),Haematological malignancies for rare disease (AR;LOF),Head and neck cancer pertinent cancer susceptibility (AR;LOF),Neurofibromatosis Type 1 (AR;LOF),Childhood solid tumours (AR;LOF),Childhood solid tum…	Fanconi anemia, complementation group E (AR;LOF)	0.000328561	0.000245964	0	0	5.6517e-05	0.000866852	0.000187965	0.000289837	0.000448038	0.000670805	0.00130089	0.000428212	5.6517e-05	0.000866852	0.000285094	0.000417422	0.000448038	0.00071553	0.00130089	0.000453401	5.6517e-05	0.000866852	0.000315685	0.000452253
FANCF	FANCF	protein_coding	LOF	AR	COVID-19 research	1.146	Blood/Immune	COVID-19 research (AR;LOF),Cytopenias and congenital anaemias (AR;LOF),IUGR and IGF abnormalities (AR;LOF),Fetal anomalies (AR;LOF),DDG2P (AR;LOF),Radial dysplasia (AR;LOF),Limb disorders (AR;LOF),Haematological malignancies for rare disease (AR;LOF),Head and neck cancer pertinent cancer susceptibility (AR;LOF),Neurofibromatosis Type 1 (AR;LOF),Childhood solid tumours (AR;LOF),Childhood solid tum…	Fanconi anemia, complementation group F (AR;LOF)	8.96057e-05	0	0	0	0	0	0.000191545	0.000197083	0.000298695	4.47187e-05	0	0.000100766	1.87245e-05	0	0.000277949	0.000278235	0.000477906	0.000134156	0	0.000201524	1.87245e-05	0	0.000353524	0.000313024
FANCF	FANCF	protein_coding	LOF	AR	Cytopenias and congenital anaemias	1.123	Blood/Immune	COVID-19 research (AR;LOF),Cytopenias and congenital anaemias (AR;LOF),IUGR and IGF abnormalities (AR;LOF),Fetal anomalies (AR;LOF),DDG2P (AR;LOF),Radial dysplasia (AR;LOF),Limb disorders (AR;LOF),Haematological malignancies for rare disease (AR;LOF),Head and neck cancer pertinent cancer susceptibility (AR;LOF),Neurofibromatosis Type 1 (AR;LOF),Childhood solid tumours (AR;LOF),Childhood solid tum…	Fanconi anemia, complementation group F (AR;LOF)	8.96057e-05	0	0	0	0	0	0.000191545	0.000197083	0.000298695	4.47187e-05	0	0.000100766	1.87245e-05	0	0.000277949	0.000278235	0.000477906	0.000134156	0	0.000201524	1.87245e-05	0	0.000353524	0.000313024
FANCG	FANCG	protein_coding	LOF	AR	COVID-19 research	1.146	Blood/Immune	COVID-19 research (AR;LOF),Cytopenias and congenital anaemias (AR;LOF),IUGR and IGF abnormalities (AR;LOF),Fetal anomalies (AR;LOF),DDG2P (AR;LOF),Radial dysplasia (AR;LOF),Limb disorders (AR;LOF),Haematological malignancies for rare disease (AR;LOF),Head and neck cancer pertinent cancer susceptibility (AR;LOF),Neurofibromatosis Type 1 (AR;LOF),Childhood solid tumours (AR;LOF),Childhood solid tum…	Fanconi anemia, complementation group G (AR;LOF)	2.98686e-05	4.47187e-05	0	0.000680101	1.91183e-05	0	8.19695e-05	2.34401e-05	2.98686e-05	0.000134656	3.85624e-05	0.000680101	1.91183e-05	0	0.00010266	5.84096e-05	2.98686e-05	0.000134656	3.85624e-05	0.000680101	1.91183e-05	0	0.000104458	5.84096e-05
FANCG	FANCG	protein_coding	LOF	AR	Cytopenias and congenital anaemias	1.123	Blood/Immune	COVID-19 research (AR;LOF),Cytopenias and congenital anaemias (AR;LOF),IUGR and IGF abnormalities (AR;LOF),Fetal anomalies (AR;LOF),DDG2P (AR;LOF),Radial dysplasia (AR;LOF),Limb disorders (AR;LOF),Haematological malignancies for rare disease (AR;LOF),Head and neck cancer pertinent cancer susceptibility (AR;LOF),Neurofibromatosis Type 1 (AR;LOF),Childhood solid tumours (AR;LOF),Childhood solid tum…	Fanconi anemia, complementation group G (AR;LOF)	2.98686e-05	4.47187e-05	0	0.000680101	1.91183e-05	0	8.19695e-05	2.34401e-05	2.98686e-05	0.000134656	3.85624e-05	0.000680101	1.91183e-05	0	0.00010266	5.84096e-05	2.98686e-05	0.000134656	3.85624e-05	0.000680101	1.91183e-05	0	0.000104458	5.84096e-05
FANCI	FANCI	protein_coding	LOF	AR	COVID-19 research	1.146	Blood/Immune	COVID-19 research (AR;LOF),Cytopenias and congenital anaemias (AR;LOF),IUGR and IGF abnormalities (AR;LOF),Fetal anomalies (AR;LOF),DDG2P (AR;LOF),Radial dysplasia (AR;LOF),Limb disorders (AR;LOF),Haematological malignancies for rare disease (AR;LOF),Head and neck cancer pertinent cancer susceptibility (AR;LOF),Neurofibromatosis Type 1 (AR;LOF),Childhood solid tumours (AR;LOF),Childhood solid tum…	Fanconi anemia, complementation group I (AR;LOF)	0.000478137	0.000725629	7.65462e-05	0.000785224	0.0023775	0	0.000459572	0.000662003	0.000926227	0.00106104	0.000153131	0.00108826	0.00363187	0.000346861	0.000905753	0.00155606	0.00149416	0.00191097	0.000153131	0.00111373	0.0043245	0.000346861	0.0015257	0.00166043
FANCI	FANCI	protein_coding	LOF	AR	Cytopenias and congenital anaemias	1.123	Blood/Immune	COVID-19 research (AR;LOF),Cytopenias and congenital anaemias (AR;LOF),IUGR and IGF abnormalities (AR;LOF),Fetal anomalies (AR;LOF),DDG2P (AR;LOF),Radial dysplasia (AR;LOF),Limb disorders (AR;LOF),Haematological malignancies for rare disease (AR;LOF),Head and neck cancer pertinent cancer susceptibility (AR;LOF),Neurofibromatosis Type 1 (AR;LOF),Childhood solid tumours (AR;LOF),Childhood solid tum…	Fanconi anemia, complementation group I (AR;LOF)	0.000478137	0.000725629	7.65462e-05	0.000785224	0.0023775	0	0.000459572	0.000662003	0.000926227	0.00106104	0.000153131	0.00108826	0.00363187	0.000346861	0.000905753	0.00155606	0.00149416	0.00191097	0.000153131	0.00111373	0.0043245	0.000346861	0.0015257	0.00166043
FANCL	FANCL	protein_coding	LOF	AR	COVID-19 research	1.146	Blood/Immune	COVID-19 research (AR;LOF),Cytopenias and congenital anaemias (AR;LOF),IUGR and IGF abnormalities (AR;LOF),Fetal anomalies (AR;LOF),DDG2P (AR;LOF),Radial dysplasia (AR;LOF),Limb disorders (AR;LOF),Haematological malignancies for rare disease (AR;LOF),Head and neck cancer pertinent cancer susceptibility (AR;LOF),Neurofibromatosis Type 1 (AR;LOF),Childhood solid tumours (AR;LOF),Childhood solid tum…	Fanconi anemia, complementation group L (AR;LOF)	0	4.47467e-05	0	2.52678e-05	0	0	0.000159412	2.32038e-05	8.96915e-05	0.000156598	0.000153107	0.000227301	1.87245e-05	0	0.000228019	0.000232111	0.000149429	0.000156598	0.000153107	0.000227301	3.74497e-05	0	0.000252333	0.000278489
FANCL	FANCL	protein_coding	LOF	AR	Cytopenias and congenital anaemias	1.123	Blood/Immune	COVID-19 research (AR;LOF),Cytopenias and congenital anaemias (AR;LOF),IUGR and IGF abnormalities (AR;LOF),Fetal anomalies (AR;LOF),DDG2P (AR;LOF),Radial dysplasia (AR;LOF),Limb disorders (AR;LOF),Haematological malignancies for rare disease (AR;LOF),Head and neck cancer pertinent cancer susceptibility (AR;LOF),Neurofibromatosis Type 1 (AR;LOF),Childhood solid tumours (AR;LOF),Childhood solid tum…	Fanconi anemia, complementation group L (AR;LOF)	0	4.47467e-05	0	2.52678e-05	0	0	0.000159412	2.32038e-05	8.96915e-05	0.000156598	0.000153107	0.000227301	1.87245e-05	0	0.000228019	0.000232111	0.000149429	0.000156598	0.000153107	0.000227301	3.74497e-05	0	0.000252333	0.000278489
FANCM	FANCM	protein_coding	LOF	AR	COVID-19 research	1.146	Blood/Immune	COVID-19 research (AR;LOF),DDG2P (AR;LOF),Primary ovarian insufficiency (AR;LOF)	Premature ovarian failure 15 (AR;LOF), Spermatogenic failure 28 (AR;LOF)	0.000599491	0.000464315	3.88078e-05	0.000252705	0.000300463	0.000372024	0.000518235	0.000200314	0.00141354	0.00140388	3.88078e-05	0.000682017	0.0134239	0.00106677	0.00260324	0.0016118	0.00141354	0.0016053	7.77577e-05	0.00096064	0.0134615	0.0012402	0.00267411	0.00279883
FAT4	FAT4	protein_coding	LOF	AR	COVID-19 research	1.146	Blood/Immune	COVID-19 research (AR;LOF),Primary immunodeficiency or monogenic inflammatory bowel disease (AR;LOF),Fetal anomalies (AR;LOF),DDG2P (AR;LOF),Intestinal failure or congenital diarrhoea (AR;LOF)	Hennekam lymphangiectasia-lymphedema syndrome 2 (AR;LOF), Van Maldergem syndrome 2 (AR;LOF)	0	2.23594e-05	0	2.5194e-05	1.88203e-05	0	2.43719e-05	0	0.000179228	6.74356e-05	7.6558e-05	0.000151435	0.000132031	0	0.000168566	0.000423909	0.000179228	8.97949e-05	7.6558e-05	0.000151435	0.000152113	0	0.000182412	0.000447927
FAT4	FAT4	protein_coding	LOF	AR	Primary immunodeficiency or monogenic inflammatory bowel disease	8.75	Blood/Immune	COVID-19 research (AR;LOF),Primary immunodeficiency or monogenic inflammatory bowel disease (AR;LOF),Fetal anomalies (AR;LOF),DDG2P (AR;LOF),Intestinal failure or congenital diarrhoea (AR;LOF)	Hennekam lymphangiectasia-lymphedema syndrome 2 (AR;LOF), Van Maldergem syndrome 2 (AR;LOF)	0	2.23594e-05	0	2.5194e-05	1.88203e-05	0	2.43719e-05	0	0.000179228	6.74356e-05	7.6558e-05	0.000151435	0.000132031	0	0.000168566	0.000423909	0.000179228	8.97949e-05	7.6558e-05	0.000151435	0.000152113	0	0.000182412	0.000447927
FERMT1	FERMT1	protein_coding	LOF	AR	COVID-19 research	1.146	Blood/Immune	COVID-19 research (AR;LOF),Primary immunodeficiency or monogenic inflammatory bowel disease (AR;LOF),Infantile enterocolitis & monogenic inflammatory bowel disease (AR;LOF),Epidermolysis bullosa (AR;LOF),Epidermolysis bullosa and congenital skin fragility (AR;LOF)	Kindler syndrome (AR;LOF)	0.000239061	0.000201241	0	5.04619e-05	7.48783e-05	0	0.000234894	0.000313528	0.00038845	0.000313038	0.00015361	0.000328483	0.000131071	0.000174095	0.000370671	0.000511263	0.000542781	0.000335397	0.000191872	0.000353672	0.000131071	0.000347585	0.000389625	0.000511263
FERMT1	FERMT1	protein_coding	LOF	AR	Primary immunodeficiency or monogenic inflammatory bowel disease	8.75	Blood/Immune	COVID-19 research (AR;LOF),Primary immunodeficiency or monogenic inflammatory bowel disease (AR;LOF),Infantile enterocolitis & monogenic inflammatory bowel disease (AR;LOF),Epidermolysis bullosa (AR;LOF),Epidermolysis bullosa and congenital skin fragility (AR;LOF)	Kindler syndrome (AR;LOF)	0.000239061	0.000201241	0	5.04619e-05	7.48783e-05	0	0.000234894	0.000313528	0.00038845	0.000313038	0.00015361	0.000328483	0.000131071	0.000174095	0.000370671	0.000511263	0.000542781	0.000335397	0.000191872	0.000353672	0.000131071	0.000347585	0.000389625	0.000511263
FERMT3	FERMT3	protein_coding	LOF	AR	COVID-19 research	1.146	Blood/Immune	COVID-19 research (AR;LOF),Inherited bleeding disorders (AR;LOF),Primary immunodeficiency or monogenic inflammatory bowel disease (AR;LOF),Bleeding and platelet disorders (AR;LOF),Skeletal dysplasia (AR;LOF),Osteopetrosis (AR;LOF)	Leukocyte adhesion deficiency, type III (AR;LOF)	0	0	0	0	0	0	9.90242e-06	1.15937e-05	0.000121569	0	7.70962e-05	7.7384e-05	5.9394e-05	0	6.0351e-05	5.79777e-05	0.000121569	0	7.70962e-05	0.000102575	7.89238e-05	0	6.4849e-05	5.79777e-05
FERMT3	FERMT3	protein_coding	LOF	AR	Inherited bleeding disorders	1.182	Blood/Immune	COVID-19 research (AR;LOF),Inherited bleeding disorders (AR;LOF),Primary immunodeficiency or monogenic inflammatory bowel disease (AR;LOF),Bleeding and platelet disorders (AR;LOF),Skeletal dysplasia (AR;LOF),Osteopetrosis (AR;LOF)	Leukocyte adhesion deficiency, type III (AR;LOF)	0	0	0	0	0	0	9.90242e-06	1.15937e-05	0.000121569	0	7.70962e-05	7.7384e-05	5.9394e-05	0	6.0351e-05	5.79777e-05	0.000121569	0	7.70962e-05	0.000102575	7.89238e-05	0	6.4849e-05	5.79777e-05
FERMT3	FERMT3	protein_coding	LOF	AR	Primary immunodeficiency or monogenic inflammatory bowel disease	8.75	Blood/Immune	COVID-19 research (AR;LOF),Inherited bleeding disorders (AR;LOF),Primary immunodeficiency or monogenic inflammatory bowel disease (AR;LOF),Bleeding and platelet disorders (AR;LOF),Skeletal dysplasia (AR;LOF),Osteopetrosis (AR;LOF)	Leukocyte adhesion deficiency, type III (AR;LOF)	0	0	0	0	0	0	9.90242e-06	1.15937e-05	0.000121569	0	7.70962e-05	7.7384e-05	5.9394e-05	0	6.0351e-05	5.79777e-05	0.000121569	0	7.70962e-05	0.000102575	7.89238e-05	0	6.4849e-05	5.79777e-05
FERMT3	FERMT3	protein_coding	LOF	AR	Bleeding and platelet disorders	4.2	Blood/Immune	COVID-19 research (AR;LOF),Inherited bleeding disorders (AR;LOF),Primary immunodeficiency or monogenic inflammatory bowel disease (AR;LOF),Bleeding and platelet disorders (AR;LOF),Skeletal dysplasia (AR;LOF),Osteopetrosis (AR;LOF)	Leukocyte adhesion deficiency, type III (AR;LOF)	0	0	0	0	0	0	9.90242e-06	1.15937e-05	0.000121569	0	7.70962e-05	7.7384e-05	5.9394e-05	0	6.0351e-05	5.79777e-05	0.000121569	0	7.70962e-05	0.000102575	7.89238e-05	0	6.4849e-05	5.79777e-05
FYB1	FYB1	protein_coding	LOF	AR	Inherited bleeding disorders	1.182	Blood/Immune	Inherited bleeding disorders (AR;LOF),Bleeding and platelet disorders (AR;LOF),Cytopenia - NOT Fanconi anaemia (AR;LOF)	Thrombocytopenia 3 (AR;LOF)	0	0	0	0	0	0	0	0	9.39811e-05	6.8782e-05	3.85e-05	0.000240748	7.74151e-05	0	7.17731e-05	0.000366014	0.000154191	0.000209676	3.85e-05	0.00029459	0.000134478	0	0.000117967	0.000491763
FYB1	FYB1	protein_coding	LOF	AR	Bleeding and platelet disorders	4.2	Blood/Immune	Inherited bleeding disorders (AR;LOF),Bleeding and platelet disorders (AR;LOF),Cytopenia - NOT Fanconi anaemia (AR;LOF)	Thrombocytopenia 3 (AR;LOF)	0	0	0	0	0	0	0	0	9.39811e-05	6.8782e-05	3.85e-05	0.000240748	7.74151e-05	0	7.17731e-05	0.000366014	0.000154191	0.000209676	3.85e-05	0.00029459	0.000134478	0	0.000117967	0.000491763
FYB1	FYB1	protein_coding	LOF	AR	Cytopenia - NOT Fanconi anaemia	4.28	Blood/Immune	Inherited bleeding disorders (AR;LOF),Bleeding and platelet disorders (AR;LOF),Cytopenia - NOT Fanconi anaemia (AR;LOF)	Thrombocytopenia 3 (AR;LOF)	0	0	0	0	0	0	0	0	9.39811e-05	6.8782e-05	3.85e-05	0.000240748	7.74151e-05	0	7.17731e-05	0.000366014	0.000154191	0.000209676	3.85e-05	0.00029459	0.000134478	0	0.000117967	0.000491763
G6PC3	G6PC3	protein_coding	LOF	AR	COVID-19 research	1.146	Blood/Immune	COVID-19 research (AR;LOF),Primary immunodeficiency or monogenic inflammatory bowel disease (AR;LOF),Cytopenias and congenital anaemias (AR;LOF),Cytopenia - NOT Fanconi anaemia (AR;LOF),Fetal anomalies (AR;LOF),Infantile enterocolitis & monogenic inflammatory bowel disease (AR;LOF),Congenital disorders of glycosylation (AR;LOF),Undiagnosed metabolic disorders (AR;LOF),Likely inborn error of metab…	Dursun syndrome (AR;LOF), Neutropenia, severe congenital 4, autosomal recessive (AR;LOF)	0	0.000716078	0	0.000100762	5.61594e-05	0.000174886	0.000221233	3.47797e-05	2.98686e-05	0.000827875	7.75875e-05	0.000176329	9.54582e-05	0.000174886	0.000350846	0.000488439	0.000119474	0.000872595	7.75875e-05	0.000256101	0.000190395	0.000348257	0.000506533	0.000604386
G6PC3	G6PC3	protein_coding	LOF	AR	Primary immunodeficiency or monogenic inflammatory bowel disease	8.75	Blood/Immune	COVID-19 research (AR;LOF),Primary immunodeficiency or monogenic inflammatory bowel disease (AR;LOF),Cytopenias and congenital anaemias (AR;LOF),Cytopenia - NOT Fanconi anaemia (AR;LOF),Fetal anomalies (AR;LOF),Infantile enterocolitis & monogenic inflammatory bowel disease (AR;LOF),Congenital disorders of glycosylation (AR;LOF),Undiagnosed metabolic disorders (AR;LOF),Likely inborn error of metab…	Dursun syndrome (AR;LOF), Neutropenia, severe congenital 4, autosomal recessive (AR;LOF)	0	0.000716078	0	0.000100762	5.61594e-05	0.000174886	0.000221233	3.47797e-05	2.98686e-05	0.000827875	7.75875e-05	0.000176329	9.54582e-05	0.000174886	0.000350846	0.000488439	0.000119474	0.000872595	7.75875e-05	0.000256101	0.000190395	0.000348257	0.000506533	0.000604386
G6PC3	G6PC3	protein_coding	LOF	AR	Cytopenias and congenital anaemias	1.123	Blood/Immune	COVID-19 research (AR;LOF),Primary immunodeficiency or monogenic inflammatory bowel disease (AR;LOF),Cytopenias and congenital anaemias (AR;LOF),Cytopenia - NOT Fanconi anaemia (AR;LOF),Fetal anomalies (AR;LOF),Infantile enterocolitis & monogenic inflammatory bowel disease (AR;LOF),Congenital disorders of glycosylation (AR;LOF),Undiagnosed metabolic disorders (AR;LOF),Likely inborn error of metab…	Dursun syndrome (AR;LOF), Neutropenia, severe congenital 4, autosomal recessive (AR;LOF)	0	0.000716078	0	0.000100762	5.61594e-05	0.000174886	0.000221233	3.47797e-05	2.98686e-05	0.000827875	7.75875e-05	0.000176329	9.54582e-05	0.000174886	0.000350846	0.000488439	0.000119474	0.000872595	7.75875e-05	0.000256101	0.000190395	0.000348257	0.000506533	0.000604386
G6PC3	G6PC3	protein_coding	LOF	AR	Cytopenia - NOT Fanconi anaemia	4.28	Blood/Immune	COVID-19 research (AR;LOF),Primary immunodeficiency or monogenic inflammatory bowel disease (AR;LOF),Cytopenias and congenital anaemias (AR;LOF),Cytopenia - NOT Fanconi anaemia (AR;LOF),Fetal anomalies (AR;LOF),Infantile enterocolitis & monogenic inflammatory bowel disease (AR;LOF),Congenital disorders of glycosylation (AR;LOF),Undiagnosed metabolic disorders (AR;LOF),Likely inborn error of metab…	Dursun syndrome (AR;LOF), Neutropenia, severe congenital 4, autosomal recessive (AR;LOF)	0	0.000716078	0	0.000100762	5.61594e-05	0.000174886	0.000221233	3.47797e-05	2.98686e-05	0.000827875	7.75875e-05	0.000176329	9.54582e-05	0.000174886	0.000350846	0.000488439	0.000119474	0.000872595	7.75875e-05	0.000256101	0.000190395	0.000348257	0.000506533	0.000604386
GBA	GBA1	protein_coding	LOF	AR	Inherited bleeding disorders	1.182	Blood/Immune	Bleeding and platelet disorders (AR;LOF),Fetal anomalies (AR;LOF),DDG2P (AR;LOF),Cholestasis (AR;LOF),Lysosomal storage disorder (AR;LOF),Iron metabolism disorders - NOT common HFE mutations (AR;LOF),Undiagnosed metabolic disorders (AR;LOF),Arthrogryposis (AR;LOF),Haematological malignancies cancer susceptibility (AR;LOF),Adult onset neurodegenerative disorder (AR;LOF),Early onset or syndromic ep…	{Lewy body dementia, susceptibility to} (AD;LOF), {Parkinson disease, late-onset, susceptibility to} (AD;LOF), Gaucher disease, perinatal lethal (AR;LOF), Gaucher disease, type I (AR;LOF), Gaucher disease, type II (AR;LOF), Gaucher disease, type III (AR;LOF), Gaucher disease, type IIIC (AR;LOF)	0.00167374	0.00190424	0.0290044	0.000629786	0.00127335	0.00156087	0.00268312	0.000928276	0.0028992	0.00334112	0.0291192	0.00287457	0.00140439	0.00156087	0.003572	0.00274006	0.00337716	0.00336348	0.0291192	0.00327761	0.00146056	0.00208135	0.00371414	0.00297213
GCLC	GCLC	protein_coding	LOF	AR	Cytopenias and congenital anaemias	1.123	Blood/Immune	Cytopenias and congenital anaemias (AR;LOF),Rare anaemia (AR;LOF),Undiagnosed metabolic disorders (AR;LOF),Likely inborn error of metabolism (AR;LOF)	Anemia, congenital, nonspherocytic hemolytic, 7 (AR;LOF)	0	2.24316e-05	0	0	0	0	8.99436e-07	0	9.32279e-05	4.47929e-05	0	0	9.36505e-05	0	7.26676e-05	6.98199e-05	0.000246284	0.000134276	3.82614e-05	7.57723e-05	0.000189537	0	0.000128922	0.00016315
GCLC	GCLC	protein_coding	LOF	AR	Rare anaemia	3.13	Blood/Immune	Cytopenias and congenital anaemias (AR;LOF),Rare anaemia (AR;LOF),Undiagnosed metabolic disorders (AR;LOF),Likely inborn error of metabolism (AR;LOF)	Anemia, congenital, nonspherocytic hemolytic, 7 (AR;LOF)	0	2.24316e-05	0	0	0	0	8.99436e-07	0	9.32279e-05	4.47929e-05	0	0	9.36505e-05	0	7.26676e-05	6.98199e-05	0.000246284	0.000134276	3.82614e-05	7.57723e-05	0.000189537	0	0.000128922	0.00016315
GGCX	GGCX	protein_coding	LOF	AR	Inherited bleeding disorders	1.182	Blood/Immune	Inherited bleeding disorders (AR;LOF),Bleeding and platelet disorders (AR;LOF),Combined vitamin K-dependent clotting factor deficiency (AR;LOF)	Vitamin K-dependent clotting factors, combined deficiency of, 1 (AR;LOF)	8.96396e-05	0.000156663	7.65228e-05	0.000176336	0.000151922	0.000173611	0.000414182	0.000255071	0.000746913	0.00042498	0.000114793	0.00103286	0.000264241	0.000346981	0.00075079	0.000776858	0.00122551	0.000961653	0.000114793	0.00138552	0.000526322	0.000346981	0.000925438	0.00135671
GGCX	GGCX	protein_coding	LOF	AR	Bleeding and platelet disorders	4.2	Blood/Immune	Inherited bleeding disorders (AR;LOF),Bleeding and platelet disorders (AR;LOF),Combined vitamin K-dependent clotting factor deficiency (AR;LOF)	Vitamin K-dependent clotting factors, combined deficiency of, 1 (AR;LOF)	8.96396e-05	0.000156663	7.65228e-05	0.000176336	0.000151922	0.000173611	0.000414182	0.000255071	0.000746913	0.00042498	0.000114793	0.00103286	0.000264241	0.000346981	0.00075079	0.000776858	0.00122551	0.000961653	0.000114793	0.00138552	0.000526322	0.000346981	0.000925438	0.00135671
GLRX5	GLRX5	protein_coding	LOF	AR	Cytopenias and congenital anaemias	1.123	Blood/Immune	Cytopenias and congenital anaemias (AR;LOF),Rare anaemia (AR;LOF),Iron metabolism disorders - NOT common HFE mutations (AR;LOF),Undiagnosed metabolic disorders (AR;LOF),Possible mitochondrial disorder - nuclear genes (AR;LOF),Mitochondrial disorders (AR;LOF),White matter disorders and cerebral calcification - narrow panel (AR;LOF),Childhood onset hereditary spastic paraplegia (AR;LOF),Pyruvate de…	Anemia, sideroblastic, 3, pyridoxine-refractory (AR;LOF), Spasticity, childhood-onset, with hyperglycinemia (AR;LOF)	0	0	0	0	0	0	9.27121e-07	0	0.000425918	0.000111797	0	0.000311687	0	0	5.11343e-05	0.000165784	0.000486962	0.000345513	0	0.000387253	2.05305e-05	0.00017337	0.000193181	0.000473375
GLRX5	GLRX5	protein_coding	LOF	AR	Rare anaemia	3.13	Blood/Immune	Cytopenias and congenital anaemias (AR;LOF),Rare anaemia (AR;LOF),Iron metabolism disorders - NOT common HFE mutations (AR;LOF),Undiagnosed metabolic disorders (AR;LOF),Possible mitochondrial disorder - nuclear genes (AR;LOF),Mitochondrial disorders (AR;LOF),White matter disorders and cerebral calcification - narrow panel (AR;LOF),Childhood onset hereditary spastic paraplegia (AR;LOF),Pyruvate de…	Anemia, sideroblastic, 3, pyridoxine-refractory (AR;LOF), Spasticity, childhood-onset, with hyperglycinemia (AR;LOF)	0	0	0	0	0	0	9.27121e-07	0	0.000425918	0.000111797	0	0.000311687	0	0	5.11343e-05	0.000165784	0.000486962	0.000345513	0	0.000387253	2.05305e-05	0.00017337	0.000193181	0.000473375
GNE	GNE	protein_coding	LOF	AR	Inherited bleeding disorders	1.182	Blood/Immune	Inherited bleeding disorders (AR;LOF),Bleeding and platelet disorders (AR;LOF),Congenital disorders of glycosylation (AR;LOF),Distal myopathies (AR;LOF),Limb girdle muscular dystrophies, myofibrillar myopathies and distal myopathies (AR;LOF),Lysosomal storage disorder (Both;LOF),Undiagnosed metabolic disorders (Both;LOF),Likely inborn error of metabolism (Both;LOF)	Sialuria (AD;LOF), Nonaka myopathy (AR;LOF), Thrombocytopenia 12 with or without myopathy (AR;LOF)	0.000478044	0.00038012	7.65257e-05	0.00198995	7.48867e-05	0.00398752	0.00111255	0.012509	0.00119816	0.000782617	0.000191363	0.00345124	0.000224649	0.00469076	0.00152414	0.0131122	0.00158681	0.000961491	0.000267897	0.00377882	0.000524192	0.00504309	0.001904	0.013576
GNE	GNE	protein_coding	LOF	AR	Bleeding and platelet disorders	4.2	Blood/Immune	Inherited bleeding disorders (AR;LOF),Bleeding and platelet disorders (AR;LOF),Congenital disorders of glycosylation (AR;LOF),Distal myopathies (AR;LOF),Limb girdle muscular dystrophies, myofibrillar myopathies and distal myopathies (AR;LOF),Lysosomal storage disorder (Both;LOF),Undiagnosed metabolic disorders (Both;LOF),Likely inborn error of metabolism (Both;LOF)	Sialuria (AD;LOF), Nonaka myopathy (AR;LOF), Thrombocytopenia 12 with or without myopathy (AR;LOF)	0.000478044	0.00038012	7.65257e-05	0.00198995	7.48867e-05	0.00398752	0.00111255	0.012509	0.00119816	0.000782617	0.000191363	0.00345124	0.000224649	0.00469076	0.00152414	0.0131122	0.00158681	0.000961491	0.000267897	0.00377882	0.000524192	0.00504309	0.001904	0.013576
GP6	GP6	protein_coding	LOF	AR	Inherited bleeding disorders	1.182	Blood/Immune	Inherited bleeding disorders (AR;LOF),Bleeding and platelet disorders (AR;LOF)	Bleeding disorder, platelet-type, 11 (AR;LOF)	0	4.47217e-05	3.82702e-05	0	0	0	8.99954e-06	0	0.000270321	0.000603803	7.65462e-05	0.000176457	0	0.000346741	0.000201522	0.000486932	0.000483636	0.00093953	0.000153078	0.000428516	0	0.000346741	0.000332501	0.000790301
GP6	GP6	protein_coding	LOF	AR	Bleeding and platelet disorders	4.2	Blood/Immune	Inherited bleeding disorders (AR;LOF),Bleeding and platelet disorders (AR;LOF)	Bleeding disorder, platelet-type, 11 (AR;LOF)	0	4.47217e-05	3.82702e-05	0	0	0	8.99954e-06	0	0.000270321	0.000603803	7.65462e-05	0.000176457	0	0.000346741	0.000201522	0.000486932	0.000483636	0.00093953	0.000153078	0.000428516	0	0.000346741	0.000332501	0.000790301
GP9	GP9	protein_coding	LOF	AR	Inherited bleeding disorders	1.182	Blood/Immune	Inherited bleeding disorders (AR;LOF),Bleeding and platelet disorders (AR;LOF)	Bernard-Soulier syndrome, type C (AR;LOF)	0.000179254	8.94614e-05	0	2.5194e-05	0.000864434	0	0.000849924	0.000719919	0.000179254	8.94614e-05	0	0.000202707	0.00156082	0	0.000860764	0.00080155	0.000388408	0.000223691	0	0.000278398	0.00156082	0	0.000918411	0.000847926
GP9	GP9	protein_coding	LOF	AR	Bleeding and platelet disorders	4.2	Blood/Immune	Inherited bleeding disorders (AR;LOF),Bleeding and platelet disorders (AR;LOF)	Bernard-Soulier syndrome, type C (AR;LOF)	0.000179254	8.94614e-05	0	2.5194e-05	0.000864434	0	0.000849924	0.000719919	0.000179254	8.94614e-05	0	0.000202707	0.00156082	0	0.000860764	0.00080155	0.000388408	0.000223691	0	0.000278398	0.00156082	0	0.000918411	0.000847926
GPI	GPI	protein_coding	LOF	AR	Rare anaemia	3.13	Blood/Immune	Rare anaemia (AR;LOF),Fetal anomalies (AR;LOF)	Anemia, congenital, nonspherocytic hemolytic, 4, glucose phosphate isomerase deficient (AR;LOF)	8.96111e-05	0.000134162	7.65257e-05	2.51902e-05	0	0	7.46795e-05	4.63755e-05	0.000358588	0.000245963	0.000114793	0.000151137	0.000151533	0	0.000245771	0.000208696	0.000597889	0.000447198	0.000153054	0.000354338	0.000326868	0.00017337	0.000373547	0.000521917
GSR	GSR	protein_coding	LOF	AR	Rare anaemia	3.13	Blood/Immune	Rare anaemia (AR;LOF)	Anemia, congenital, nonspherocytic hemolytic, 10, glutathione reductase deficient (AR;LOF)	0	6.70781e-05	0	2.51902e-05	0	0	7.19527e-06	0	0.000269673	0.000181673	0	0.000126643	0.000318669	0.000520111	0.000169271	0.000306036	0.000868678	0.00105334	0.000238473	0.000886864	0.000571917	0.00157217	0.0010956	0.000758808
GSS	GSS	protein_coding	LOF	AR	Cytopenias and congenital anaemias	1.123	Blood/Immune	Cytopenias and congenital anaemias (AR;LOF),Rare anaemia (AR;LOF),Undiagnosed metabolic disorders (AR;LOF),Likely inborn error of metabolism (AR;LOF)	Anemia, congenital, nonspherocytic hemolytic, 6, glutatione synthetase deficient (AR;LOF), Glutathione synthetase deficiency (AR;LOF)	0.000806548	8.94414e-05	0	0.00012612	7.51074e-05	0	0.00031574	0.000313048	0.000896177	0.00020124	0	0.00035293	0.000131351	0.000346981	0.000493152	0.000568217	0.00116505	0.000313037	3.82614e-05	0.000957539	0.000150071	0.000525744	0.000764066	0.000893124
GSS	GSS	protein_coding	LOF	AR	Rare anaemia	3.13	Blood/Immune	Cytopenias and congenital anaemias (AR;LOF),Rare anaemia (AR;LOF),Undiagnosed metabolic disorders (AR;LOF),Likely inborn error of metabolism (AR;LOF)	Anemia, congenital, nonspherocytic hemolytic, 6, glutatione synthetase deficient (AR;LOF), Glutathione synthetase deficiency (AR;LOF)	0.000806548	8.94414e-05	0	0.00012612	7.51074e-05	0	0.00031574	0.000313048	0.000896177	0.00020124	0	0.00035293	0.000131351	0.000346981	0.000493152	0.000568217	0.00116505	0.000313037	3.82614e-05	0.000957539	0.000150071	0.000525744	0.000764066	0.000893124
HAVCR2	HAVCR2	protein_coding	LOF	AR	COVID-19 research	1.146	Blood/Immune	COVID-19 research (AR;LOF),Primary immunodeficiency or monogenic inflammatory bowel disease (AR;LOF),Subcutaneous panniculitis T-cell lymphoma (SPTCL) (AR;LOF)	T-cell lymphoma, subcutaneous panniculitis-like (AR;LOF)	0	0	0	0	0	0	0	0	2.98686e-05	8.94825e-05	3.82878e-05	0.000176322	0	0.000347222	0.000150271	3.47998e-05	0.000149355	0.00040308	7.65492e-05	0.000277078	1.87196e-05	0.000520894	0.00027816	0.000394194
HAVCR2	HAVCR2	protein_coding	LOF	AR	Primary immunodeficiency or monogenic inflammatory bowel disease	8.75	Blood/Immune	COVID-19 research (AR;LOF),Primary immunodeficiency or monogenic inflammatory bowel disease (AR;LOF),Subcutaneous panniculitis T-cell lymphoma (SPTCL) (AR;LOF)	T-cell lymphoma, subcutaneous panniculitis-like (AR;LOF)	0	0	0	0	0	0	0	0	2.98686e-05	8.94825e-05	3.82878e-05	0.000176322	0	0.000347222	0.000150271	3.47998e-05	0.000149355	0.00040308	7.65492e-05	0.000277078	1.87196e-05	0.000520894	0.00027816	0.000394194
HAX1	HAX1	protein_coding	LOF	AR	COVID-19 research	1.146	Blood/Immune	COVID-19 research (AR;LOF),Primary immunodeficiency or monogenic inflammatory bowel disease (AR;LOF),Cytopenias and congenital anaemias (AR;LOF),Cytopenia - NOT Fanconi anaemia (AR;LOF),DDG2P (AR;LOF),Haematological malignancies for rare disease (AR;LOF),Haematological malignancies cancer susceptibility (AR;LOF),Early onset or syndromic epilepsy (AR;LOF)	Neutropenia, severe congenital 3, autosomal recessive (AR;LOF)	0	8.94514e-05	0.000612215	0.00050378	3.74476e-05	0.00017337	0.000721583	4.64124e-05	0.000328554	0.00013417	0.000612215	0.000528975	0.000187238	0.00017337	0.000801701	9.28011e-05	0.000358427	0.000178889	0.000612215	0.00163729	0.000187238	0.000346741	0.000807112	0.000139219
HAX1	HAX1	protein_coding	LOF	AR	Primary immunodeficiency or monogenic inflammatory bowel disease	8.75	Blood/Immune	COVID-19 research (AR;LOF),Primary immunodeficiency or monogenic inflammatory bowel disease (AR;LOF),Cytopenias and congenital anaemias (AR;LOF),Cytopenia - NOT Fanconi anaemia (AR;LOF),DDG2P (AR;LOF),Haematological malignancies for rare disease (AR;LOF),Haematological malignancies cancer susceptibility (AR;LOF),Early onset or syndromic epilepsy (AR;LOF)	Neutropenia, severe congenital 3, autosomal recessive (AR;LOF)	0	8.94514e-05	0.000612215	0.00050378	3.74476e-05	0.00017337	0.000721583	4.64124e-05	0.000328554	0.00013417	0.000612215	0.000528975	0.000187238	0.00017337	0.000801701	9.28011e-05	0.000358427	0.000178889	0.000612215	0.00163729	0.000187238	0.000346741	0.000807112	0.000139219
HAX1	HAX1	protein_coding	LOF	AR	Cytopenias and congenital anaemias	1.123	Blood/Immune	COVID-19 research (AR;LOF),Primary immunodeficiency or monogenic inflammatory bowel disease (AR;LOF),Cytopenias and congenital anaemias (AR;LOF),Cytopenia - NOT Fanconi anaemia (AR;LOF),DDG2P (AR;LOF),Haematological malignancies for rare disease (AR;LOF),Haematological malignancies cancer susceptibility (AR;LOF),Early onset or syndromic epilepsy (AR;LOF)	Neutropenia, severe congenital 3, autosomal recessive (AR;LOF)	0	8.94514e-05	0.000612215	0.00050378	3.74476e-05	0.00017337	0.000721583	4.64124e-05	0.000328554	0.00013417	0.000612215	0.000528975	0.000187238	0.00017337	0.000801701	9.28011e-05	0.000358427	0.000178889	0.000612215	0.00163729	0.000187238	0.000346741	0.000807112	0.000139219
HAX1	HAX1	protein_coding	LOF	AR	Cytopenia - NOT Fanconi anaemia	4.28	Blood/Immune	COVID-19 research (AR;LOF),Primary immunodeficiency or monogenic inflammatory bowel disease (AR;LOF),Cytopenias and congenital anaemias (AR;LOF),Cytopenia - NOT Fanconi anaemia (AR;LOF),DDG2P (AR;LOF),Haematological malignancies for rare disease (AR;LOF),Haematological malignancies cancer susceptibility (AR;LOF),Early onset or syndromic epilepsy (AR;LOF)	Neutropenia, severe congenital 3, autosomal recessive (AR;LOF)	0	8.94514e-05	0.000612215	0.00050378	3.74476e-05	0.00017337	0.000721583	4.64124e-05	0.000328554	0.00013417	0.000612215	0.000528975	0.000187238	0.00017337	0.000801701	9.28011e-05	0.000358427	0.000178889	0.000612215	0.00163729	0.000187238	0.000346741	0.000807112	0.000139219
HEATR3	HEATR3	protein_coding	LOF	AR	Rare anaemia	3.13	Blood/Immune	Rare anaemia (AR;LOF),Limb disorders (AR;LOF)	Diamond-Blackfan anemia 21 (AR;LOF)	6.42501e-05	2.23874e-05	0	0	1.87245e-05	0.000175439	4.6265e-05	4.79886e-05	0.000218481	0.000483087	0.000114805	0.000207581	0.000399655	0.00036548	0.000189139	0.000314809	0.000249307	0.000505492	0.000114805	0.000207581	0.000437143	0.000538911	0.000223835	0.00034999
HK1	HK1	protein_coding	GOF	AR	Cytopenias and congenital anaemias	1.123	Blood/Immune	DDG2P (AD;GOF),Rare anaemia (AR;GOF),Hereditary neuropathy (AR;LOF),Fetal anomalies (Both;GOF),Congenital hyperinsulinism (AD;GOF),Cytopenias and congenital anaemias (AR;GOF),Optic neuropathy (AD;LOF),Intellectual disability (AD;GOF)	Neurodevelopmental disorder with visual defects and brain anomalies (AD;GOF), Retinitis pigmentosa 79 (AD;LOF), Anemia, congenital, nonspherocytic hemolytic, 5, hexokinase deficient (AR;GOF)	0	0	0	0	0	0	0	0	0.00011948	0.000201308	3.8276e-05	5.03778e-05	0	0.000346741	5.57619e-05	6.95733e-05	0.000298698	0.000402544	0.000114955	0.000176339	9.36021e-05	0.000693481	0.00023205	0.000313054
HPS1	HPS1	protein_coding	LOF	AR	COVID-19 research	1.146	Blood/Immune	COVID-19 research (AR;LOF),Inherited bleeding disorders (AR;LOF),Primary immunodeficiency or monogenic inflammatory bowel disease (AR;LOF),Bleeding and platelet disorders (AR;LOF),DDG2P (AR;LOF),Infantile enterocolitis & monogenic inflammatory bowel disease (AR;LOF),Gastrointestinal epithelial barrier disorders (AR;LOF),Undiagnosed metabolic disorders (AR;LOF),Familial pulmonary fibrosis (AR;LOF)…	Hermansky-Pudlak syndrome 1 (AR;LOF)	0.000501119	0.001025	0.000118621	0.000732393	0.0027909	0.000354484	0.000660341	0.000521301	0.000651927	0.00113685	0.000118621	0.000871824	0.00286947	0.000354484	0.000732449	0.00066544	0.000771407	0.00138286	0.000156886	0.00107337	0.00296351	0.000527855	0.000884327	0.000748592
HPS1	HPS1	protein_coding	LOF	AR	Inherited bleeding disorders	1.182	Blood/Immune	COVID-19 research (AR;LOF),Inherited bleeding disorders (AR;LOF),Primary immunodeficiency or monogenic inflammatory bowel disease (AR;LOF),Bleeding and platelet disorders (AR;LOF),DDG2P (AR;LOF),Infantile enterocolitis & monogenic inflammatory bowel disease (AR;LOF),Gastrointestinal epithelial barrier disorders (AR;LOF),Undiagnosed metabolic disorders (AR;LOF),Familial pulmonary fibrosis (AR;LOF)…	Hermansky-Pudlak syndrome 1 (AR;LOF)	0.000501119	0.001025	0.000118621	0.000732393	0.0027909	0.000354484	0.000660341	0.000521301	0.000651927	0.00113685	0.000118621	0.000871824	0.00286947	0.000354484	0.000732449	0.00066544	0.000771407	0.00138286	0.000156886	0.00107337	0.00296351	0.000527855	0.000884327	0.000748592
HPS1	HPS1	protein_coding	LOF	AR	Primary immunodeficiency or monogenic inflammatory bowel disease	8.75	Blood/Immune	COVID-19 research (AR;LOF),Inherited bleeding disorders (AR;LOF),Primary immunodeficiency or monogenic inflammatory bowel disease (AR;LOF),Bleeding and platelet disorders (AR;LOF),DDG2P (AR;LOF),Infantile enterocolitis & monogenic inflammatory bowel disease (AR;LOF),Gastrointestinal epithelial barrier disorders (AR;LOF),Undiagnosed metabolic disorders (AR;LOF),Familial pulmonary fibrosis (AR;LOF)…	Hermansky-Pudlak syndrome 1 (AR;LOF)	0.000501119	0.001025	0.000118621	0.000732393	0.0027909	0.000354484	0.000660341	0.000521301	0.000651927	0.00113685	0.000118621	0.000871824	0.00286947	0.000354484	0.000732449	0.00066544	0.000771407	0.00138286	0.000156886	0.00107337	0.00296351	0.000527855	0.000884327	0.000748592
HPS1	HPS1	protein_coding	LOF	AR	Bleeding and platelet disorders	4.2	Blood/Immune	COVID-19 research (AR;LOF),Inherited bleeding disorders (AR;LOF),Primary immunodeficiency or monogenic inflammatory bowel disease (AR;LOF),Bleeding and platelet disorders (AR;LOF),DDG2P (AR;LOF),Infantile enterocolitis & monogenic inflammatory bowel disease (AR;LOF),Gastrointestinal epithelial barrier disorders (AR;LOF),Undiagnosed metabolic disorders (AR;LOF),Familial pulmonary fibrosis (AR;LOF)…	Hermansky-Pudlak syndrome 1 (AR;LOF)	0.000501119	0.001025	0.000118621	0.000732393	0.0027909	0.000354484	0.000660341	0.000521301	0.000651927	0.00113685	0.000118621	0.000871824	0.00286947	0.000354484	0.000732449	0.00066544	0.000771407	0.00138286	0.000156886	0.00107337	0.00296351	0.000527855	0.000884327	0.000748592
HPS3	HPS3	protein_coding	LOF	AR	Inherited bleeding disorders	1.182	Blood/Immune	Inherited bleeding disorders (AR;LOF),Bleeding and platelet disorders (AR;LOF),Ocular and oculo-cutaneous albinism (AR;LOF),Albinism or congenital nystagmus (AR;LOF)	Hermansky-Pudlak syndrome 3 (AR;LOF)	0.000390715	0.000179183	0.00176058	0.000860121	0.000117997	0.000347042	0.000397579	0.000572533	0.000662002	0.000335832	0.00179885	0.0013654	0.000306836	0.000520472	0.00061679	0.00122152	0.000662002	0.000335832	0.00179885	0.0013654	0.000306836	0.000520472	0.000676153	0.0015346
HPS3	HPS3	protein_coding	LOF	AR	Bleeding and platelet disorders	4.2	Blood/Immune	Inherited bleeding disorders (AR;LOF),Bleeding and platelet disorders (AR;LOF),Ocular and oculo-cutaneous albinism (AR;LOF),Albinism or congenital nystagmus (AR;LOF)	Hermansky-Pudlak syndrome 3 (AR;LOF)	0.000390715	0.000179183	0.00176058	0.000860121	0.000117997	0.000347042	0.000397579	0.000572533	0.000662002	0.000335832	0.00179885	0.0013654	0.000306836	0.000520472	0.00061679	0.00122152	0.000662002	0.000335832	0.00179885	0.0013654	0.000306836	0.000520472	0.000676153	0.0015346
HPS4	HPS4	protein_coding	LOF	AR	COVID-19 research	1.146	Blood/Immune	COVID-19 research (AR;LOF),Inherited bleeding disorders (AR;LOF),Primary immunodeficiency or monogenic inflammatory bowel disease (AR;LOF),Bleeding and platelet disorders (AR;LOF),Infantile enterocolitis & monogenic inflammatory bowel disease (AR;LOF),Gastrointestinal epithelial barrier disorders (AR;LOF),Familial pulmonary fibrosis (AR;LOF),Pulmonary fibrosis familial (AR;LOF),Ocular and oculo-c…	Hermansky-Pudlak syndrome 4 (AR;LOF)	8.96075e-05	0.000245959	0	7.55693e-05	3.7456e-05	0	0.000114283	3.48281e-05	0.000268951	0.000292352	0	0.000226712	3.7456e-05	0	0.000345984	0.000127586	0.00029882	0.000381793	0	0.000251908	3.7456e-05	0	0.000438616	0.000220337
HPS4	HPS4	protein_coding	LOF	AR	Inherited bleeding disorders	1.182	Blood/Immune	COVID-19 research (AR;LOF),Inherited bleeding disorders (AR;LOF),Primary immunodeficiency or monogenic inflammatory bowel disease (AR;LOF),Bleeding and platelet disorders (AR;LOF),Infantile enterocolitis & monogenic inflammatory bowel disease (AR;LOF),Gastrointestinal epithelial barrier disorders (AR;LOF),Familial pulmonary fibrosis (AR;LOF),Pulmonary fibrosis familial (AR;LOF),Ocular and oculo-c…	Hermansky-Pudlak syndrome 4 (AR;LOF)	8.96075e-05	0.000245959	0	7.55693e-05	3.7456e-05	0	0.000114283	3.48281e-05	0.000268951	0.000292352	0	0.000226712	3.7456e-05	0	0.000345984	0.000127586	0.00029882	0.000381793	0	0.000251908	3.7456e-05	0	0.000438616	0.000220337
HPS4	HPS4	protein_coding	LOF	AR	Primary immunodeficiency or monogenic inflammatory bowel disease	8.75	Blood/Immune	COVID-19 research (AR;LOF),Inherited bleeding disorders (AR;LOF),Primary immunodeficiency or monogenic inflammatory bowel disease (AR;LOF),Bleeding and platelet disorders (AR;LOF),Infantile enterocolitis & monogenic inflammatory bowel disease (AR;LOF),Gastrointestinal epithelial barrier disorders (AR;LOF),Familial pulmonary fibrosis (AR;LOF),Pulmonary fibrosis familial (AR;LOF),Ocular and oculo-c…	Hermansky-Pudlak syndrome 4 (AR;LOF)	8.96075e-05	0.000245959	0	7.55693e-05	3.7456e-05	0	0.000114283	3.48281e-05	0.000268951	0.000292352	0	0.000226712	3.7456e-05	0	0.000345984	0.000127586	0.00029882	0.000381793	0	0.000251908	3.7456e-05	0	0.000438616	0.000220337
HPS4	HPS4	protein_coding	LOF	AR	Bleeding and platelet disorders	4.2	Blood/Immune	COVID-19 research (AR;LOF),Inherited bleeding disorders (AR;LOF),Primary immunodeficiency or monogenic inflammatory bowel disease (AR;LOF),Bleeding and platelet disorders (AR;LOF),Infantile enterocolitis & monogenic inflammatory bowel disease (AR;LOF),Gastrointestinal epithelial barrier disorders (AR;LOF),Familial pulmonary fibrosis (AR;LOF),Pulmonary fibrosis familial (AR;LOF),Ocular and oculo-c…	Hermansky-Pudlak syndrome 4 (AR;LOF)	8.96075e-05	0.000245959	0	7.55693e-05	3.7456e-05	0	0.000114283	3.48281e-05	0.000268951	0.000292352	0	0.000226712	3.7456e-05	0	0.000345984	0.000127586	0.00029882	0.000381793	0	0.000251908	3.7456e-05	0	0.000438616	0.000220337
HPS5	HPS5	protein_coding	LOF	AR	Inherited bleeding disorders	1.182	Blood/Immune	Inherited bleeding disorders (AR;LOF),Bleeding and platelet disorders (AR;LOF),Ocular and oculo-cutaneous albinism (AR;LOF),Albinism or congenital nystagmus (AR;LOF)	Hermansky-Pudlak syndrome 5 (AR;LOF)	0.000149533	0.000495148	0.000191395	0.000201638	3.78808e-05	0	0.000227808	0.000325351	0.000480348	0.00107655	0.00160739	0.000831659	0.000806389	0.000346981	0.000431596	0.00059233	0.000540092	0.00121074	0.00160739	0.00103323	0.00082511	0.000346981	0.000528726	0.000719927
HPS5	HPS5	protein_coding	LOF	AR	Bleeding and platelet disorders	4.2	Blood/Immune	Inherited bleeding disorders (AR;LOF),Bleeding and platelet disorders (AR;LOF),Ocular and oculo-cutaneous albinism (AR;LOF),Albinism or congenital nystagmus (AR;LOF)	Hermansky-Pudlak syndrome 5 (AR;LOF)	0.000149533	0.000495148	0.000191395	0.000201638	3.78808e-05	0	0.000227808	0.000325351	0.000480348	0.00107655	0.00160739	0.000831659	0.000806389	0.000346981	0.000431596	0.00059233	0.000540092	0.00121074	0.00160739	0.00103323	0.00082511	0.000346981	0.000528726	0.000719927
HPS6	HPS6	protein_coding	LOF	AR	COVID-19 research	1.146	Blood/Immune	COVID-19 research (AR;LOF),Inherited bleeding disorders (AR;LOF),Primary immunodeficiency or monogenic inflammatory bowel disease (AR;LOF),Bleeding and platelet disorders (AR;LOF),Infantile enterocolitis & monogenic inflammatory bowel disease (AR;LOF),Gastrointestinal epithelial barrier disorders (AR;LOF),Albinism or congenital nystagmus (AR;LOF)	Hermansky-Pudlak syndrome 6 (AR;LOF)	2.98721e-05	2.52296e-05	0	8.46024e-05	0.00011327	0	0.000155471	4.89922e-05	0.000238952	0.000121366	0.000267918	0.000185358	0.000137778	0	0.000453793	9.65455e-05	0.000431204	0.000262002	0.000308714	0.000667289	0.000158706	0.000346741	0.000566364	0.000345769
HPS6	HPS6	protein_coding	LOF	AR	Inherited bleeding disorders	1.182	Blood/Immune	COVID-19 research (AR;LOF),Inherited bleeding disorders (AR;LOF),Primary immunodeficiency or monogenic inflammatory bowel disease (AR;LOF),Bleeding and platelet disorders (AR;LOF),Infantile enterocolitis & monogenic inflammatory bowel disease (AR;LOF),Gastrointestinal epithelial barrier disorders (AR;LOF),Albinism or congenital nystagmus (AR;LOF)	Hermansky-Pudlak syndrome 6 (AR;LOF)	2.98721e-05	2.52296e-05	0	8.46024e-05	0.00011327	0	0.000155471	4.89922e-05	0.000238952	0.000121366	0.000267918	0.000185358	0.000137778	0	0.000453793	9.65455e-05	0.000431204	0.000262002	0.000308714	0.000667289	0.000158706	0.000346741	0.000566364	0.000345769
HPS6	HPS6	protein_coding	LOF	AR	Primary immunodeficiency or monogenic inflammatory bowel disease	8.75	Blood/Immune	COVID-19 research (AR;LOF),Inherited bleeding disorders (AR;LOF),Primary immunodeficiency or monogenic inflammatory bowel disease (AR;LOF),Bleeding and platelet disorders (AR;LOF),Infantile enterocolitis & monogenic inflammatory bowel disease (AR;LOF),Gastrointestinal epithelial barrier disorders (AR;LOF),Albinism or congenital nystagmus (AR;LOF)	Hermansky-Pudlak syndrome 6 (AR;LOF)	2.98721e-05	2.52296e-05	0	8.46024e-05	0.00011327	0	0.000155471	4.89922e-05	0.000238952	0.000121366	0.000267918	0.000185358	0.000137778	0	0.000453793	9.65455e-05	0.000431204	0.000262002	0.000308714	0.000667289	0.000158706	0.000346741	0.000566364	0.000345769
HPS6	HPS6	protein_coding	LOF	AR	Bleeding and platelet disorders	4.2	Blood/Immune	COVID-19 research (AR;LOF),Inherited bleeding disorders (AR;LOF),Primary immunodeficiency or monogenic inflammatory bowel disease (AR;LOF),Bleeding and platelet disorders (AR;LOF),Infantile enterocolitis & monogenic inflammatory bowel disease (AR;LOF),Gastrointestinal epithelial barrier disorders (AR;LOF),Albinism or congenital nystagmus (AR;LOF)	Hermansky-Pudlak syndrome 6 (AR;LOF)	2.98721e-05	2.52296e-05	0	8.46024e-05	0.00011327	0	0.000155471	4.89922e-05	0.000238952	0.000121366	0.000267918	0.000185358	0.000137778	0	0.000453793	9.65455e-05	0.000431204	0.000262002	0.000308714	0.000667289	0.000158706	0.000346741	0.000566364	0.000345769
HTRA2	HTRA2	protein_coding	LOF	AR	COVID-19 research	1.146	Blood/Immune	COVID-19 research (AR;LOF),Primary immunodeficiency or monogenic inflammatory bowel disease (AR;LOF),Undiagnosed metabolic disorders (AR;LOF),Possible mitochondrial disorder - nuclear genes (AR;LOF),Bilateral congenital or childhood onset cataracts (AR;LOF),Early onset dystonia (AR;LOF),Early onset or syndromic epilepsy (AR;LOF),Likely inborn error of metabolism (AR;LOF)	3-methylglutaconic aciduria, type VIII (AR;LOF)	5.97621e-05	2.25215e-05	0	2.51889e-05	1.8721e-05	0	1.16908e-05	0	0.000180966	0.000113196	7.65228e-05	7.61856e-05	0.000313929	0.000175932	7.94057e-05	9.32922e-05	0.000210838	0.000113196	7.65228e-05	7.61856e-05	0.000332649	0.000175932	0.000117208	0.000128074
HTRA2	HTRA2	protein_coding	LOF	AR	Primary immunodeficiency or monogenic inflammatory bowel disease	8.75	Blood/Immune	COVID-19 research (AR;LOF),Primary immunodeficiency or monogenic inflammatory bowel disease (AR;LOF),Undiagnosed metabolic disorders (AR;LOF),Possible mitochondrial disorder - nuclear genes (AR;LOF),Bilateral congenital or childhood onset cataracts (AR;LOF),Early onset dystonia (AR;LOF),Early onset or syndromic epilepsy (AR;LOF),Likely inborn error of metabolism (AR;LOF)	3-methylglutaconic aciduria, type VIII (AR;LOF)	5.97621e-05	2.25215e-05	0	2.51889e-05	1.8721e-05	0	1.16908e-05	0	0.000180966	0.000113196	7.65228e-05	7.61856e-05	0.000313929	0.000175932	7.94057e-05	9.32922e-05	0.000210838	0.000113196	7.65228e-05	7.61856e-05	0.000332649	0.000175932	0.000117208	0.000128074
ICOS	ICOS	protein_coding	LOF	AR	COVID-19 research	1.146	Blood/Immune	COVID-19 research (AR;LOF),Primary immunodeficiency or monogenic inflammatory bowel disease (AR;LOF),Infantile enterocolitis & monogenic inflammatory bowel disease (AR;LOF),Gastrointestinal epithelial barrier disorders (AR;LOF),Intestinal failure or congenital diarrhoea (AR;LOF)	Immunodeficiency, common variable, 1 (AR;LOF)	0	4.47608e-05	0	0	0	0	3.94388e-05	1.16079e-05	0	6.71261e-05	0	0	0	0.000173551	5.83582e-05	6.95924e-05	0	8.95859e-05	0	0	0	0.000173551	6.55662e-05	6.95924e-05
ICOS	ICOS	protein_coding	LOF	AR	Primary immunodeficiency or monogenic inflammatory bowel disease	8.75	Blood/Immune	COVID-19 research (AR;LOF),Primary immunodeficiency or monogenic inflammatory bowel disease (AR;LOF),Infantile enterocolitis & monogenic inflammatory bowel disease (AR;LOF),Gastrointestinal epithelial barrier disorders (AR;LOF),Intestinal failure or congenital diarrhoea (AR;LOF)	Immunodeficiency, common variable, 1 (AR;LOF)	0	4.47608e-05	0	0	0	0	3.94388e-05	1.16079e-05	0	6.71261e-05	0	0	0	0.000173551	5.83582e-05	6.95924e-05	0	8.95859e-05	0	0	0	0.000173551	6.55662e-05	6.95924e-05
IL10	IL10	protein_coding	LOF	AR	COVID-19 research	1.146	Blood/Immune	COVID-19 research (AR;LOF),Primary immunodeficiency or monogenic inflammatory bowel disease (AR;LOF),Gastrointestinal epithelial barrier disorders (AR;LOF)	.	0	0	0	0	0	0	0	0	0	0	3.82614e-05	0	3.74434e-05	0	1.43899e-05	1.15931e-05	0	0	7.65228e-05	0	3.74434e-05	0	2.06965e-05	3.47799e-05
IL10	IL10	protein_coding	LOF	AR	Primary immunodeficiency or monogenic inflammatory bowel disease	8.75	Blood/Immune	COVID-19 research (AR;LOF),Primary immunodeficiency or monogenic inflammatory bowel disease (AR;LOF),Gastrointestinal epithelial barrier disorders (AR;LOF)	.	0	0	0	0	0	0	0	0	0	0	3.82614e-05	0	3.74434e-05	0	1.43899e-05	1.15931e-05	0	0	7.65228e-05	0	3.74434e-05	0	2.06965e-05	3.47799e-05
IL10RA	IL10RA	protein_coding	LOF	AR	COVID-19 research	1.146	Blood/Immune	COVID-19 research (AR;LOF),Primary immunodeficiency or monogenic inflammatory bowel disease (AR;LOF),Infantile enterocolitis & monogenic inflammatory bowel disease (AR;LOF),Gastrointestinal epithelial barrier disorders (AR;LOF)	Inflammatory bowel disease 28, early onset, autosomal recessive (AR;LOF)	0	2.23604e-05	0	0.000277079	5.61966e-05	0	2.7934e-05	2.31873e-05	0	4.47197e-05	0	0.000453402	9.36463e-05	0	5.94102e-05	4.63736e-05	0	4.47197e-05	0	0.000528969	9.36463e-05	0	0.000200603	0.00010434
IL10RA	IL10RA	protein_coding	LOF	AR	Primary immunodeficiency or monogenic inflammatory bowel disease	8.75	Blood/Immune	COVID-19 research (AR;LOF),Primary immunodeficiency or monogenic inflammatory bowel disease (AR;LOF),Infantile enterocolitis & monogenic inflammatory bowel disease (AR;LOF),Gastrointestinal epithelial barrier disorders (AR;LOF)	Inflammatory bowel disease 28, early onset, autosomal recessive (AR;LOF)	0	2.23604e-05	0	0.000277079	5.61966e-05	0	2.7934e-05	2.31873e-05	0	4.47197e-05	0	0.000453402	9.36463e-05	0	5.94102e-05	4.63736e-05	0	4.47197e-05	0	0.000528969	9.36463e-05	0	0.000200603	0.00010434
IL10RB	IL10RB	protein_coding	LOF	AR	COVID-19 research	1.146	Blood/Immune	COVID-19 research (AR;LOF),Primary immunodeficiency or monogenic inflammatory bowel disease (AR;LOF),Infantile enterocolitis & monogenic inflammatory bowel disease (AR;LOF),Gastrointestinal epithelial barrier disorders (AR;LOF)	Inflammatory bowel disease 25, early onset, autosomal recessive (AR;LOF)	0	0	0	0	7.49288e-05	0	3.59754e-05	0	5.97496e-05	2.23604e-05	0	5.03918e-05	9.36498e-05	0	9.63275e-05	0.000150717	8.96289e-05	4.47197e-05	0	7.55909e-05	0.00011822	0	0.000129729	0.000150717
IL10RB	IL10RB	protein_coding	LOF	AR	Primary immunodeficiency or monogenic inflammatory bowel disease	8.75	Blood/Immune	COVID-19 research (AR;LOF),Primary immunodeficiency or monogenic inflammatory bowel disease (AR;LOF),Infantile enterocolitis & monogenic inflammatory bowel disease (AR;LOF),Gastrointestinal epithelial barrier disorders (AR;LOF)	Inflammatory bowel disease 25, early onset, autosomal recessive (AR;LOF)	0	0	0	0	7.49288e-05	0	3.59754e-05	0	5.97496e-05	2.23604e-05	0	5.03918e-05	9.36498e-05	0	9.63275e-05	0.000150717	8.96289e-05	4.47197e-05	0	7.55909e-05	0.00011822	0	0.000129729	0.000150717
IL1RN	IL1RN	protein_coding	LOF	AR	COVID-19 research	1.146	Blood/Immune	COVID-19 research (AR;LOF),Primary immunodeficiency or monogenic inflammatory bowel disease (AR;LOF),Periodic fever syndromes (AR;LOF),Skeletal dysplasia (AR;LOF),Rare genetic inflammatory skin disorders (AR;LOF)	Chronic recurrent multifocal osteomyelitis 2, with periostitis and pustulosis (AR;LOF), Interleukin 1 receptor antagonist deficiency (AR;LOF)	0	0	3.8279e-05	0	0	0	2.70179e-05	0	0	2.23594e-05	3.8279e-05	2.51902e-05	0	0	5.13916e-05	1.16393e-05	0	6.70881e-05	3.8279e-05	2.51902e-05	1.87357e-05	0	7.38848e-05	6.96049e-05
IL1RN	IL1RN	protein_coding	LOF	AR	Primary immunodeficiency or monogenic inflammatory bowel disease	8.75	Blood/Immune	COVID-19 research (AR;LOF),Primary immunodeficiency or monogenic inflammatory bowel disease (AR;LOF),Periodic fever syndromes (AR;LOF),Skeletal dysplasia (AR;LOF),Rare genetic inflammatory skin disorders (AR;LOF)	Chronic recurrent multifocal osteomyelitis 2, with periostitis and pustulosis (AR;LOF), Interleukin 1 receptor antagonist deficiency (AR;LOF)	0	0	3.8279e-05	0	0	0	2.70179e-05	0	0	2.23594e-05	3.8279e-05	2.51902e-05	0	0	5.13916e-05	1.16393e-05	0	6.70881e-05	3.8279e-05	2.51902e-05	1.87357e-05	0	7.38848e-05	6.96049e-05
IL2RA	IL2RA	protein_coding	LOF	AR	COVID-19 research	1.146	Blood/Immune	COVID-19 research (AR;LOF),Primary immunodeficiency or monogenic inflammatory bowel disease (AR;LOF),Infantile enterocolitis & monogenic inflammatory bowel disease (AR;LOF),Gastrointestinal epithelial barrier disorders (AR;LOF),Neonatal diabetes (AR;LOF)	Immunodeficiency 41 with lymphoproliferation and autoimmunity (AR;LOF)	0	0	0	0	0	0	2.69798e-06	0	0	2.23684e-05	0	7.55693e-05	1.87203e-05	0	2.69821e-05	4.63846e-05	2.98846e-05	6.70871e-05	0	0.000277091	1.87203e-05	0	4.67677e-05	6.95738e-05
IL2RA	IL2RA	protein_coding	LOF	AR	Primary immunodeficiency or monogenic inflammatory bowel disease	8.75	Blood/Immune	COVID-19 research (AR;LOF),Primary immunodeficiency or monogenic inflammatory bowel disease (AR;LOF),Infantile enterocolitis & monogenic inflammatory bowel disease (AR;LOF),Gastrointestinal epithelial barrier disorders (AR;LOF),Neonatal diabetes (AR;LOF)	Immunodeficiency 41 with lymphoproliferation and autoimmunity (AR;LOF)	0	0	0	0	0	0	2.69798e-06	0	0	2.23684e-05	0	7.55693e-05	1.87203e-05	0	2.69821e-05	4.63846e-05	2.98846e-05	6.70871e-05	0	0.000277091	1.87203e-05	0	4.67677e-05	6.95738e-05
IL36RN	IL36RN	protein_coding	LOF	AR	COVID-19 research	1.146	Blood/Immune	COVID-19 research (AR;LOF),Primary immunodeficiency or monogenic inflammatory bowel disease (AR;LOF),Periodic fever syndromes (AR;LOF),Autoinflammatory disorders (AR;LOF),Rare genetic inflammatory skin disorders (AR;LOF),Generalised pustular psoriasis (Both;LOF)	Psoriasis 14, pustular (AR;LOF)	0	0	0	0	0	0	1.7986e-06	8.11726e-05	2.98829e-05	0.00131921	3.82614e-05	0.000604534	0	0.000693722	0.000267093	0.000788387	0.000537658	0.00214651	0.000191307	0.0101322	0.00654622	0.00156057	0.00429407	0.00151887
IL36RN	IL36RN	protein_coding	LOF	AR	Primary immunodeficiency or monogenic inflammatory bowel disease	8.75	Blood/Immune	COVID-19 research (AR;LOF),Primary immunodeficiency or monogenic inflammatory bowel disease (AR;LOF),Periodic fever syndromes (AR;LOF),Autoinflammatory disorders (AR;LOF),Rare genetic inflammatory skin disorders (AR;LOF),Generalised pustular psoriasis (Both;LOF)	Psoriasis 14, pustular (AR;LOF)	0	0	0	0	0	0	1.7986e-06	8.11726e-05	2.98829e-05	0.00131921	3.82614e-05	0.000604534	0	0.000693722	0.000267093	0.000788387	0.000537658	0.00214651	0.000191307	0.0101322	0.00654622	0.00156057	0.00429407	0.00151887
ISG15	ISG15	protein_coding	LOF	AR	COVID-19 research	1.146	Blood/Immune	COVID-19 research (AR;LOF),Primary immunodeficiency or monogenic inflammatory bowel disease (AR;LOF),Structural basal ganglia disorders (AR;LOF)	Immunodeficiency 38 (AR;LOF)	0	0	0	0	0	0	0	0	0	0	0	7.55668e-05	0	0	1.259e-05	2.36933e-05	2.98686e-05	0.000179352	3.82702e-05	0.000151352	7.57972e-05	0.00017337	0.000103488	9.32642e-05
ISG15	ISG15	protein_coding	LOF	AR	Primary immunodeficiency or monogenic inflammatory bowel disease	8.75	Blood/Immune	COVID-19 research (AR;LOF),Primary immunodeficiency or monogenic inflammatory bowel disease (AR;LOF),Structural basal ganglia disorders (AR;LOF)	Immunodeficiency 38 (AR;LOF)	0	0	0	0	0	0	0	0	0	0	0	7.55668e-05	0	0	1.259e-05	2.36933e-05	2.98686e-05	0.000179352	3.82702e-05	0.000151352	7.57972e-05	0.00017337	0.000103488	9.32642e-05
ITK	ITK	protein_coding	LOF	AR	COVID-19 research	1.146	Blood/Immune	COVID-19 research (AR;LOF),Primary immunodeficiency or monogenic inflammatory bowel disease (AR;LOF),Haematological malignancies for rare disease (AR;LOF),Haematological malignancies cancer susceptibility (AR;LOF)	Lymphoproliferative syndrome 1 (AR;LOF)	0	2.23604e-05	3.82702e-05	0	1.8721e-05	0	2.15932e-05	1.15942e-05	2.99958e-05	8.94404e-05	0.000229606	7.55807e-05	5.61601e-05	0	8.82361e-05	9.2759e-05	9.13191e-05	8.94404e-05	0.000267935	0.000100773	0.000224695	0	0.000120632	0.000233482
ITK	ITK	protein_coding	LOF	AR	Primary immunodeficiency or monogenic inflammatory bowel disease	8.75	Blood/Immune	COVID-19 research (AR;LOF),Primary immunodeficiency or monogenic inflammatory bowel disease (AR;LOF),Haematological malignancies for rare disease (AR;LOF),Haematological malignancies cancer susceptibility (AR;LOF)	Lymphoproliferative syndrome 1 (AR;LOF)	0	2.23604e-05	3.82702e-05	0	1.8721e-05	0	2.15932e-05	1.15942e-05	2.99958e-05	8.94404e-05	0.000229606	7.55807e-05	5.61601e-05	0	8.82361e-05	9.2759e-05	9.13191e-05	8.94404e-05	0.000267935	0.000100773	0.000224695	0	0.000120632	0.000233482
JAGN1	JAGN1	protein_coding	LOF	AR	COVID-19 research	1.146	Blood/Immune	COVID-19 research (AR;LOF),Primary immunodeficiency or monogenic inflammatory bowel disease (AR;LOF),Cytopenia - NOT Fanconi anaemia (AR;LOF),DDG2P (AR;LOF)	Neutropenia, severe congenital, 6, autosomal recessive (AR;LOF)	0	0	0	0	0	0	0	0	0	0	0	0	1.9065e-05	0	1.08253e-05	2.31863e-05	0.000298745	0.000319154	0.000504547	2.51902e-05	1.9065e-05	0.000347829	5.97556e-05	0.000127594
JAGN1	JAGN1	protein_coding	LOF	AR	Primary immunodeficiency or monogenic inflammatory bowel disease	8.75	Blood/Immune	COVID-19 research (AR;LOF),Primary immunodeficiency or monogenic inflammatory bowel disease (AR;LOF),Cytopenia - NOT Fanconi anaemia (AR;LOF),DDG2P (AR;LOF)	Neutropenia, severe congenital, 6, autosomal recessive (AR;LOF)	0	0	0	0	0	0	0	0	0	0	0	0	1.9065e-05	0	1.08253e-05	2.31863e-05	0.000298745	0.000319154	0.000504547	2.51902e-05	1.9065e-05	0.000347829	5.97556e-05	0.000127594
JAGN1	JAGN1	protein_coding	LOF	AR	Cytopenia - NOT Fanconi anaemia	4.28	Blood/Immune	COVID-19 research (AR;LOF),Primary immunodeficiency or monogenic inflammatory bowel disease (AR;LOF),Cytopenia - NOT Fanconi anaemia (AR;LOF),DDG2P (AR;LOF)	Neutropenia, severe congenital, 6, autosomal recessive (AR;LOF)	0	0	0	0	0	0	0	0	0	0	0	0	1.9065e-05	0	1.08253e-05	2.31863e-05	0.000298745	0.000319154	0.000504547	2.51902e-05	1.9065e-05	0.000347829	5.97556e-05	0.000127594
KDSR	KDSR	protein_coding	LOF	AR	Inherited bleeding disorders	1.182	Blood/Immune	Inherited bleeding disorders (AR;LOF),Bleeding and platelet disorders (AR;LOF),Palmoplantar keratoderma and erythrokeratodermas (AR;LOF),Ichthyosis and erythrokeratoderma (AR;LOF),Palmoplantar keratodermas (AR;LOF)	Erythrokeratodermia variabilis et progressiva 4 (AR;LOF)	9.00291e-05	0	0	2.52398e-05	0	0	8.18392e-06	1.1629e-05	0.000269434	0.000111828	0	0.000201664	3.74518e-05	0	0.000326506	0.000210162	0.000448726	0.000335447	0	0.000579627	0.00033705	0	0.000459225	0.000326933
KDSR	KDSR	protein_coding	LOF	AR	Bleeding and platelet disorders	4.2	Blood/Immune	Inherited bleeding disorders (AR;LOF),Bleeding and platelet disorders (AR;LOF),Palmoplantar keratoderma and erythrokeratodermas (AR;LOF),Ichthyosis and erythrokeratoderma (AR;LOF),Palmoplantar keratodermas (AR;LOF)	Erythrokeratodermia variabilis et progressiva 4 (AR;LOF)	9.00291e-05	0	0	2.52398e-05	0	0	8.18392e-06	1.1629e-05	0.000269434	0.000111828	0	0.000201664	3.74518e-05	0	0.000326506	0.000210162	0.000448726	0.000335447	0	0.000579627	0.00033705	0	0.000459225	0.000326933
KLKB1	KLKB1	protein_coding	LOF	AR	Inherited bleeding disorders	1.182	Blood/Immune	Inherited bleeding disorders (AR;LOF),Bleeding and platelet disorders (AR;LOF)	Fletcher factor (prekallikrein) deficiency (AR;LOF)	5.97461e-05	4.47187e-05	0	0	0	0	0.00032394	1.15934e-05	0.000985908	0.000738961	0.000229586	0.000857245	7.51845e-05	0	0.00126236	0.00111679	0.00192	0.00102965	0.000267853	0.00103437	0.000168796	0.00173661	0.00168506	0.00129338
KLKB1	KLKB1	protein_coding	LOF	AR	Bleeding and platelet disorders	4.2	Blood/Immune	Inherited bleeding disorders (AR;LOF),Bleeding and platelet disorders (AR;LOF)	Fletcher factor (prekallikrein) deficiency (AR;LOF)	5.97461e-05	4.47187e-05	0	0	0	0	0.00032394	1.15934e-05	0.000985908	0.000738961	0.000229586	0.000857245	7.51845e-05	0	0.00126236	0.00111679	0.00192	0.00102965	0.000267853	0.00103437	0.000168796	0.00173661	0.00168506	0.00129338
KNG1	KNG1	protein_coding	LOF	AR	Inherited bleeding disorders	1.182	Blood/Immune	Inherited bleeding disorders (AR;LOF),Bleeding and platelet disorders (AR;LOF)	Angioedema, hereditary, 6 (AD;LOF)	0.0001495	2.23664e-05	0	0	0	0.00017343	2.16163e-05	3.48041e-05	0.000359305	0.000292103	0	0.000176371	1.87512e-05	0.000346981	9.57485e-05	0.000127618	0.0010171	0.000560481	3.82643e-05	0.0047862	7.49176e-05	0.00173394	0.000525162	0.00080026
KNG1	KNG1	protein_coding	LOF	AR	Bleeding and platelet disorders	4.2	Blood/Immune	Inherited bleeding disorders (AR;LOF),Bleeding and platelet disorders (AR;LOF)	Angioedema, hereditary, 6 (AD;LOF)	0.0001495	2.23664e-05	0	0	0	0.00017343	2.16163e-05	3.48041e-05	0.000359305	0.000292103	0	0.000176371	1.87512e-05	0.000346981	9.57485e-05	0.000127618	0.0010171	0.000560481	3.82643e-05	0.0047862	7.49176e-05	0.00173394	0.000525162	0.00080026
LARS2	LARS2	protein_coding	LOF	AR	Rare anaemia	3.13	Blood/Immune	Rare anaemia (AR;LOF),Fetal hydrops (AR;LOF),Fetal anomalies (AR;LOF),DDG2P (AR;LOF),Monogenic hearing loss (AR;LOF),Primary ovarian insufficiency (AR;LOF),Undiagnosed metabolic disorders (AR;LOF),Possible mitochondrial disorder - nuclear genes (AR;LOF),Mitochondrial disorders (AR;LOF),Ataxia and cerebellar anomalies - narrow panel (AR;LOF),Adult onset leukodystrophy (AR;LOF),Likely inborn error …	Hydrops, lactic acidosis, and sideroblastic anemia (AR;LOF), Perrault syndrome 4 (AR;LOF)	0.00011948	0.000470791	0	0.000302803	1.87245e-05	0.00017343	0.000532478	0.000672488	0.000867788	0.00130659	0.000153748	0.00176855	0.00132926	0.000867092	0.00118754	0.00192996	0.00191632	0.00177935	0.00283244	0.00229932	0.00155391	0.00208207	0.001602	0.0025029
LIG4	LIG4	protein_coding	LOF	AR	COVID-19 research	1.146	Blood/Immune	COVID-19 research (AR;LOF),Primary immunodeficiency or monogenic inflammatory bowel disease (AR;LOF),IUGR and IGF abnormalities (AR;LOF),Fetal anomalies (AR;LOF),DDG2P (AR;LOF),Infantile enterocolitis & monogenic inflammatory bowel disease (AR;LOF),Haematological malignancies for rare disease (AR;LOF),Haematological malignancies cancer susceptibility (AR;LOF),Severe microcephaly (AR;LOF),Intellec…	LIG4 syndrome (AR;LOF)	0.00122473	0.000536719	0	0.000403114	9.42333e-05	0.00017337	0.000592649	0.000173902	0.00149355	0.000939214	0	0.000781034	0.000131771	0.000520412	0.000833674	0.000603273	0.00185226	0.00192347	0.000114805	0.00136051	0.000794073	0.00156063	0.00136432	0.000987361
LIG4	LIG4	protein_coding	LOF	AR	Primary immunodeficiency or monogenic inflammatory bowel disease	8.75	Blood/Immune	COVID-19 research (AR;LOF),Primary immunodeficiency or monogenic inflammatory bowel disease (AR;LOF),IUGR and IGF abnormalities (AR;LOF),Fetal anomalies (AR;LOF),DDG2P (AR;LOF),Infantile enterocolitis & monogenic inflammatory bowel disease (AR;LOF),Haematological malignancies for rare disease (AR;LOF),Haematological malignancies cancer susceptibility (AR;LOF),Severe microcephaly (AR;LOF),Intellec…	LIG4 syndrome (AR;LOF)	0.00122473	0.000536719	0	0.000403114	9.42333e-05	0.00017337	0.000592649	0.000173902	0.00149355	0.000939214	0	0.000781034	0.000131771	0.000520412	0.000833674	0.000603273	0.00185226	0.00192347	0.000114805	0.00136051	0.000794073	0.00156063	0.00136432	0.000987361
LMAN1	LMAN1	protein_coding	LOF	AR	Combined factor V and VIII deficiency	1.1	Blood/Immune	Combined factor V and VIII deficiency (AR;LOF),Inherited bleeding disorders (AR;LOF),Bleeding and platelet disorders (AR;LOF)	Combined factor V and VIII deficiency (AR;LOF)	2.98739e-05	2.23594e-05	0	0	0	0.00017337	1.93113e-05	0.00012753	0.000360249	0.000358094	0.000385519	0.000507177	0.000302525	0.000694327	0.000226462	0.000291535	0.000689401	0.000584879	0.00050033	0.000608227	0.00045248	0.000867697	0.000525188	0.000536906
LMAN1	LMAN1	protein_coding	LOF	AR	Inherited bleeding disorders	1.182	Blood/Immune	Combined factor V and VIII deficiency (AR;LOF),Inherited bleeding disorders (AR;LOF),Bleeding and platelet disorders (AR;LOF)	Combined factor V and VIII deficiency (AR;LOF)	2.98739e-05	2.23594e-05	0	0	0	0.00017337	1.93113e-05	0.00012753	0.000360249	0.000358094	0.000385519	0.000507177	0.000302525	0.000694327	0.000226462	0.000291535	0.000689401	0.000584879	0.00050033	0.000608227	0.00045248	0.000867697	0.000525188	0.000536906
LMAN1	LMAN1	protein_coding	LOF	AR	Bleeding and platelet disorders	4.2	Blood/Immune	Combined factor V and VIII deficiency (AR;LOF),Inherited bleeding disorders (AR;LOF),Bleeding and platelet disorders (AR;LOF)	Combined factor V and VIII deficiency (AR;LOF)	2.98739e-05	2.23594e-05	0	0	0	0.00017337	1.93113e-05	0.00012753	0.000360249	0.000358094	0.000385519	0.000507177	0.000302525	0.000694327	0.000226462	0.000291535	0.000689401	0.000584879	0.00050033	0.000608227	0.00045248	0.000867697	0.000525188	0.000536906
LPIN2	LPIN2	protein_coding	LOF	AR	COVID-19 research	1.146	Blood/Immune	COVID-19 research (AR;LOF),Primary immunodeficiency or monogenic inflammatory bowel disease (AR;LOF),Cytopenias and congenital anaemias (AR;LOF),Rare anaemia (AR;LOF),Periodic fever syndromes (AR;LOF),Skeletal dysplasia (AR;LOF),Autoinflammatory disorders (AR;LOF)	.	5.97479e-05	0	3.82614e-05	7.55845e-05	0	0	0.000110903	0.000116564	0.000209737	4.47187e-05	3.82614e-05	0.000100851	3.74399e-05	0	0.000194773	0.000268001	0.000209737	6.70781e-05	3.82614e-05	0.000100851	3.74399e-05	0.00017337	0.000200172	0.000302782
LPIN2	LPIN2	protein_coding	LOF	AR	Primary immunodeficiency or monogenic inflammatory bowel disease	8.75	Blood/Immune	COVID-19 research (AR;LOF),Primary immunodeficiency or monogenic inflammatory bowel disease (AR;LOF),Cytopenias and congenital anaemias (AR;LOF),Rare anaemia (AR;LOF),Periodic fever syndromes (AR;LOF),Skeletal dysplasia (AR;LOF),Autoinflammatory disorders (AR;LOF)	.	5.97479e-05	0	3.82614e-05	7.55845e-05	0	0	0.000110903	0.000116564	0.000209737	4.47187e-05	3.82614e-05	0.000100851	3.74399e-05	0	0.000194773	0.000268001	0.000209737	6.70781e-05	3.82614e-05	0.000100851	3.74399e-05	0.00017337	0.000200172	0.000302782
LPIN2	LPIN2	protein_coding	LOF	AR	Cytopenias and congenital anaemias	1.123	Blood/Immune	COVID-19 research (AR;LOF),Primary immunodeficiency or monogenic inflammatory bowel disease (AR;LOF),Cytopenias and congenital anaemias (AR;LOF),Rare anaemia (AR;LOF),Periodic fever syndromes (AR;LOF),Skeletal dysplasia (AR;LOF),Autoinflammatory disorders (AR;LOF)	.	5.97479e-05	0	3.82614e-05	7.55845e-05	0	0	0.000110903	0.000116564	0.000209737	4.47187e-05	3.82614e-05	0.000100851	3.74399e-05	0	0.000194773	0.000268001	0.000209737	6.70781e-05	3.82614e-05	0.000100851	3.74399e-05	0.00017337	0.000200172	0.000302782
LPIN2	LPIN2	protein_coding	LOF	AR	Rare anaemia	3.13	Blood/Immune	COVID-19 research (AR;LOF),Primary immunodeficiency or monogenic inflammatory bowel disease (AR;LOF),Cytopenias and congenital anaemias (AR;LOF),Rare anaemia (AR;LOF),Periodic fever syndromes (AR;LOF),Skeletal dysplasia (AR;LOF),Autoinflammatory disorders (AR;LOF)	.	5.97479e-05	0	3.82614e-05	7.55845e-05	0	0	0.000110903	0.000116564	0.000209737	4.47187e-05	3.82614e-05	0.000100851	3.74399e-05	0	0.000194773	0.000268001	0.000209737	6.70781e-05	3.82614e-05	0.000100851	3.74399e-05	0.00017337	0.000200172	0.000302782
LRBA	LRBA	protein_coding	LOF	AR	COVID-19 research	1.146	Blood/Immune	COVID-19 research (AR;LOF),Primary immunodeficiency or monogenic inflammatory bowel disease (AR;LOF),DDG2P (AR;LOF),Infantile enterocolitis & monogenic inflammatory bowel disease (AR;LOF),Intestinal failure or congenital diarrhoea (AR;LOF),Multi-organ autoimmune diabetes (AR;LOF),Diabetes with additional phenotypes suggestive of a monogenic aetiology (AR;LOF),Neonatal diabetes (AR;LOF),Familial d…	Immunodeficiency, common variable, 8, with autoimmunity (AR;LOF)	6.3607e-05	0.000196695	0	0.000126293	9.39226e-05	0.000173732	0.000133107	0.000209289	0.000498743	0.000672691	7.65638e-05	0.000480917	0.000284078	0.000525367	0.000422457	0.000487936	0.000620949	0.000695346	7.65638e-05	0.000506157	0.000302804	0.000878235	0.00059837	0.00147342
LRBA	LRBA	protein_coding	LOF	AR	Primary immunodeficiency or monogenic inflammatory bowel disease	8.75	Blood/Immune	COVID-19 research (AR;LOF),Primary immunodeficiency or monogenic inflammatory bowel disease (AR;LOF),DDG2P (AR;LOF),Infantile enterocolitis & monogenic inflammatory bowel disease (AR;LOF),Intestinal failure or congenital diarrhoea (AR;LOF),Multi-organ autoimmune diabetes (AR;LOF),Diabetes with additional phenotypes suggestive of a monogenic aetiology (AR;LOF),Neonatal diabetes (AR;LOF),Familial d…	Immunodeficiency, common variable, 8, with autoimmunity (AR;LOF)	6.3607e-05	0.000196695	0	0.000126293	9.39226e-05	0.000173732	0.000133107	0.000209289	0.000498743	0.000672691	7.65638e-05	0.000480917	0.000284078	0.000525367	0.000422457	0.000487936	0.000620949	0.000695346	7.65638e-05	0.000506157	0.000302804	0.000878235	0.00059837	0.00147342
LYST	LYST	protein_coding	LOF	AR	COVID-19 research	1.146	Blood/Immune	COVID-19 research (AR;LOF),Inherited bleeding disorders (AR;LOF),Primary immunodeficiency or monogenic inflammatory bowel disease (AR;LOF),Bleeding and platelet disorders (AR;LOF),Vici Syndrome and other autophagy disorders (AR;LOF),Fetal anomalies (AR;LOF),DDG2P (AR;LOF),Infantile nystagmus (AR;LOF),Parkinson Disease and Complex Parkinsonism (AR;LOF),Adult onset neurodegenerative disorder (AR;LO…	Chediak-Higashi syndrome (AR;LOF)	0.00021325	0.000246554	7.65902e-05	0.000100787	0.000393313	0	0.00014348	6.98832e-05	0.000666197	0.000592486	0.000473107	0.000580084	0.00077771	0.000566811	0.000538406	0.000528087	0.000997865	0.000817383	0.000511386	0.000909303	0.00109607	0.000566811	0.000728849	0.00080814
LYST	LYST	protein_coding	LOF	AR	Inherited bleeding disorders	1.182	Blood/Immune	COVID-19 research (AR;LOF),Inherited bleeding disorders (AR;LOF),Primary immunodeficiency or monogenic inflammatory bowel disease (AR;LOF),Bleeding and platelet disorders (AR;LOF),Vici Syndrome and other autophagy disorders (AR;LOF),Fetal anomalies (AR;LOF),DDG2P (AR;LOF),Infantile nystagmus (AR;LOF),Parkinson Disease and Complex Parkinsonism (AR;LOF),Adult onset neurodegenerative disorder (AR;LO…	Chediak-Higashi syndrome (AR;LOF)	0.00021325	0.000246554	7.65902e-05	0.000100787	0.000393313	0	0.00014348	6.98832e-05	0.000666197	0.000592486	0.000473107	0.000580084	0.00077771	0.000566811	0.000538406	0.000528087	0.000997865	0.000817383	0.000511386	0.000909303	0.00109607	0.000566811	0.000728849	0.00080814
LYST	LYST	protein_coding	LOF	AR	Primary immunodeficiency or monogenic inflammatory bowel disease	8.75	Blood/Immune	COVID-19 research (AR;LOF),Inherited bleeding disorders (AR;LOF),Primary immunodeficiency or monogenic inflammatory bowel disease (AR;LOF),Bleeding and platelet disorders (AR;LOF),Vici Syndrome and other autophagy disorders (AR;LOF),Fetal anomalies (AR;LOF),DDG2P (AR;LOF),Infantile nystagmus (AR;LOF),Parkinson Disease and Complex Parkinsonism (AR;LOF),Adult onset neurodegenerative disorder (AR;LO…	Chediak-Higashi syndrome (AR;LOF)	0.00021325	0.000246554	7.65902e-05	0.000100787	0.000393313	0	0.00014348	6.98832e-05	0.000666197	0.000592486	0.000473107	0.000580084	0.00077771	0.000566811	0.000538406	0.000528087	0.000997865	0.000817383	0.000511386	0.000909303	0.00109607	0.000566811	0.000728849	0.00080814
LYST	LYST	protein_coding	LOF	AR	Bleeding and platelet disorders	4.2	Blood/Immune	COVID-19 research (AR;LOF),Inherited bleeding disorders (AR;LOF),Primary immunodeficiency or monogenic inflammatory bowel disease (AR;LOF),Bleeding and platelet disorders (AR;LOF),Vici Syndrome and other autophagy disorders (AR;LOF),Fetal anomalies (AR;LOF),DDG2P (AR;LOF),Infantile nystagmus (AR;LOF),Parkinson Disease and Complex Parkinsonism (AR;LOF),Adult onset neurodegenerative disorder (AR;LO…	Chediak-Higashi syndrome (AR;LOF)	0.00021325	0.000246554	7.65902e-05	0.000100787	0.000393313	0	0.00014348	6.98832e-05	0.000666197	0.000592486	0.000473107	0.000580084	0.00077771	0.000566811	0.000538406	0.000528087	0.000997865	0.000817383	0.000511386	0.000909303	0.00109607	0.000566811	0.000728849	0.00080814
MAD2L2	MAD2L2	protein_coding	LOF	AR	COVID-19 research	1.146	Blood/Immune	COVID-19 research (AR;LOF),Haematological malignancies for rare disease (AR;LOF),Haematological malignancies cancer susceptibility (AR;LOF)	.	0	0	0	0	0	0	0	0	2.98757e-05	6.91985e-05	3.82702e-05	0	0	0	7.57925e-05	1.19397e-05	2.98757e-05	0.000113956	3.82702e-05	7.55934e-05	0.00018998	0	0.000160639	3.51432e-05
MCFD2	MCFD2	protein_coding	LOF	AR	Combined factor V and VIII deficiency	1.1	Blood/Immune	Combined factor V and VIII deficiency (AR;LOF),Inherited bleeding disorders (AR;LOF),Bleeding and platelet disorders (AR;LOF)	.	0	0	0	0	0	0	0	0	0.000149352	6.70781e-05	0	0	0	0	6.92641e-05	5.79683e-05	0.00017922	6.70781e-05	7.65228e-05	0	1.87231e-05	0	0.000118737	0.000127535
MCFD2	MCFD2	protein_coding	LOF	AR	Inherited bleeding disorders	1.182	Blood/Immune	Combined factor V and VIII deficiency (AR;LOF),Inherited bleeding disorders (AR;LOF),Bleeding and platelet disorders (AR;LOF)	.	0	0	0	0	0	0	0	0	0.000149352	6.70781e-05	0	0	0	0	6.92641e-05	5.79683e-05	0.00017922	6.70781e-05	7.65228e-05	0	1.87231e-05	0	0.000118737	0.000127535
MCFD2	MCFD2	protein_coding	LOF	AR	Bleeding and platelet disorders	4.2	Blood/Immune	Combined factor V and VIII deficiency (AR;LOF),Inherited bleeding disorders (AR;LOF),Bleeding and platelet disorders (AR;LOF)	.	0	0	0	0	0	0	0	0	0.000149352	6.70781e-05	0	0	0	0	6.92641e-05	5.79683e-05	0.00017922	6.70781e-05	7.65228e-05	0	1.87231e-05	0	0.000118737	0.000127535
MMACHC	MMACHC	protein_coding	LOF	AR	Atypical haemolytic uraemic syndrome	3.7	Blood/Immune	Atypical haemolytic uraemic syndrome (AR;LOF),Fetal anomalies (AR;LOF),DDG2P (AR;LOF),Undiagnosed metabolic disorders (AR;LOF),Ataxia and cerebellar anomalies - narrow panel (AR;LOF),Hereditary ataxia (AR;LOF),Hereditary neuropathy (AR;LOF),Early onset or syndromic epilepsy (AR;LOF),Hereditary ataxia with onset in adulthood (AR;LOF),Hereditary neuropathy or pain disorder (AR;LOF),Likely inborn er…	Methylmalonic aciduria and homocystinuria, cblC type (AR;LOF)	0	0.000268312	0	2.51915e-05	1.87203e-05	0	1.79861e-06	0	0	0.000290673	0	0.000251915	1.87203e-05	0	1.43885e-05	3.47815e-05	0	0.000290673	0	0.000251915	1.87203e-05	0	1.43885e-05	3.47815e-05
MOGS	MOGS	protein_coding	LOF	AR	COVID-19 research	1.146	Blood/Immune	COVID-19 research (AR;LOF),Primary immunodeficiency or monogenic inflammatory bowel disease (AR;LOF),Fetal anomalies (AR;LOF),DDG2P (AR;LOF),Congenital disorders of glycosylation (AR;LOF),Undiagnosed metabolic disorders (AR;LOF),Early onset or syndromic epilepsy (AR;LOF),Likely inborn error of metabolism (AR;LOF)	Congenital disorder of glycosylation, type IIb (AR;LOF)	8.96147e-05	2.46087e-05	0	0	0	0	2.78933e-05	0	0.000149352	0.000158807	0	0.00020161	9.44091e-05	0	0.00018915	0.000191226	0.000597977	0.000831719	0.000114843	0.00083322	0.000395039	0.000521564	0.000737	0.000853506
MOGS	MOGS	protein_coding	LOF	AR	Primary immunodeficiency or monogenic inflammatory bowel disease	8.75	Blood/Immune	COVID-19 research (AR;LOF),Primary immunodeficiency or monogenic inflammatory bowel disease (AR;LOF),Fetal anomalies (AR;LOF),DDG2P (AR;LOF),Congenital disorders of glycosylation (AR;LOF),Undiagnosed metabolic disorders (AR;LOF),Early onset or syndromic epilepsy (AR;LOF),Likely inborn error of metabolism (AR;LOF)	Congenital disorder of glycosylation, type IIb (AR;LOF)	8.96147e-05	2.46087e-05	0	0	0	0	2.78933e-05	0	0.000149352	0.000158807	0	0.00020161	9.44091e-05	0	0.00018915	0.000191226	0.000597977	0.000831719	0.000114843	0.00083322	0.000395039	0.000521564	0.000737	0.000853506
MPIG6B	MPIG6B	protein_coding	LOF	AR	Inherited bleeding disorders	1.182	Blood/Immune	Inherited bleeding disorders (AR;LOF),Bleeding and platelet disorders (AR;LOF)	.	5.97729e-05	0	0	2.51889e-05	0	0	3.607e-06	1.15939e-05	0.000180248	4.55513e-05	3.82673e-05	0.00010111	5.91926e-05	0.00017337	0.000111981	3.47877e-05	0.000210318	9.13158e-05	3.82673e-05	0.000630154	5.91926e-05	0.000346741	0.000140786	6.96091e-05
MPIG6B	MPIG6B	protein_coding	LOF	AR	Bleeding and platelet disorders	4.2	Blood/Immune	Inherited bleeding disorders (AR;LOF),Bleeding and platelet disorders (AR;LOF)	.	5.97729e-05	0	0	2.51889e-05	0	0	3.607e-06	1.15939e-05	0.000180248	4.55513e-05	3.82673e-05	0.00010111	5.91926e-05	0.00017337	0.000111981	3.47877e-05	0.000210318	9.13158e-05	3.82673e-05	0.000630154	5.91926e-05	0.000346741	0.000140786	6.96091e-05
MPL	MPL	protein_coding	LOF	AR	Inherited bleeding disorders	1.182	Blood/Immune	Thrombocythaemia (AD;LOF),Inherited bleeding disorders (AR;LOF),Cytopenias and congenital anaemias (AR;LOF),Bleeding and platelet disorders (AR;LOF),Cytopenia - NOT Fanconi anaemia (AR;LOF)	Thrombocythemia 2 (AD;LOF), Amegakaryocytic thrombocytopenia, congenital, 1 (AR;LOF)	0.000453941	0.000581343	0.00788482	0.000579346	0.000227207	0.00520111	0.00143646	0.000208682	0.000692889	0.000766566	0.00796134	0.000760526	0.000268895	0.00573167	0.00180792	0.00192546	0.00475751	0.00153014	0.00796134	0.000836092	0.00108022	0.00590504	0.00240211	0.00226263
MPL	MPL	protein_coding	LOF	AR	Cytopenias and congenital anaemias	1.123	Blood/Immune	Thrombocythaemia (AD;LOF),Inherited bleeding disorders (AR;LOF),Cytopenias and congenital anaemias (AR;LOF),Bleeding and platelet disorders (AR;LOF),Cytopenia - NOT Fanconi anaemia (AR;LOF)	Thrombocythemia 2 (AD;LOF), Amegakaryocytic thrombocytopenia, congenital, 1 (AR;LOF)	0.000453941	0.000581343	0.00788482	0.000579346	0.000227207	0.00520111	0.00143646	0.000208682	0.000692889	0.000766566	0.00796134	0.000760526	0.000268895	0.00573167	0.00180792	0.00192546	0.00475751	0.00153014	0.00796134	0.000836092	0.00108022	0.00590504	0.00240211	0.00226263
MPL	MPL	protein_coding	LOF	AR	Bleeding and platelet disorders	4.2	Blood/Immune	Thrombocythaemia (AD;LOF),Inherited bleeding disorders (AR;LOF),Cytopenias and congenital anaemias (AR;LOF),Bleeding and platelet disorders (AR;LOF),Cytopenia - NOT Fanconi anaemia (AR;LOF)	Thrombocythemia 2 (AD;LOF), Amegakaryocytic thrombocytopenia, congenital, 1 (AR;LOF)	0.000453941	0.000581343	0.00788482	0.000579346	0.000227207	0.00520111	0.00143646	0.000208682	0.000692889	0.000766566	0.00796134	0.000760526	0.000268895	0.00573167	0.00180792	0.00192546	0.00475751	0.00153014	0.00796134	0.000836092	0.00108022	0.00590504	0.00240211	0.00226263
MPL	MPL	protein_coding	LOF	AR	Cytopenia - NOT Fanconi anaemia	4.28	Blood/Immune	Thrombocythaemia (AD;LOF),Inherited bleeding disorders (AR;LOF),Cytopenias and congenital anaemias (AR;LOF),Bleeding and platelet disorders (AR;LOF),Cytopenia - NOT Fanconi anaemia (AR;LOF)	Thrombocythemia 2 (AD;LOF), Amegakaryocytic thrombocytopenia, congenital, 1 (AR;LOF)	0.000453941	0.000581343	0.00788482	0.000579346	0.000227207	0.00520111	0.00143646	0.000208682	0.000692889	0.000766566	0.00796134	0.000760526	0.000268895	0.00573167	0.00180792	0.00192546	0.00475751	0.00153014	0.00796134	0.000836092	0.00108022	0.00590504	0.00240211	0.00226263
MSH6	MSH6	protein_coding	LOF	AR	COVID-19 research	1.146	Blood/Immune	Additional findings health related (AD;LOF),Additional findings health related - adult specific (AD;LOF),Additional findings health related - CNV analysis adult specific (AD;LOF),Genodermatoses with malignancies (AD;LOF),Brain cancer pertinent cancer susceptibility (AD;LOF),Colorectal cancer pertinent cancer susceptibility (AD;LOF),Endometrial cancer pertinent cancer susceptibility (AD;LOF),Ovari…	Lynch syndrome 5 (AD;LOF), {Endometrial cancer, familial} (AD;LOF), Mismatch repair cancer syndrome 3 (AR;LOF)	0.000507902	0.000392124	0.000918652	0.000453633	0.000565909	0.000693541	0.000476118	0.000487372	0.000627458	0.000392124	0.000956914	0.000554428	0.000640823	0.000866912	0.000565335	0.000568761	0.000717066	0.000504021	0.000995175	0.000730777	0.000771862	0.000866912	0.000658109	0.000649956
MTR	MTR	protein_coding	LOF	AR	Cytopenias and congenital anaemias	1.123	Blood/Immune	Cytopenias and congenital anaemias (AR;LOF),Rare anaemia (AR;LOF),DDG2P (AR;LOF),Undiagnosed metabolic disorders (AR;LOF),Likely inborn error of metabolism (AR;LOF),Intellectual disability (AR;LOF)	{Neural tube defects, folate-sensitive, susceptibility to} (AR;LOF), Homocystinuria-megaloblastic anemia, cblG complementation type (AR;LOF)	9.0206e-05	0.000313143	0.000423509	0.000151657	0.00025114	0.000186567	0.000561757	0.000197764	0.000311443	0.000520123	0.000500064	0.000530749	0.000878024	0.00054824	0.000921281	0.000631254	0.00068166	0.00085881	0.000653789	0.000782705	0.00123374	0.000721851	0.00145209	0.000874859
MTR	MTR	protein_coding	LOF	AR	Rare anaemia	3.13	Blood/Immune	Cytopenias and congenital anaemias (AR;LOF),Rare anaemia (AR;LOF),DDG2P (AR;LOF),Undiagnosed metabolic disorders (AR;LOF),Likely inborn error of metabolism (AR;LOF),Intellectual disability (AR;LOF)	{Neural tube defects, folate-sensitive, susceptibility to} (AR;LOF), Homocystinuria-megaloblastic anemia, cblG complementation type (AR;LOF)	9.0206e-05	0.000313143	0.000423509	0.000151657	0.00025114	0.000186567	0.000561757	0.000197764	0.000311443	0.000520123	0.000500064	0.000530749	0.000878024	0.00054824	0.000921281	0.000631254	0.00068166	0.00085881	0.000653789	0.000782705	0.00123374	0.000721851	0.00145209	0.000874859
MTRR	MTRR	protein_coding	LOF	AR	Cytopenias and congenital anaemias	1.123	Blood/Immune	Cytopenias and congenital anaemias (AR;LOF),Rare anaemia (AR;LOF),DDG2P (AR;LOF),Undiagnosed metabolic disorders (AR;LOF),Likely inborn error of metabolism (AR;LOF)	{Neural tube defects, folate-sensitive, susceptibility to} (AR;LOF), Homocystinuria-megaloblastic anemia, cbl E type (AR;LOF)	0.000119578	0.00026835	3.82643e-05	2.51927e-05	1.87196e-05	0	0.000332863	4.64307e-05	0.00032919	0.00029071	0.000114787	5.04261e-05	0.000224669	0.000866912	0.000611697	0.000139177	0.000359067	0.00029071	0.000114787	7.78625e-05	0.000224669	0.000866912	0.000671963	0.000637704
MTRR	MTRR	protein_coding	LOF	AR	Rare anaemia	3.13	Blood/Immune	Cytopenias and congenital anaemias (AR;LOF),Rare anaemia (AR;LOF),DDG2P (AR;LOF),Undiagnosed metabolic disorders (AR;LOF),Likely inborn error of metabolism (AR;LOF)	{Neural tube defects, folate-sensitive, susceptibility to} (AR;LOF), Homocystinuria-megaloblastic anemia, cbl E type (AR;LOF)	0.000119578	0.00026835	3.82643e-05	2.51927e-05	1.87196e-05	0	0.000332863	4.64307e-05	0.00032919	0.00029071	0.000114787	5.04261e-05	0.000224669	0.000866912	0.000611697	0.000139177	0.000359067	0.00029071	0.000114787	7.78625e-05	0.000224669	0.000866912	0.000671963	0.000637704
MVK	MVK	protein_coding	LOF	AR	COVID-19 research	1.146	Blood/Immune	Familial disseminated superficial actinic porokeratosis (AD;LOF),COVID-19 research (AR;LOF),Primary immunodeficiency or monogenic inflammatory bowel disease (AR;LOF),Infantile enterocolitis & monogenic inflammatory bowel disease (AR;LOF),Gastrointestinal epithelial barrier disorders (AR;LOF),Neonatal cholestasis (AR;LOF),Cholestasis (AR;LOF),Periodic fever syndromes (AR;LOF),Autoinflammatory diso…	Porokeratosis 3, multiple types (AD;LOF), Hyper-IgD syndrome (AR;LOF), Mevalonic aciduria (AR;LOF)	0.00101557	0.00160988	0.000344356	0.000201534	0.00128196	0.0024366	0.00308028	0.00125209	0.00128442	0.00183348	0.000344356	0.000503825	0.00236831	0.00261003	0.00336909	0.00147265	0.00167281	0.00201235	0.000344356	0.000629904	0.00240611	0.00261003	0.00348425	0.00171629
MVK	MVK	protein_coding	LOF	AR	Primary immunodeficiency or monogenic inflammatory bowel disease	8.75	Blood/Immune	Familial disseminated superficial actinic porokeratosis (AD;LOF),COVID-19 research (AR;LOF),Primary immunodeficiency or monogenic inflammatory bowel disease (AR;LOF),Infantile enterocolitis & monogenic inflammatory bowel disease (AR;LOF),Gastrointestinal epithelial barrier disorders (AR;LOF),Neonatal cholestasis (AR;LOF),Cholestasis (AR;LOF),Periodic fever syndromes (AR;LOF),Autoinflammatory diso…	Porokeratosis 3, multiple types (AD;LOF), Hyper-IgD syndrome (AR;LOF), Mevalonic aciduria (AR;LOF)	0.00101557	0.00160988	0.000344356	0.000201534	0.00128196	0.0024366	0.00308028	0.00125209	0.00128442	0.00183348	0.000344356	0.000503825	0.00236831	0.00261003	0.00336909	0.00147265	0.00167281	0.00201235	0.000344356	0.000629904	0.00240611	0.00261003	0.00348425	0.00171629
MYO5B	MYO5B	protein_coding	LOF	AR	COVID-19 research	1.146	Blood/Immune	COVID-19 research (AR;LOF),Primary immunodeficiency or monogenic inflammatory bowel disease (AR;LOF),DDG2P (AR;LOF),Gastrointestinal epithelial barrier disorders (AR;LOF),Cholestasis (AR;LOF),Intestinal failure or congenital diarrhoea (AR;LOF)	Cholestasis, progressive familial intrahepatic, 10 (AR;LOF), Diarrhea 2, with microvillus atrophy, with or without cholestasis (AR;LOF)	8.96182e-05	9.13223e-05	0	0.000101271	5.76066e-05	0.000347162	7.0391e-05	4.64909e-05	0.00044859	0.000294816	0.000306652	0.000378389	0.000454685	0.00104449	0.000482595	0.00047644	0.000836912	0.000363534	0.000497959	0.00113418	0.000756771	0.00123155	0.000678827	0.000824963
MYO5B	MYO5B	protein_coding	LOF	AR	Primary immunodeficiency or monogenic inflammatory bowel disease	8.75	Blood/Immune	COVID-19 research (AR;LOF),Primary immunodeficiency or monogenic inflammatory bowel disease (AR;LOF),DDG2P (AR;LOF),Gastrointestinal epithelial barrier disorders (AR;LOF),Cholestasis (AR;LOF),Intestinal failure or congenital diarrhoea (AR;LOF)	Cholestasis, progressive familial intrahepatic, 10 (AR;LOF), Diarrhea 2, with microvillus atrophy, with or without cholestasis (AR;LOF)	8.96182e-05	9.13223e-05	0	0.000101271	5.76066e-05	0.000347162	7.0391e-05	4.64909e-05	0.00044859	0.000294816	0.000306652	0.000378389	0.000454685	0.00104449	0.000482595	0.00047644	0.000836912	0.000363534	0.000497959	0.00113418	0.000756771	0.00123155	0.000678827	0.000824963
MYSM1	MYSM1	protein_coding	LOF	AR	COVID-19 research	1.146	Blood/Immune	COVID-19 research (AR;LOF),Primary immunodeficiency or monogenic inflammatory bowel disease (AR;LOF),Cytopenia - NOT Fanconi anaemia (AR;LOF)	Bone marrow failure syndrome 4 (AR;LOF)	0	9.54751e-05	3.88199e-05	2.53859e-05	3.85062e-05	0	8.87624e-05	4.97185e-05	0.000152648	0.000295345	0.000313416	0.00023143	0.000190464	0.000887289	0.000482439	0.000197672	0.000152648	0.000295345	0.000313416	0.000256862	0.000190464	0.000887289	0.000497774	0.000221342
MYSM1	MYSM1	protein_coding	LOF	AR	Primary immunodeficiency or monogenic inflammatory bowel disease	8.75	Blood/Immune	COVID-19 research (AR;LOF),Primary immunodeficiency or monogenic inflammatory bowel disease (AR;LOF),Cytopenia - NOT Fanconi anaemia (AR;LOF)	Bone marrow failure syndrome 4 (AR;LOF)	0	9.54751e-05	3.88199e-05	2.53859e-05	3.85062e-05	0	8.87624e-05	4.97185e-05	0.000152648	0.000295345	0.000313416	0.00023143	0.000190464	0.000887289	0.000482439	0.000197672	0.000152648	0.000295345	0.000313416	0.000256862	0.000190464	0.000887289	0.000497774	0.000221342
MYSM1	MYSM1	protein_coding	LOF	AR	Cytopenia - NOT Fanconi anaemia	4.28	Blood/Immune	COVID-19 research (AR;LOF),Primary immunodeficiency or monogenic inflammatory bowel disease (AR;LOF),Cytopenia - NOT Fanconi anaemia (AR;LOF)	Bone marrow failure syndrome 4 (AR;LOF)	0	9.54751e-05	3.88199e-05	2.53859e-05	3.85062e-05	0	8.87624e-05	4.97185e-05	0.000152648	0.000295345	0.000313416	0.00023143	0.000190464	0.000887289	0.000482439	0.000197672	0.000152648	0.000295345	0.000313416	0.000256862	0.000190464	0.000887289	0.000497774	0.000221342
NBAS	NBAS	protein_coding	LOF	AR	COVID-19 research	1.146	Blood/Immune	COVID-19 research (AR;LOF),Fetal anomalies (AR;LOF),DDG2P (AR;LOF),Cholestasis (AR;LOF),Optic neuropathy (AR;LOF),Retinal disorders (AR;LOF),Skeletal dysplasia (AR;LOF),Osteogenesis imperfecta (AR;LOF),Monogenic short stature (AR;LOF)	Infantile liver failure syndrome 2 (AR;LOF), Short stature, optic nerve atrophy, and Pelger-Huet anomaly (AR;LOF)	0.000688439	0.00107401	7.67551e-05	0.00058	0.00161036	0.000520111	0.00119796	0.000603661	0.00128899	0.0020357	0.000191707	0.00174289	0.00213483	0.00208195	0.00180309	0.00122056	0.00137863	0.00214753	0.000229968	0.00186884	0.00213483	0.00260224	0.00211854	0.00159311
NBEAL2	NBEAL2	protein_coding	LOF	AR	Inherited bleeding disorders	1.182	Blood/Immune	Inherited bleeding disorders (AR;LOF),Bleeding and platelet disorders (AR;LOF)	Gray platelet syndrome (AR;LOF)	6.17782e-05	4.48029e-05	0.000462454	7.68899e-05	0.000135068	0	7.40309e-05	3.50972e-05	0.000483426	0.000712729	0.000577352	0.000562587	0.000749276	0.000346921	0.000565751	0.000688763	0.00087241	0.00101193	0.000692154	0.000916048	0.00113264	0.000346921	0.000802942	0.000853321
NBEAL2	NBEAL2	protein_coding	LOF	AR	Bleeding and platelet disorders	4.2	Blood/Immune	Inherited bleeding disorders (AR;LOF),Bleeding and platelet disorders (AR;LOF)	Gray platelet syndrome (AR;LOF)	6.17782e-05	4.48029e-05	0.000462454	7.68899e-05	0.000135068	0	7.40309e-05	3.50972e-05	0.000483426	0.000712729	0.000577352	0.000562587	0.000749276	0.000346921	0.000565751	0.000688763	0.00087241	0.00101193	0.000692154	0.000916048	0.00113264	0.000346921	0.000802942	0.000853321
NBN	NBN	protein_coding	LOF	AR	COVID-19 research	1.146	Blood/Immune	COVID-19 research (AR;LOF),Primary immunodeficiency or monogenic inflammatory bowel disease (AR;LOF),Cytopenias and congenital anaemias (AR;LOF),IUGR and IGF abnormalities (AR;LOF),Fetal anomalies (AR;LOF),DDG2P (AR;LOF),Haematological malignancies for rare disease (AR;LOF),Familial rhabdomyosarcoma (AR;LOF),Childhood solid tumours (AR;LOF),Childhood solid tumours cancer susceptibility (AR;LOF),H…	Nijmegen breakage syndrome (AR;LOF)	0.000689515	0.000246061	0.00082272	0.000151677	0.000374691	0	0.000893559	0.000463937	0.000779262	0.000402721	0.00086099	0.000504838	0.000374691	0	0.000972473	0.000661541	0.000812495	0.000402721	0.00086099	0.000530322	0.000374691	0	0.00102746	0.000696466
NBN	NBN	protein_coding	LOF	AR	Primary immunodeficiency or monogenic inflammatory bowel disease	8.75	Blood/Immune	COVID-19 research (AR;LOF),Primary immunodeficiency or monogenic inflammatory bowel disease (AR;LOF),Cytopenias and congenital anaemias (AR;LOF),IUGR and IGF abnormalities (AR;LOF),Fetal anomalies (AR;LOF),DDG2P (AR;LOF),Haematological malignancies for rare disease (AR;LOF),Familial rhabdomyosarcoma (AR;LOF),Childhood solid tumours (AR;LOF),Childhood solid tumours cancer susceptibility (AR;LOF),H…	Nijmegen breakage syndrome (AR;LOF)	0.000689515	0.000246061	0.00082272	0.000151677	0.000374691	0	0.000893559	0.000463937	0.000779262	0.000402721	0.00086099	0.000504838	0.000374691	0	0.000972473	0.000661541	0.000812495	0.000402721	0.00086099	0.000530322	0.000374691	0	0.00102746	0.000696466
NBN	NBN	protein_coding	LOF	AR	Cytopenias and congenital anaemias	1.123	Blood/Immune	COVID-19 research (AR;LOF),Primary immunodeficiency or monogenic inflammatory bowel disease (AR;LOF),Cytopenias and congenital anaemias (AR;LOF),IUGR and IGF abnormalities (AR;LOF),Fetal anomalies (AR;LOF),DDG2P (AR;LOF),Haematological malignancies for rare disease (AR;LOF),Familial rhabdomyosarcoma (AR;LOF),Childhood solid tumours (AR;LOF),Childhood solid tumours cancer susceptibility (AR;LOF),H…	Nijmegen breakage syndrome (AR;LOF)	0.000689515	0.000246061	0.00082272	0.000151677	0.000374691	0	0.000893559	0.000463937	0.000779262	0.000402721	0.00086099	0.000504838	0.000374691	0	0.000972473	0.000661541	0.000812495	0.000402721	0.00086099	0.000530322	0.000374691	0	0.00102746	0.000696466
NCF1	NCF1	protein_coding	LOF	AR	COVID-19 research	1.146	Blood/Immune	COVID-19 research (AR;LOF),Primary immunodeficiency or monogenic inflammatory bowel disease (AR;LOF),Infantile enterocolitis & monogenic inflammatory bowel disease (AR;LOF),Gastrointestinal epithelial barrier disorders (AR;LOF)	Chronic granulomatous disease 1, autosomal recessive (AR;LOF)	0	0	0	0	0	0	0	0	6.00258e-05	4.48291e-05	0	0	3.76133e-05	0	4.37246e-05	0.000142697	6.00258e-05	6.71934e-05	0	0	5.63637e-05	0	4.46245e-05	0.000142697
NCF1	NCF1	protein_coding	LOF	AR	Primary immunodeficiency or monogenic inflammatory bowel disease	8.75	Blood/Immune	COVID-19 research (AR;LOF),Primary immunodeficiency or monogenic inflammatory bowel disease (AR;LOF),Infantile enterocolitis & monogenic inflammatory bowel disease (AR;LOF),Gastrointestinal epithelial barrier disorders (AR;LOF)	Chronic granulomatous disease 1, autosomal recessive (AR;LOF)	0	0	0	0	0	0	0	0	6.00258e-05	4.48291e-05	0	0	3.76133e-05	0	4.37246e-05	0.000142697	6.00258e-05	6.71934e-05	0	0	5.63637e-05	0	4.46245e-05	0.000142697
NHP2	NHP2	protein_coding	LOF	AR	COVID-19 research	1.146	Blood/Immune	COVID-19 research (AR;LOF),Primary immunodeficiency or monogenic inflammatory bowel disease (AR;LOF),Cytopenias and congenital anaemias (AR;LOF),Cytopenia - NOT Fanconi anaemia (AR;LOF),DDG2P (AR;LOF),Haematological malignancies for rare disease (AR;LOF),Childhood solid tumours cancer susceptibility (AR;LOF),Haematological malignancies cancer susceptibility (AR;LOF),Pulmonary fibrosis familial (A…	Dyskeratosis congenita, autosomal recessive 2 (AR;LOF)	0	0	0	0	0	0	0	0	0	0.00035775	0	7.55668e-05	0	0	0.000126814	5.79689e-05	0.000119542	0.000424854	0	0.000151156	0.000112397	0.000174459	0.000371492	0.000127569
NHP2	NHP2	protein_coding	LOF	AR	Primary immunodeficiency or monogenic inflammatory bowel disease	8.75	Blood/Immune	COVID-19 research (AR;LOF),Primary immunodeficiency or monogenic inflammatory bowel disease (AR;LOF),Cytopenias and congenital anaemias (AR;LOF),Cytopenia - NOT Fanconi anaemia (AR;LOF),DDG2P (AR;LOF),Haematological malignancies for rare disease (AR;LOF),Childhood solid tumours cancer susceptibility (AR;LOF),Haematological malignancies cancer susceptibility (AR;LOF),Pulmonary fibrosis familial (A…	Dyskeratosis congenita, autosomal recessive 2 (AR;LOF)	0	0	0	0	0	0	0	0	0	0.00035775	0	7.55668e-05	0	0	0.000126814	5.79689e-05	0.000119542	0.000424854	0	0.000151156	0.000112397	0.000174459	0.000371492	0.000127569
NHP2	NHP2	protein_coding	LOF	AR	Cytopenias and congenital anaemias	1.123	Blood/Immune	COVID-19 research (AR;LOF),Primary immunodeficiency or monogenic inflammatory bowel disease (AR;LOF),Cytopenias and congenital anaemias (AR;LOF),Cytopenia - NOT Fanconi anaemia (AR;LOF),DDG2P (AR;LOF),Haematological malignancies for rare disease (AR;LOF),Childhood solid tumours cancer susceptibility (AR;LOF),Haematological malignancies cancer susceptibility (AR;LOF),Pulmonary fibrosis familial (A…	Dyskeratosis congenita, autosomal recessive 2 (AR;LOF)	0	0	0	0	0	0	0	0	0	0.00035775	0	7.55668e-05	0	0	0.000126814	5.79689e-05	0.000119542	0.000424854	0	0.000151156	0.000112397	0.000174459	0.000371492	0.000127569
NHP2	NHP2	protein_coding	LOF	AR	Cytopenia - NOT Fanconi anaemia	4.28	Blood/Immune	COVID-19 research (AR;LOF),Primary immunodeficiency or monogenic inflammatory bowel disease (AR;LOF),Cytopenias and congenital anaemias (AR;LOF),Cytopenia - NOT Fanconi anaemia (AR;LOF),DDG2P (AR;LOF),Haematological malignancies for rare disease (AR;LOF),Childhood solid tumours cancer susceptibility (AR;LOF),Haematological malignancies cancer susceptibility (AR;LOF),Pulmonary fibrosis familial (A…	Dyskeratosis congenita, autosomal recessive 2 (AR;LOF)	0	0	0	0	0	0	0	0	0	0.00035775	0	7.55668e-05	0	0	0.000126814	5.79689e-05	0.000119542	0.000424854	0	0.000151156	0.000112397	0.000174459	0.000371492	0.000127569
NOP10	NOP10	protein_coding	LOF	AR	COVID-19 research	1.146	Blood/Immune	COVID-19 research (AR;LOF),DDG2P (AR;LOF),Haematological malignancies for rare disease (AR;LOF),Haematological malignancies cancer susceptibility (AR;LOF),Pulmonary fibrosis familial (AR;LOF)	.	0	0	0	0	0	0	0	0	0	0	0	0	0	0	8.9958e-07	0	2.98686e-05	0	0	5.03778e-05	0	0	0.000163671	9.27458e-05
NPC1	NPC1	protein_coding	LOF	AR	Primary immunodeficiency or monogenic inflammatory bowel disease	8.75	Blood/Immune	Primary immunodeficiency or monogenic inflammatory bowel disease (AR;LOF),Fetal hydrops (AR;LOF),Fetal anomalies (AR;LOF),DDG2P (AR;LOF),Neonatal cholestasis (AR;LOF),Cholestasis (AR;LOF),Lysosomal storage disorder (AR;LOF),Undiagnosed metabolic disorders (AR;LOF),Ataxia and cerebellar anomalies - narrow panel (AR;LOF),Hereditary ataxia (AR;LOF),Adult onset neurodegenerative disorder (AR;LOF),Lik…	Niemann-Pick disease, type C1 (AR;LOF), Niemann-Pick disease, type D (AR;LOF)	0.000419874	0.00123089	0.00103322	0.000907463	0.000861803	0.00121578	0.00224486	0.000777131	0.00125803	0.00201378	0.0016851	0.0015184	0.00106913	0.00190932	0.00285224	0.00208799	0.00182563	0.00326599	0.00233555	0.00263456	0.00115416	0.00364344	0.00342389	0.00305049
NT5C3A	NT5C3A	protein_coding	LOF	AR	Cytopenias and congenital anaemias	1.123	Blood/Immune	Cytopenias and congenital anaemias (AR;LOF),Rare anaemia (AR;LOF),DDG2P (AR;LOF),Undiagnosed metabolic disorders (AR;LOF),Likely inborn error of metabolism (AR;LOF)	Anemia, congenital, nonspherocytic hemolytic, 8 (AR;LOF)	2.9924e-05	4.47567e-05	0.000314262	0	0	0	1.81407e-05	0	0.000119995	6.71321e-05	0.00085188	0.000100938	0	0.000174277	0.000123557	0.000104934	0.000209796	0.000156636	0.00085188	0.000253012	0	0.000174277	0.000283006	0.000175175
NT5C3A	NT5C3A	protein_coding	LOF	AR	Rare anaemia	3.13	Blood/Immune	Cytopenias and congenital anaemias (AR;LOF),Rare anaemia (AR;LOF),DDG2P (AR;LOF),Undiagnosed metabolic disorders (AR;LOF),Likely inborn error of metabolism (AR;LOF)	Anemia, congenital, nonspherocytic hemolytic, 8 (AR;LOF)	2.9924e-05	4.47567e-05	0.000314262	0	0	0	1.81407e-05	0	0.000119995	6.71321e-05	0.00085188	0.000100938	0	0.000174277	0.000123557	0.000104934	0.000209796	0.000156636	0.00085188	0.000253012	0	0.000174277	0.000283006	0.000175175
OSTM1	OSTM1	protein_coding	LOF	AR	COVID-19 research	1.146	Blood/Immune	COVID-19 research (AR;LOF),Fetal anomalies (AR;LOF),Skeletal dysplasia (AR;LOF),Osteopetrosis (AR;LOF),Hydrocephalus (AR;LOF)	Osteopetrosis, autosomal recessive 5 (AR;LOF)	2.98918e-05	0	0.000394664	0	3.88063e-05	0	2.5138e-05	2.37661e-05	9.14038e-05	0	0.000394664	2.52092e-05	0.000123834	0	7.86983e-05	8.41876e-05	9.14038e-05	0	0.000394664	5.07781e-05	0.000162645	0	8.78278e-05	9.58031e-05
OTULIN	OTULIN	protein_coding	LOF	AR	COVID-19 research	1.146	Blood/Immune	COVID-19 research (AR;LOF),DDG2P (AR;LOF),Infantile enterocolitis & monogenic inflammatory bowel disease (AR;LOF),Gastrointestinal epithelial barrier disorders (AR;LOF),Lipodystrophy - childhood onset (AR;LOF),Periodic fever syndromes (AR;LOF),Autoinflammatory disorders (AR;LOF),Primary immunodeficiency or monogenic inflammatory bowel disease (Both;LOF)	{Immunodeficiency 107, susceptibility to invasive staphylococcus aureus infection} (AD;LOF), Autoinflammation, panniculitis, and dermatosis syndrome, autosomal dominant (AD;LOF), Autoinflammation, panniculitis, and dermatosis syndrome, autosomal recessive (AR;LOF)	0	0	0	0	0	0	9.00053e-07	0	0	2.23594e-05	0	2.51889e-05	3.77458e-05	0	1.79974e-05	5.8959e-05	0	4.47347e-05	0	5.03931e-05	5.64724e-05	0	2.78922e-05	9.374e-05
P2RY12	P2RY12	protein_coding	LOF	AR	Inherited bleeding disorders	1.182	Blood/Immune	Inherited bleeding disorders (AR;LOF),Bleeding and platelet disorders (AR;LOF)	Bleeding disorder, platelet-type, 8 (AR;LOF)	2.98739e-05	0	0	0	0	0	6.29525e-05	0	2.98739e-05	0	0	0	7.48923e-05	0.00017343	8.72356e-05	4.63817e-05	0.000209157	0.000246101	0	0.000201562	7.48923e-05	0.00017343	0.000226634	0.000231883
P2RY12	P2RY12	protein_coding	LOF	AR	Bleeding and platelet disorders	4.2	Blood/Immune	Inherited bleeding disorders (AR;LOF),Bleeding and platelet disorders (AR;LOF)	Bleeding disorder, platelet-type, 8 (AR;LOF)	2.98739e-05	0	0	0	0	0	6.29525e-05	0	2.98739e-05	0	0	0	7.48923e-05	0.00017343	8.72356e-05	4.63817e-05	0.000209157	0.000246101	0	0.000201562	7.48923e-05	0.00017343	0.000226634	0.000231883
PALB2	PALB2	protein_coding	LOF	AR	COVID-19 research	1.146	Blood/Immune	Familial breast cancer (AD;LOF),Adult solid tumours for rare disease (AD;LOF),Adult solid tumours cancer susceptibility (AD;LOF),Breast cancer pertinent cancer susceptibility (AD;LOF),Inherited ovarian cancer (without breast cancer) (AD;LOF),Inherited pancreatic cancer (AD;LOF),Inherited breast cancer and ovarian cancer (AD;LOF),Inherited prostate cancer (AD;LOF),COVID-19 research (AR;LOF),Cytope…	{Breast-ovarian cancer, familial, susceptibility to, 5} (AD;LOF), {Pancreatic cancer, susceptibility to, 3} (AD;LOF), Fanconi anemia, complementation group N (AR;LOF)	0.000718371	0.000761739	0.000153254	0.000277499	0.00175973	0.00122105	0.000836374	0.000521931	0.000778149	0.000918299	0.000229783	0.000605181	0.00181591	0.00139442	0.000916413	0.000592179	0.000778149	0.000940658	0.000229783	0.000605181	0.00181591	0.00156779	0.000927223	0.000638571
PALB2	PALB2	protein_coding	LOF	AR	Cytopenias and congenital anaemias	1.123	Blood/Immune	Familial breast cancer (AD;LOF),Adult solid tumours for rare disease (AD;LOF),Adult solid tumours cancer susceptibility (AD;LOF),Breast cancer pertinent cancer susceptibility (AD;LOF),Inherited ovarian cancer (without breast cancer) (AD;LOF),Inherited pancreatic cancer (AD;LOF),Inherited breast cancer and ovarian cancer (AD;LOF),Inherited prostate cancer (AD;LOF),COVID-19 research (AR;LOF),Cytope…	{Breast-ovarian cancer, familial, susceptibility to, 5} (AD;LOF), {Pancreatic cancer, susceptibility to, 3} (AD;LOF), Fanconi anemia, complementation group N (AR;LOF)	0.000718371	0.000761739	0.000153254	0.000277499	0.00175973	0.00122105	0.000836374	0.000521931	0.000778149	0.000918299	0.000229783	0.000605181	0.00181591	0.00139442	0.000916413	0.000592179	0.000778149	0.000940658	0.000229783	0.000605181	0.00181591	0.00156779	0.000927223	0.000638571
PFKM	PFKM	protein_coding	LOF	AR	Cytopenias and congenital anaemias	1.123	Blood/Immune	Cytopenias and congenital anaemias (AR;LOF),Rare anaemia (AR;LOF),Fetal anomalies (AR;LOF),Glycogen storage disease (AR;LOF),Undiagnosed metabolic disorders (AR;LOF),Rhabdomyolysis and metabolic muscle disorders (AR;LOF),Arthrogryposis (AR;LOF),Limb girdle muscular dystrophies, myofibrillar myopathies and distal myopathies (AR;LOF),Acute rhabdomyolysis (AR;LOF),Likely inborn error of metabolism (…	Glycogen storage disease VII (AR;LOF)	0.000149515	0.000111797	0.00482619	0.000201572	0.000243438	0.00017337	0.000201989	5.79828e-05	0.000598142	0.000469846	0.00497942	0.000579549	0.000674364	0.000693481	0.00062613	0.000498753	0.000986716	0.000782961	0.00517073	0.00100781	0.000992918	0.00174956	0.000981015	0.000836362
PFKM	PFKM	protein_coding	LOF	AR	Rare anaemia	3.13	Blood/Immune	Cytopenias and congenital anaemias (AR;LOF),Rare anaemia (AR;LOF),Fetal anomalies (AR;LOF),Glycogen storage disease (AR;LOF),Undiagnosed metabolic disorders (AR;LOF),Rhabdomyolysis and metabolic muscle disorders (AR;LOF),Arthrogryposis (AR;LOF),Limb girdle muscular dystrophies, myofibrillar myopathies and distal myopathies (AR;LOF),Acute rhabdomyolysis (AR;LOF),Likely inborn error of metabolism (…	Glycogen storage disease VII (AR;LOF)	0.000149515	0.000111797	0.00482619	0.000201572	0.000243438	0.00017337	0.000201989	5.79828e-05	0.000598142	0.000469846	0.00497942	0.000579549	0.000674364	0.000693481	0.00062613	0.000498753	0.000986716	0.000782961	0.00517073	0.00100781	0.000992918	0.00174956	0.000981015	0.000836362
PGM3	PGM3	protein_coding	LOF	AR	Severe multi-system atopic disease with high IgE	1.9	Blood/Immune	Severe multi-system atopic disease with high IgE (AR;LOF),COVID-19 research (AR;LOF),Primary immunodeficiency or monogenic inflammatory bowel disease (AR;LOF),Fetal anomalies (AR;LOF),DDG2P (AR;LOF),Congenital disorders of glycosylation (AR;LOF),Undiagnosed metabolic disorders (AR;LOF),Skeletal dysplasia (AR;LOF),Likely inborn error of metabolism (AR;LOF),Intellectual disability (AR;LOF)	Immunodeficiency 23 (AR;LOF)	2.98954e-05	0.000156612	0.000191336	2.5444e-05	0	0	0.000182226	0.000127734	0.000394058	0.000358309	0.000306335	0.000126767	0.000224649	0.000346741	0.000363992	0.000361877	0.000543514	0.000559668	0.000306335	0.000556857	0.000299621	0.000694265	0.000460258	0.000466389
PGM3	PGM3	protein_coding	LOF	AR	COVID-19 research	1.146	Blood/Immune	Severe multi-system atopic disease with high IgE (AR;LOF),COVID-19 research (AR;LOF),Primary immunodeficiency or monogenic inflammatory bowel disease (AR;LOF),Fetal anomalies (AR;LOF),DDG2P (AR;LOF),Congenital disorders of glycosylation (AR;LOF),Undiagnosed metabolic disorders (AR;LOF),Skeletal dysplasia (AR;LOF),Likely inborn error of metabolism (AR;LOF),Intellectual disability (AR;LOF)	Immunodeficiency 23 (AR;LOF)	2.98954e-05	0.000156612	0.000191336	2.5444e-05	0	0	0.000182226	0.000127734	0.000394058	0.000358309	0.000306335	0.000126767	0.000224649	0.000346741	0.000363992	0.000361877	0.000543514	0.000559668	0.000306335	0.000556857	0.000299621	0.000694265	0.000460258	0.000466389
PGM3	PGM3	protein_coding	LOF	AR	Primary immunodeficiency or monogenic inflammatory bowel disease	8.75	Blood/Immune	Severe multi-system atopic disease with high IgE (AR;LOF),COVID-19 research (AR;LOF),Primary immunodeficiency or monogenic inflammatory bowel disease (AR;LOF),Fetal anomalies (AR;LOF),DDG2P (AR;LOF),Congenital disorders of glycosylation (AR;LOF),Undiagnosed metabolic disorders (AR;LOF),Skeletal dysplasia (AR;LOF),Likely inborn error of metabolism (AR;LOF),Intellectual disability (AR;LOF)	Immunodeficiency 23 (AR;LOF)	2.98954e-05	0.000156612	0.000191336	2.5444e-05	0	0	0.000182226	0.000127734	0.000394058	0.000358309	0.000306335	0.000126767	0.000224649	0.000346741	0.000363992	0.000361877	0.000543514	0.000559668	0.000306335	0.000556857	0.000299621	0.000694265	0.000460258	0.000466389
PI4KA	PI4KA	protein_coding	LOF	AR	Primary immunodeficiency or monogenic inflammatory bowel disease	8.75	Blood/Immune	Primary immunodeficiency or monogenic inflammatory bowel disease (AR;LOF),DDG2P (AR;LOF),White matter disorders and cerebral calcification - narrow panel (AR;LOF),Ataxia and cerebellar anomalies - narrow panel (AR;LOF),Malformations of cortical development (AR;LOF),Inherited white matter disorders (AR;LOF),Cerebellar hypoplasia (AR;LOF),Intellectual disability (AR;LOF)	Gastrointestinal defects and immunodeficiency syndrome 2 (AR;LOF), Polymicrogyria, perisylvian, with cerebellar hypoplasia and arthrogryposis (AR;LOF), Spastic paraplegia 84, autosomal recessive (AR;LOF)	0.000150137	0.000384485	3.83171e-05	7.72117e-05	7.57472e-05	0	8.23188e-05	2.33801e-05	0.00111667	0.00137514	0.00336192	0.000849216	0.000663702	0.00105342	0.000624996	0.000890757	0.00470292	0.00196256	0.00336192	0.00120533	0.000833511	0.00246313	0.00113526	0.00140298
PKLR	PKLR	protein_coding	LOF	AR	Cytopenias and congenital anaemias	1.123	Blood/Immune	Cytopenias and congenital anaemias (AR;LOF),Rare anaemia (AR;LOF),Fetal hydrops (AR;LOF),Fetal anomalies (AR;LOF)	Anemia, congenital, nonspherocytic hemolytic, 2, pyruvate kinase deficient (AR;LOF)	0.000179211	0	0	2.51902e-05	0	0	0.000129521	1.16379e-05	0.000388297	0.00015653	0	7.5568e-05	0.000131754	0.000346741	0.000250988	0.000162444	0.000598196	0.000383641	0	0.000201611	0.000377445	0.000693662	0.00149046	0.000255431
PKLR	PKLR	protein_coding	LOF	AR	Rare anaemia	3.13	Blood/Immune	Cytopenias and congenital anaemias (AR;LOF),Rare anaemia (AR;LOF),Fetal hydrops (AR;LOF),Fetal anomalies (AR;LOF)	Anemia, congenital, nonspherocytic hemolytic, 2, pyruvate kinase deficient (AR;LOF)	0.000179211	0	0	2.51902e-05	0	0	0.000129521	1.16379e-05	0.000388297	0.00015653	0	7.5568e-05	0.000131754	0.000346741	0.000250988	0.000162444	0.000598196	0.000383641	0	0.000201611	0.000377445	0.000693662	0.00149046	0.000255431
PLA2G4A	PLA2G4A	protein_coding	LOF	AR	Inherited bleeding disorders	1.182	Blood/Immune	Inherited bleeding disorders (AR;LOF),Bleeding and platelet disorders (AR;LOF)	Gastrointestinal ulceration, recurrent, with dysfunctional platelets (AR;LOF)	0	2.24004e-05	0	2.56674e-05	1.87336e-05	0.000173792	1.04596e-05	3.58218e-05	0.00012259	0.000178971	0	0.000177212	0.000206484	0.000173792	7.37472e-05	0.000235962	0.000214013	0.000201332	0	0.000177212	0.000225249	0.000347524	0.00013303	0.000352302
PLA2G4A	PLA2G4A	protein_coding	LOF	AR	Bleeding and platelet disorders	4.2	Blood/Immune	Inherited bleeding disorders (AR;LOF),Bleeding and platelet disorders (AR;LOF)	Gastrointestinal ulceration, recurrent, with dysfunctional platelets (AR;LOF)	0	2.24004e-05	0	2.56674e-05	1.87336e-05	0.000173792	1.04596e-05	3.58218e-05	0.00012259	0.000178971	0	0.000177212	0.000206484	0.000173792	7.37472e-05	0.000235962	0.000214013	0.000201332	0	0.000177212	0.000225249	0.000347524	0.00013303	0.000352302
PLG	PLG	protein_coding	LOF	AR	Thrombophilia with a likely monogenic cause	2.7	Blood/Immune	Primary immunodeficiency or monogenic inflammatory bowel disease (AD;LOF),Thrombophilia with a likely monogenic cause (AR;LOF),Fetal anomalies (AR;LOF),Hydrocephalus (AR;LOF)	Angioedema, hereditary, 4 (AD;LOF), Dysplasminogenemia (AR;LOF), Plasminogen deficiency, type I (AR;LOF)	0	0	0	2.53216e-05	0	0	6.3363e-06	0	2.98811e-05	2.23684e-05	3.83083e-05	0.000201662	9.36084e-05	0	8.11463e-05	5.8002e-05	0.000836722	0.00268372	0.000229709	0.00032762	0.000842394	0.000347708	0.00672631	0.000220582
PMS2	PMS2	protein_coding	LOF	AR	COVID-19 research	1.146	Blood/Immune	Brain cancer pertinent cancer susceptibility (AD;LOF),Colorectal cancer pertinent cancer susceptibility (AD;LOF),Endometrial cancer pertinent cancer susceptibility (AD;LOF),Renal cancer pertinent cancer susceptibility (AD;LOF),Familial Tumours Syndromes of the central & peripheral Nervous system (AD;LOF),Adult solid tumours for rare disease (AD;LOF),Inherited polyposis and early onset colorectal …	Mismatch repair cancer syndrome 4 (AR;LOF)	0.000363588	0.00038485	0.000232523	0.000227645	9.52515e-05	0.000346741	0.000404323	0.00048113	0.000483602	0.000429573	0.000232523	0.000509187	9.52515e-05	0.000346741	0.000624658	0.000516596	0.000543838	0.000452063	0.00027081	0.000559611	0.000116566	0.000346741	0.000850753	0.000841381
PNP	PNP	protein_coding	LOF	AR	COVID-19 research	1.146	Blood/Immune	COVID-19 research (AR;LOF),Primary immunodeficiency or monogenic inflammatory bowel disease (AR;LOF),Undiagnosed metabolic disorders (AR;LOF),Likely inborn error of metabolism (AR;LOF),Severe combined immunodeficiency with PNP deficiency (AR;LOF)	Immunodeficiency due to purine nucleoside phosphorylase deficiency (AR;LOF)	0.000119506	4.47197e-05	0	7.55782e-05	1.87196e-05	0	0.000395774	1.15947e-05	0.000209132	0.000223603	3.82614e-05	7.55782e-05	7.48804e-05	0.00017337	0.000563945	0.000115955	0.000268873	0.000357996	0.000114784	7.55782e-05	7.48804e-05	0.00017337	0.00062692	0.000916564
PNP	PNP	protein_coding	LOF	AR	Primary immunodeficiency or monogenic inflammatory bowel disease	8.75	Blood/Immune	COVID-19 research (AR;LOF),Primary immunodeficiency or monogenic inflammatory bowel disease (AR;LOF),Undiagnosed metabolic disorders (AR;LOF),Likely inborn error of metabolism (AR;LOF),Severe combined immunodeficiency with PNP deficiency (AR;LOF)	Immunodeficiency due to purine nucleoside phosphorylase deficiency (AR;LOF)	0.000119506	4.47197e-05	0	7.55782e-05	1.87196e-05	0	0.000395774	1.15947e-05	0.000209132	0.000223603	3.82614e-05	7.55782e-05	7.48804e-05	0.00017337	0.000563945	0.000115955	0.000268873	0.000357996	0.000114784	7.55782e-05	7.48804e-05	0.00017337	0.00062692	0.000916564
POLD1	POLD1	protein_coding	LOF	AR	COVID-19 research	1.146	Blood/Immune	DDG2P (AD;LOF),Lipodystrophy - childhood onset (AD;LOF),Colorectal cancer pertinent cancer susceptibility (AD;LOF),Adult solid tumours for rare disease (AD;LOF),Inherited polyposis and early onset colorectal cancer - germline testing (AD;LOF),Adult solid tumours cancer susceptibility (AD;LOF),Insulin resistance (including lipodystrophy) (AD;LOF),GI tract tumours (AD;LOF),COVID-19 research (AR;LOF…	{Colorectal cancer, susceptibility to, 10} (AD;LOF), Mandibular hypoplasia, deafness, progeroid features, and lipodystrophy syndrome (AD;LOF), Immunodeficiency 120 (AR;LOF)	0	2.2485e-05	3.93918e-05	0	3.95362e-05	0	4.11656e-05	8.11651e-05	0.000182151	0.000525594	0.0014347	8.01026e-05	0.000341833	0.000346741	0.000373539	0.000317959	0.000632221	0.00127913	0.00147347	0.000831118	0.0010375	0.000872757	0.00104469	0.00113266
POLD1	POLD1	protein_coding	LOF	AR	Primary immunodeficiency or monogenic inflammatory bowel disease	8.75	Blood/Immune	DDG2P (AD;LOF),Lipodystrophy - childhood onset (AD;LOF),Colorectal cancer pertinent cancer susceptibility (AD;LOF),Adult solid tumours for rare disease (AD;LOF),Inherited polyposis and early onset colorectal cancer - germline testing (AD;LOF),Adult solid tumours cancer susceptibility (AD;LOF),Insulin resistance (including lipodystrophy) (AD;LOF),GI tract tumours (AD;LOF),COVID-19 research (AR;LOF…	{Colorectal cancer, susceptibility to, 10} (AD;LOF), Mandibular hypoplasia, deafness, progeroid features, and lipodystrophy syndrome (AD;LOF), Immunodeficiency 120 (AR;LOF)	0	2.2485e-05	3.93918e-05	0	3.95362e-05	0	4.11656e-05	8.11651e-05	0.000182151	0.000525594	0.0014347	8.01026e-05	0.000341833	0.000346741	0.000373539	0.000317959	0.000632221	0.00127913	0.00147347	0.000831118	0.0010375	0.000872757	0.00104469	0.00113266
POLE	POLE	protein_coding	LOF	AR	COVID-19 research	1.146	Blood/Immune	Colorectal cancer pertinent cancer susceptibility (AD;LOF),Adult solid tumours for rare disease (AD;LOF),Inherited polyposis and early onset colorectal cancer - germline testing (AD;LOF),Adult solid tumours cancer susceptibility (AD;LOF),GI tract tumours (AD;LOF),COVID-19 research (AR;LOF),Primary immunodeficiency or monogenic inflammatory bowel disease (AR;LOF),Fetal anomalies (AR;LOF),DDG2P (AR…	{Colorectal cancer, susceptibility to, 12} (AD;LOF), FILS syndrome (AR;LOF), IMAGE-I syndrome (AR;LOF)	0.000246428	0.000347102	4.36948e-05	0.000202575	7.79122e-05	0.00020284	0.000284071	0.000268628	0.00114331	0.000951145	0.000388059	0.000933885	0.000171548	0.000897044	0.000892924	0.0007326	0.00124829	0.00118575	0.000429536	0.000965125	0.000693347	0.00109972	0.00110717	0.000828699
POLE	POLE	protein_coding	LOF	AR	Primary immunodeficiency or monogenic inflammatory bowel disease	8.75	Blood/Immune	Colorectal cancer pertinent cancer susceptibility (AD;LOF),Adult solid tumours for rare disease (AD;LOF),Inherited polyposis and early onset colorectal cancer - germline testing (AD;LOF),Adult solid tumours cancer susceptibility (AD;LOF),GI tract tumours (AD;LOF),COVID-19 research (AR;LOF),Primary immunodeficiency or monogenic inflammatory bowel disease (AR;LOF),Fetal anomalies (AR;LOF),DDG2P (AR…	{Colorectal cancer, susceptibility to, 12} (AD;LOF), FILS syndrome (AR;LOF), IMAGE-I syndrome (AR;LOF)	0.000246428	0.000347102	4.36948e-05	0.000202575	7.79122e-05	0.00020284	0.000284071	0.000268628	0.00114331	0.000951145	0.000388059	0.000933885	0.000171548	0.000897044	0.000892924	0.0007326	0.00124829	0.00118575	0.000429536	0.000965125	0.000693347	0.00109972	0.00110717	0.000828699
PRF1	PRF1	protein_coding	LOF	AR	COVID-19 research	1.146	Blood/Immune	COVID-19 research (AR;LOF),Primary immunodeficiency or monogenic inflammatory bowel disease (AR;LOF),Haemophagocytic syndrome with absent perforin expression (AR;LOF),Fetal anomalies (AR;LOF),Haematological malignancies for rare disease (AR;LOF),Haematological malignancies cancer susceptibility (AR;LOF)	Hemophagocytic lymphohistiocytosis, familial, 2 (AR;LOF)	0.00349701	0.0017269	0.000803489	0.000579505	5.62353e-05	0.000347102	0.000479438	0.0016003	0.00403489	0.00224143	0.00195133	0.0018652	0.000318842	0.000547744	0.00215416	0.00347847	0.00487145	0.00481604	0.00206612	0.00312521	0.000450696	0.00229624	0.00279731	0.00502087
PRF1	PRF1	protein_coding	LOF	AR	Primary immunodeficiency or monogenic inflammatory bowel disease	8.75	Blood/Immune	COVID-19 research (AR;LOF),Primary immunodeficiency or monogenic inflammatory bowel disease (AR;LOF),Haemophagocytic syndrome with absent perforin expression (AR;LOF),Fetal anomalies (AR;LOF),Haematological malignancies for rare disease (AR;LOF),Haematological malignancies cancer susceptibility (AR;LOF)	Hemophagocytic lymphohistiocytosis, familial, 2 (AR;LOF)	0.00349701	0.0017269	0.000803489	0.000579505	5.62353e-05	0.000347102	0.000479438	0.0016003	0.00403489	0.00224143	0.00195133	0.0018652	0.000318842	0.000547744	0.00215416	0.00347847	0.00487145	0.00481604	0.00206612	0.00312521	0.000450696	0.00229624	0.00279731	0.00502087
PRF1	PRF1	protein_coding	LOF	AR	Haemophagocytic syndrome with absent perforin expression	1.2	Blood/Immune	COVID-19 research (AR;LOF),Primary immunodeficiency or monogenic inflammatory bowel disease (AR;LOF),Haemophagocytic syndrome with absent perforin expression (AR;LOF),Fetal anomalies (AR;LOF),Haematological malignancies for rare disease (AR;LOF),Haematological malignancies cancer susceptibility (AR;LOF)	Hemophagocytic lymphohistiocytosis, familial, 2 (AR;LOF)	0.00349701	0.0017269	0.000803489	0.000579505	5.62353e-05	0.000347102	0.000479438	0.0016003	0.00403489	0.00224143	0.00195133	0.0018652	0.000318842	0.000547744	0.00215416	0.00347847	0.00487145	0.00481604	0.00206612	0.00312521	0.000450696	0.00229624	0.00279731	0.00502087
PSMB8	PSMB8	protein_coding	LOF	AR	Primary immunodeficiency or monogenic inflammatory bowel disease	8.75	Blood/Immune	Primary immunodeficiency or monogenic inflammatory bowel disease (AR;LOF),DDG2P (AR;LOF),Periodic fever syndromes (AR;LOF),Autoinflammatory disorders (AR;LOF),COVID-19 research (Both;LOF)	Proteasome-associated autoinflammatory syndrome 1 and digenic forms (AR;LOF)	0	0	0	0	0	0	0	0	0	0	0	0	0	0	0	0	0	0	0	0	0	0	0	0
PTGS1	PTGS1	protein_coding	LOF	AR	Bleeding and platelet disorders	4.2	Blood/Immune	Bleeding and platelet disorders (AR;LOF)	.	0	0	0	0	0	0	0	1.16034e-05	0.000179219	0.0002236	0.000268208	0.000151468	1.87308e-05	0.000346741	0.00011874	0.00119413	0.000358437	0.000335412	0.000344743	0.000353281	0.000282373	0.000346741	0.000843603	0.00252742
PUS1	PUS1	protein_coding	LOF	AR	Cytopenias and congenital anaemias	1.123	Blood/Immune	Cytopenias and congenital anaemias (AR;LOF),Rare anaemia (AR;LOF),DDG2P (AR;LOF),Undiagnosed metabolic disorders (AR;LOF),Possible mitochondrial disorder - nuclear genes (AR;LOF),Mitochondrial disorders (AR;LOF),Likely inborn error of metabolism (AR;LOF),Intellectual disability (AR;LOF)	Myopathy, lactic acidosis, and sideroblastic anemia 1 (AR;LOF)	0	0	0	0	1.87308e-05	0.00019857	1.56027e-05	0	0.000218977	0.00013554	0.000136377	5.58181e-05	0.000128008	0.000389702	0.000106877	7.24691e-05	0.000218977	0.000202618	0.000136377	0.000183986	0.000165561	0.000389702	0.00014827	9.56726e-05
PUS1	PUS1	protein_coding	LOF	AR	Rare anaemia	3.13	Blood/Immune	Cytopenias and congenital anaemias (AR;LOF),Rare anaemia (AR;LOF),DDG2P (AR;LOF),Undiagnosed metabolic disorders (AR;LOF),Possible mitochondrial disorder - nuclear genes (AR;LOF),Mitochondrial disorders (AR;LOF),Likely inborn error of metabolism (AR;LOF),Intellectual disability (AR;LOF)	Myopathy, lactic acidosis, and sideroblastic anemia 1 (AR;LOF)	0	0	0	0	1.87308e-05	0.00019857	1.56027e-05	0	0.000218977	0.00013554	0.000136377	5.58181e-05	0.000128008	0.000389702	0.000106877	7.24691e-05	0.000218977	0.000202618	0.000136377	0.000183986	0.000165561	0.000389702	0.00014827	9.56726e-05
RAB27A	RAB27A	protein_coding	LOF	AR	COVID-19 research	1.146	Blood/Immune	COVID-19 research (AR;LOF),Primary immunodeficiency or monogenic inflammatory bowel disease (AR;LOF),Vici Syndrome and other autophagy disorders (AR;LOF),Pigmentary skin disorders (AR;LOF),Albinism or congenital nystagmus (AR;LOF)	Griscelli syndrome, type 2 (AR;LOF)	0.000119863	0.000447429	0	0.000100842	3.74448e-05	0.00209021	0.000510304	0.000185681	0.000809365	0.000693448	7.65638e-05	0.000403488	0.000112329	0.00243701	0.00075433	0.000406036	0.00116875	0.00201286	0.00145397	0.000705907	0.000318388	0.0052119	0.00179483	0.000568388
RAB27A	RAB27A	protein_coding	LOF	AR	Primary immunodeficiency or monogenic inflammatory bowel disease	8.75	Blood/Immune	COVID-19 research (AR;LOF),Primary immunodeficiency or monogenic inflammatory bowel disease (AR;LOF),Vici Syndrome and other autophagy disorders (AR;LOF),Pigmentary skin disorders (AR;LOF),Albinism or congenital nystagmus (AR;LOF)	Griscelli syndrome, type 2 (AR;LOF)	0.000119863	0.000447429	0	0.000100842	3.74448e-05	0.00209021	0.000510304	0.000185681	0.000809365	0.000693448	7.65638e-05	0.000403488	0.000112329	0.00243701	0.00075433	0.000406036	0.00116875	0.00201286	0.00145397	0.000705907	0.000318388	0.0052119	0.00179483	0.000568388
RAD51C	RAD51C	protein_coding	LOF	AR	COVID-19 research	1.146	Blood/Immune	Familial breast cancer (AD;LOF),Ovarian cancer pertinent cancer susceptibility (AD;LOF),Adult solid tumours for rare disease (AD;LOF),Adult solid tumours cancer susceptibility (AD;LOF),Inherited ovarian cancer (without breast cancer) (AD;LOF),Inherited breast cancer and ovarian cancer (AD;LOF),COVID-19 research (AR;LOF),DDG2P (AR;LOF)	Fanconi anemia, complementation group O (AR;LOF)	0.000209418	0.000156548	0	7.56748e-05	3.74749e-05	0.000173551	0.000180521	0.000591802	0.000239333	0.000156548	3.82995e-05	0.000252161	5.63017e-05	0.000173551	0.000255337	0.000615012	0.000239333	0.000156548	3.82995e-05	0.000252161	5.63017e-05	0.000173551	0.000267954	0.000626608
RAG1	RAG1	protein_coding	LOF	AR	COVID-19 research	1.146	Blood/Immune	COVID-19 research (AR;LOF),Primary immunodeficiency or monogenic inflammatory bowel disease (AR;LOF),Infantile enterocolitis & monogenic inflammatory bowel disease (AR;LOF),Gastrointestinal epithelial barrier disorders (AR;LOF),Respiratory ciliopathies including non-CF bronchiectasis (AR;LOF),Rare genetic inflammatory skin disorders (AR;LOF)	Combined cellular and humoral immune defects with granulomas (AR;LOF), Omenn syndrome (AR;LOF), Severe combined immunodeficiency, B cell-negative (AR;LOF)	0.000268817	0.000670803	0.000153046	0.000302271	0.000393318	0.000346741	0.000775173	0.000684	0.000776585	0.000872038	0.00026783	0.000579358	0.000505649	0.000693481	0.00111241	0.000904272	0.00101554	0.00129687	0.000459137	0.00105796	0.000861579	0.000693481	0.00147392	0.00120569
RAG1	RAG1	protein_coding	LOF	AR	Primary immunodeficiency or monogenic inflammatory bowel disease	8.75	Blood/Immune	COVID-19 research (AR;LOF),Primary immunodeficiency or monogenic inflammatory bowel disease (AR;LOF),Infantile enterocolitis & monogenic inflammatory bowel disease (AR;LOF),Gastrointestinal epithelial barrier disorders (AR;LOF),Respiratory ciliopathies including non-CF bronchiectasis (AR;LOF),Rare genetic inflammatory skin disorders (AR;LOF)	Combined cellular and humoral immune defects with granulomas (AR;LOF), Omenn syndrome (AR;LOF), Severe combined immunodeficiency, B cell-negative (AR;LOF)	0.000268817	0.000670803	0.000153046	0.000302271	0.000393318	0.000346741	0.000775173	0.000684	0.000776585	0.000872038	0.00026783	0.000579358	0.000505649	0.000693481	0.00111241	0.000904272	0.00101554	0.00129687	0.000459137	0.00105796	0.000861579	0.000693481	0.00147392	0.00120569
RAG2	RAG2	protein_coding	LOF	AR	COVID-19 research	1.146	Blood/Immune	COVID-19 research (AR;LOF),Primary immunodeficiency or monogenic inflammatory bowel disease (AR;LOF),Infantile enterocolitis & monogenic inflammatory bowel disease (AR;LOF),Gastrointestinal epithelial barrier disorders (AR;LOF),Respiratory ciliopathies including non-CF bronchiectasis (AR;LOF),Rare genetic inflammatory skin disorders (AR;LOF)	Combined cellular and humoral immune defects with granulomas (AR;LOF), Omenn syndrome (AR;LOF), Severe combined immunodeficiency, B cell-negative (AR;LOF)	0.000179228	0.000134161	0.000459137	0.000151134	0.000149813	0	0.000316548	0.000486917	0.000298702	0.000358207	0.000497398	0.0002267	0.000187255	0.00017337	0.000597276	0.000568375	0.000597388	0.00125259	0.000650444	0.000403024	0.000337053	0.000520111	0.00101815	0.00103211
[truncated: 17,770 more rows]

## Sheet: S. Data 6 (RGC-ME-CAF)
										CAF
										P								P+LP								P+LP+VUS_H
Entity_Name	Ensembl_Gene_Symbol	Gene_Type	Mode_Of_Action	Mode_Of_Inheritance	Panel_Name	Panel_Version	ICD_10	Collapsed_PanelApp	Collapsed_OMIM	afr	asj	eas	fin	iam	mid	nfe	sas	afr	asj	eas	fin	iam	mid	nfe	sas	afr	asj	eas	fin	iam	mid	nfe	sas
[truncated: 18,430 more rows]

## Sheet: S. Data 6 (Correlation)
P		RGC-ME											gnomAD-RGC-ME Average
		afr	iam	asj	eas	fin	mid	nfe	sas				afr	amr/iam	asj	eas	fin	mid	nfe	sas
gnomAD	afr	0.991109	0.320684	0.253068	0.425128	0.265559	0.348853	0.275619	0.416272		TrVar	P	0.346614	0.919825	0.877697	0.748187	0.90815	0.955178	0.920323	0.88661
	amr	0.39609	0.980633	0.884287	0.900496	0.958789	0.929545	0.963233	0.929596			P+LP	0.440203	0.910887	0.855909	0.756472	0.83696	0.9076	0.888243	0.854944
[truncated: 26 more rows]

## Sheet: S. Data 6 (gnomAD-RGC average)
										CAF
										P								P+LP								P+LP+VUS_H
[truncated: 18,431 more rows]

## Sheet: S. Data 6 (TrVar-CAF)
										CAF
										P	P+LP	P+LP+VUS-H
[truncated: 18,431 more rows]
