# Supplementary material for: Inherited burden for disease predisposition in diverse populations
Source: NPJ Genom Med. 2026 Feb 18;11:18. doi: 10.1038/s41525-026-00552-5 (PMC13031552; doi:10.1038/s41525-026-00552-5)
Supplement: Supplementary file 8 — Supplementary Data 7. [file 41525_2026_552_MOESM8_ESM.xlsx]

## Sheet: S. Data 7
#Supplementary Data 7. CrF, GP and Population Counts of gnomAD, RGC-ME and TrVar. This is a multiple sheet data, please see the directory.
##Directory
#S. Data 7 (Merged CAF): Lists the CAF for 4591 disease genes for averaged gnomAD + RGC-ME and TrVar
#S. Data 7 (Merged CrF): Lists the CrF for 4591 disease genes for nine genetic ancestries
#S. Data 7 (Merged GP): Lists the GP for 4591 disease genes for nine genetic ancestries
#S. Data 7 (Merged CrF_1-in): Lists the 1 in CrF for 4591 disease genes for nine genetic ancestries
#S. Data 7 (Merged GP_1-in): Lists the 1 in GP for 4591 disease genes for nine genetic ancestries
#S. Data 7 (Merged CrF_pop.): Lists the carrier counts for 4591 disease genes for nine genetic ancestries
#S. Data 7 (Merged GP_pop.): Lists the individual count competible with a genetic disease for 4591 disease genes for nine genetic ancestries
##To see the detailed source of population counts please see the Supplementary Data 15

## Sheet: S. Data 7 (Merged CAF)
										CAF
										P									P+LP									P+LP+VUS_H
Entity_Name	Ensembl_Gene_Symbol	Gene_Type	Mode_Of_Action	Mode_Of_Inheritance	Panel_Name	Panel_Version	ICD_10	Collapsed_PanelApp	Collapsed_OMIM	afr	amr/iam	asj	eas	fin	mid	nfe	sas	tur	afr	amr/iam	asj	eas	fin	mid	nfe	sas	tur	afr	amr/iam	asj	eas	fin	mid	nfe	sas	tur
APC	APC	protein_coding	LOF	AD	Additional findings health related	0.116	-	Additional findings health related (AD;LOF),Additional findings health related - children (AD;LOF),Additional findings health related - CNV analysis children (AD;LOF),Inherited non-medullary thyroid cancer (AD;LOF),Brain cancer pertinent cancer susceptibility (AD;LOF),Colorectal cancer pertinent cancer susceptibility (AD;LOF),Familial Tumours Syndromes of the central & peripheral Nervous system (…	Adenomatous polyposis coli (AD;LOF), Brain tumor-polyposis syndrome 2 (AD;LOF), Desmoid disease, hereditary (AD;LOF), Gardner syndrome (AD;LOF), Gastric adenocarcinoma and proximal polyposis of the stomach (AD;LOF)	7.85942e-05	4.46284e-05	2.1501e-05	6.80083e-05	0.000112149	5.32974e-06	9.44426e-05	7.48662e-05	0	0.000201661	9.91062e-05	0.000100213	0.000110856	0.000150045	3.49103e-05	0.00015483	0.000193851	0	0.000678578	0.000333136	0.000647614	0.000439208	0.000437736	0.000635069	0.000324292	0.000336429	0
APC	APC	protein_coding	LOF	AD	Additional findings health related - children	1.1	-	Additional findings health related (AD;LOF),Additional findings health related - children (AD;LOF),Additional findings health related - CNV analysis children (AD;LOF),Inherited non-medullary thyroid cancer (AD;LOF),Brain cancer pertinent cancer susceptibility (AD;LOF),Colorectal cancer pertinent cancer susceptibility (AD;LOF),Familial Tumours Syndromes of the central & peripheral Nervous system (…	Adenomatous polyposis coli (AD;LOF), Brain tumor-polyposis syndrome 2 (AD;LOF), Desmoid disease, hereditary (AD;LOF), Gardner syndrome (AD;LOF), Gastric adenocarcinoma and proximal polyposis of the stomach (AD;LOF)	7.85942e-05	4.46284e-05	2.1501e-05	6.80083e-05	0.000112149	5.32974e-06	9.44426e-05	7.48662e-05	0	0.000201661	9.91062e-05	0.000100213	0.000110856	0.000150045	3.49103e-05	0.00015483	0.000193851	0	0.000678578	0.000333136	0.000647614	0.000439208	0.000437736	0.000635069	0.000324292	0.000336429	0
APC	APC	protein_coding	LOF	AD	Additional findings health related - CNV analysis children	1.1	-	Additional findings health related (AD;LOF),Additional findings health related - children (AD;LOF),Additional findings health related - CNV analysis children (AD;LOF),Inherited non-medullary thyroid cancer (AD;LOF),Brain cancer pertinent cancer susceptibility (AD;LOF),Colorectal cancer pertinent cancer susceptibility (AD;LOF),Familial Tumours Syndromes of the central & peripheral Nervous system (…	Adenomatous polyposis coli (AD;LOF), Brain tumor-polyposis syndrome 2 (AD;LOF), Desmoid disease, hereditary (AD;LOF), Gardner syndrome (AD;LOF), Gastric adenocarcinoma and proximal polyposis of the stomach (AD;LOF)	7.85942e-05	4.46284e-05	2.1501e-05	6.80083e-05	0.000112149	5.32974e-06	9.44426e-05	7.48662e-05	0	0.000201661	9.91062e-05	0.000100213	0.000110856	0.000150045	3.49103e-05	0.00015483	0.000193851	0	0.000678578	0.000333136	0.000647614	0.000439208	0.000437736	0.000635069	0.000324292	0.000336429	0
BRCA1	BRCA1	protein_coding	LOF	AD	Additional findings health related	0.116	-	Additional findings health related (AD;LOF),Additional findings health related - adult specific (AD;LOF),Additional findings health related - CNV analysis adult specific (AD;LOF),Familial breast cancer (AD;LOF),Inherited pancreatic cancer (AD;LOF),Inherited prostate cancer (AD;LOF),COVID-19 research (AR;LOF),Fetal anomalies (AR;LOF),DDG2P (AR;LOF),Haematological malignancies for rare disease (AR;…	{Breast-ovarian cancer, familial, 1} (AD;LOF), Fanconi anemia, complementation group S (AR;LOF)	0.000723754	0.000686854	0.00519626	0.000880836	0.00054383	0.00155766	0.000800269	0.000984518	0.000387373	0.000831714	0.000743172	0.00521895	0.000996876	0.000559988	0.0016096	0.000866798	0.00116164	0.000580647	0.000916239	0.000753568	0.00523164	0.00108692	0.00060827	0.00161805	0.000912733	0.0012353	0.000580647
BRCA1	BRCA1	protein_coding	LOF	AD	Additional findings health related - adult specific	1.3	-	Additional findings health related (AD;LOF),Additional findings health related - adult specific (AD;LOF),Additional findings health related - CNV analysis adult specific (AD;LOF),Familial breast cancer (AD;LOF),Inherited pancreatic cancer (AD;LOF),Inherited prostate cancer (AD;LOF),COVID-19 research (AR;LOF),Fetal anomalies (AR;LOF),DDG2P (AR;LOF),Haematological malignancies for rare disease (AR;…	{Breast-ovarian cancer, familial, 1} (AD;LOF), Fanconi anemia, complementation group S (AR;LOF)	0.000723754	0.000686854	0.00519626	0.000880836	0.00054383	0.00155766	0.000800269	0.000984518	0.000387373	0.000831714	0.000743172	0.00521895	0.000996876	0.000559988	0.0016096	0.000866798	0.00116164	0.000580647	0.000916239	0.000753568	0.00523164	0.00108692	0.00060827	0.00161805	0.000912733	0.0012353	0.000580647
BRCA1	BRCA1	protein_coding	LOF	AD	Additional findings health related - CNV analysis adult specific	1.3	-	Additional findings health related (AD;LOF),Additional findings health related - adult specific (AD;LOF),Additional findings health related - CNV analysis adult specific (AD;LOF),Familial breast cancer (AD;LOF),Inherited pancreatic cancer (AD;LOF),Inherited prostate cancer (AD;LOF),COVID-19 research (AR;LOF),Fetal anomalies (AR;LOF),DDG2P (AR;LOF),Haematological malignancies for rare disease (AR;…	{Breast-ovarian cancer, familial, 1} (AD;LOF), Fanconi anemia, complementation group S (AR;LOF)	0.000723754	0.000686854	0.00519626	0.000880836	0.00054383	0.00155766	0.000800269	0.000984518	0.000387373	0.000831714	0.000743172	0.00521895	0.000996876	0.000559988	0.0016096	0.000866798	0.00116164	0.000580647	0.000916239	0.000753568	0.00523164	0.00108692	0.00060827	0.00161805	0.000912733	0.0012353	0.000580647
BRCA2	BRCA2	protein_coding	LOF	AD	Additional findings health related	0.116	-	Additional findings health related (AD;LOF),Additional findings health related - adult specific (AD;LOF),Additional findings health related - CNV analysis adult specific (AD;LOF),Familial breast cancer (AD;LOF),Ovarian cancer pertinent cancer susceptibility (AD;LOF),Adult solid tumours for rare disease (AD;LOF),Adult solid tumours cancer susceptibility (AD;LOF),Familial prostate cancer (AD;LOF),B…	{Breast-ovarian cancer, familial, 2} (AD;LOF), {Medulloblastoma} (Both;LOF), {Breast cancer, male, susceptibility to} (AD;LOF), {Prostate cancer} (AD;LOF), Wilms tumor (AD;LOF), {Glioblastoma 3} (AR;LOF), Fanconi anemia, complementation group D1 (AR;LOF)	0.00158239	0.00162352	0.00554884	0.00196562	0.00106472	0.00203781	0.00180693	0.0015865	0.000584184	0.00174232	0.00182102	0.00567258	0.00227732	0.00148189	0.0022354	0.00203278	0.00187493	0.000777682	0.00185815	0.00185819	0.00567352	0.00238981	0.00149876	0.00227556	0.00205173	0.00191168	0.000777682
BRCA2	BRCA2	protein_coding	LOF	AD	Additional findings health related - adult specific	1.3	-	Additional findings health related (AD;LOF),Additional findings health related - adult specific (AD;LOF),Additional findings health related - CNV analysis adult specific (AD;LOF),Familial breast cancer (AD;LOF),Ovarian cancer pertinent cancer susceptibility (AD;LOF),Adult solid tumours for rare disease (AD;LOF),Adult solid tumours cancer susceptibility (AD;LOF),Familial prostate cancer (AD;LOF),B…	{Breast-ovarian cancer, familial, 2} (AD;LOF), {Medulloblastoma} (Both;LOF), {Breast cancer, male, susceptibility to} (AD;LOF), {Prostate cancer} (AD;LOF), Wilms tumor (AD;LOF), {Glioblastoma 3} (AR;LOF), Fanconi anemia, complementation group D1 (AR;LOF)	0.00158239	0.00162352	0.00554884	0.00196562	0.00106472	0.00203781	0.00180693	0.0015865	0.000584184	0.00174232	0.00182102	0.00567258	0.00227732	0.00148189	0.0022354	0.00203278	0.00187493	0.000777682	0.00185815	0.00185819	0.00567352	0.00238981	0.00149876	0.00227556	0.00205173	0.00191168	0.000777682
BRCA2	BRCA2	protein_coding	LOF	AD	Additional findings health related - CNV analysis adult specific	1.3	-	Additional findings health related (AD;LOF),Additional findings health related - adult specific (AD;LOF),Additional findings health related - CNV analysis adult specific (AD;LOF),Familial breast cancer (AD;LOF),Ovarian cancer pertinent cancer susceptibility (AD;LOF),Adult solid tumours for rare disease (AD;LOF),Adult solid tumours cancer susceptibility (AD;LOF),Familial prostate cancer (AD;LOF),B…	{Breast-ovarian cancer, familial, 2} (AD;LOF), {Medulloblastoma} (Both;LOF), {Breast cancer, male, susceptibility to} (AD;LOF), {Prostate cancer} (AD;LOF), Wilms tumor (AD;LOF), {Glioblastoma 3} (AR;LOF), Fanconi anemia, complementation group D1 (AR;LOF)	0.00158239	0.00162352	0.00554884	0.00196562	0.00106472	0.00203781	0.00180693	0.0015865	0.000584184	0.00174232	0.00182102	0.00567258	0.00227732	0.00148189	0.0022354	0.00203278	0.00187493	0.000777682	0.00185815	0.00185819	0.00567352	0.00238981	0.00149876	0.00227556	0.00205173	0.00191168	0.000777682
LDLR	LDLR	protein_coding	LOF	AD	Additional findings health related	0.116	-	Additional findings health related (AD;LOF),Additional findings health related - children (AD;LOF),Additional findings health related - CNV analysis children (AD;LOF),Familial hypercholesterolaemia (AD;LOF),Undiagnosed metabolic disorders (AD;LOF),Likely inborn error of metabolism (AD;LOF),Familial hypercholesterolaemia (GMS) (AD;LOF)	Hypercholesterolemia, familial, 1 (Both;LOF), LDL cholesterol level QTL2 (Both;LOF)	0.00154289	0.00153475	0.00124693	0.00261607	0.00166346	0.00192658	0.00164666	0.00225683	0.00275875	0.00295002	0.00227537	0.00141344	0.00351095	0.00197619	0.00358812	0.0023473	0.00366628	0.00314613	0.00396779	0.00285899	0.00390867	0.00600699	0.00217489	0.00429793	0.00265268	0.00447433	0.00364304
LDLR	LDLR	protein_coding	LOF	AD	Additional findings health related - children	1.1	-	Additional findings health related (AD;LOF),Additional findings health related - children (AD;LOF),Additional findings health related - CNV analysis children (AD;LOF),Familial hypercholesterolaemia (AD;LOF),Undiagnosed metabolic disorders (AD;LOF),Likely inborn error of metabolism (AD;LOF),Familial hypercholesterolaemia (GMS) (AD;LOF)	Hypercholesterolemia, familial, 1 (Both;LOF), LDL cholesterol level QTL2 (Both;LOF)	0.00154289	0.00153475	0.00124693	0.00261607	0.00166346	0.00192658	0.00164666	0.00225683	0.00275875	0.00295002	0.00227537	0.00141344	0.00351095	0.00197619	0.00358812	0.0023473	0.00366628	0.00314613	0.00396779	0.00285899	0.00390867	0.00600699	0.00217489	0.00429793	0.00265268	0.00447433	0.00364304
LDLR	LDLR	protein_coding	LOF	AD	Additional findings health related - CNV analysis children	1.1	-	Additional findings health related (AD;LOF),Additional findings health related - children (AD;LOF),Additional findings health related - CNV analysis children (AD;LOF),Familial hypercholesterolaemia (AD;LOF),Undiagnosed metabolic disorders (AD;LOF),Likely inborn error of metabolism (AD;LOF),Familial hypercholesterolaemia (GMS) (AD;LOF)	Hypercholesterolemia, familial, 1 (Both;LOF), LDL cholesterol level QTL2 (Both;LOF)	0.00154289	0.00153475	0.00124693	0.00261607	0.00166346	0.00192658	0.00164666	0.00225683	0.00275875	0.00295002	0.00227537	0.00141344	0.00351095	0.00197619	0.00358812	0.0023473	0.00366628	0.00314613	0.00396779	0.00285899	0.00390867	0.00600699	0.00217489	0.00429793	0.00265268	0.00447433	0.00364304
MEN1	MEN1	protein_coding	LOF	AD	Additional findings health related	0.116	-	Additional findings health related (AD;LOF),Additional findings health related - children (AD;LOF),Additional findings health related - CNV analysis children (AD;LOF),Familial hyperparathyroidism or hypocalciuric hypercalcaemia (AD;LOF),Parathyroid Cancer (AD;LOF),Neuroendocrine cancer pertinent cancer susceptibility (AD;LOF),Adult solid tumours for rare disease (AD;LOF),Childhood solid tumours (…	Multiple endocrine neoplasia 1 (AD;LOF)	4.27902e-05	2.84731e-05	5.67958e-05	1.27475e-05	6.57721e-05	4.43834e-05	3.5956e-05	2.64349e-05	0	9.49021e-05	6.45978e-05	5.80333e-05	0.000112703	0.00019746	0.000165274	9.55707e-05	5.59563e-05	0	0.000328105	0.000158129	9.20466e-05	0.000256632	0.00038076	0.000228414	0.000195694	0.000171101	0.000193573
MEN1	MEN1	protein_coding	LOF	AD	Additional findings health related - children	1.1	-	Additional findings health related (AD;LOF),Additional findings health related - children (AD;LOF),Additional findings health related - CNV analysis children (AD;LOF),Familial hyperparathyroidism or hypocalciuric hypercalcaemia (AD;LOF),Parathyroid Cancer (AD;LOF),Neuroendocrine cancer pertinent cancer susceptibility (AD;LOF),Adult solid tumours for rare disease (AD;LOF),Childhood solid tumours (…	Multiple endocrine neoplasia 1 (AD;LOF)	4.27902e-05	2.84731e-05	5.67958e-05	1.27475e-05	6.57721e-05	4.43834e-05	3.5956e-05	2.64349e-05	0	9.49021e-05	6.45978e-05	5.80333e-05	0.000112703	0.00019746	0.000165274	9.55707e-05	5.59563e-05	0	0.000328105	0.000158129	9.20466e-05	0.000256632	0.00038076	0.000228414	0.000195694	0.000171101	0.000193573
MEN1	MEN1	protein_coding	LOF	AD	Additional findings health related - CNV analysis children	1.1	-	Additional findings health related (AD;LOF),Additional findings health related - children (AD;LOF),Additional findings health related - CNV analysis children (AD;LOF),Familial hyperparathyroidism or hypocalciuric hypercalcaemia (AD;LOF),Parathyroid Cancer (AD;LOF),Neuroendocrine cancer pertinent cancer susceptibility (AD;LOF),Adult solid tumours for rare disease (AD;LOF),Childhood solid tumours (…	Multiple endocrine neoplasia 1 (AD;LOF)	4.27902e-05	2.84731e-05	5.67958e-05	1.27475e-05	6.57721e-05	4.43834e-05	3.5956e-05	2.64349e-05	0	9.49021e-05	6.45978e-05	5.80333e-05	0.000112703	0.00019746	0.000165274	9.55707e-05	5.59563e-05	0	0.000328105	0.000158129	9.20466e-05	0.000256632	0.00038076	0.000228414	0.000195694	0.000171101	0.000193573
MLH1	MLH1	protein_coding	LOF	AD	Additional findings health related	0.116	-	Additional findings health related (AD;LOF),Additional findings health related - adult specific (AD;LOF),Additional findings health related - CNV analysis adult specific (AD;LOF),Genodermatoses with malignancies (AD;LOF),Brain cancer pertinent cancer susceptibility (AD;LOF),Colorectal cancer pertinent cancer susceptibility (AD;LOF),Endometrial cancer pertinent cancer susceptibility (AD;LOF),Ovari…	Muir-Torre syndrome (AD;LOF), Mismatch repair cancer syndrome 1 (AR;LOF)	0.000169473	0.00021916	0.000143058	9.93816e-05	0.000364403	0.000340725	0.000240692	0.000487691	0	0.000434801	0.000540002	0.000225561	0.000306138	0.000450593	0.000531793	0.000637237	0.000659841	0	0.000605566	0.000813719	0.000338584	0.000575103	0.000594614	0.000827665	0.00100559	0.000908401	0.0011589
MLH1	MLH1	protein_coding	LOF	AD	Additional findings health related - adult specific	1.3	-	Additional findings health related (AD;LOF),Additional findings health related - adult specific (AD;LOF),Additional findings health related - CNV analysis adult specific (AD;LOF),Genodermatoses with malignancies (AD;LOF),Brain cancer pertinent cancer susceptibility (AD;LOF),Colorectal cancer pertinent cancer susceptibility (AD;LOF),Endometrial cancer pertinent cancer susceptibility (AD;LOF),Ovari…	Muir-Torre syndrome (AD;LOF), Mismatch repair cancer syndrome 1 (AR;LOF)	0.000169473	0.00021916	0.000143058	9.93816e-05	0.000364403	0.000340725	0.000240692	0.000487691	0	0.000434801	0.000540002	0.000225561	0.000306138	0.000450593	0.000531793	0.000637237	0.000659841	0	0.000605566	0.000813719	0.000338584	0.000575103	0.000594614	0.000827665	0.00100559	0.000908401	0.0011589
MLH1	MLH1	protein_coding	LOF	AD	Additional findings health related - CNV analysis adult specific	1.3	-	Additional findings health related (AD;LOF),Additional findings health related - adult specific (AD;LOF),Additional findings health related - CNV analysis adult specific (AD;LOF),Genodermatoses with malignancies (AD;LOF),Brain cancer pertinent cancer susceptibility (AD;LOF),Colorectal cancer pertinent cancer susceptibility (AD;LOF),Endometrial cancer pertinent cancer susceptibility (AD;LOF),Ovari…	Muir-Torre syndrome (AD;LOF), Mismatch repair cancer syndrome 1 (AR;LOF)	0.000169473	0.00021916	0.000143058	9.93816e-05	0.000364403	0.000340725	0.000240692	0.000487691	0	0.000434801	0.000540002	0.000225561	0.000306138	0.000450593	0.000531793	0.000637237	0.000659841	0	0.000605566	0.000813719	0.000338584	0.000575103	0.000594614	0.000827665	0.00100559	0.000908401	0.0011589
MSH2	MSH2	protein_coding	LOF	AD	Additional findings health related	0.116	-	Additional findings health related (AD;LOF),Additional findings health related - adult specific (AD;LOF),Additional findings health related - CNV analysis adult specific (AD;LOF),Genodermatoses with malignancies (AD;LOF),Brain cancer pertinent cancer susceptibility (AD;LOF),Colorectal cancer pertinent cancer susceptibility (AD;LOF),Endometrial cancer pertinent cancer susceptibility (AD;LOF),Ovari…	Lynch syndrome 1 (AD;LOF), Muir-Torre syndrome (AD;LOF), Mismatch repair cancer syndrome 2 (AR;LOF)	8.26522e-05	7.08044e-05	0.000215175	0.000108433	5.59924e-05	8.80437e-05	9.82127e-05	6.99958e-05	0	0.000116451	9.90119e-05	0.000218375	0.000170994	8.85749e-05	9.34018e-05	0.000163362	0.000110837	0	0.000160269	0.000115771	0.000219187	0.000170994	9.37192e-05	0.000103032	0.000196464	0.000152708	0
MSH2	MSH2	protein_coding	LOF	AD	Additional findings health related - adult specific	1.3	-	Additional findings health related (AD;LOF),Additional findings health related - adult specific (AD;LOF),Additional findings health related - CNV analysis adult specific (AD;LOF),Genodermatoses with malignancies (AD;LOF),Brain cancer pertinent cancer susceptibility (AD;LOF),Colorectal cancer pertinent cancer susceptibility (AD;LOF),Endometrial cancer pertinent cancer susceptibility (AD;LOF),Ovari…	Lynch syndrome 1 (AD;LOF), Muir-Torre syndrome (AD;LOF), Mismatch repair cancer syndrome 2 (AR;LOF)	8.26522e-05	7.08044e-05	0.000215175	0.000108433	5.59924e-05	8.80437e-05	9.82127e-05	6.99958e-05	0	0.000116451	9.90119e-05	0.000218375	0.000170994	8.85749e-05	9.34018e-05	0.000163362	0.000110837	0	0.000160269	0.000115771	0.000219187	0.000170994	9.37192e-05	0.000103032	0.000196464	0.000152708	0
MSH2	MSH2	protein_coding	LOF	AD	Additional findings health related - CNV analysis adult specific	1.3	-	Additional findings health related (AD;LOF),Additional findings health related - adult specific (AD;LOF),Additional findings health related - CNV analysis adult specific (AD;LOF),Genodermatoses with malignancies (AD;LOF),Brain cancer pertinent cancer susceptibility (AD;LOF),Colorectal cancer pertinent cancer susceptibility (AD;LOF),Endometrial cancer pertinent cancer susceptibility (AD;LOF),Ovari…	Lynch syndrome 1 (AD;LOF), Muir-Torre syndrome (AD;LOF), Mismatch repair cancer syndrome 2 (AR;LOF)	8.26522e-05	7.08044e-05	0.000215175	0.000108433	5.59924e-05	8.80437e-05	9.82127e-05	6.99958e-05	0	0.000116451	9.90119e-05	0.000218375	0.000170994	8.85749e-05	9.34018e-05	0.000163362	0.000110837	0	0.000160269	0.000115771	0.000219187	0.000170994	9.37192e-05	0.000103032	0.000196464	0.000152708	0
MSH6	MSH6	protein_coding	LOF	AD	Additional findings health related	0.116	-	Additional findings health related (AD;LOF),Additional findings health related - adult specific (AD;LOF),Additional findings health related - CNV analysis adult specific (AD;LOF),Genodermatoses with malignancies (AD;LOF),Brain cancer pertinent cancer susceptibility (AD;LOF),Colorectal cancer pertinent cancer susceptibility (AD;LOF),Endometrial cancer pertinent cancer susceptibility (AD;LOF),Ovari…	Lynch syndrome 5 (AD;LOF), {Endometrial cancer, familial} (AD;LOF), Mismatch repair cancer syndrome 3 (AR;LOF)	0.000475075	0.000424846	0.000932599	0.000360299	0.000546714	0.000595053	0.000512252	0.000509246	0.000193199	0.000801173	0.000469957	0.00128129	0.00054878	0.000709815	0.000868063	0.00067156	0.000683299	0.000193199	0.000910196	0.000579924	0.00131573	0.000683917	0.000785231	0.000988753	0.000772947	0.000780688	0.000386399
MSH6	MSH6	protein_coding	LOF	AD	Additional findings health related - adult specific	1.3	-	Additional findings health related (AD;LOF),Additional findings health related - adult specific (AD;LOF),Additional findings health related - CNV analysis adult specific (AD;LOF),Genodermatoses with malignancies (AD;LOF),Brain cancer pertinent cancer susceptibility (AD;LOF),Colorectal cancer pertinent cancer susceptibility (AD;LOF),Endometrial cancer pertinent cancer susceptibility (AD;LOF),Ovari…	Lynch syndrome 5 (AD;LOF), {Endometrial cancer, familial} (AD;LOF), Mismatch repair cancer syndrome 3 (AR;LOF)	0.000475075	0.000424846	0.000932599	0.000360299	0.000546714	0.000595053	0.000512252	0.000509246	0.000193199	0.000801173	0.000469957	0.00128129	0.00054878	0.000709815	0.000868063	0.00067156	0.000683299	0.000193199	0.000910196	0.000579924	0.00131573	0.000683917	0.000785231	0.000988753	0.000772947	0.000780688	0.000386399
MSH6	MSH6	protein_coding	LOF	AD	Additional findings health related - CNV analysis adult specific	1.3	-	Additional findings health related (AD;LOF),Additional findings health related - adult specific (AD;LOF),Additional findings health related - CNV analysis adult specific (AD;LOF),Genodermatoses with malignancies (AD;LOF),Brain cancer pertinent cancer susceptibility (AD;LOF),Colorectal cancer pertinent cancer susceptibility (AD;LOF),Endometrial cancer pertinent cancer susceptibility (AD;LOF),Ovari…	Lynch syndrome 5 (AD;LOF), {Endometrial cancer, familial} (AD;LOF), Mismatch repair cancer syndrome 3 (AR;LOF)	0.000475075	0.000424846	0.000932599	0.000360299	0.000546714	0.000595053	0.000512252	0.000509246	0.000193199	0.000801173	0.000469957	0.00128129	0.00054878	0.000709815	0.000868063	0.00067156	0.000683299	0.000193199	0.000910196	0.000579924	0.00131573	0.000683917	0.000785231	0.000988753	0.000772947	0.000780688	0.000386399
VHL	VHL	protein_coding	LOF	AD	Additional findings health related	0.116	-	Additional findings health related (AD;LOF),Additional findings health related - children (AD;LOF),Additional findings health related - CNV analysis children (AD;LOF),Cystic kidney disease (AD;LOF),Unexplained kidney failure in young people (AD;LOF),Neuroendocrine cancer pertinent cancer susceptibility (AD;LOF),Renal cancer pertinent cancer susceptibility (AD;LOF),Familial Tumours Syndromes of th…	Pheochromocytoma (AD;LOF), von Hippel-Lindau syndrome (AD;LOF), Erythrocytosis, familial, 2 (AR;LOF)	1.57884e-05	8.81264e-05	2.27809e-05	6.5059e-06	0.000119215	1.81063e-05	9.31054e-05	3.51317e-05	0	0.000152802	0.000176322	6.40125e-05	0.000106496	0.000161847	0.000225433	0.000213747	0.000199147	0	0.000377434	0.000242799	0.000627564	0.00018536	0.000592527	0.000557228	0.000533061	0.000735121	0
VHL	VHL	protein_coding	LOF	AD	Additional findings health related - children	1.1	-	Additional findings health related (AD;LOF),Additional findings health related - children (AD;LOF),Additional findings health related - CNV analysis children (AD;LOF),Cystic kidney disease (AD;LOF),Unexplained kidney failure in young people (AD;LOF),Neuroendocrine cancer pertinent cancer susceptibility (AD;LOF),Renal cancer pertinent cancer susceptibility (AD;LOF),Familial Tumours Syndromes of th…	Pheochromocytoma (AD;LOF), von Hippel-Lindau syndrome (AD;LOF), Erythrocytosis, familial, 2 (AR;LOF)	1.57884e-05	8.81264e-05	2.27809e-05	6.5059e-06	0.000119215	1.81063e-05	9.31054e-05	3.51317e-05	0	0.000152802	0.000176322	6.40125e-05	0.000106496	0.000161847	0.000225433	0.000213747	0.000199147	0	0.000377434	0.000242799	0.000627564	0.00018536	0.000592527	0.000557228	0.000533061	0.000735121	0
VHL	VHL	protein_coding	LOF	AD	Additional findings health related - CNV analysis children	1.1	-	Additional findings health related (AD;LOF),Additional findings health related - children (AD;LOF),Additional findings health related - CNV analysis children (AD;LOF),Cystic kidney disease (AD;LOF),Unexplained kidney failure in young people (AD;LOF),Neuroendocrine cancer pertinent cancer susceptibility (AD;LOF),Renal cancer pertinent cancer susceptibility (AD;LOF),Familial Tumours Syndromes of th…	Pheochromocytoma (AD;LOF), von Hippel-Lindau syndrome (AD;LOF), Erythrocytosis, familial, 2 (AR;LOF)	1.57884e-05	8.81264e-05	2.27809e-05	6.5059e-06	0.000119215	1.81063e-05	9.31054e-05	3.51317e-05	0	0.000152802	0.000176322	6.40125e-05	0.000106496	0.000161847	0.000225433	0.000213747	0.000199147	0	0.000377434	0.000242799	0.000627564	0.00018536	0.000592527	0.000557228	0.000533061	0.000735121	0
BRCA2	BRCA2	protein_coding	LOF	AD	NICE approved PARP inhibitor treatment	1.1	-	Additional findings health related (AD;LOF),Additional findings health related - adult specific (AD;LOF),Additional findings health related - CNV analysis adult specific (AD;LOF),Familial breast cancer (AD;LOF),Ovarian cancer pertinent cancer susceptibility (AD;LOF),Adult solid tumours for rare disease (AD;LOF),Adult solid tumours cancer susceptibility (AD;LOF),Familial prostate cancer (AD;LOF),B…	{Breast-ovarian cancer, familial, 2} (AD;LOF), {Medulloblastoma} (Both;LOF), {Breast cancer, male, susceptibility to} (AD;LOF), {Prostate cancer} (AD;LOF), Wilms tumor (AD;LOF), {Glioblastoma 3} (AR;LOF), Fanconi anemia, complementation group D1 (AR;LOF)	0.00158239	0.00162352	0.00554884	0.00196562	0.00106472	0.00203781	0.00180693	0.0015865	0.000584184	0.00174232	0.00182102	0.00567258	0.00227732	0.00148189	0.0022354	0.00203278	0.00187493	0.000777682	0.00185815	0.00185819	0.00567352	0.00238981	0.00149876	0.00227556	0.00205173	0.00191168	0.000777682
MUTYH	MUTYH	protein_coding	LOF	AR	Additional findings health related	0.116	-	Additional findings health related (AR;LOF),Additional findings health related - adult specific (AR;LOF),Additional findings health related - CNV analysis adult specific (AR;LOF),Colorectal cancer pertinent cancer susceptibility (AR;LOF),Adult solid tumours for rare disease (AR;LOF),Inherited polyposis and early onset colorectal cancer - germline testing (AR;LOF),Adult solid tumours cancer suscep…	Adenomas, multiple colorectal (AR;LOF)	2.61779e-05	6.31664e-05	2.48336e-08	0.000171732	9.36154e-06	1.08958e-05	5.29831e-06	6.86271e-05	0	3.12378e-05	6.31664e-05	2.48336e-08	0.000184327	9.36154e-06	1.08958e-05	7.44123e-06	6.86271e-05	0	3.12378e-05	6.31664e-05	2.48336e-08	0.000184327	9.36154e-06	1.08958e-05	7.89088e-06	6.86271e-05	0
MUTYH	MUTYH	protein_coding	LOF	AR	Additional findings health related - adult specific	1.3	-	Additional findings health related (AR;LOF),Additional findings health related - adult specific (AR;LOF),Additional findings health related - CNV analysis adult specific (AR;LOF),Colorectal cancer pertinent cancer susceptibility (AR;LOF),Adult solid tumours for rare disease (AR;LOF),Inherited polyposis and early onset colorectal cancer - germline testing (AR;LOF),Adult solid tumours cancer suscep…	Adenomas, multiple colorectal (AR;LOF)	2.61779e-05	6.31664e-05	2.48336e-08	0.000171732	9.36154e-06	1.08958e-05	5.29831e-06	6.86271e-05	0	3.12378e-05	6.31664e-05	2.48336e-08	0.000184327	9.36154e-06	1.08958e-05	7.44123e-06	6.86271e-05	0	3.12378e-05	6.31664e-05	2.48336e-08	0.000184327	9.36154e-06	1.08958e-05	7.89088e-06	6.86271e-05	0
MUTYH	MUTYH	protein_coding	LOF	AR	Additional findings health related - CNV analysis adult specific	1.3	-	Additional findings health related (AR;LOF),Additional findings health related - adult specific (AR;LOF),Additional findings health related - CNV analysis adult specific (AR;LOF),Colorectal cancer pertinent cancer susceptibility (AR;LOF),Adult solid tumours for rare disease (AR;LOF),Inherited polyposis and early onset colorectal cancer - germline testing (AR;LOF),Adult solid tumours cancer suscep…	Adenomas, multiple colorectal (AR;LOF)	2.61779e-05	6.31664e-05	2.48336e-08	0.000171732	9.36154e-06	1.08958e-05	5.29831e-06	6.86271e-05	0	3.12378e-05	6.31664e-05	2.48336e-08	0.000184327	9.36154e-06	1.08958e-05	7.44123e-06	6.86271e-05	0	3.12378e-05	6.31664e-05	2.48336e-08	0.000184327	9.36154e-06	1.08958e-05	7.89088e-06	6.86271e-05	0
APOL1	APOL1	protein_coding	LOF	AR	APOL1 kidney donor testing	1.1	-	COVID-19 research (AD;LOF),APOL1 kidney donor testing (AR;LOF)	{Glomerulosclerosis, focal segmental, 4, susceptibility to} (AD;LOF)	0	0	0	0	0	0	0	0	0	0.000115696	1.20617e-05	2.34923e-06	3.69918e-05	5.65776e-05	0	6.83888e-05	8.52083e-05	0	0.000297421	0.000230039	5.55075e-05	0.000315569	0.00015562	0.000489098	0.000288163	0.000451312	0.000788839
CSF3R	CSF3R	protein_coding	LOF	AR	Monitoring for G(M)CSF escape mutations	1.1	-	COVID-19 research (AR;LOF),Primary immunodeficiency or monogenic inflammatory bowel disease (AR;LOF),Cytopenias and congenital anaemias (AR;LOF),Cytopenia - NOT Fanconi anaemia (AR;LOF),Monitoring for G(M)CSF escape mutations (AR;LOF)	Neutropenia, severe congenital, 7, autosomal recessive (AR;LOF)	0.000179737	4.33524e-05	5.84372e-05	2.25485e-05	0.000625182	7.69539e-06	0.000728878	4.83124e-05	0.000193573	0.000377508	0.000147028	0.000152999	9.69285e-05	0.000654536	0.000384214	0.000868548	0.000221745	0.000581852	0.000422929	0.000172078	0.000193773	0.000166274	0.000677494	0.000643418	0.00095052	0.000282643	0.000581852
BRCA1	BRCA1	protein_coding	LOF	Both	NICE approved PARP inhibitor treatment	1.1	-	Additional findings health related (AD;LOF),Additional findings health related - adult specific (AD;LOF),Additional findings health related - CNV analysis adult specific (AD;LOF),Familial breast cancer (AD;LOF),Inherited pancreatic cancer (AD;LOF),Inherited prostate cancer (AD;LOF),COVID-19 research (AR;LOF),Fetal anomalies (AR;LOF),DDG2P (AR;LOF),Haematological malignancies for rare disease (AR;…	{Breast-ovarian cancer, familial, 1} (AD;LOF), Fanconi anemia, complementation group S (AR;LOF)	0.000723754	0.000686854	0.00519626	0.000880836	0.00054383	0.00155766	0.000800269	0.000984518	0.000387373	0.000831714	0.000743172	0.00521895	0.000996876	0.000559988	0.0016096	0.000866798	0.00116164	0.000580647	0.000916239	0.000753568	0.00523164	0.00108692	0.00060827	0.00161805	0.000912733	0.0012353	0.000580647
APOB	APOB	protein_coding	GOF	AD	Additional findings health related	0.116	-	Intestinal failure or congenital diarrhoea (AR;LOF),Undiagnosed metabolic disorders (Both;LOF),Likely inborn error of metabolism (Both;LOF),Additional findings health related (AD;GOF),Additional findings health related - children (AD;GOF),Familial hypercholesterolaemia (AD;GOF),Familial hypercholesterolaemia (GMS) (AD;GOF)	Hypercholesterolemia, familial, 2 (AD;GOF), Hypobetalipoproteinemia (AR;LOF)	0.000134316	3.2309e-05	4.70468e-05	0.000372978	0.000126528	0.000164059	0.000532194	0.000310003	0.000297619	0.000211035	0.000216806	8.93115e-05	0.000424177	0.000455849	0.000183584	0.00101156	0.000369333	0.000879093	0.000271481	0.000296861	0.000120716	0.000519579	0.000518696	0.000209091	0.00119589	0.000552672	0.000492096
APOB	APOB	protein_coding	GOF	AD	Additional findings health related - children	1.1	-	Intestinal failure or congenital diarrhoea (AR;LOF),Undiagnosed metabolic disorders (Both;LOF),Likely inborn error of metabolism (Both;LOF),Additional findings health related (AD;GOF),Additional findings health related - children (AD;GOF),Familial hypercholesterolaemia (AD;GOF),Familial hypercholesterolaemia (GMS) (AD;GOF)	Hypercholesterolemia, familial, 2 (AD;GOF), Hypobetalipoproteinemia (AR;LOF)	0.000134316	3.2309e-05	4.70468e-05	0.000372978	0.000126528	0.000164059	0.000532194	0.000310003	0.000297619	0.000211035	0.000216806	8.93115e-05	0.000424177	0.000455849	0.000183584	0.00101156	0.000369333	0.000879093	0.000271481	0.000296861	0.000120716	0.000519579	0.000518696	0.000209091	0.00119589	0.000552672	0.000492096
PCSK9	PCSK9	protein_coding	GOF	AD	Additional findings health related	0.116	-	Additional findings health related (AD;GOF),Additional findings health related - children (AD;GOF),Familial hypercholesterolaemia (AD;GOF),Undiagnosed metabolic disorders (AD;GOF),Likely inborn error of metabolism (AD;GOF),Familial hypercholesterolaemia (GMS) (AD;GOF)	{Low density lipoprotein cholesterol level QTL 1} (AD;GOF), Hypercholesterolemia, familial, 3 (AD;GOF)	2.9057e-07	1.56671e-06	0	0.00285503	0	0	2.34116e-06	2.48404e-05	0	0.000140378	0.000183293	2.11963e-05	0.00325361	2.39855e-05	0.00116939	0.000117345	0.000658709	0	0.000859766	0.000964479	0.000119523	0.00393822	0.000297255	0.00226541	0.000752039	0.00185525	0.00240717
PCSK9	PCSK9	protein_coding	GOF	AD	Additional findings health related - children	1.1	-	Additional findings health related (AD;GOF),Additional findings health related - children (AD;GOF),Familial hypercholesterolaemia (AD;GOF),Undiagnosed metabolic disorders (AD;GOF),Likely inborn error of metabolism (AD;GOF),Familial hypercholesterolaemia (GMS) (AD;GOF)	{Low density lipoprotein cholesterol level QTL 1} (AD;GOF), Hypercholesterolemia, familial, 3 (AD;GOF)	2.9057e-07	1.56671e-06	0	0.00285503	0	0	2.34116e-06	2.48404e-05	0	0.000140378	0.000183293	2.11963e-05	0.00325361	2.39855e-05	0.00116939	0.000117345	0.000658709	0	0.000859766	0.000964479	0.000119523	0.00393822	0.000297255	0.00226541	0.000752039	0.00185525	0.00240717
RET	RET	protein_coding	GOF	AD	Additional findings health related	0.116	-	Familial Hirschsprung Disease (AD;LOF),Familial hyperparathyroidism or hypocalciuric hypercalcaemia (AD;GOF),Additional findings health related (AD;GOF),Additional findings health related - children (AD;GOF),Neuroendocrine cancer pertinent cancer susceptibility (AD;GOF),Childhood solid tumours (AD;GOF),Inherited phaeochromocytoma and paraganglioma excluding NF1 (AD;GOF),Childhood solid tumours ca…	{Hirschsprung disease, susceptibility to, 1} (AD;LOF), Medullary thyroid carcinoma (AD;GOF), Multiple endocrine neoplasia IIA (AD;GOF), Multiple endocrine neoplasia IIB (AD;GOF), Pheochromocytoma (AD;GOF)	0.000149724	0.000250904	0.000173652	0.00021797	0.000176767	0.000139176	0.000199555	0.000172311	0.000194175	0.000231061	0.000316755	0.000226174	0.00038492	0.000194103	0.000228365	0.000261356	0.000255572	0.000194175	0.000352719	0.000540868	0.000245419	0.00050371	0.000233693	0.000330525	0.000368346	0.000378788	0.000194175
RET	RET	protein_coding	GOF	AD	Additional findings health related - children	1.1	-	Familial Hirschsprung Disease (AD;LOF),Familial hyperparathyroidism or hypocalciuric hypercalcaemia (AD;GOF),Additional findings health related (AD;GOF),Additional findings health related - children (AD;GOF),Neuroendocrine cancer pertinent cancer susceptibility (AD;GOF),Childhood solid tumours (AD;GOF),Inherited phaeochromocytoma and paraganglioma excluding NF1 (AD;GOF),Childhood solid tumours ca…	{Hirschsprung disease, susceptibility to, 1} (AD;LOF), Medullary thyroid carcinoma (AD;GOF), Multiple endocrine neoplasia IIA (AD;GOF), Multiple endocrine neoplasia IIB (AD;GOF), Pheochromocytoma (AD;GOF)	0.000149724	0.000250904	0.000173652	0.00021797	0.000176767	0.000139176	0.000199555	0.000172311	0.000194175	0.000231061	0.000316755	0.000226174	0.00038492	0.000194103	0.000228365	0.000261356	0.000255572	0.000194175	0.000352719	0.000540868	0.000245419	0.00050371	0.000233693	0.000330525	0.000368346	0.000378788	0.000194175
CASR	CASR	protein_coding	LOF	Both	Calcium-sensing receptor phenotypes	1.1	-	Nephrocalcinosis or nephrolithiasis (Both;LOF),Skeletal dysplasia (Both;LOF),Familial hypoparathyroidism (Both;GOF),Fetal anomalies (Both;LOF),Familial hyperparathyroidism or hypocalciuric hypercalcaemia (Both;LOF),Renal tubulopathies (Both;GOF),Osteogenesis imperfecta (Both;LOF),Calcium-sensing receptor phenotypes (Both;LOF)	Hypocalcemia, autosomal dominant (AD;GOF), Hypocalcemia, autosomal dominant, with Bartter syndrome (AD;GOF), Hypocalciuric hypercalcemia, type I (AD;LOF), Hyperparathyroidism, neonatal (Both;LOF)	8.9908e-05	7.83615e-05	2.6989e-05	4.65413e-05	3.87542e-05	1.66857e-05	7.91293e-05	8.37645e-05	0	0.000424787	0.000379982	0.000263706	0.000357385	0.000357152	0.00020827	0.000353964	0.000343336	0.000193274	0.000736262	0.000665606	0.000413502	0.000696211	0.000457366	0.00164263	0.000692994	0.000748983	0.00098523
F12	F12	protein_coding	LOF	Both	Bleeding and platelet disorders	4.2	Blood/Immune	Bleeding and platelet disorders (Both;LOF),Inherited bleeding disorders (Both;LOF),Vascular skin disorders (Both;GOF),COVID-19 research (AD;GOF),Primary immunodeficiency or monogenic inflammatory bowel disease (AD;GOF)	Angioedema, hereditary, 3 (AD;GOF), Factor XII deficiency (AR;LOF)	0.00133289	0.00210338	0.0050182	0.00187054	0.00152881	0.00189467	0.00212551	0.0020956	0.000198728	0.00170106	0.00216583	0.00507092	0.00199496	0.00179992	0.00217455	0.00224191	0.00226929	0.000409077	0.00181656	0.00253438	0.00510169	0.00233376	0.00192896	0.00226725	0.00243574	0.00268517	0.000409077
GBA	GBA1	protein_coding	LOF	AR	Bleeding and platelet disorders	4.2	Blood/Immune	Bleeding and platelet disorders (AR;LOF),Fetal anomalies (AR;LOF),DDG2P (AR;LOF),Cholestasis (AR;LOF),Lysosomal storage disorder (AR;LOF),Iron metabolism disorders - NOT common HFE mutations (AR;LOF),Undiagnosed metabolic disorders (AR;LOF),Arthrogryposis (AR;LOF),Haematological malignancies cancer susceptibility (AR;LOF),Adult onset neurodegenerative disorder (AR;LOF),Early onset or syndromic ep…	{Lewy body dementia, susceptibility to} (AD;LOF), {Parkinson disease, late-onset, susceptibility to} (AD;LOF), Gaucher disease, perinatal lethal (AR;LOF), Gaucher disease, type I (AR;LOF), Gaucher disease, type II (AR;LOF), Gaucher disease, type III (AR;LOF), Gaucher disease, type IIIC (AR;LOF)	0.00154804	0.00161649	0.0281673	0.000877988	0.00165928	0.00490646	0.00297311	0.000922256	0.00239009	0.00301925	0.00279257	0.0283501	0.00261463	0.00203354	0.00520708	0.00382003	0.00252225	0.00258321	0.00345875	0.00285702	0.0283617	0.00294371	0.0020971	0.00559112	0.00396317	0.00275808	0.00277649
HK1	HK1	protein_coding	GOF	AR	Rare anaemia	3.13	Blood/Immune	DDG2P (AD;GOF),Rare anaemia (AR;GOF),Hereditary neuropathy (AR;LOF),Fetal anomalies (Both;GOF),Congenital hyperinsulinism (AD;GOF),Cytopenias and congenital anaemias (AR;GOF),Optic neuropathy (AD;LOF),Intellectual disability (AD;GOF)	Neurodevelopmental disorder with visual defects and brain anomalies (AD;GOF), Retinitis pigmentosa 79 (AD;LOF), Anemia, congenital, nonspherocytic hemolytic, 5, hexokinase deficient (AR;GOF)	0	0	0	0	0	0	0	0	0	0.000115025	0.000131136	3.94688e-05	9.01885e-05	5.87026e-06	0.000233751	5.88666e-05	5.62985e-05	0.000639952	0.000308382	0.000291238	0.000172678	0.000203728	9.39447e-05	0.000578579	0.000244541	0.000251758	0.000833451
ACTB	ACTB	protein_coding	LOF	AD	COVID-19 research	1.146	Blood/Immune	COVID-19 research (AD;LOF),Inherited bleeding disorders (AD;LOF),Fetal anomalies (AD;LOF),DDG2P (AD;LOF),Ocular coloboma (AD;LOF),Structural eye disease (AD;LOF),Rare syndromic craniosynostosis or isolated multisuture synostosis (AD;LOF),Clefting (AD;LOF),Early onset dystonia (AD;LOF),Malformations of cortical development (AD;LOF),Childhood onset dystonia, chorea or related movement disorder (AD;…	Baraitser-Winter syndrome 1 (AD;LOF), Dystonia-deafness syndrome 1 (AD;GOF), Thrombocytopenia 8, with dysmorphic features and developmental delay (AD;LOF)	0	0	0	0	0	0	3.50228e-06	1.13262e-05	0	2.54935e-05	5.54844e-06	1.96462e-05	1.64891e-05	9.57891e-06	1.01114e-06	1.10743e-05	1.93185e-05	0.000193274	5.68636e-05	3.15449e-05	7.66883e-05	1.70036e-05	2.83315e-05	1.01114e-06	2.76521e-05	2.97084e-05	0.000193274
ACTB	ACTB	protein_coding	LOF	AD	Inherited bleeding disorders	1.182	Blood/Immune	COVID-19 research (AD;LOF),Inherited bleeding disorders (AD;LOF),Fetal anomalies (AD;LOF),DDG2P (AD;LOF),Ocular coloboma (AD;LOF),Structural eye disease (AD;LOF),Rare syndromic craniosynostosis or isolated multisuture synostosis (AD;LOF),Clefting (AD;LOF),Early onset dystonia (AD;LOF),Malformations of cortical development (AD;LOF),Childhood onset dystonia, chorea or related movement disorder (AD;…	Baraitser-Winter syndrome 1 (AD;LOF), Dystonia-deafness syndrome 1 (AD;GOF), Thrombocytopenia 8, with dysmorphic features and developmental delay (AD;LOF)	0	0	0	0	0	0	3.50228e-06	1.13262e-05	0	2.54935e-05	5.54844e-06	1.96462e-05	1.64891e-05	9.57891e-06	1.01114e-06	1.10743e-05	1.93185e-05	0.000193274	5.68636e-05	3.15449e-05	7.66883e-05	1.70036e-05	2.83315e-05	1.01114e-06	2.76521e-05	2.97084e-05	0.000193274
ACTN1	ACTN1	protein_coding	LOF	AD	Inherited bleeding disorders	1.182	Blood/Immune	Inherited bleeding disorders (AD;LOF),Bleeding and platelet disorders (AD;LOF)	Bleeding disorder, platelet-type, 15 (AD;LOF)	1.50164e-05	6.04509e-06	1.92713e-05	3.91486e-06	9.81909e-06	3.5397e-06	1.06486e-05	8.20971e-06	0	0.00021369	0.00016183	9.9751e-05	0.000186012	0.000123373	0.000229455	0.000190552	0.000176929	0	0.000434777	0.000298975	0.00023522	0.00033257	0.000383472	0.000429017	0.000322222	0.000333848	0
ACTN1	ACTN1	protein_coding	LOF	AD	Bleeding and platelet disorders	4.2	Blood/Immune	Inherited bleeding disorders (AD;LOF),Bleeding and platelet disorders (AD;LOF)	Bleeding disorder, platelet-type, 15 (AD;LOF)	1.50164e-05	6.04509e-06	1.92713e-05	3.91486e-06	9.81909e-06	3.5397e-06	1.06486e-05	8.20971e-06	0	0.00021369	0.00016183	9.9751e-05	0.000186012	0.000123373	0.000229455	0.000190552	0.000176929	0	0.000434777	0.000298975	0.00023522	0.00033257	0.000383472	0.000429017	0.000322222	0.000333848	0
ACVRL1	ACVRL1	protein_coding	LOF	AD	Inherited bleeding disorders	1.182	Blood/Immune	Inherited bleeding disorders (AD;LOF),Bleeding and platelet disorders (AD;LOF),Hereditary haemorrhagic telangiectasia (AD;LOF),Pulmonary arterial hypertension (AD;LOF),Cerebral vascular malformations (AD;LOF),Fetal anomalies (AD;LOF),Vascular skin disorders (AD;LOF)	Telangiectasia, hereditary hemorrhagic, type 2 (AD;LOF)	0.000102295	3.36037e-05	0.000116139	3.93341e-05	0.000107523	0.000123207	5.48005e-05	2.03873e-05	0	0.000216789	0.000186129	0.000128791	0.000226059	0.000219381	0.000173367	0.000151702	0.000175303	0.000386698	0.000374777	0.000252289	0.000187841	0.000455671	0.000286048	0.000489569	0.000231469	0.000284229	0.000580571
ACVRL1	ACVRL1	protein_coding	LOF	AD	Bleeding and platelet disorders	4.2	Blood/Immune	Inherited bleeding disorders (AD;LOF),Bleeding and platelet disorders (AD;LOF),Hereditary haemorrhagic telangiectasia (AD;LOF),Pulmonary arterial hypertension (AD;LOF),Cerebral vascular malformations (AD;LOF),Fetal anomalies (AD;LOF),Vascular skin disorders (AD;LOF)	Telangiectasia, hereditary hemorrhagic, type 2 (AD;LOF)	0.000102295	3.36037e-05	0.000116139	3.93341e-05	0.000107523	0.000123207	5.48005e-05	2.03873e-05	0	0.000216789	0.000186129	0.000128791	0.000226059	0.000219381	0.000173367	0.000151702	0.000175303	0.000386698	0.000374777	0.000252289	0.000187841	0.000455671	0.000286048	0.000489569	0.000231469	0.000284229	0.000580571
APOL1	APOL1	protein_coding	LOF	AD	COVID-19 research	1.146	Blood/Immune	COVID-19 research (AD;LOF),APOL1 kidney donor testing (AR;LOF)	{Glomerulosclerosis, focal segmental, 4, susceptibility to} (AD;LOF)	0	0	0	0	0	0	0	0	0	0.000115696	1.20617e-05	2.34923e-06	3.69918e-05	5.65776e-05	0	6.83888e-05	8.52083e-05	0	0.000297421	0.000230039	5.55075e-05	0.000315569	0.00015562	0.000489098	0.000288163	0.000451312	0.000788839
BACH2	BACH2	protein_coding	LOF	AD	COVID-19 research	1.146	Blood/Immune	COVID-19 research (AD;LOF),Primary immunodeficiency or monogenic inflammatory bowel disease (AD;LOF),Infantile enterocolitis & monogenic inflammatory bowel disease (AD;LOF)	Immunodeficiency 60 and autoimmunity (AD;LOF)	0	0	0	0	0	0	0	0	0	2.51658e-05	9.20736e-06	2.29931e-06	2.047e-05	1.74746e-07	9.06514e-06	2.73132e-05	1.55271e-05	0	3.5526e-05	4.01361e-05	4.08684e-05	4.95116e-05	4.72926e-05	9.06514e-06	5.73201e-05	5.88652e-05	0
BACH2	BACH2	protein_coding	LOF	AD	Primary immunodeficiency or monogenic inflammatory bowel disease	8.75	Blood/Immune	COVID-19 research (AD;LOF),Primary immunodeficiency or monogenic inflammatory bowel disease (AD;LOF),Infantile enterocolitis & monogenic inflammatory bowel disease (AD;LOF)	Immunodeficiency 60 and autoimmunity (AD;LOF)	0	0	0	0	0	0	0	0	0	2.51658e-05	9.20736e-06	2.29931e-06	2.047e-05	1.74746e-07	9.06514e-06	2.73132e-05	1.55271e-05	0	3.5526e-05	4.01361e-05	4.08684e-05	4.95116e-05	4.72926e-05	9.06514e-06	5.73201e-05	5.88652e-05	0
BCL11B	BCL11B	protein_coding	LOF	AD	COVID-19 research	1.146	Blood/Immune	COVID-19 research (AD;LOF),DDG2P (AD;LOF),Rare syndromic craniosynostosis or isolated multisuture synostosis (AD;LOF)	Immunodeficiency 49, severe combined (AD;LOF), Intellectual developmental disorder with dysmorphic facies, speech delay, and T-cell abnormalities (AD;LOF)	0	0	0	0	0	0	4.52844e-07	0	0	0	0	1.92663e-05	0	3.4707e-05	0	5.15574e-06	0	0	4.11749e-06	5.5508e-05	1.92712e-05	1.35399e-05	0.000167244	0	1.8253e-05	1.2786e-05	0
CASP10	CASP10	protein_coding	LOF	AD	COVID-19 research	1.146	Blood/Immune	COVID-19 research (AD;LOF)	Autoimmune lymphoproliferative syndrome, type II (AD;LOF)	1.25342e-05	1.6742e-05	8.69526e-06	7.94672e-07	3.46529e-05	2.83857e-05	0.000140049	9.62856e-06	0	0.000644701	0.00181282	0.000491547	0.00137157	0.000134619	0.00165353	0.000889509	0.000825602	0.000193199	0.000782708	0.00219329	0.000955633	0.00214406	0.000200325	0.00230168	0.00112114	0.00118927	0.000579897
CCL2	CCL2	protein_coding	LOF	AD	COVID-19 research	1.146	Blood/Immune	COVID-19 research (AD;LOF)	.	0	0	0	0	0	0	0	0	0	0	0	0	0	0	1.79584e-06	4.69396e-06	5.81075e-06	0.000193274	6.19969e-06	1.50623e-05	9.52404e-08	1.57891e-05	9.36049e-06	1.79584e-06	1.64754e-05	1.21041e-05	0.000193274
CHD7	CHD7	protein_coding	LOF	AD	COVID-19 research	1.146	Blood/Immune	COVID-19 research (AD;LOF),Primary immunodeficiency or monogenic inflammatory bowel disease (AD;LOF),IUGR and IGF abnormalities (AD;LOF),VACTERL-like phenotypes (AD;LOF),Fetal anomalies (AD;LOF),DDG2P (AD;LOF),Deafness and congenital structural abnormalities (AD;LOF),Monogenic hearing loss (AD;LOF),Pituitary hormone deficiency (AD;LOF),Hypogonadotropic hypogonadism (AD;LOF),Structural eye disease…	CHARGE syndrome (AD;LOF), Hypogonadotropic hypogonadism 5 with or without anosmia (AD;LOF)	2.58842e-05	1.26136e-05	1.91718e-05	1.36512e-05	0.00010369	0	1.13926e-05	7.3029e-06	0	0.000108947	6.86699e-05	6.29704e-05	6.74644e-05	0.000161575	2.38291e-05	4.23945e-05	0.000122133	0.000195008	0.000307868	0.000229516	0.000133425	0.000229205	0.000241201	4.64595e-05	0.000103747	0.000237229	0.000195008
CHD7	CHD7	protein_coding	LOF	AD	Primary immunodeficiency or monogenic inflammatory bowel disease	8.75	Blood/Immune	COVID-19 research (AD;LOF),Primary immunodeficiency or monogenic inflammatory bowel disease (AD;LOF),IUGR and IGF abnormalities (AD;LOF),VACTERL-like phenotypes (AD;LOF),Fetal anomalies (AD;LOF),DDG2P (AD;LOF),Deafness and congenital structural abnormalities (AD;LOF),Monogenic hearing loss (AD;LOF),Pituitary hormone deficiency (AD;LOF),Hypogonadotropic hypogonadism (AD;LOF),Structural eye disease…	CHARGE syndrome (AD;LOF), Hypogonadotropic hypogonadism 5 with or without anosmia (AD;LOF)	2.58842e-05	1.26136e-05	1.91718e-05	1.36512e-05	0.00010369	0	1.13926e-05	7.3029e-06	0	0.000108947	6.86699e-05	6.29704e-05	6.74644e-05	0.000161575	2.38291e-05	4.23945e-05	0.000122133	0.000195008	0.000307868	0.000229516	0.000133425	0.000229205	0.000241201	4.64595e-05	0.000103747	0.000237229	0.000195008
COL1A1	COL1A1	protein_coding	LOF	AD	Inherited bleeding disorders	1.182	Blood/Immune	Inherited bleeding disorders (AD;LOF),Thoracic aortic aneurysm or dissection (AD;LOF),Fetal anomalies (AD;LOF),DDG2P (AD;LOF),Skeletal dysplasia (AD;LOF),Ehlers Danlos syndrome with a likely monogenic cause (AD;LOF),Osteogenesis imperfecta (AD;LOF),Thoracic aortic aneurysm or dissection (GMS) (AD;LOF)	{Bone mineral density variation QTL, osteoporosis} (AD;LOF), Caffey disease (AD;LOF), Combined osteogenesis imperfecta and Ehlers-Danlos syndrome 1 (AD;LOF), Ehlers-Danlos syndrome, arthrochalasia type, 1 (AD;LOF), Osteogenesis imperfecta, type I (AD;LOF), Osteogenesis imperfecta, type II (AD;LOF), Osteogenesis imperfecta, type III (AD;LOF), Osteogenesis imperfecta, type IV (AD;LOF)	0.000112026	2.44933e-05	6.15989e-05	3.72293e-05	5.88148e-05	0.000107835	6.55184e-05	6.86e-05	0	0.000187316	8.77554e-05	0.000111661	0.000182861	0.000103213	0.000118017	0.000137211	0.000150513	0.000386997	0.000288597	0.000142094	0.000127508	0.000303965	0.000348535	0.000248557	0.000254446	0.00026753	0.00058155
COL5A1	COL5A1	protein_coding	LOF	AD	Inherited bleeding disorders	1.182	Blood/Immune	Inherited bleeding disorders (AD;LOF),Thoracic aortic aneurysm or dissection (AD;LOF),Ehlers Danlos syndrome with a likely monogenic cause (AD;LOF),Thoracic aortic aneurysm or dissection (GMS) (AD;LOF),Cerebral vascular malformations (AD;LOF)	Ehlers-Danlos syndrome, classic type, 1 (AD;LOF), Fibromuscular dysplasia, multifocal (AD;LOF)	4.49509e-05	3.09425e-05	4.23534e-05	6.83627e-05	0.000300557	3.46367e-05	3.23987e-05	6.15933e-05	0	5.66838e-05	5.92839e-05	4.24814e-05	9.1796e-05	0.000317869	6.48138e-05	6.09281e-05	9.9429e-05	0	0.000316938	0.000259784	0.000298475	0.000300489	0.00070847	0.0005085	0.000254497	0.000375699	0
COL5A2	COL5A2	protein_coding	LOF	AD	Inherited bleeding disorders	1.182	Blood/Immune	Inherited bleeding disorders (AD;LOF),Thoracic aortic aneurysm or dissection (AD;LOF),Ehlers Danlos syndrome with a likely monogenic cause (AD;LOF),Thoracic aortic aneurysm or dissection (GMS) (AD;LOF)	Ehlers-Danlos syndrome, classic type, 2 (AD;LOF)	2.66326e-05	1.46057e-05	2.79066e-07	3.15148e-06	0	5.01674e-05	8.2185e-06	6.20903e-06	0	0.000165818	7.25057e-05	5.08362e-06	0.000302255	0.000499873	0.000152005	0.000161476	7.79227e-05	0	0.000520373	0.000400429	0.000213064	0.0012527	0.000756145	0.000799145	0.000519402	0.000470076	0.000579748
CREBBP	CREBBP	protein_coding	LOF	AD	Primary immunodeficiency or monogenic inflammatory bowel disease	8.75	Blood/Immune	Primary immunodeficiency or monogenic inflammatory bowel disease (AD;LOF),IUGR and IGF abnormalities (AD;LOF),Fetal anomalies (AD;LOF),DDG2P (AD;LOF),Structural eye disease (AD;LOF),Skeletal dysplasia (AD;LOF),Severe microcephaly (AD;LOF),Early onset or syndromic epilepsy (AD;LOF),Glaucoma (developmental) (AD;LOF),Intellectual disability (AD;LOF)	Menke-Hennekam syndrome 1 (AD;LOF), Rubinstein-Taybi syndrome 1 (AD;LOF)	5.0599e-06	0	0	0	1.21442e-05	2.73424e-07	7.1777e-06	0	0	6.00433e-05	3.31395e-05	7.88532e-05	3.18356e-05	9.80278e-05	9.54577e-05	5.46057e-05	3.9228e-05	0	0.000208086	0.0001499	0.000129557	0.000137993	0.000256862	0.000116297	0.000171222	0.000122975	0.000773921
CTLA4	CTLA4	protein_coding	LOF	AD	COVID-19 research	1.146	Blood/Immune	COVID-19 research (AD;LOF),Primary immunodeficiency or monogenic inflammatory bowel disease (AD;LOF),Infantile enterocolitis & monogenic inflammatory bowel disease (AD;LOF),Gastrointestinal epithelial barrier disorders (AD;LOF),Intestinal failure or congenital diarrhoea (AD;LOF)	Immune dysregulation with autoimmunity, immunodeficiency, and lymphoproliferation (AD;LOF)	0	1.69813e-07	0	0	6.64586e-06	0	3.7313e-07	0	0	5.76727e-08	3.7166e-05	1.88909e-05	7.48748e-06	6.64586e-06	0	9.90065e-06	4.97737e-06	0	2.34739e-05	4.27849e-05	1.88918e-05	2.48116e-05	7.93573e-06	1.02391e-05	3.35407e-05	2.13043e-05	0
CTLA4	CTLA4	protein_coding	LOF	AD	Primary immunodeficiency or monogenic inflammatory bowel disease	8.75	Blood/Immune	COVID-19 research (AD;LOF),Primary immunodeficiency or monogenic inflammatory bowel disease (AD;LOF),Infantile enterocolitis & monogenic inflammatory bowel disease (AD;LOF),Gastrointestinal epithelial barrier disorders (AD;LOF),Intestinal failure or congenital diarrhoea (AD;LOF)	Immune dysregulation with autoimmunity, immunodeficiency, and lymphoproliferation (AD;LOF)	0	1.69813e-07	0	0	6.64586e-06	0	3.7313e-07	0	0	5.76727e-08	3.7166e-05	1.88909e-05	7.48748e-06	6.64586e-06	0	9.90065e-06	4.97737e-06	0	2.34739e-05	4.27849e-05	1.88918e-05	2.48116e-05	7.93573e-06	1.02391e-05	3.35407e-05	2.13043e-05	0
CXCR4	CXCR4	protein_coding	LOF	AD	Cytopenias and congenital anaemias	1.123	Blood/Immune	Cytopenias and congenital anaemias (AD;LOF),Cytopenia - NOT Fanconi anaemia (AD;LOF),COVID-19 research (AD;LOF),Primary immunodeficiency or monogenic inflammatory bowel disease (AD;LOF)	Myelokathexis, isolated (AD;LOF), WHIM syndrome 1 (AD;LOF)	0	0	0	0	0	0	0	0	0	0	0	0	0	0	0	8.47085e-07	0	0	0	6.91373e-06	4.42712e-07	1.75204e-05	6.40038e-06	0	1.84403e-05	2.35134e-07	0
CXCR4	CXCR4	protein_coding	LOF	AD	Cytopenia - NOT Fanconi anaemia	4.28	Blood/Immune	Cytopenias and congenital anaemias (AD;LOF),Cytopenia - NOT Fanconi anaemia (AD;LOF),COVID-19 research (AD;LOF),Primary immunodeficiency or monogenic inflammatory bowel disease (AD;LOF)	Myelokathexis, isolated (AD;LOF), WHIM syndrome 1 (AD;LOF)	0	0	0	0	0	0	0	0	0	0	0	0	0	0	0	8.47085e-07	0	0	0	6.91373e-06	4.42712e-07	1.75204e-05	6.40038e-06	0	1.84403e-05	2.35134e-07	0
CYCS	CYCS	protein_coding	LOF	AD	Inherited bleeding disorders	1.182	Blood/Immune	Inherited bleeding disorders (AD;LOF),Bleeding and platelet disorders (AD;LOF),Cytopenia - NOT Fanconi anaemia (AD;LOF),Possible mitochondrial disorder - nuclear genes (AD;LOF),Mitochondrial disorders (AD;LOF)	Thrombocytopenia 4 (AD;LOF)	0	0	0	0	0	0	0	0	0	1.37813e-05	3.79312e-06	2.00585e-05	1.08979e-06	7.13016e-06	0	1.26457e-05	9.64684e-06	0	7.53007e-05	0.000134552	3.4407e-05	7.87568e-05	3.97849e-05	0.000229769	0.00012285	0.000791998	0.000193125
CYCS	CYCS	protein_coding	LOF	AD	Bleeding and platelet disorders	4.2	Blood/Immune	Inherited bleeding disorders (AD;LOF),Bleeding and platelet disorders (AD;LOF),Cytopenia - NOT Fanconi anaemia (AD;LOF),Possible mitochondrial disorder - nuclear genes (AD;LOF),Mitochondrial disorders (AD;LOF)	Thrombocytopenia 4 (AD;LOF)	0	0	0	0	0	0	0	0	0	1.37813e-05	3.79312e-06	2.00585e-05	1.08979e-06	7.13016e-06	0	1.26457e-05	9.64684e-06	0	7.53007e-05	0.000134552	3.4407e-05	7.87568e-05	3.97849e-05	0.000229769	0.00012285	0.000791998	0.000193125
CYCS	CYCS	protein_coding	LOF	AD	Cytopenia - NOT Fanconi anaemia	4.28	Blood/Immune	Inherited bleeding disorders (AD;LOF),Bleeding and platelet disorders (AD;LOF),Cytopenia - NOT Fanconi anaemia (AD;LOF),Possible mitochondrial disorder - nuclear genes (AD;LOF),Mitochondrial disorders (AD;LOF)	Thrombocytopenia 4 (AD;LOF)	0	0	0	0	0	0	0	0	0	1.37813e-05	3.79312e-06	2.00585e-05	1.08979e-06	7.13016e-06	0	1.26457e-05	9.64684e-06	0	7.53007e-05	0.000134552	3.4407e-05	7.87568e-05	3.97849e-05	0.000229769	0.00012285	0.000791998	0.000193125
DDX41	DDX41	protein_coding	LOF	AD	Cytopenia - NOT Fanconi anaemia	4.28	Blood/Immune	Cytopenia - NOT Fanconi anaemia (AD;LOF),Haematological malignancies for rare disease (AD;LOF),Haematological malignancies cancer susceptibility (AD;LOF),Inherited predisposition to acute myeloid leukaemia (AML) (AD;LOF)	{Myeloproliferative/lymphoproliferative neoplasms, familial (multiple types), susceptibility to} (AD;LOF)	0.000250246	0.000128957	7.17019e-05	0.000252125	0.000430743	2.61494e-05	0.000628469	8.18648e-05	0.000493161	0.000676478	0.000417669	0.000219283	0.000490374	0.000732021	0.000252187	0.00122722	0.000514096	0.00109086	0.00123496	0.000643161	0.0016455	0.000841778	0.00102297	0.00107239	0.00167373	0.000954422	0.00128709
EGLN1	EGLN1	protein_coding	LOF	AD	Hereditary Erythrocytosis	2.13	Blood/Immune	Hereditary Erythrocytosis (AD;LOF)	Erythrocytosis, familial, 3 (AD;LOF)	4.54339e-06	4.7444e-08	4.69158e-08	0	3.91498e-06	5.1753e-08	9.27863e-06	6.39317e-10	0	3.03725e-05	4.47977e-05	4.06611e-05	3.4714e-05	5.60757e-05	7.83822e-06	3.46495e-05	4.80207e-05	0.000196618	3.04244e-05	9.95932e-05	0.000116665	5.24307e-05	5.8587e-05	7.83822e-06	5.39946e-05	6.77545e-05	0.000196618
ELANE	ELANE	protein_coding	LOF	AD	COVID-19 research	1.146	Blood/Immune	COVID-19 research (AD;LOF),Primary immunodeficiency or monogenic inflammatory bowel disease (AD;LOF),Cytopenias and congenital anaemias (AD;LOF),Cytopenia - NOT Fanconi anaemia (AD;LOF),Periodic fever syndromes (AD;LOF),Haematological malignancies for rare disease (AD;LOF),Haematological malignancies cancer susceptibility (AD;LOF),Neutropaenia consistent with ELANE mutations (AD;LOF)	Neutropenia, cyclic (AD;LOF), Neutropenia, severe congenital 1, autosomal dominant (AD;LOF)	5.06646e-06	3.96597e-05	1.32382e-07	9.19947e-07	7.87391e-08	2.61075e-05	2.53047e-05	2.23172e-06	0	9.00553e-05	0.00020618	0.000225398	0.000152847	0.000589215	0.000287799	0.00017372	0.000312179	0.000233863	0.000229987	0.000313544	0.000251975	0.000372696	0.000670441	0.000773147	0.000297594	0.000454332	0.000233863
ELANE	ELANE	protein_coding	LOF	AD	Primary immunodeficiency or monogenic inflammatory bowel disease	8.75	Blood/Immune	COVID-19 research (AD;LOF),Primary immunodeficiency or monogenic inflammatory bowel disease (AD;LOF),Cytopenias and congenital anaemias (AD;LOF),Cytopenia - NOT Fanconi anaemia (AD;LOF),Periodic fever syndromes (AD;LOF),Haematological malignancies for rare disease (AD;LOF),Haematological malignancies cancer susceptibility (AD;LOF),Neutropaenia consistent with ELANE mutations (AD;LOF)	Neutropenia, cyclic (AD;LOF), Neutropenia, severe congenital 1, autosomal dominant (AD;LOF)	5.06646e-06	3.96597e-05	1.32382e-07	9.19947e-07	7.87391e-08	2.61075e-05	2.53047e-05	2.23172e-06	0	9.00553e-05	0.00020618	0.000225398	0.000152847	0.000589215	0.000287799	0.00017372	0.000312179	0.000233863	0.000229987	0.000313544	0.000251975	0.000372696	0.000670441	0.000773147	0.000297594	0.000454332	0.000233863
ELANE	ELANE	protein_coding	LOF	AD	Cytopenias and congenital anaemias	1.123	Blood/Immune	COVID-19 research (AD;LOF),Primary immunodeficiency or monogenic inflammatory bowel disease (AD;LOF),Cytopenias and congenital anaemias (AD;LOF),Cytopenia - NOT Fanconi anaemia (AD;LOF),Periodic fever syndromes (AD;LOF),Haematological malignancies for rare disease (AD;LOF),Haematological malignancies cancer susceptibility (AD;LOF),Neutropaenia consistent with ELANE mutations (AD;LOF)	Neutropenia, cyclic (AD;LOF), Neutropenia, severe congenital 1, autosomal dominant (AD;LOF)	5.06646e-06	3.96597e-05	1.32382e-07	9.19947e-07	7.87391e-08	2.61075e-05	2.53047e-05	2.23172e-06	0	9.00553e-05	0.00020618	0.000225398	0.000152847	0.000589215	0.000287799	0.00017372	0.000312179	0.000233863	0.000229987	0.000313544	0.000251975	0.000372696	0.000670441	0.000773147	0.000297594	0.000454332	0.000233863
ELANE	ELANE	protein_coding	LOF	AD	Cytopenia - NOT Fanconi anaemia	4.28	Blood/Immune	COVID-19 research (AD;LOF),Primary immunodeficiency or monogenic inflammatory bowel disease (AD;LOF),Cytopenias and congenital anaemias (AD;LOF),Cytopenia - NOT Fanconi anaemia (AD;LOF),Periodic fever syndromes (AD;LOF),Haematological malignancies for rare disease (AD;LOF),Haematological malignancies cancer susceptibility (AD;LOF),Neutropaenia consistent with ELANE mutations (AD;LOF)	Neutropenia, cyclic (AD;LOF), Neutropenia, severe congenital 1, autosomal dominant (AD;LOF)	5.06646e-06	3.96597e-05	1.32382e-07	9.19947e-07	7.87391e-08	2.61075e-05	2.53047e-05	2.23172e-06	0	9.00553e-05	0.00020618	0.000225398	0.000152847	0.000589215	0.000287799	0.00017372	0.000312179	0.000233863	0.000229987	0.000313544	0.000251975	0.000372696	0.000670441	0.000773147	0.000297594	0.000454332	0.000233863
ENG	ENG	protein_coding	LOF	AD	Inherited bleeding disorders	1.182	Blood/Immune	Inherited bleeding disorders (AD;LOF),Bleeding and platelet disorders (AD;LOF),Hereditary haemorrhagic telangiectasia (AD;LOF),Pulmonary arterial hypertension (AD;LOF),Cerebral vascular malformations (AD;LOF),Fetal anomalies (AD;LOF),Vascular skin disorders (AD;LOF)	Telangiectasia, hereditary hemorrhagic, type 1 (AD;LOF)	1.22077e-05	1.62817e-05	1.52666e-05	2.47287e-05	2.13021e-05	9.3983e-05	2.46336e-05	1.98173e-05	0	2.24553e-05	4.36539e-05	7.26161e-05	4.75289e-05	0.000444131	0.000130451	6.56502e-05	7.54274e-05	0	2.92485e-05	5.20765e-05	0.000129639	9.61214e-05	0.000465934	0.000134634	8.63942e-05	0.000119	0.000195925
ENG	ENG	protein_coding	LOF	AD	Bleeding and platelet disorders	4.2	Blood/Immune	Inherited bleeding disorders (AD;LOF),Bleeding and platelet disorders (AD;LOF),Hereditary haemorrhagic telangiectasia (AD;LOF),Pulmonary arterial hypertension (AD;LOF),Cerebral vascular malformations (AD;LOF),Fetal anomalies (AD;LOF),Vascular skin disorders (AD;LOF)	Telangiectasia, hereditary hemorrhagic, type 1 (AD;LOF)	1.22077e-05	1.62817e-05	1.52666e-05	2.47287e-05	2.13021e-05	9.3983e-05	2.46336e-05	1.98173e-05	0	2.24553e-05	4.36539e-05	7.26161e-05	4.75289e-05	0.000444131	0.000130451	6.56502e-05	7.54274e-05	0	2.92485e-05	5.20765e-05	0.000129639	9.61214e-05	0.000465934	0.000134634	8.63942e-05	0.000119	0.000195925
EP300	EP300	protein_coding	LOF	AD	Primary immunodeficiency or monogenic inflammatory bowel disease	8.75	Blood/Immune	Primary immunodeficiency or monogenic inflammatory bowel disease (AD;LOF),IUGR and IGF abnormalities (AD;LOF),Fetal anomalies (AD;LOF),DDG2P (AD;LOF),Intellectual disability (AD;LOF)	Menke-Hennekam syndrome 2 (AD;LOF), Rubinstein-Taybi syndrome 2 (AD;LOF)	6.85233e-06	0	9.71892e-06	0	0	6.24541e-08	5.79614e-06	5.98664e-06	0	0.000154327	2.2873e-05	1.97493e-05	5.9637e-05	2.98441e-05	3.17706e-06	5.36779e-05	0.000118996	0	0.000303765	0.000100166	0.000215992	0.000146912	0.000373446	0.000136969	0.000154043	0.000188714	0.000207297
EPB41	EPB41	protein_coding	LOF	AD	Cytopenias and congenital anaemias	1.123	Blood/Immune	Cytopenias and congenital anaemias (AD;LOF),Rare anaemia (AD;LOF)	Elliptocytosis-1 (Both;LOF)	1.98098e-08	1.35844e-05	4.6543e-08	1.8942e-06	2.33708e-05	0	1.07731e-05	1.19465e-05	0	4.53865e-05	4.19289e-05	0.000101006	7.55573e-05	0.000163637	3.07756e-05	8.96762e-05	5.40916e-05	0	0.000251957	0.00025465	0.000168902	0.000420415	0.000308699	0.000169208	0.000212661	0.000141255	0.000193199
EPB41	EPB41	protein_coding	LOF	AD	Rare anaemia	3.13	Blood/Immune	Cytopenias and congenital anaemias (AD;LOF),Rare anaemia (AD;LOF)	Elliptocytosis-1 (Both;LOF)	1.98098e-08	1.35844e-05	4.6543e-08	1.8942e-06	2.33708e-05	0	1.07731e-05	1.19465e-05	0	4.53865e-05	4.19289e-05	0.000101006	7.55573e-05	0.000163637	3.07756e-05	8.96762e-05	5.40916e-05	0	0.000251957	0.00025465	0.000168902	0.000420415	0.000308699	0.000169208	0.000212661	0.000141255	0.000193199
EPOR	EPOR	protein_coding	LOF	AD	Hereditary Erythrocytosis	2.13	Blood/Immune	Hereditary Erythrocytosis (AD;LOF)	.	0	5.08001e-08	1.25673e-05	0	3.0503e-06	0	9.85471e-05	0	0	5.82916e-05	0.000277178	3.93249e-05	5.3512e-05	9.8239e-05	8.71737e-06	0.000298149	7.51363e-05	0	0.000143129	0.000313601	0.000100123	0.000160318	0.000129699	2.82329e-05	0.00037721	0.000210853	0
ETV6	ETV6	protein_coding	LOF	AD	Inherited bleeding disorders	1.182	Blood/Immune	Inherited bleeding disorders (AD;LOF),Bleeding and platelet disorders (AD;LOF),Cytopenia - NOT Fanconi anaemia (AD;LOF),Haematological malignancies for rare disease (AD;LOF),Haematological malignancies cancer susceptibility (AD;LOF),Inherited predisposition to acute myeloid leukaemia (AML) (AD;LOF),Inherited susceptibility to acute lymphoblastoid leukaemia (ALL) (AD;LOF)	Thrombocytopenia 5 (AD;LOF)	5.0599e-06	1.19201e-06	1.96906e-08	1.28074e-05	9.79038e-06	2.96148e-06	6.47512e-06	6.63909e-06	0	1.05095e-05	5.12467e-06	1.91594e-05	4.66122e-05	1.10655e-05	2.96148e-06	2.67536e-05	2.51852e-05	0	2.0554e-05	3.1831e-05	3.0135e-05	0.000196221	4.93478e-05	0.000391912	7.52723e-05	3.10896e-05	0.000606612
ETV6	ETV6	protein_coding	LOF	AD	Bleeding and platelet disorders	4.2	Blood/Immune	Inherited bleeding disorders (AD;LOF),Bleeding and platelet disorders (AD;LOF),Cytopenia - NOT Fanconi anaemia (AD;LOF),Haematological malignancies for rare disease (AD;LOF),Haematological malignancies cancer susceptibility (AD;LOF),Inherited predisposition to acute myeloid leukaemia (AML) (AD;LOF),Inherited susceptibility to acute lymphoblastoid leukaemia (ALL) (AD;LOF)	Thrombocytopenia 5 (AD;LOF)	5.0599e-06	1.19201e-06	1.96906e-08	1.28074e-05	9.79038e-06	2.96148e-06	6.47512e-06	6.63909e-06	0	1.05095e-05	5.12467e-06	1.91594e-05	4.66122e-05	1.10655e-05	2.96148e-06	2.67536e-05	2.51852e-05	0	2.0554e-05	3.1831e-05	3.0135e-05	0.000196221	4.93478e-05	0.000391912	7.52723e-05	3.10896e-05	0.000606612
ETV6	ETV6	protein_coding	LOF	AD	Cytopenia - NOT Fanconi anaemia	4.28	Blood/Immune	Inherited bleeding disorders (AD;LOF),Bleeding and platelet disorders (AD;LOF),Cytopenia - NOT Fanconi anaemia (AD;LOF),Haematological malignancies for rare disease (AD;LOF),Haematological malignancies cancer susceptibility (AD;LOF),Inherited predisposition to acute myeloid leukaemia (AML) (AD;LOF),Inherited susceptibility to acute lymphoblastoid leukaemia (ALL) (AD;LOF)	Thrombocytopenia 5 (AD;LOF)	5.0599e-06	1.19201e-06	1.96906e-08	1.28074e-05	9.79038e-06	2.96148e-06	6.47512e-06	6.63909e-06	0	1.05095e-05	5.12467e-06	1.91594e-05	4.66122e-05	1.10655e-05	2.96148e-06	2.67536e-05	2.51852e-05	0	2.0554e-05	3.1831e-05	3.0135e-05	0.000196221	4.93478e-05	0.000391912	7.52723e-05	3.10896e-05	0.000606612
GATA2	GATA2	protein_coding	LOF	AD	COVID-19 research	1.146	Blood/Immune	COVID-19 research (AD;LOF),Primary immunodeficiency or monogenic inflammatory bowel disease (AD;LOF),Cytopenias and congenital anaemias (AD;LOF),Cytopenia - NOT Fanconi anaemia (AD;LOF),Fetal anomalies (AD;LOF),DDG2P (AD;LOF),Haematological malignancies for rare disease (AD;LOF),Haematological malignancies cancer susceptibility (AD;LOF),Inherited predisposition to acute myeloid leukaemia (AML) (A…	Emberger syndrome (AD;LOF), Immunodeficiency 21 (AD;LOF), {Leukemia, acute myeloid, susceptibility to} (AD;LOF)	7.82452e-07	1.19741e-05	6.68608e-09	2.03624e-07	0	0	5.29861e-06	6.65664e-07	0.000195925	1.19414e-05	4.00916e-05	3.85523e-05	3.55673e-05	1.73514e-05	4.34891e-08	2.49292e-05	1.93481e-05	0.000195925	2.12539e-05	6.88511e-05	3.89612e-05	5.83458e-05	3.15393e-05	0.000411589	5.35625e-05	7.56409e-05	0.000195925
GATA2	GATA2	protein_coding	LOF	AD	Primary immunodeficiency or monogenic inflammatory bowel disease	8.75	Blood/Immune	COVID-19 research (AD;LOF),Primary immunodeficiency or monogenic inflammatory bowel disease (AD;LOF),Cytopenias and congenital anaemias (AD;LOF),Cytopenia - NOT Fanconi anaemia (AD;LOF),Fetal anomalies (AD;LOF),DDG2P (AD;LOF),Haematological malignancies for rare disease (AD;LOF),Haematological malignancies cancer susceptibility (AD;LOF),Inherited predisposition to acute myeloid leukaemia (AML) (A…	Emberger syndrome (AD;LOF), Immunodeficiency 21 (AD;LOF), {Leukemia, acute myeloid, susceptibility to} (AD;LOF)	7.82452e-07	1.19741e-05	6.68608e-09	2.03624e-07	0	0	5.29861e-06	6.65664e-07	0.000195925	1.19414e-05	4.00916e-05	3.85523e-05	3.55673e-05	1.73514e-05	4.34891e-08	2.49292e-05	1.93481e-05	0.000195925	2.12539e-05	6.88511e-05	3.89612e-05	5.83458e-05	3.15393e-05	0.000411589	5.35625e-05	7.56409e-05	0.000195925
GATA2	GATA2	protein_coding	LOF	AD	Cytopenias and congenital anaemias	1.123	Blood/Immune	COVID-19 research (AD;LOF),Primary immunodeficiency or monogenic inflammatory bowel disease (AD;LOF),Cytopenias and congenital anaemias (AD;LOF),Cytopenia - NOT Fanconi anaemia (AD;LOF),Fetal anomalies (AD;LOF),DDG2P (AD;LOF),Haematological malignancies for rare disease (AD;LOF),Haematological malignancies cancer susceptibility (AD;LOF),Inherited predisposition to acute myeloid leukaemia (AML) (A…	Emberger syndrome (AD;LOF), Immunodeficiency 21 (AD;LOF), {Leukemia, acute myeloid, susceptibility to} (AD;LOF)	7.82452e-07	1.19741e-05	6.68608e-09	2.03624e-07	0	0	5.29861e-06	6.65664e-07	0.000195925	1.19414e-05	4.00916e-05	3.85523e-05	3.55673e-05	1.73514e-05	4.34891e-08	2.49292e-05	1.93481e-05	0.000195925	2.12539e-05	6.88511e-05	3.89612e-05	5.83458e-05	3.15393e-05	0.000411589	5.35625e-05	7.56409e-05	0.000195925
GATA2	GATA2	protein_coding	LOF	AD	Cytopenia - NOT Fanconi anaemia	4.28	Blood/Immune	COVID-19 research (AD;LOF),Primary immunodeficiency or monogenic inflammatory bowel disease (AD;LOF),Cytopenias and congenital anaemias (AD;LOF),Cytopenia - NOT Fanconi anaemia (AD;LOF),Fetal anomalies (AD;LOF),DDG2P (AD;LOF),Haematological malignancies for rare disease (AD;LOF),Haematological malignancies cancer susceptibility (AD;LOF),Inherited predisposition to acute myeloid leukaemia (AML) (A…	Emberger syndrome (AD;LOF), Immunodeficiency 21 (AD;LOF), {Leukemia, acute myeloid, susceptibility to} (AD;LOF)	7.82452e-07	1.19741e-05	6.68608e-09	2.03624e-07	0	0	5.29861e-06	6.65664e-07	0.000195925	1.19414e-05	4.00916e-05	3.85523e-05	3.55673e-05	1.73514e-05	4.34891e-08	2.49292e-05	1.93481e-05	0.000195925	2.12539e-05	6.88511e-05	3.89612e-05	5.83458e-05	3.15393e-05	0.000411589	5.35625e-05	7.56409e-05	0.000195925
GFI1	GFI1	protein_coding	LOF	AD	COVID-19 research	1.146	Blood/Immune	COVID-19 research (AD;LOF),Primary immunodeficiency or monogenic inflammatory bowel disease (AD;LOF),Cytopenias and congenital anaemias (AD;LOF),Cytopenia - NOT Fanconi anaemia (AD;LOF)	Neutropenia, severe congenital 2, autosomal dominant (AD;LOF)	0	0	0	0	0	0	0	0	0	1.03619e-05	1.46033e-05	3.11495e-05	2.99419e-05	1.96787e-05	0.000126211	4.60894e-05	6.07813e-05	0.000193199	9.34814e-05	5.41631e-05	3.15163e-05	0.000118976	4.5662e-05	0.000127446	0.00010261	0.000124758	0.000193199
GFI1	GFI1	protein_coding	LOF	AD	Primary immunodeficiency or monogenic inflammatory bowel disease	8.75	Blood/Immune	COVID-19 research (AD;LOF),Primary immunodeficiency or monogenic inflammatory bowel disease (AD;LOF),Cytopenias and congenital anaemias (AD;LOF),Cytopenia - NOT Fanconi anaemia (AD;LOF)	Neutropenia, severe congenital 2, autosomal dominant (AD;LOF)	0	0	0	0	0	0	0	0	0	1.03619e-05	1.46033e-05	3.11495e-05	2.99419e-05	1.96787e-05	0.000126211	4.60894e-05	6.07813e-05	0.000193199	9.34814e-05	5.41631e-05	3.15163e-05	0.000118976	4.5662e-05	0.000127446	0.00010261	0.000124758	0.000193199
GFI1	GFI1	protein_coding	LOF	AD	Cytopenias and congenital anaemias	1.123	Blood/Immune	COVID-19 research (AD;LOF),Primary immunodeficiency or monogenic inflammatory bowel disease (AD;LOF),Cytopenias and congenital anaemias (AD;LOF),Cytopenia - NOT Fanconi anaemia (AD;LOF)	Neutropenia, severe congenital 2, autosomal dominant (AD;LOF)	0	0	0	0	0	0	0	0	0	1.03619e-05	1.46033e-05	3.11495e-05	2.99419e-05	1.96787e-05	0.000126211	4.60894e-05	6.07813e-05	0.000193199	9.34814e-05	5.41631e-05	3.15163e-05	0.000118976	4.5662e-05	0.000127446	0.00010261	0.000124758	0.000193199
GFI1	GFI1	protein_coding	LOF	AD	Cytopenia - NOT Fanconi anaemia	4.28	Blood/Immune	COVID-19 research (AD;LOF),Primary immunodeficiency or monogenic inflammatory bowel disease (AD;LOF),Cytopenias and congenital anaemias (AD;LOF),Cytopenia - NOT Fanconi anaemia (AD;LOF)	Neutropenia, severe congenital 2, autosomal dominant (AD;LOF)	0	0	0	0	0	0	0	0	0	1.03619e-05	1.46033e-05	3.11495e-05	2.99419e-05	1.96787e-05	0.000126211	4.60894e-05	6.07813e-05	0.000193199	9.34814e-05	5.41631e-05	3.15163e-05	0.000118976	4.5662e-05	0.000127446	0.00010261	0.000124758	0.000193199
HBA1	HBA1	protein_coding	LOF	AD	Hereditary Erythrocytosis	2.13	Blood/Immune	Hereditary Erythrocytosis (AD;LOF),Fetal hydrops (AR;LOF),Fetal anomalies (AR;LOF),Cytopenias and congenital anaemias (Both;LOF),Rare anaemia (Both;LOF),Sickle cell, thalassaemia and other haemoglobinopathies trait or carrier testing (Both;LOF),Sickle cell, thalassaemia and other haemoglobinopathies (Both;LOF)	Erythrocytosis, familial, 7 (AD;LOF), Heinz body anemias, alpha- (AD;LOF), Methemoglobinemia, alpha type (AD;LOF)	0	0	0	0	0	0	0	0	0	0	0	0	0	0	0	0	0	0	0	0	0	0	0	0	0	0	0
HBA2	HBA2	protein_coding	LOF	AD	Hereditary Erythrocytosis	2.13	Blood/Immune	Hereditary Erythrocytosis (AD;LOF),Fetal hydrops (AR;LOF),Fetal anomalies (AR;LOF),Cytopenias and congenital anaemias (Both;LOF),Rare anaemia (Both;LOF),Sickle cell, thalassaemia and other haemoglobinopathies trait or carrier testing (Both;LOF),Sickle cell, thalassaemia and other haemoglobinopathies (Both;LOF)	Erythrocytosis, familial, 7 (AD;LOF), Heinz body anemia (AD;LOF)	9.97028e-05	0.000103635	1.41181e-05	0.000292518	1.38769e-07	0.00175956	2.24488e-05	0.000584013	0	0.000214498	0.000123269	0.000388839	0.00103684	1.78794e-05	0.00357667	5.98722e-05	0.00155564	0	0.000277327	0.00014363	0.000409507	0.00105913	2.30643e-05	0.00360379	7.88946e-05	0.00159637	0
HBB	HBB	protein_coding	LOF	AD	Hereditary Erythrocytosis	2.13	Blood/Immune	Hereditary Erythrocytosis (AD;LOF),Cytopenias and congenital anaemias (Both;LOF),Rare anaemia (Both;LOF),Sickle cell, thalassaemia and other haemoglobinopathies trait or carrier testing (Both;LOF),Sickle cell, thalassaemia and other haemoglobinopathies (Both;LOF)	Delta-beta thalassemia (AD;LOF), Erythrocytosis, familial, 6 (AD;LOF), Heinz body anemia (AD;LOF), Hereditary persistence of fetal hemoglobin (AD;LOF), Methemoglobinemia, beta type (AD;LOF), Thalassemia-beta, dominant inclusion-body (AD;LOF), Sickle cell disease (AR;LOF)	0.0669928	0.00300428	0.000323356	0.00494201	0.00016029	0.0145687	0.00109943	0.0148295	0.00515811	0.0676561	0.00310967	0.000347181	0.00501879	0.0023552	0.0151567	0.00117485	0.0177947	0.00515811	0.0680666	0.00335536	0.0172021	0.00522376	0.00241995	0.0172893	0.0015178	0.0179518	0.00554721
HBD	HBD	protein_coding	LOF	AD	Rare anaemia	3.13	Blood/Immune	Rare anaemia (AD;LOF)	.	3.67461e-05	0	2.03531e-05	1.25983e-05	2.1909e-07	0.000118127	4.96548e-05	2.06679e-05	0	0.000209284	2.50369e-05	2.29476e-05	8.07165e-05	1.87447e-05	0.00046342	8.6387e-05	0.000128337	0	0.000892304	0.00102842	0.00719888	0.000339381	0.00186101	0.00620945	0.00209234	0.00400472	0.00942511
HBG1	HBG1	protein_coding	LOF	AD	Rare anaemia	3.13	Blood/Immune	Rare anaemia (AD;LOF),Sickle cell, thalassaemia and other haemoglobinopathies trait or carrier testing (AD;LOF),Sickle cell, thalassaemia and other haemoglobinopathies (AD;LOF)	Fetal hemoglobin quantitative trait locus 1 (AD;LOF)	0	0	0	0	0	0	0	0	0	8.82887e-06	2.3956e-06	6.93428e-08	9.21303e-07	3.87557e-07	2.90613e-05	3.53687e-06	2.21596e-06	0	5.35918e-05	4.2687e-05	2.62656e-05	0.000112598	0.000133908	0.000100942	0.000135501	5.73324e-05	0.000452489
HBG2	HBG2	protein_coding	LOF	AD	Rare anaemia	3.13	Blood/Immune	Rare anaemia (AD;LOF),Sickle cell, thalassaemia and other haemoglobinopathies trait or carrier testing (AD;LOF),Sickle cell, thalassaemia and other haemoglobinopathies (AD;LOF)	Cyanosis, transient neonatal (AD;LOF), Fetal hemoglobin quantitative trait locus 1 (AD;LOF)	0	0	0	0	0	0	0	0	0	0	0	0	0	0	0	0	0	0	0	0	0	0	0	0	0	0	0
HOXA11	HOXA11	protein_coding	LOF	AD	Inherited bleeding disorders	1.182	Blood/Immune	Inherited bleeding disorders (AD;LOF)	Radioulnar synostosis with amegakaryocytic thrombocytopenia 1 (AD;LOF)	0	0	0	0	0	0	4.49669e-07	0	0	4.54986e-05	1.34911e-05	2.59791e-05	3.89565e-05	1.87422e-05	3.2071e-05	2.76344e-05	7.37859e-06	0	0.000114562	2.31136e-05	4.54056e-05	6.88555e-05	3.78503e-05	0.000269608	9.43257e-05	6.67683e-05	0
HRG	HRG	protein_coding	LOF	AD	Inherited bleeding disorders	1.182	Blood/Immune	Inherited bleeding disorders (AD;LOF),Thrombophilia with a likely monogenic cause (AD;LOF)	Thrombophilia 11 due to HRG deficiency (AD;LOF)	0	0	0	0	0	0	0	0	0	0.00504415	0.000631712	3.69171e-05	0.00287286	1.95123e-05	0.00165719	9.52685e-05	0.000253057	0.000193723	0.00539302	0.000727642	4.46024e-05	0.00294732	0.000438301	0.0018196	0.000255015	0.000374979	0.000193723
HRG	HRG	protein_coding	LOF	AD	Thrombophilia with a likely monogenic cause	2.7	Blood/Immune	Inherited bleeding disorders (AD;LOF),Thrombophilia with a likely monogenic cause (AD;LOF)	Thrombophilia 11 due to HRG deficiency (AD;LOF)	0	0	0	0	0	0	0	0	0	0.00504415	0.000631712	3.69171e-05	0.00287286	1.95123e-05	0.00165719	9.52685e-05	0.000253057	0.000193723	0.00539302	0.000727642	4.46024e-05	0.00294732	0.000438301	0.0018196	0.000255015	0.000374979	0.000193723
HSPA9	HSPA9	protein_coding	LOF	AD	Rare anaemia	3.13	Blood/Immune	Rare anaemia (AD;LOF),Fetal anomalies (AR;LOF),Deafness and congenital structural abnormalities (AR;LOF),Possible mitochondrial disorder - nuclear genes (AR;LOF),Likely inborn error of metabolism (AR;LOF)	Anemia, sideroblastic, 4 (AD;LOF), Even-plus syndrome (AR;LOF)	0.00013544	6.00938e-05	0.000111919	7.79037e-05	0.000137184	0.000155975	0.000182119	8.74974e-05	0	0.00272765	0.000704133	0.00313565	0.00131974	0.000910421	0.00253828	0.00104609	0.000773159	0.000388665	0.00297114	0.000924585	0.003224	0.00177284	0.00109756	0.00370575	0.00154318	0.00254986	0.00165242
IKZF1	IKZF1	protein_coding	LOF	AD	COVID-19 research	1.146	Blood/Immune	COVID-19 research (AD;LOF),Primary immunodeficiency or monogenic inflammatory bowel disease (AD;LOF),Haematological malignancies cancer susceptibility (AD;LOF)	Immunodeficiency, common variable, 13 (AD;LOF)	0	0	3.46068e-08	0	0	0	8.46693e-07	0	0	8.08991e-06	4.56563e-06	1.25347e-07	0	9.44401e-06	1.61275e-05	2.25756e-05	2.11944e-05	0	5.51646e-05	1.8179e-05	4.17633e-05	4.97379e-05	0.000123899	1.61672e-05	6.16978e-05	3.66468e-05	0
IKZF1	IKZF1	protein_coding	LOF	AD	Primary immunodeficiency or monogenic inflammatory bowel disease	8.75	Blood/Immune	COVID-19 research (AD;LOF),Primary immunodeficiency or monogenic inflammatory bowel disease (AD;LOF),Haematological malignancies cancer susceptibility (AD;LOF)	Immunodeficiency, common variable, 13 (AD;LOF)	0	0	3.46068e-08	0	0	0	8.46693e-07	0	0	8.08991e-06	4.56563e-06	1.25347e-07	0	9.44401e-06	1.61275e-05	2.25756e-05	2.11944e-05	0	5.51646e-05	1.8179e-05	4.17633e-05	4.97379e-05	0.000123899	1.61672e-05	6.16978e-05	3.66468e-05	0
IKZF5	IKZF5	protein_coding	LOF	AD	Inherited bleeding disorders	1.182	Blood/Immune	Inherited bleeding disorders (AD;LOF),Bleeding and platelet disorders (AD;LOF)	Thrombocytopenia, autosomal dominant, 7 (AD;LOF)	0	0	0	0	0	0	3.96996e-07	0	0	5.5601e-06	4.09242e-05	7.82131e-05	5.09173e-06	1.47394e-05	0	6.0445e-05	3.12434e-05	0	9.15166e-05	0.000594399	8.94527e-05	0.000121523	9.08981e-05	1.66227e-05	0.000127406	0.000131996	0
IKZF5	IKZF5	protein_coding	LOF	AD	Bleeding and platelet disorders	4.2	Blood/Immune	Inherited bleeding disorders (AD;LOF),Bleeding and platelet disorders (AD;LOF)	Thrombocytopenia, autosomal dominant, 7 (AD;LOF)	0	0	0	0	0	0	3.96996e-07	0	0	5.5601e-06	4.09242e-05	7.82131e-05	5.09173e-06	1.47394e-05	0	6.0445e-05	3.12434e-05	0	9.15166e-05	0.000594399	8.94527e-05	0.000121523	9.08981e-05	1.66227e-05	0.000127406	0.000131996	0
KCNN4	KCNN4	protein_coding	LOF	AD	Rare anaemia	3.13	Blood/Immune	Rare anaemia (AD;LOF)	Dehydrated hereditary stomatocytosis 2 (AD;LOF)	0	0	0	0	0	0	0	0	0	0.00011506	0.000248416	3.24293e-05	0.000155323	0.000148992	0.000104374	0.000141677	0.000193367	0	0.000229077	0.000395682	0.000301264	0.000185686	0.000172222	0.000176631	0.00022165	0.000226346	0.00030349
KIF23	KIF23	protein_coding	LOF	AD	Cytopenias and congenital anaemias	1.123	Blood/Immune	Cytopenias and congenital anaemias (AD;LOF),Rare anaemia (AD;LOF)	Anemia, congenital dyserythropoietic, type IIIA (AD;LOF)	0	0	0	0	0	0	0	0	0	0.000238811	0.000140344	0.000413534	0.000104417	8.36248e-05	0.000141369	0.000103114	0.00014749	0.000386548	0.000374107	0.000381419	0.000537304	0.000230972	0.000519065	0.000267166	0.000644735	0.000325156	0.000386548
KIF23	KIF23	protein_coding	LOF	AD	Rare anaemia	3.13	Blood/Immune	Cytopenias and congenital anaemias (AD;LOF),Rare anaemia (AD;LOF)	Anemia, congenital dyserythropoietic, type IIIA (AD;LOF)	0	0	0	0	0	0	0	0	0	0.000238811	0.000140344	0.000413534	0.000104417	8.36248e-05	0.000141369	0.000103114	0.00014749	0.000386548	0.000374107	0.000381419	0.000537304	0.000230972	0.000519065	0.000267166	0.000644735	0.000325156	0.000386548
KMT2D	KMT2D	protein_coding	LOF	AD	COVID-19 research	1.146	Blood/Immune	COVID-19 research (AD;LOF),Primary immunodeficiency or monogenic inflammatory bowel disease (AD;LOF),Kabuki syndrome (AD;LOF),IUGR and IGF abnormalities (AD;LOF),Fetal hydrops (AD;LOF),Fetal anomalies (AD;LOF),DDG2P (AD;LOF),Intestinal failure or congenital diarrhoea (AD;LOF),Deafness and congenital structural abnormalities (AD;LOF),Congenital hyperinsulinism (AD;LOF),Anophthalmia or microphthalm…	Branchial arch abnormalities, choanal atresia, athelia, hearing loss, and hypothyroidism syndrome (AD;LOF), Kabuki syndrome 1 (AD;LOF)	9.15926e-05	0.000152616	0.000165886	4.29973e-05	0.000144335	0.000114624	9.23001e-05	8.62386e-05	0	0.00030552	0.00033589	0.000313841	0.000170906	0.000306879	0.000348937	0.000257406	0.000305532	0.000386548	0.00045158	0.00122971	0.00050301	0.000425476	0.000556088	0.000421742	0.000516217	0.000609289	0.000966894
KMT2D	KMT2D	protein_coding	LOF	AD	Primary immunodeficiency or monogenic inflammatory bowel disease	8.75	Blood/Immune	COVID-19 research (AD;LOF),Primary immunodeficiency or monogenic inflammatory bowel disease (AD;LOF),Kabuki syndrome (AD;LOF),IUGR and IGF abnormalities (AD;LOF),Fetal hydrops (AD;LOF),Fetal anomalies (AD;LOF),DDG2P (AD;LOF),Intestinal failure or congenital diarrhoea (AD;LOF),Deafness and congenital structural abnormalities (AD;LOF),Congenital hyperinsulinism (AD;LOF),Anophthalmia or microphthalm…	Branchial arch abnormalities, choanal atresia, athelia, hearing loss, and hypothyroidism syndrome (AD;LOF), Kabuki syndrome 1 (AD;LOF)	9.15926e-05	0.000152616	0.000165886	4.29973e-05	0.000144335	0.000114624	9.23001e-05	8.62386e-05	0	0.00030552	0.00033589	0.000313841	0.000170906	0.000306879	0.000348937	0.000257406	0.000305532	0.000386548	0.00045158	0.00122971	0.00050301	0.000425476	0.000556088	0.000421742	0.000516217	0.000609289	0.000966894
MECOM	MECOM	protein_coding	LOF	AD	Inherited bleeding disorders	1.182	Blood/Immune	Inherited bleeding disorders (AD;LOF),Primary immunodeficiency or monogenic inflammatory bowel disease (AD;LOF),Bleeding and platelet disorders (AD;LOF),Cytopenia - NOT Fanconi anaemia (AD;LOF),Fetal anomalies (AD;LOF),DDG2P (AD;LOF),Limb disorders (AD;LOF)	Radioulnar synostosis with amegakaryocytic thrombocytopenia 2 (AD;LOF)	2.1009e-06	2.29004e-06	0	8.31245e-07	9.37247e-06	0	3.73947e-06	9.90251e-07	0	0.000131213	3.07117e-06	1.18211e-05	2.03104e-05	2.27153e-05	5.19833e-06	5.15699e-05	1.26085e-05	0	0.000287022	0.000200904	0.000107692	0.000147068	0.000189006	0.000154933	0.000125602	0.000336356	0.000386773
MPL	MPL	protein_coding	LOF	AD	Thrombocythaemia	1.6	Blood/Immune	Thrombocythaemia (AD;LOF),Inherited bleeding disorders (AR;LOF),Cytopenias and congenital anaemias (AR;LOF),Bleeding and platelet disorders (AR;LOF),Cytopenia - NOT Fanconi anaemia (AR;LOF)	Thrombocythemia 2 (AD;LOF), Amegakaryocytic thrombocytopenia, congenital, 1 (AR;LOF)	0.000439665	0.00042269	0.0078079	0.000453077	0.000394835	0.00367837	0.00144784	0.000262367	0	0.00074489	0.000664187	0.00795569	0.000659258	0.000516577	0.00421931	0.001847	0.00183725	0.000408891	0.00485371	0.00156398	0.0079852	0.00106933	0.00107936	0.00451691	0.00243518	0.00222137	0.000816028
MYH9	MYH9	protein_coding	LOF	AD	Inherited bleeding disorders	1.182	Blood/Immune	Inherited bleeding disorders (AD;LOF),Bleeding and platelet disorders (AD;LOF),Fetal anomalies (AD;LOF),DDG2P (AD;LOF),Monogenic hearing loss (AD;LOF),Bilateral congenital or childhood onset cataracts (AD;LOF),Unexplained kidney failure in young people (AD;LOF),Haematuria (AD;LOF),Proteinuric renal disease (AD;LOF)	Deafness, autosomal dominant 17 (AD;LOF), Macrothrombocytopenia and granulocyte inclusions with or without nephritis or sensorineural hearing loss (AD;LOF)	0	4.08772e-06	0	1.78649e-06	6.09893e-06	0	7.61161e-06	5.79898e-06	0	0.000104143	0.000153209	7.21312e-05	0.000204246	0.000107721	0.000230977	0.000123788	0.000431007	0	0.000897321	0.0026713	0.000453632	0.00271342	0.000600063	0.000979888	0.000882554	0.00241359	0.00107637
MYH9	MYH9	protein_coding	LOF	AD	Bleeding and platelet disorders	4.2	Blood/Immune	Inherited bleeding disorders (AD;LOF),Bleeding and platelet disorders (AD;LOF),Fetal anomalies (AD;LOF),DDG2P (AD;LOF),Monogenic hearing loss (AD;LOF),Bilateral congenital or childhood onset cataracts (AD;LOF),Unexplained kidney failure in young people (AD;LOF),Haematuria (AD;LOF),Proteinuric renal disease (AD;LOF)	Deafness, autosomal dominant 17 (AD;LOF), Macrothrombocytopenia and granulocyte inclusions with or without nephritis or sensorineural hearing loss (AD;LOF)	0	4.08772e-06	0	1.78649e-06	6.09893e-06	0	7.61161e-06	5.79898e-06	0	0.000104143	0.000153209	7.21312e-05	0.000204246	0.000107721	0.000230977	0.000123788	0.000431007	0	0.000897321	0.0026713	0.000453632	0.00271342	0.000600063	0.000979888	0.000882554	0.00241359	0.00107637
NBEA	NBEA	protein_coding	LOF	AD	Inherited bleeding disorders	1.182	Blood/Immune	Inherited bleeding disorders (AD;LOF),DDG2P (AD;LOF),Early onset or syndromic epilepsy (AD;LOF),Intellectual disability (AD;LOF)	Neurodevelopmental disorder with or without early-onset generalized epilepsy (AD;LOF)	3.33001e-05	3.94153e-05	1.99575e-05	1.26743e-05	2.61718e-06	0	5.1774e-06	1.1622e-05	0	0.000476037	0.00015954	0.000126187	0.000144785	7.59381e-05	8.57943e-05	0.000114775	0.000387615	0	0.00120664	0.000607102	0.000405502	0.00060208	0.000419649	0.00055231	0.000560378	0.00109901	0.000193349
NCSTN	NCSTN	protein_coding	LOF	AD	COVID-19 research	1.146	Blood/Immune	COVID-19 research (AD;LOF),Familial hidradenitis suppurativa (AD;LOF),Rare genetic inflammatory skin disorders (AD;LOF)	Acne inversa, familial, 1 (AD;LOF)	5.0037e-06	0	0	0	0	0	5.98485e-06	5.79656e-06	0	5.07691e-05	3.1437e-05	0.000132154	5.71595e-05	3.24213e-05	0.000142139	4.63607e-05	3.28194e-05	0	0.000647641	0.00020365	0.000149341	0.000138531	0.000129167	0.000383318	0.000112361	0.000214157	0.00104167
NFKB1	NFKB1	protein_coding	LOF	AD	COVID-19 research	1.146	Blood/Immune	COVID-19 research (AD;LOF),Primary immunodeficiency or monogenic inflammatory bowel disease (AD;LOF),Respiratory ciliopathies including non-CF bronchiectasis (AD;LOF)	Immunodeficiency, common variable, 12 (AD;LOF)	5.05991e-06	0	2.26637e-07	0	1.42823e-06	1.26355e-05	6.03474e-06	0	0	9.84276e-05	3.67865e-05	3.17482e-05	8.24375e-05	1.68293e-05	1.2696e-05	4.48252e-05	9.96862e-05	0.000386847	0.000199194	0.000198254	4.60753e-05	0.000176674	3.74584e-05	0.000104394	9.72822e-05	0.000169262	0.000386847
NFKB1	NFKB1	protein_coding	LOF	AD	Primary immunodeficiency or monogenic inflammatory bowel disease	8.75	Blood/Immune	COVID-19 research (AD;LOF),Primary immunodeficiency or monogenic inflammatory bowel disease (AD;LOF),Respiratory ciliopathies including non-CF bronchiectasis (AD;LOF)	Immunodeficiency, common variable, 12 (AD;LOF)	5.05991e-06	0	2.26637e-07	0	1.42823e-06	1.26355e-05	6.03474e-06	0	0	9.84276e-05	3.67865e-05	3.17482e-05	8.24375e-05	1.68293e-05	1.2696e-05	4.48252e-05	9.96862e-05	0.000386847	0.000199194	0.000198254	4.60753e-05	0.000176674	3.74584e-05	0.000104394	9.72822e-05	0.000169262	0.000386847
NFKB2	NFKB2	protein_coding	LOF	AD	COVID-19 research	1.146	Blood/Immune	COVID-19 research (AD;LOF),Primary immunodeficiency or monogenic inflammatory bowel disease (AD;LOF),Respiratory ciliopathies including non-CF bronchiectasis (AD;LOF),Ectodermal dysplasia (AD;LOF),Ectodermal dysplasia without a known gene mutation (AD;LOF)	Immunodeficiency, common variable, 10 (AD;LOF)	0	0	4.06694e-09	0	0	0	1.24746e-06	0	0	9.83597e-05	1.77258e-05	9.65348e-05	2.05981e-05	7.32695e-06	4.4527e-05	2.58363e-05	7.40203e-06	0	0.000119746	3.83702e-05	0.000111943	3.39108e-05	8.26813e-06	5.21891e-05	5.15733e-05	2.0955e-05	0
NFKB2	NFKB2	protein_coding	LOF	AD	Primary immunodeficiency or monogenic inflammatory bowel disease	8.75	Blood/Immune	COVID-19 research (AD;LOF),Primary immunodeficiency or monogenic inflammatory bowel disease (AD;LOF),Respiratory ciliopathies including non-CF bronchiectasis (AD;LOF),Ectodermal dysplasia (AD;LOF),Ectodermal dysplasia without a known gene mutation (AD;LOF)	Immunodeficiency, common variable, 10 (AD;LOF)	0	0	4.06694e-09	0	0	0	1.24746e-06	0	0	9.83597e-05	1.77258e-05	9.65348e-05	2.05981e-05	7.32695e-06	4.4527e-05	2.58363e-05	7.40203e-06	0	0.000119746	3.83702e-05	0.000111943	3.39108e-05	8.26813e-06	5.21891e-05	5.15733e-05	2.0955e-05	0
NLRP12	NLRP12	protein_coding	LOF	AD	COVID-19 research	1.146	Blood/Immune	COVID-19 research (AD;LOF),Primary immunodeficiency or monogenic inflammatory bowel disease (AD;LOF),Monogenic hearing loss (AD;LOF),Periodic fever syndromes (AD;LOF),Autoinflammatory disorders (AD;LOF)	Familial cold autoinflammatory syndrome 2 (AD;LOF)	0.00162844	0.000206137	1.94311e-05	0.000161706	3.43279e-05	0.000625874	5.10887e-05	0.000328072	0	0.003412	0.00124048	0.000185115	0.00167122	0.00067853	0.00276016	0.00142298	0.0014665	0.000585925	0.00673661	0.00139227	0.000208654	0.0017958	0.000830639	0.00288432	0.00149633	0.00333847	0.000585925
NLRP12	NLRP12	protein_coding	LOF	AD	Primary immunodeficiency or monogenic inflammatory bowel disease	8.75	Blood/Immune	COVID-19 research (AD;LOF),Primary immunodeficiency or monogenic inflammatory bowel disease (AD;LOF),Monogenic hearing loss (AD;LOF),Periodic fever syndromes (AD;LOF),Autoinflammatory disorders (AD;LOF)	Familial cold autoinflammatory syndrome 2 (AD;LOF)	0.00162844	0.000206137	1.94311e-05	0.000161706	3.43279e-05	0.000625874	5.10887e-05	0.000328072	0	0.003412	0.00124048	0.000185115	0.00167122	0.00067853	0.00276016	0.00142298	0.0014665	0.000585925	0.00673661	0.00139227	0.000208654	0.0017958	0.000830639	0.00288432	0.00149633	0.00333847	0.000585925
NOD2	NOD2	protein_coding	LOF	AD	COVID-19 research	1.146	Blood/Immune	COVID-19 research (AD;LOF),Primary immunodeficiency or monogenic inflammatory bowel disease (AD;LOF),Periodic fever syndromes (AD;LOF),Autoinflammatory disorders (AD;LOF),Rare genetic inflammatory skin disorders (AD;LOF)	Blau syndrome (AD;LOF)	2.5756e-05	1.97398e-05	1.84842e-06	1.71133e-05	1.06098e-05	8.48956e-06	1.78694e-05	4.25962e-05	0.000780518	0.00331438	0.00653703	0.0284968	0.00184528	0.0175811	0.00740542	0.0211541	0.00243805	0.00529577	0.00351521	0.00738022	0.0285838	0.0022813	0.017685	0.00810751	0.0213494	0.00276329	0.00575895
NOD2	NOD2	protein_coding	LOF	AD	Primary immunodeficiency or monogenic inflammatory bowel disease	8.75	Blood/Immune	COVID-19 research (AD;LOF),Primary immunodeficiency or monogenic inflammatory bowel disease (AD;LOF),Periodic fever syndromes (AD;LOF),Autoinflammatory disorders (AD;LOF),Rare genetic inflammatory skin disorders (AD;LOF)	Blau syndrome (AD;LOF)	2.5756e-05	1.97398e-05	1.84842e-06	1.71133e-05	1.06098e-05	8.48956e-06	1.78694e-05	4.25962e-05	0.000780518	0.00331438	0.00653703	0.0284968	0.00184528	0.0175811	0.00740542	0.0211541	0.00243805	0.00529577	0.00351521	0.00738022	0.0285838	0.0022813	0.017685	0.00810751	0.0213494	0.00276329	0.00575895
PLAT	PLAT	protein_coding	LOF	AD	Inherited bleeding disorders	1.182	Blood/Immune	Inherited bleeding disorders (AD;LOF)	.	0	0	0	0	0	0	0	0	0	0.000195851	0.000145686	0.000163505	0.000100423	0.000144712	0.000218884	0.000148373	0.000113507	0	0.000795108	0.000265895	0.000401597	0.000355245	0.000255361	0.000720304	0.000373092	0.000341524	0
PLG	PLG	protein_coding	LOF	AD	Primary immunodeficiency or monogenic inflammatory bowel disease	8.75	Blood/Immune	Primary immunodeficiency or monogenic inflammatory bowel disease (AD;LOF),Thrombophilia with a likely monogenic cause (AR;LOF),Fetal anomalies (AR;LOF),Hydrocephalus (AR;LOF)	Angioedema, hereditary, 4 (AD;LOF), Dysplasminogenemia (AR;LOF), Plasminogen deficiency, type I (AR;LOF)	3.35516e-06	2.04313e-06	5.21113e-07	1.2949e-05	0	1.78149e-05	6.87596e-06	1.60767e-06	0	4.86452e-05	2.43202e-05	9.38413e-05	0.000123896	6.98439e-05	3.1476e-05	8.85512e-05	4.54493e-05	0.000386548	0.00130201	0.00194165	0.000664072	0.000544977	0.00264559	0.00109761	0.00647211	0.000436418	0.00263478
POLR3A	POLR3A	protein_coding	LOF	AD	COVID-19 research	1.146	Blood/Immune	COVID-19 research (AD;LOF),Fetal anomalies (AR;LOF),DDG2P (AR;LOF),White matter disorders and cerebral calcification - narrow panel (AR;LOF),Ataxia and cerebellar anomalies - narrow panel (AR;LOF),Adult onset leukodystrophy (AR;LOF),Hereditary ataxia (AR;LOF),Inherited white matter disorders (AR;LOF),Hereditary spastic paraplegia (AR;LOF),Childhood onset hereditary spastic paraplegia (AR;LOF),Adu…	Leukodystrophy, hypomyelinating, 7, with or without oligodontia and/or hypogonadotropic hypogonadism (AR;LOF), Wiedemann-Rautenstrauch syndrome (AR;LOF)	0.00065699	0.00127788	0.000782155	0.00056765	0.00109428	0.00198299	0.00348167	0.00120297	0.00261972	0.00141006	0.00208282	0.00103115	0.00152016	0.00267037	0.00271883	0.00418149	0.00244764	0.00332194	0.00242904	0.00359998	0.00118593	0.00312162	0.00284082	0.00301045	0.00470678	0.00317861	0.00371269
POMP	POMP	protein_coding	LOF	AD	COVID-19 research	1.146	Blood/Immune	COVID-19 research (AD;LOF),Primary immunodeficiency or monogenic inflammatory bowel disease (AD;LOF),Palmoplantar keratoderma and erythrokeratodermas (AR;LOF),Ichthyosis and erythrokeratoderma (AR;LOF),Palmoplantar keratodermas (AR;LOF)	Proteasome-associated autoinflammatory syndrome 2 (AD;LOF), Keratosis linearis with ichthyosis congenita and sclerosing keratoderma (AR;LOF)	0	0	0	0	0	0	0	0	0	2.65571e-05	4.29445e-05	8.00625e-05	4.31604e-06	0.000176627	8.6496e-05	5.07606e-05	5.35414e-05	0	3.25116e-05	5.27066e-05	8.03747e-05	1.22917e-05	0.000176627	0.000211832	6.20832e-05	5.55678e-05	0
POMP	POMP	protein_coding	LOF	AD	Primary immunodeficiency or monogenic inflammatory bowel disease	8.75	Blood/Immune	COVID-19 research (AD;LOF),Primary immunodeficiency or monogenic inflammatory bowel disease (AD;LOF),Palmoplantar keratoderma and erythrokeratodermas (AR;LOF),Ichthyosis and erythrokeratoderma (AR;LOF),Palmoplantar keratodermas (AR;LOF)	Proteasome-associated autoinflammatory syndrome 2 (AD;LOF), Keratosis linearis with ichthyosis congenita and sclerosing keratoderma (AR;LOF)	0	0	0	0	0	0	0	0	0	2.65571e-05	4.29445e-05	8.00625e-05	4.31604e-06	0.000176627	8.6496e-05	5.07606e-05	5.35414e-05	0	3.25116e-05	5.27066e-05	8.03747e-05	1.22917e-05	0.000176627	0.000211832	6.20832e-05	5.55678e-05	0
PSENEN	PSENEN	protein_coding	LOF	AD	COVID-19 research	1.146	Blood/Immune	COVID-19 research (AD;LOF),Familial hidradenitis suppurativa (AD;LOF),Pigmentary skin disorders (AD;LOF),Rare genetic inflammatory skin disorders (AD;LOF)	Acne inversa, familial, 2, with or without Dowling-Degos disease (AD;LOF)	0	0	0	0	0	0	0	0	0	7.3886e-07	1.8741e-05	1.95862e-07	1.21671e-06	1.63471e-06	9.76294e-07	4.22817e-06	1.6044e-05	0	3.07801e-06	1.93165e-05	4.25922e-05	1.21671e-06	2.66455e-05	2.32323e-05	3.18736e-05	2.22349e-05	0
PTEN	PTEN	protein_coding	LOF	AD	COVID-19 research	1.146	Blood/Immune	COVID-19 research (AD;LOF),Segmental overgrowth disorders - Deep sequencing (AD;LOF),DDG2P (AD;LOF),Familial breast cancer (AD;LOF),Inherited non-medullary thyroid cancer (AD;LOF),Genodermatoses with malignancies (AD;LOF),Colorectal cancer pertinent cancer susceptibility (AD;LOF),Endometrial cancer pertinent cancer susceptibility (AD;LOF),Renal cancer pertinent cancer susceptibility (AD;LOF),Adul…	{Glioma susceptibility 2} (AD;LOF), {Meningioma} (AD;LOF), Cowden syndrome 1 (AD;LOF), Lhermitte-Duclos disease (AD;LOF), Macrocephaly/autism syndrome (AD;LOF)	3.28856e-05	5.16625e-05	5.79564e-05	5.72979e-05	0.000209665	0.000166383	4.75022e-05	1.95928e-05	0	4.2819e-05	6.66931e-05	5.79653e-05	5.97352e-05	0.000212832	0.000166383	6.18926e-05	4.35125e-05	0.000193349	5.64851e-05	8.50724e-05	5.81852e-05	7.75438e-05	0.000212924	0.000166383	8.08036e-05	6.49778e-05	0.000193349
RAD51	RAD51	protein_coding	LOF	AD	COVID-19 research	1.146	Blood/Immune	COVID-19 research (AD;LOF),Fetal anomalies (AD;LOF),Limb disorders (AD;LOF),Confirmed Fanconi anaemia or Bloom syndrome (AD;LOF),Severe microcephaly (AD;LOF)	Fanconi anemia, complementation group R (AD;LOF), Mirror movements 2 (AD;LOF), {Breast cancer, susceptibility to} (AD;LOF)	2.36317e-05	1.95303e-05	0	4.47577e-06	6.5678e-06	0	5.81214e-06	3.18683e-06	0	7.79318e-05	3.344e-05	3.08125e-05	3.64242e-05	2.33346e-05	1.50085e-05	4.69717e-05	2.12675e-05	0	0.000750603	0.000326213	0.000296439	0.000251908	0.000126525	0.000547605	0.000336476	0.000208787	0
RPL11	RPL11	protein_coding	LOF	AD	Cytopenias and congenital anaemias	1.123	Blood/Immune	Cytopenias and congenital anaemias (AD;LOF),Rare anaemia (AD;LOF),Cytopenia - NOT Fanconi anaemia (AD;LOF),Fetal anomalies (AD;LOF),DDG2P (AD;LOF),Radial dysplasia (AD;LOF),Limb disorders (AD;LOF),Haematological malignancies for rare disease (AD;LOF),Haematological malignancies cancer susceptibility (AD;LOF)	Diamond-Blackfan anemia 7 (AD;LOF)	0	0	0	0	0	0	0	0	0	1.1435e-06	0	0	0	0	0.000185895	5.39023e-07	0	0	1.1435e-06	1.11807e-05	7.89743e-08	0	9.58556e-06	0.000188448	9.93776e-06	5.95638e-06	0
RPL11	RPL11	protein_coding	LOF	AD	Rare anaemia	3.13	Blood/Immune	Cytopenias and congenital anaemias (AD;LOF),Rare anaemia (AD;LOF),Cytopenia - NOT Fanconi anaemia (AD;LOF),Fetal anomalies (AD;LOF),DDG2P (AD;LOF),Radial dysplasia (AD;LOF),Limb disorders (AD;LOF),Haematological malignancies for rare disease (AD;LOF),Haematological malignancies cancer susceptibility (AD;LOF)	Diamond-Blackfan anemia 7 (AD;LOF)	0	0	0	0	0	0	0	0	0	1.1435e-06	0	0	0	0	0.000185895	5.39023e-07	0	0	1.1435e-06	1.11807e-05	7.89743e-08	0	9.58556e-06	0.000188448	9.93776e-06	5.95638e-06	0
RPL11	RPL11	protein_coding	LOF	AD	Cytopenia - NOT Fanconi anaemia	4.28	Blood/Immune	Cytopenias and congenital anaemias (AD;LOF),Rare anaemia (AD;LOF),Cytopenia - NOT Fanconi anaemia (AD;LOF),Fetal anomalies (AD;LOF),DDG2P (AD;LOF),Radial dysplasia (AD;LOF),Limb disorders (AD;LOF),Haematological malignancies for rare disease (AD;LOF),Haematological malignancies cancer susceptibility (AD;LOF)	Diamond-Blackfan anemia 7 (AD;LOF)	0	0	0	0	0	0	0	0	0	1.1435e-06	0	0	0	0	0.000185895	5.39023e-07	0	0	1.1435e-06	1.11807e-05	7.89743e-08	0	9.58556e-06	0.000188448	9.93776e-06	5.95638e-06	0
RPL15	RPL15	protein_coding	LOF	AD	Rare anaemia	3.13	Blood/Immune	Rare anaemia (AD;LOF),Cytopenia - NOT Fanconi anaemia (AD;LOF),Fetal anomalies (AD;LOF),Haematological malignancies for rare disease (AD;LOF),Haematological malignancies cancer susceptibility (AD;LOF)	Diamond-Blackfan anemia 12 (AD;LOF)	0	0	0	0	0	0	0	0	0	4.02945e-05	2.06368e-05	1.07813e-06	3.39069e-05	3.2017e-05	5.06305e-07	3.60898e-05	1.22895e-05	0	0.00116099	0.000287798	0.00122785	0.000673826	0.000461704	0.00155128	0.000396646	0.000368164	0
RPL15	RPL15	protein_coding	LOF	AD	Cytopenia - NOT Fanconi anaemia	4.28	Blood/Immune	Rare anaemia (AD;LOF),Cytopenia - NOT Fanconi anaemia (AD;LOF),Fetal anomalies (AD;LOF),Haematological malignancies for rare disease (AD;LOF),Haematological malignancies cancer susceptibility (AD;LOF)	Diamond-Blackfan anemia 12 (AD;LOF)	0	0	0	0	0	0	0	0	0	4.02945e-05	2.06368e-05	1.07813e-06	3.39069e-05	3.2017e-05	5.06305e-07	3.60898e-05	1.22895e-05	0	0.00116099	0.000287798	0.00122785	0.000673826	0.000461704	0.00155128	0.000396646	0.000368164	0
RPL31	RPL31	protein_coding	LOF	AD	Rare anaemia	3.13	Blood/Immune	Rare anaemia (AD;LOF),Haematological malignancies for rare disease (AD;LOF),Haematological malignancies cancer susceptibility (AD;LOF)	.	0	0	0	0	0	0	0	0	0	2.00562e-05	0	0	0	0	0	0	0	0	4.31677e-05	5.784e-06	5.96625e-05	3.22932e-05	3.6628e-07	6.57565e-05	3.28155e-05	2.61557e-05	0.000210615
RPL35A	RPL35A	protein_coding	LOF	AD	Cytopenias and congenital anaemias	1.123	Blood/Immune	Cytopenias and congenital anaemias (AD;LOF),Rare anaemia (AD;LOF),Cytopenia - NOT Fanconi anaemia (AD;LOF),Fetal anomalies (AD;LOF),Radial dysplasia (AD;LOF),Limb disorders (AD;LOF),Haematological malignancies for rare disease (AD;LOF),Haematological malignancies cancer susceptibility (AD;LOF)	Diamond-Blackfan anemia 5 (AD;LOF)	0	0	0	0	0	0	0	0	0	0	0	0	0	0	0	0	0	0	5.22223e-06	1.88521e-05	0	1.11894e-05	0	0	3.80548e-06	3.64523e-06	0
RPL35A	RPL35A	protein_coding	LOF	AD	Rare anaemia	3.13	Blood/Immune	Cytopenias and congenital anaemias (AD;LOF),Rare anaemia (AD;LOF),Cytopenia - NOT Fanconi anaemia (AD;LOF),Fetal anomalies (AD;LOF),Radial dysplasia (AD;LOF),Limb disorders (AD;LOF),Haematological malignancies for rare disease (AD;LOF),Haematological malignancies cancer susceptibility (AD;LOF)	Diamond-Blackfan anemia 5 (AD;LOF)	0	0	0	0	0	0	0	0	0	0	0	0	0	0	0	0	0	0	5.22223e-06	1.88521e-05	0	1.11894e-05	0	0	3.80548e-06	3.64523e-06	0
RPL35A	RPL35A	protein_coding	LOF	AD	Cytopenia - NOT Fanconi anaemia	4.28	Blood/Immune	Cytopenias and congenital anaemias (AD;LOF),Rare anaemia (AD;LOF),Cytopenia - NOT Fanconi anaemia (AD;LOF),Fetal anomalies (AD;LOF),Radial dysplasia (AD;LOF),Limb disorders (AD;LOF),Haematological malignancies for rare disease (AD;LOF),Haematological malignancies cancer susceptibility (AD;LOF)	Diamond-Blackfan anemia 5 (AD;LOF)	0	0	0	0	0	0	0	0	0	0	0	0	0	0	0	0	0	0	5.22223e-06	1.88521e-05	0	1.11894e-05	0	0	3.80548e-06	3.64523e-06	0
RPL5	RPL5	protein_coding	LOF	AD	Cytopenias and congenital anaemias	1.123	Blood/Immune	Cytopenias and congenital anaemias (AD;LOF),Rare anaemia (AD;LOF),Cytopenia - NOT Fanconi anaemia (AD;LOF),Fetal anomalies (AD;LOF),Radial dysplasia (AD;LOF),Limb disorders (AD;LOF),Clefting (AD;LOF),Haematological malignancies for rare disease (AD;LOF),Haematological malignancies cancer susceptibility (AD;LOF)	Diamond-Blackfan anemia 6 (AD;LOF)	0	0	0	0	0	0	0	0	0	4.15226e-06	0	1.15577e-09	0	1.00567e-05	0.000113999	2.66496e-06	0	0	4.15226e-06	0	1.15577e-09	0	1.00567e-05	0.000113999	2.66496e-06	0	0
RPL5	RPL5	protein_coding	LOF	AD	Rare anaemia	3.13	Blood/Immune	Cytopenias and congenital anaemias (AD;LOF),Rare anaemia (AD;LOF),Cytopenia - NOT Fanconi anaemia (AD;LOF),Fetal anomalies (AD;LOF),Radial dysplasia (AD;LOF),Limb disorders (AD;LOF),Clefting (AD;LOF),Haematological malignancies for rare disease (AD;LOF),Haematological malignancies cancer susceptibility (AD;LOF)	Diamond-Blackfan anemia 6 (AD;LOF)	0	0	0	0	0	0	0	0	0	4.15226e-06	0	1.15577e-09	0	1.00567e-05	0.000113999	2.66496e-06	0	0	4.15226e-06	0	1.15577e-09	0	1.00567e-05	0.000113999	2.66496e-06	0	0
RPL5	RPL5	protein_coding	LOF	AD	Cytopenia - NOT Fanconi anaemia	4.28	Blood/Immune	Cytopenias and congenital anaemias (AD;LOF),Rare anaemia (AD;LOF),Cytopenia - NOT Fanconi anaemia (AD;LOF),Fetal anomalies (AD;LOF),Radial dysplasia (AD;LOF),Limb disorders (AD;LOF),Clefting (AD;LOF),Haematological malignancies for rare disease (AD;LOF),Haematological malignancies cancer susceptibility (AD;LOF)	Diamond-Blackfan anemia 6 (AD;LOF)	0	0	0	0	0	0	0	0	0	4.15226e-06	0	1.15577e-09	0	1.00567e-05	0.000113999	2.66496e-06	0	0	4.15226e-06	0	1.15577e-09	0	1.00567e-05	0.000113999	2.66496e-06	0	0
RPL9	RPL9	protein_coding	LOF	AD	Rare anaemia	3.13	Blood/Immune	Rare anaemia (AD;LOF)	.	0	0	0	0	0	0	0	0	0	0	0	0	0	0	0	4.49795e-07	0	0	3.13187e-05	0	0	0	9.36189e-06	0	7.5226e-07	0	0
RPS10	RPS10	protein_coding	LOF	AD	Cytopenias and congenital anaemias	1.123	Blood/Immune	Cytopenias and congenital anaemias (AD;LOF),Rare anaemia (AD;LOF),Cytopenia - NOT Fanconi anaemia (AD;LOF),Fetal anomalies (AD;LOF),Radial dysplasia (AD;LOF),Limb disorders (AD;LOF),Haematological malignancies for rare disease (AD;LOF),Haematological malignancies cancer susceptibility (AD;LOF)	Diamond-Blackfan anemia 9 (AD;LOF)	0	0	0	0	9.35979e-06	0	8.4669e-07	0	0	0	0	1.91567e-05	0	1.17636e-05	0	1.74321e-05	0	0	2.81642e-05	9.44119e-09	3.89979e-05	0	1.25041e-05	1.37064e-08	4.38346e-05	0	0
RPS10	RPS10	protein_coding	LOF	AD	Rare anaemia	3.13	Blood/Immune	Cytopenias and congenital anaemias (AD;LOF),Rare anaemia (AD;LOF),Cytopenia - NOT Fanconi anaemia (AD;LOF),Fetal anomalies (AD;LOF),Radial dysplasia (AD;LOF),Limb disorders (AD;LOF),Haematological malignancies for rare disease (AD;LOF),Haematological malignancies cancer susceptibility (AD;LOF)	Diamond-Blackfan anemia 9 (AD;LOF)	0	0	0	0	9.35979e-06	0	8.4669e-07	0	0	0	0	1.91567e-05	0	1.17636e-05	0	1.74321e-05	0	0	2.81642e-05	9.44119e-09	3.89979e-05	0	1.25041e-05	1.37064e-08	4.38346e-05	0	0
RPS10	RPS10	protein_coding	LOF	AD	Cytopenia - NOT Fanconi anaemia	4.28	Blood/Immune	Cytopenias and congenital anaemias (AD;LOF),Rare anaemia (AD;LOF),Cytopenia - NOT Fanconi anaemia (AD;LOF),Fetal anomalies (AD;LOF),Radial dysplasia (AD;LOF),Limb disorders (AD;LOF),Haematological malignancies for rare disease (AD;LOF),Haematological malignancies cancer susceptibility (AD;LOF)	Diamond-Blackfan anemia 9 (AD;LOF)	0	0	0	0	9.35979e-06	0	8.4669e-07	0	0	0	0	1.91567e-05	0	1.17636e-05	0	1.74321e-05	0	0	2.81642e-05	9.44119e-09	3.89979e-05	0	1.25041e-05	1.37064e-08	4.38346e-05	0	0
RPS17	RPS17	protein_coding	LOF	AD	Cytopenias and congenital anaemias	1.123	Blood/Immune	Cytopenias and congenital anaemias (AD;LOF),Rare anaemia (AD;LOF),Cytopenia - NOT Fanconi anaemia (AD;LOF),Fetal anomalies (AD;LOF),Radial dysplasia (AD;LOF),Limb disorders (AD;LOF),Haematological malignancies for rare disease (AD;LOF),Haematological malignancies cancer susceptibility (AD;LOF)	Diamond-Blackfan anemia 4 (AD;LOF)	0	0	0	0	0	0	0	0	0	9.08212e-07	3.17275e-06	0	8.86148e-07	0	0	3.13471e-07	1.75095e-06	0	4.73102e-06	3.17343e-06	4.56808e-08	8.86148e-07	3.19546e-06	0	8.71481e-06	1.75095e-06	0
RPS17	RPS17	protein_coding	LOF	AD	Rare anaemia	3.13	Blood/Immune	Cytopenias and congenital anaemias (AD;LOF),Rare anaemia (AD;LOF),Cytopenia - NOT Fanconi anaemia (AD;LOF),Fetal anomalies (AD;LOF),Radial dysplasia (AD;LOF),Limb disorders (AD;LOF),Haematological malignancies for rare disease (AD;LOF),Haematological malignancies cancer susceptibility (AD;LOF)	Diamond-Blackfan anemia 4 (AD;LOF)	0	0	0	0	0	0	0	0	0	9.08212e-07	3.17275e-06	0	8.86148e-07	0	0	3.13471e-07	1.75095e-06	0	4.73102e-06	3.17343e-06	4.56808e-08	8.86148e-07	3.19546e-06	0	8.71481e-06	1.75095e-06	0
RPS17	RPS17	protein_coding	LOF	AD	Cytopenia - NOT Fanconi anaemia	4.28	Blood/Immune	Cytopenias and congenital anaemias (AD;LOF),Rare anaemia (AD;LOF),Cytopenia - NOT Fanconi anaemia (AD;LOF),Fetal anomalies (AD;LOF),Radial dysplasia (AD;LOF),Limb disorders (AD;LOF),Haematological malignancies for rare disease (AD;LOF),Haematological malignancies cancer susceptibility (AD;LOF)	Diamond-Blackfan anemia 4 (AD;LOF)	0	0	0	0	0	0	0	0	0	9.08212e-07	3.17275e-06	0	8.86148e-07	0	0	3.13471e-07	1.75095e-06	0	4.73102e-06	3.17343e-06	4.56808e-08	8.86148e-07	3.19546e-06	0	8.71481e-06	1.75095e-06	0
RPS19	RPS19	protein_coding	LOF	AD	Cytopenias and congenital anaemias	1.123	Blood/Immune	Cytopenias and congenital anaemias (AD;LOF),Rare anaemia (AD;LOF),Cytopenia - NOT Fanconi anaemia (AD;LOF),Fetal anomalies (AD;LOF),DDG2P (AD;LOF),Radial dysplasia (AD;LOF),Limb disorders (AD;LOF),Haematological malignancies for rare disease (AD;LOF),Haematological malignancies cancer susceptibility (AD;LOF)	Diamond-Blackfan anemia 1 (AD;LOF)	0	0	6.88696e-09	0	2.15462e-07	0	8.46667e-07	0	0	2.55474e-05	3.36544e-06	3.80314e-05	3.26254e-06	3.16029e-05	3.40383e-07	8.01818e-06	5.79683e-06	0	7.04e-05	3.01292e-05	4.52e-05	4.95726e-06	0.000379617	9.32422e-05	5.91995e-05	9.45047e-05	0.000446828
RPS19	RPS19	protein_coding	LOF	AD	Rare anaemia	3.13	Blood/Immune	Cytopenias and congenital anaemias (AD;LOF),Rare anaemia (AD;LOF),Cytopenia - NOT Fanconi anaemia (AD;LOF),Fetal anomalies (AD;LOF),DDG2P (AD;LOF),Radial dysplasia (AD;LOF),Limb disorders (AD;LOF),Haematological malignancies for rare disease (AD;LOF),Haematological malignancies cancer susceptibility (AD;LOF)	Diamond-Blackfan anemia 1 (AD;LOF)	0	0	6.88696e-09	0	2.15462e-07	0	8.46667e-07	0	0	2.55474e-05	3.36544e-06	3.80314e-05	3.26254e-06	3.16029e-05	3.40383e-07	8.01818e-06	5.79683e-06	0	7.04e-05	3.01292e-05	4.52e-05	4.95726e-06	0.000379617	9.32422e-05	5.91995e-05	9.45047e-05	0.000446828
RPS19	RPS19	protein_coding	LOF	AD	Cytopenia - NOT Fanconi anaemia	4.28	Blood/Immune	Cytopenias and congenital anaemias (AD;LOF),Rare anaemia (AD;LOF),Cytopenia - NOT Fanconi anaemia (AD;LOF),Fetal anomalies (AD;LOF),DDG2P (AD;LOF),Radial dysplasia (AD;LOF),Limb disorders (AD;LOF),Haematological malignancies for rare disease (AD;LOF),Haematological malignancies cancer susceptibility (AD;LOF)	Diamond-Blackfan anemia 1 (AD;LOF)	0	0	6.88696e-09	0	2.15462e-07	0	8.46667e-07	0	0	2.55474e-05	3.36544e-06	3.80314e-05	3.26254e-06	3.16029e-05	3.40383e-07	8.01818e-06	5.79683e-06	0	7.04e-05	3.01292e-05	4.52e-05	4.95726e-06	0.000379617	9.32422e-05	5.91995e-05	9.45047e-05	0.000446828
RPS24	RPS24	protein_coding	LOF	AD	Cytopenias and congenital anaemias	1.123	Blood/Immune	Cytopenias and congenital anaemias (AD;LOF),Rare anaemia (AD;LOF),Cytopenia - NOT Fanconi anaemia (AD;LOF),Fetal anomalies (AD;LOF),Radial dysplasia (AD;LOF),Limb disorders (AD;LOF),Haematological malignancies for rare disease (AD;LOF),Haematological malignancies cancer susceptibility (AD;LOF)	Diamond-blackfan anemia 3 (AD;LOF)	0	0	0	0	0	0	0	0	0	5.14198e-06	3.45338e-05	8.63167e-09	3.95038e-05	7.58941e-08	4.00362e-06	1.7551e-05	2.97455e-05	0	4.10472e-05	9.60942e-05	1.23758e-06	0.000126311	7.77349e-05	4.56252e-06	5.44329e-05	9.26245e-05	0
RPS24	RPS24	protein_coding	LOF	AD	Rare anaemia	3.13	Blood/Immune	Cytopenias and congenital anaemias (AD;LOF),Rare anaemia (AD;LOF),Cytopenia - NOT Fanconi anaemia (AD;LOF),Fetal anomalies (AD;LOF),Radial dysplasia (AD;LOF),Limb disorders (AD;LOF),Haematological malignancies for rare disease (AD;LOF),Haematological malignancies cancer susceptibility (AD;LOF)	Diamond-blackfan anemia 3 (AD;LOF)	0	0	0	0	0	0	0	0	0	5.14198e-06	3.45338e-05	8.63167e-09	3.95038e-05	7.58941e-08	4.00362e-06	1.7551e-05	2.97455e-05	0	4.10472e-05	9.60942e-05	1.23758e-06	0.000126311	7.77349e-05	4.56252e-06	5.44329e-05	9.26245e-05	0
RPS24	RPS24	protein_coding	LOF	AD	Cytopenia - NOT Fanconi anaemia	4.28	Blood/Immune	Cytopenias and congenital anaemias (AD;LOF),Rare anaemia (AD;LOF),Cytopenia - NOT Fanconi anaemia (AD;LOF),Fetal anomalies (AD;LOF),Radial dysplasia (AD;LOF),Limb disorders (AD;LOF),Haematological malignancies for rare disease (AD;LOF),Haematological malignancies cancer susceptibility (AD;LOF)	Diamond-blackfan anemia 3 (AD;LOF)	0	0	0	0	0	0	0	0	0	5.14198e-06	3.45338e-05	8.63167e-09	3.95038e-05	7.58941e-08	4.00362e-06	1.7551e-05	2.97455e-05	0	4.10472e-05	9.60942e-05	1.23758e-06	0.000126311	7.77349e-05	4.56252e-06	5.44329e-05	9.26245e-05	0
RPS26	RPS26	protein_coding	LOF	AD	Cytopenias and congenital anaemias	1.123	Blood/Immune	Cytopenias and congenital anaemias (AD;LOF),Rare anaemia (AD;LOF),Cytopenia - NOT Fanconi anaemia (AD;LOF),Fetal anomalies (AD;LOF),DDG2P (AD;LOF),Radial dysplasia (AD;LOF),Limb disorders (AD;LOF),Clefting (AD;LOF),Haematological malignancies for rare disease (AD;LOF),Haematological malignancies cancer susceptibility (AD;LOF)	Diamond-Blackfan anemia 10 (AD;LOF)	3.77228e-07	0	0	0	0	2.39336e-05	2.19044e-07	0	0	3.77228e-07	0	0	0	4.33042e-06	0.000139711	5.11049e-06	2.15562e-06	0	4.23209e-05	1.08345e-05	1.45955e-06	1.52326e-05	1.71196e-05	0.000177067	5.06926e-05	2.64086e-05	0
RPS26	RPS26	protein_coding	LOF	AD	Rare anaemia	3.13	Blood/Immune	Cytopenias and congenital anaemias (AD;LOF),Rare anaemia (AD;LOF),Cytopenia - NOT Fanconi anaemia (AD;LOF),Fetal anomalies (AD;LOF),DDG2P (AD;LOF),Radial dysplasia (AD;LOF),Limb disorders (AD;LOF),Clefting (AD;LOF),Haematological malignancies for rare disease (AD;LOF),Haematological malignancies cancer susceptibility (AD;LOF)	Diamond-Blackfan anemia 10 (AD;LOF)	3.77228e-07	0	0	0	0	2.39336e-05	2.19044e-07	0	0	3.77228e-07	0	0	0	4.33042e-06	0.000139711	5.11049e-06	2.15562e-06	0	4.23209e-05	1.08345e-05	1.45955e-06	1.52326e-05	1.71196e-05	0.000177067	5.06926e-05	2.64086e-05	0
RPS26	RPS26	protein_coding	LOF	AD	Cytopenia - NOT Fanconi anaemia	4.28	Blood/Immune	Cytopenias and congenital anaemias (AD;LOF),Rare anaemia (AD;LOF),Cytopenia - NOT Fanconi anaemia (AD;LOF),Fetal anomalies (AD;LOF),DDG2P (AD;LOF),Radial dysplasia (AD;LOF),Limb disorders (AD;LOF),Clefting (AD;LOF),Haematological malignancies for rare disease (AD;LOF),Haematological malignancies cancer susceptibility (AD;LOF)	Diamond-Blackfan anemia 10 (AD;LOF)	3.77228e-07	0	0	0	0	2.39336e-05	2.19044e-07	0	0	3.77228e-07	0	0	0	4.33042e-06	0.000139711	5.11049e-06	2.15562e-06	0	4.23209e-05	1.08345e-05	1.45955e-06	1.52326e-05	1.71196e-05	0.000177067	5.06926e-05	2.64086e-05	0
RPS29	RPS29	protein_coding	LOF	AD	Rare anaemia	3.13	Blood/Immune	Rare anaemia (AD;LOF),Cytopenia - NOT Fanconi anaemia (AD;LOF),Haematological malignancies for rare disease (AD;LOF),Haematological malignancies cancer susceptibility (AD;LOF)	Diamond-Blackfan anemia 13 (AD;LOF)	0	0	0	0	0	0	0	0	0	0	0	0	0	0	0	0	0	0	1.9639e-07	1.88166e-05	0	2.75586e-07	1.26621e-05	0.000115367	7.80676e-06	2.66468e-05	0
RPS29	RPS29	protein_coding	LOF	AD	Cytopenia - NOT Fanconi anaemia	4.28	Blood/Immune	Rare anaemia (AD;LOF),Cytopenia - NOT Fanconi anaemia (AD;LOF),Haematological malignancies for rare disease (AD;LOF),Haematological malignancies cancer susceptibility (AD;LOF)	Diamond-Blackfan anemia 13 (AD;LOF)	0	0	0	0	0	0	0	0	0	0	0	0	0	0	0	0	0	0	1.9639e-07	1.88166e-05	0	2.75586e-07	1.26621e-05	0.000115367	7.80676e-06	2.66468e-05	0
RPS7	RPS7	protein_coding	LOF	AD	Cytopenias and congenital anaemias	1.123	Blood/Immune	Cytopenias and congenital anaemias (AD;LOF),Rare anaemia (AD;LOF),Cytopenia - NOT Fanconi anaemia (AD;LOF),Fetal anomalies (AD;LOF),Radial dysplasia (AD;LOF),Limb disorders (AD;LOF),Haematological malignancies for rare disease (AD;LOF),Haematological malignancies cancer susceptibility (AD;LOF)	Diamond-Blackfan anemia 8 (AD;LOF)	0	0	0	0	0	0	0	0	0	0	0	0	0	0	0.000113276	0	0	0	6.19652e-05	0.000138843	4.16397e-05	0.000252139	4.12214e-05	0.000335021	5.66383e-05	7.93856e-05	0
RPS7	RPS7	protein_coding	LOF	AD	Rare anaemia	3.13	Blood/Immune	Cytopenias and congenital anaemias (AD;LOF),Rare anaemia (AD;LOF),Cytopenia - NOT Fanconi anaemia (AD;LOF),Fetal anomalies (AD;LOF),Radial dysplasia (AD;LOF),Limb disorders (AD;LOF),Haematological malignancies for rare disease (AD;LOF),Haematological malignancies cancer susceptibility (AD;LOF)	Diamond-Blackfan anemia 8 (AD;LOF)	0	0	0	0	0	0	0	0	0	0	0	0	0	0	0.000113276	0	0	0	6.19652e-05	0.000138843	4.16397e-05	0.000252139	4.12214e-05	0.000335021	5.66383e-05	7.93856e-05	0
RPS7	RPS7	protein_coding	LOF	AD	Cytopenia - NOT Fanconi anaemia	4.28	Blood/Immune	Cytopenias and congenital anaemias (AD;LOF),Rare anaemia (AD;LOF),Cytopenia - NOT Fanconi anaemia (AD;LOF),Fetal anomalies (AD;LOF),Radial dysplasia (AD;LOF),Limb disorders (AD;LOF),Haematological malignancies for rare disease (AD;LOF),Haematological malignancies cancer susceptibility (AD;LOF)	Diamond-Blackfan anemia 8 (AD;LOF)	0	0	0	0	0	0	0	0	0	0	0	0	0	0	0.000113276	0	0	0	6.19652e-05	0.000138843	4.16397e-05	0.000252139	4.12214e-05	0.000335021	5.66383e-05	7.93856e-05	0
RUNX1	RUNX1	protein_coding	LOF	AD	Inherited bleeding disorders	1.182	Blood/Immune	Inherited bleeding disorders (AD;LOF),Bleeding and platelet disorders (AD;LOF),Haematological malignancies for rare disease (AD;LOF),Haematological malignancies cancer susceptibility (AD;LOF),Inherited predisposition to acute myeloid leukaemia (AML) (AD;LOF)	Platelet disorder, familial, with associated myeloid malignancy (AD;LOF), Leukemia, acute myeloid (AD;LOF)	6.63391e-07	4.43419e-07	1.91695e-05	0	0.000108819	1.46698e-06	1.38925e-05	0	0	2.77393e-05	2.59245e-05	2.03973e-05	4.22985e-05	0.000152113	6.46771e-06	9.97003e-05	7.25043e-05	0.00030303	0.0010185	0.000944381	0.000961439	0.0012494	0.000308849	0.000968899	0.000516052	0.000774521	0.00030303
RUNX1	RUNX1	protein_coding	LOF	AD	Bleeding and platelet disorders	4.2	Blood/Immune	Inherited bleeding disorders (AD;LOF),Bleeding and platelet disorders (AD;LOF),Haematological malignancies for rare disease (AD;LOF),Haematological malignancies cancer susceptibility (AD;LOF),Inherited predisposition to acute myeloid leukaemia (AML) (AD;LOF)	Platelet disorder, familial, with associated myeloid malignancy (AD;LOF), Leukemia, acute myeloid (AD;LOF)	6.63391e-07	4.43419e-07	1.91695e-05	0	0.000108819	1.46698e-06	1.38925e-05	0	0	2.77393e-05	2.59245e-05	2.03973e-05	4.22985e-05	0.000152113	6.46771e-06	9.97003e-05	7.25043e-05	0.00030303	0.0010185	0.000944381	0.000961439	0.0012494	0.000308849	0.000968899	0.000516052	0.000774521	0.00030303
SEC61A1	SEC61A1	protein_coding	LOF	AD	COVID-19 research	1.146	Blood/Immune	COVID-19 research (AD;LOF),Primary immunodeficiency or monogenic inflammatory bowel disease (AD;LOF),Tubulointerstitial kidney disease (AD;LOF),Renal tubulopathies (AD;LOF)	Immunodeficiency, common variable, 15 (AD;LOF), Tubulointerstitial kidney disease, autosomal dominant, 5 (AD;LOF)	1.49352e-05	0	1.91571e-05	0	0	0	3.99503e-06	1.17275e-05	0	0.000562763	8.32685e-05	0.000619372	0.0001817	0.000162794	0.000582869	0.000196728	0.000160017	0	0.000606678	0.000138135	0.000673607	0.000276356	0.000320488	0.000702974	0.000280488	0.000219252	0
SEC61A1	SEC61A1	protein_coding	LOF	AD	Primary immunodeficiency or monogenic inflammatory bowel disease	8.75	Blood/Immune	COVID-19 research (AD;LOF),Primary immunodeficiency or monogenic inflammatory bowel disease (AD;LOF),Tubulointerstitial kidney disease (AD;LOF),Renal tubulopathies (AD;LOF)	Immunodeficiency, common variable, 15 (AD;LOF), Tubulointerstitial kidney disease, autosomal dominant, 5 (AD;LOF)	1.49352e-05	0	1.91571e-05	0	0	0	3.99503e-06	1.17275e-05	0	0.000562763	8.32685e-05	0.000619372	0.0001817	0.000162794	0.000582869	0.000196728	0.000160017	0	0.000606678	0.000138135	0.000673607	0.000276356	0.000320488	0.000702974	0.000280488	0.000219252	0
SERPIND1	SERPIND1	protein_coding	LOF	AD	Inherited bleeding disorders	1.182	Blood/Immune	Inherited bleeding disorders (AD;LOF),Thrombophilia with a likely monogenic cause (AD;LOF)	Thrombophilia 10 due to heparin cofactor II deficiency (AD;LOF)	0	0	1.63261e-07	0	0	0	1.69325e-06	0	0	0.000156573	0.000128271	3.33362e-05	0.000189843	3.71149e-05	0.000192275	0.000124702	0.000185586	0.000386548	0.00110979	0.000261373	7.4331e-05	0.00034287	0.000109365	0.000579782	0.000338501	0.000289567	0.000579822
SERPIND1	SERPIND1	protein_coding	LOF	AD	Thrombophilia with a likely monogenic cause	2.7	Blood/Immune	Inherited bleeding disorders (AD;LOF),Thrombophilia with a likely monogenic cause (AD;LOF)	Thrombophilia 10 due to heparin cofactor II deficiency (AD;LOF)	0	0	1.63261e-07	0	0	0	1.69325e-06	0	0	0.000156573	0.000128271	3.33362e-05	0.000189843	3.71149e-05	0.000192275	0.000124702	0.000185586	0.000386548	0.00110979	0.000261373	7.4331e-05	0.00034287	0.000109365	0.000579782	0.000338501	0.000289567	0.000579822
SLC2A1	SLC2A1	protein_coding	LOF	AD	Cytopenias and congenital anaemias	1.123	Blood/Immune	Cytopenias and congenital anaemias (AD;LOF),Rare anaemia (AD;LOF),DDG2P (AD;LOF),Bilateral congenital or childhood onset cataracts (AD;LOF),Hereditary spastic paraplegia (AD;LOF),Childhood onset hereditary spastic paraplegia (AD;LOF),Undiagnosed metabolic disorders (Both;LOF),Skeletal Muscle Channelopathies (Both;LOF),Brain channelopathy (Both;LOF),Early onset dystonia (Both;LOF),Ataxia and cereb…	{Epilepsy, idiopathic generalized, susceptibility to, 12} (AD;LOF), Dystonia 9 (AD;LOF), GLUT1 deficiency syndrome 2, childhood onset (AD;LOF), Stomatin-deficient cryohydrocytosis with neurologic defects (AD;LOF), GLUT1 deficiency syndrome 1, infantile onset, severe (Both;LOF)	2.35719e-05	9.63333e-06	1.90745e-05	1.83941e-05	9.78135e-05	8.68434e-05	1.9015e-05	6.20042e-06	0	0.000393268	6.52746e-05	0.000390148	0.000191442	0.000228546	0.000423846	0.000107572	8.41061e-05	0.000193199	0.000464404	8.3749e-05	0.00043293	0.000300141	0.000267775	0.000528165	0.00016418	0.000125733	0.000193199
SLC2A1	SLC2A1	protein_coding	LOF	AD	Rare anaemia	3.13	Blood/Immune	Cytopenias and congenital anaemias (AD;LOF),Rare anaemia (AD;LOF),DDG2P (AD;LOF),Bilateral congenital or childhood onset cataracts (AD;LOF),Hereditary spastic paraplegia (AD;LOF),Childhood onset hereditary spastic paraplegia (AD;LOF),Undiagnosed metabolic disorders (Both;LOF),Skeletal Muscle Channelopathies (Both;LOF),Brain channelopathy (Both;LOF),Early onset dystonia (Both;LOF),Ataxia and cereb…	{Epilepsy, idiopathic generalized, susceptibility to, 12} (AD;LOF), Dystonia 9 (AD;LOF), GLUT1 deficiency syndrome 2, childhood onset (AD;LOF), Stomatin-deficient cryohydrocytosis with neurologic defects (AD;LOF), GLUT1 deficiency syndrome 1, infantile onset, severe (Both;LOF)	2.35719e-05	9.63333e-06	1.90745e-05	1.83941e-05	9.78135e-05	8.68434e-05	1.9015e-05	6.20042e-06	0	0.000393268	6.52746e-05	0.000390148	0.000191442	0.000228546	0.000423846	0.000107572	8.41061e-05	0.000193199	0.000464404	8.3749e-05	0.00043293	0.000300141	0.000267775	0.000528165	0.00016418	0.000125733	0.000193199
SLC4A1	SLC4A1	protein_coding	LOF	AD	Cytopenias and congenital anaemias	1.123	Blood/Immune	Cytopenias and congenital anaemias (AD;LOF),Rare anaemia (AD;LOF),DDG2P (Both;LOF),Nephrocalcinosis or nephrolithiasis (Both;LOF),Renal tubulopathies (Both;LOF)	Cryohydrocytosis (AD;LOF), Distal renal tubular acidosis 1 (AD;LOF), Ovalocytosis, SA type (AD;LOF), Spherocytosis, type 4 (AD;LOF), Distal renal tubular acidosis 4 with hemolytic anemia (AR;LOF)	2.58722e-05	5.09762e-06	4.72568e-05	0.000472773	3.15297e-05	0.000270738	2.90511e-05	0.000478958	0	0.000135335	0.000145531	5.9058e-05	0.000825366	0.000131221	0.000409336	9.49047e-05	0.00063504	0	0.00023568	0.000414497	0.000154158	0.00102349	0.000681835	0.000833304	0.00042539	0.00108312	0.000802473
SLC4A1	SLC4A1	protein_coding	LOF	AD	Rare anaemia	3.13	Blood/Immune	Cytopenias and congenital anaemias (AD;LOF),Rare anaemia (AD;LOF),DDG2P (Both;LOF),Nephrocalcinosis or nephrolithiasis (Both;LOF),Renal tubulopathies (Both;LOF)	Cryohydrocytosis (AD;LOF), Distal renal tubular acidosis 1 (AD;LOF), Ovalocytosis, SA type (AD;LOF), Spherocytosis, type 4 (AD;LOF), Distal renal tubular acidosis 4 with hemolytic anemia (AR;LOF)	2.58722e-05	5.09762e-06	4.72568e-05	0.000472773	3.15297e-05	0.000270738	2.90511e-05	0.000478958	0	0.000135335	0.000145531	5.9058e-05	0.000825366	0.000131221	0.000409336	9.49047e-05	0.00063504	0	0.00023568	0.000414497	0.000154158	0.00102349	0.000681835	0.000833304	0.00042539	0.00108312	0.000802473
SLFN14	SLFN14	protein_coding	LOF	AD	Inherited bleeding disorders	1.182	Blood/Immune	Inherited bleeding disorders (AD;LOF),Bleeding and platelet disorders (AD;LOF)	Bleeding disorder, platelet-type, 20 (AD;LOF)	5.06396e-05	8.20579e-05	7.99495e-07	3.36662e-05	1.72287e-06	0.0019704	4.49679e-05	4.55186e-05	0	0.000279918	0.0004889	0.000545956	0.000418328	4.56484e-05	0.00245013	0.000207592	0.000284432	0.000586931	0.00319803	0.00150772	0.00135963	0.000718811	0.000215964	0.00296593	0.000417573	0.00127484	0.00103738
SLFN14	SLFN14	protein_coding	LOF	AD	Bleeding and platelet disorders	4.2	Blood/Immune	Inherited bleeding disorders (AD;LOF),Bleeding and platelet disorders (AD;LOF)	Bleeding disorder, platelet-type, 20 (AD;LOF)	5.06396e-05	8.20579e-05	7.99495e-07	3.36662e-05	1.72287e-06	0.0019704	4.49679e-05	4.55186e-05	0	0.000279918	0.0004889	0.000545956	0.000418328	4.56484e-05	0.00245013	0.000207592	0.000284432	0.000586931	0.00319803	0.00150772	0.00135963	0.000718811	0.000215964	0.00296593	0.000417573	0.00127484	0.00103738
TBK1	TBK1	protein_coding	LOF	AD	COVID-19 research	1.146	Blood/Immune	COVID-19 research (AD;LOF),Primary immunodeficiency or monogenic inflammatory bowel disease (AD;LOF),Amyotrophic lateral sclerosis/motor neuron disease (AD;LOF),Adult onset neurodegenerative disorder (AD;LOF),Adult onset dystonia, chorea or related movement disorder (AD;LOF),Early onset dementia (encompassing fronto-temporal dementia and prion disease) (AD;LOF)	{Encephalopathy, acute, infection-induced (herpes-specific), susceptibility to, 8} (AD;LOF), Frontotemporal dementia and/or amyotrophic lateral sclerosis 4 (AD;LOF), Autoinflammation with arthritis and vasculitis (AR;LOF)	7.2225e-05	3.8366e-05	2.07345e-07	1.48357e-05	2.38004e-05	1.42425e-06	4.2597e-05	3.03222e-05	0	0.000206104	6.79753e-05	6.37904e-05	4.17828e-05	4.8217e-05	1.22736e-05	9.71807e-05	0.000134504	0	0.000233638	0.00010155	0.000106352	5.04797e-05	0.000156368	0.000200892	0.000128295	0.000155362	0
TBK1	TBK1	protein_coding	LOF	AD	Primary immunodeficiency or monogenic inflammatory bowel disease	8.75	Blood/Immune	COVID-19 research (AD;LOF),Primary immunodeficiency or monogenic inflammatory bowel disease (AD;LOF),Amyotrophic lateral sclerosis/motor neuron disease (AD;LOF),Adult onset neurodegenerative disorder (AD;LOF),Adult onset dystonia, chorea or related movement disorder (AD;LOF),Early onset dementia (encompassing fronto-temporal dementia and prion disease) (AD;LOF)	{Encephalopathy, acute, infection-induced (herpes-specific), susceptibility to, 8} (AD;LOF), Frontotemporal dementia and/or amyotrophic lateral sclerosis 4 (AD;LOF), Autoinflammation with arthritis and vasculitis (AR;LOF)	7.2225e-05	3.8366e-05	2.07345e-07	1.48357e-05	2.38004e-05	1.42425e-06	4.2597e-05	3.03222e-05	0	0.000206104	6.79753e-05	6.37904e-05	4.17828e-05	4.8217e-05	1.22736e-05	9.71807e-05	0.000134504	0	0.000233638	0.00010155	0.000106352	5.04797e-05	0.000156368	0.000200892	0.000128295	0.000155362	0
TGFBR1	TGFBR1	protein_coding	LOF	AD	COVID-19 research	1.146	Blood/Immune	COVID-19 research (AD;LOF),Primary immunodeficiency or monogenic inflammatory bowel disease (AD;LOF),Thoracic aortic aneurysm or dissection (AD;LOF),Fetal anomalies (AD;LOF),DDG2P (AD;LOF),Infantile enterocolitis & monogenic inflammatory bowel disease (AD;LOF),Arthrogryposis (AD;LOF),Ehlers Danlos syndrome with a likely monogenic cause (AD;LOF),Clefting (AD;LOF),Pneumothorax - familial (AD;LOF),T…	{Multiple self-healing squamous epithelioma, susceptibility to} (AD;LOF), Loeys-Dietz syndrome 1 (AD;LOF)	1.43374e-06	2.1012e-06	1.78355e-07	2.36997e-06	1.35294e-07	0	1.54639e-05	1.25208e-07	0	0.000135865	0.000564383	1.9856e-05	0.000232661	0.000171692	4.89479e-05	0.000115197	0.000651621	0.000386473	0.000417263	0.000664828	4.18245e-05	0.000312301	0.000270247	0.000100895	0.000236399	0.000724163	0.000386473
TGFBR1	TGFBR1	protein_coding	LOF	AD	Primary immunodeficiency or monogenic inflammatory bowel disease	8.75	Blood/Immune	COVID-19 research (AD;LOF),Primary immunodeficiency or monogenic inflammatory bowel disease (AD;LOF),Thoracic aortic aneurysm or dissection (AD;LOF),Fetal anomalies (AD;LOF),DDG2P (AD;LOF),Infantile enterocolitis & monogenic inflammatory bowel disease (AD;LOF),Arthrogryposis (AD;LOF),Ehlers Danlos syndrome with a likely monogenic cause (AD;LOF),Clefting (AD;LOF),Pneumothorax - familial (AD;LOF),T…	{Multiple self-healing squamous epithelioma, susceptibility to} (AD;LOF), Loeys-Dietz syndrome 1 (AD;LOF)	1.43374e-06	2.1012e-06	1.78355e-07	2.36997e-06	1.35294e-07	0	1.54639e-05	1.25208e-07	0	0.000135865	0.000564383	1.9856e-05	0.000232661	0.000171692	4.89479e-05	0.000115197	0.000651621	0.000386473	0.000417263	0.000664828	4.18245e-05	0.000312301	0.000270247	0.000100895	0.000236399	0.000724163	0.000386473
TGFBR2	TGFBR2	protein_coding	LOF	AD	COVID-19 research	1.146	Blood/Immune	COVID-19 research (AD;LOF),Primary immunodeficiency or monogenic inflammatory bowel disease (AD;LOF),Thoracic aortic aneurysm or dissection (AD;LOF),Fetal anomalies (AD;LOF),DDG2P (AD;LOF),Infantile enterocolitis & monogenic inflammatory bowel disease (AD;LOF),Arthrogryposis (AD;LOF),Skeletal dysplasia (AD;LOF),Ehlers Danlos syndrome with a likely monogenic cause (AD;LOF),Clefting (AD;LOF),Pneumo…	Loeys-Dietz syndrome 2 (AD;LOF)	2.01194e-05	3.86478e-06	3.82106e-05	3.21334e-06	1.59656e-05	4.6256e-07	1.49551e-05	2.94469e-05	0	0.000145745	5.0504e-05	5.8103e-05	5.261e-05	0.00034547	6.06701e-06	8.99097e-05	7.87121e-05	0.000195465	0.000407103	0.00026941	0.00010769	0.000345372	0.000587019	0.000446892	0.000293124	0.00050511	0.000582837
TGFBR2	TGFBR2	protein_coding	LOF	AD	Primary immunodeficiency or monogenic inflammatory bowel disease	8.75	Blood/Immune	COVID-19 research (AD;LOF),Primary immunodeficiency or monogenic inflammatory bowel disease (AD;LOF),Thoracic aortic aneurysm or dissection (AD;LOF),Fetal anomalies (AD;LOF),DDG2P (AD;LOF),Infantile enterocolitis & monogenic inflammatory bowel disease (AD;LOF),Arthrogryposis (AD;LOF),Skeletal dysplasia (AD;LOF),Ehlers Danlos syndrome with a likely monogenic cause (AD;LOF),Clefting (AD;LOF),Pneumo…	Loeys-Dietz syndrome 2 (AD;LOF)	2.01194e-05	3.86478e-06	3.82106e-05	3.21334e-06	1.59656e-05	4.6256e-07	1.49551e-05	2.94469e-05	0	0.000145745	5.0504e-05	5.8103e-05	5.261e-05	0.00034547	6.06701e-06	8.99097e-05	7.87121e-05	0.000195465	0.000407103	0.00026941	0.00010769	0.000345372	0.000587019	0.000446892	0.000293124	0.00050511	0.000582837
THBD	THBD	protein_coding	LOF	AD	COVID-19 research	1.146	Blood/Immune	COVID-19 research (AD;LOF),Inherited bleeding disorders (AD;LOF),Thrombophilia with a likely monogenic cause (AD;LOF),Bleeding and platelet disorders (AD;LOF)	{Hemolytic uremic syndrome, atypical, susceptibility to, 6} (AD;LOF), Thrombophilia 12 due to thrombomodulin defect (AD;LOF)	0	0	0	0	0	0	0	0	0	0	0	0	0	4.31563e-06	0	7.6999e-06	0	0	0.000184422	0.000158731	2.00021e-05	0.000160552	7.66587e-05	6.4565e-05	7.65784e-05	0.000117251	0
THBD	THBD	protein_coding	LOF	AD	Inherited bleeding disorders	1.182	Blood/Immune	COVID-19 research (AD;LOF),Inherited bleeding disorders (AD;LOF),Thrombophilia with a likely monogenic cause (AD;LOF),Bleeding and platelet disorders (AD;LOF)	{Hemolytic uremic syndrome, atypical, susceptibility to, 6} (AD;LOF), Thrombophilia 12 due to thrombomodulin defect (AD;LOF)	0	0	0	0	0	0	0	0	0	0	0	0	0	4.31563e-06	0	7.6999e-06	0	0	0.000184422	0.000158731	2.00021e-05	0.000160552	7.66587e-05	6.4565e-05	7.65784e-05	0.000117251	0
THBD	THBD	protein_coding	LOF	AD	Thrombophilia with a likely monogenic cause	2.7	Blood/Immune	COVID-19 research (AD;LOF),Inherited bleeding disorders (AD;LOF),Thrombophilia with a likely monogenic cause (AD;LOF),Bleeding and platelet disorders (AD;LOF)	{Hemolytic uremic syndrome, atypical, susceptibility to, 6} (AD;LOF), Thrombophilia 12 due to thrombomodulin defect (AD;LOF)	0	0	0	0	0	0	0	0	0	0	0	0	0	4.31563e-06	0	7.6999e-06	0	0	0.000184422	0.000158731	2.00021e-05	0.000160552	7.66587e-05	6.4565e-05	7.65784e-05	0.000117251	0
THBD	THBD	protein_coding	LOF	AD	Bleeding and platelet disorders	4.2	Blood/Immune	COVID-19 research (AD;LOF),Inherited bleeding disorders (AD;LOF),Thrombophilia with a likely monogenic cause (AD;LOF),Bleeding and platelet disorders (AD;LOF)	{Hemolytic uremic syndrome, atypical, susceptibility to, 6} (AD;LOF), Thrombophilia 12 due to thrombomodulin defect (AD;LOF)	0	0	0	0	0	0	0	0	0	0	0	0	0	4.31563e-06	0	7.6999e-06	0	0	0.000184422	0.000158731	2.00021e-05	0.000160552	7.66587e-05	6.4565e-05	7.65784e-05	0.000117251	0
TINF2	TINF2	protein_coding	LOF	AD	COVID-19 research	1.146	Blood/Immune	COVID-19 research (AD;LOF),Cytopenia - NOT Fanconi anaemia (AD;LOF),Fetal anomalies (AD;LOF),DDG2P (AD;LOF),Haematological malignancies for rare disease (AD;LOF),Haematological malignancies cancer susceptibility (AD;LOF),Ataxia and cerebellar anomalies - narrow panel (AD;LOF),Intracerebral calcification disorders (AD;LOF),Cerebellar hypoplasia (AD;LOF),Familial pulmonary fibrosis (AD;LOF),Pulmona…	Dyskeratosis congenita, autosomal dominant 3 (AD;LOF), Revesz syndrome (AD;LOF)	1.03561e-07	5.62623e-06	0	4.17134e-06	6.94376e-07	0	5.71683e-06	1.9518e-07	0	9.12271e-05	0.000169437	4.19771e-05	6.8695e-05	0.000474495	0.000167938	0.000143244	5.01804e-05	0	0.000124297	0.00018636	4.76158e-05	7.73418e-05	0.000533533	0.000266303	0.000222336	0.000251232	0
TINF2	TINF2	protein_coding	LOF	AD	Cytopenia - NOT Fanconi anaemia	4.28	Blood/Immune	COVID-19 research (AD;LOF),Cytopenia - NOT Fanconi anaemia (AD;LOF),Fetal anomalies (AD;LOF),DDG2P (AD;LOF),Haematological malignancies for rare disease (AD;LOF),Haematological malignancies cancer susceptibility (AD;LOF),Ataxia and cerebellar anomalies - narrow panel (AD;LOF),Intracerebral calcification disorders (AD;LOF),Cerebellar hypoplasia (AD;LOF),Familial pulmonary fibrosis (AD;LOF),Pulmona…	Dyskeratosis congenita, autosomal dominant 3 (AD;LOF), Revesz syndrome (AD;LOF)	1.03561e-07	5.62623e-06	0	4.17134e-06	6.94376e-07	0	5.71683e-06	1.9518e-07	0	9.12271e-05	0.000169437	4.19771e-05	6.8695e-05	0.000474495	0.000167938	0.000143244	5.01804e-05	0	0.000124297	0.00018636	4.76158e-05	7.73418e-05	0.000533533	0.000266303	0.000222336	0.000251232	0
TNFAIP3	TNFAIP3	protein_coding	LOF	AD	COVID-19 research	1.146	Blood/Immune	COVID-19 research (AD;LOF),Primary immunodeficiency or monogenic inflammatory bowel disease (AD;LOF),Autoinflammatory disorders (AD;LOF)	Autoinflammatory syndrome, familial, Behcet-like 1 (AD;LOF)	6.78289e-06	0	1.42046e-07	0	0	2.22178e-06	1.49163e-06	0	0	4.55845e-05	6.46289e-05	1.933e-05	2.41304e-05	0	2.22178e-06	8.41515e-06	2.94492e-05	0	4.55845e-05	6.46289e-05	1.93621e-05	2.41304e-05	1.64754e-05	2.22178e-06	9.65717e-06	3.53971e-05	0
TNFAIP3	TNFAIP3	protein_coding	LOF	AD	Primary immunodeficiency or monogenic inflammatory bowel disease	8.75	Blood/Immune	COVID-19 research (AD;LOF),Primary immunodeficiency or monogenic inflammatory bowel disease (AD;LOF),Autoinflammatory disorders (AD;LOF)	Autoinflammatory syndrome, familial, Behcet-like 1 (AD;LOF)	6.78289e-06	0	1.42046e-07	0	0	2.22178e-06	1.49163e-06	0	0	4.55845e-05	6.46289e-05	1.933e-05	2.41304e-05	0	2.22178e-06	8.41515e-06	2.94492e-05	0	4.55845e-05	6.46289e-05	1.93621e-05	2.41304e-05	1.64754e-05	2.22178e-06	9.65717e-06	3.53971e-05	0
TNFRSF1A	TNFRSF1A	protein_coding	LOF	AD	COVID-19 research	1.146	Blood/Immune	COVID-19 research (AD;LOF),Primary immunodeficiency or monogenic inflammatory bowel disease (AD;LOF),Periodic fever syndromes (AD;LOF),Autoinflammatory disorders (AD;LOF)	Periodic fever, familial (AD;LOF)	6.02785e-08	1.65839e-06	0	1.30344e-05	0	4.93815e-08	2.74543e-06	1.51952e-06	0	0.000110487	4.12439e-06	3.89806e-05	1.30344e-05	0.000102995	0.000253546	2.27376e-05	9.05136e-06	0	0.00013074	4.10779e-05	4.01887e-05	3.47345e-05	0.000114231	0.000255797	5.11161e-05	4.29066e-05	0
TNFRSF1A	TNFRSF1A	protein_coding	LOF	AD	Primary immunodeficiency or monogenic inflammatory bowel disease	8.75	Blood/Immune	COVID-19 research (AD;LOF),Primary immunodeficiency or monogenic inflammatory bowel disease (AD;LOF),Periodic fever syndromes (AD;LOF),Autoinflammatory disorders (AD;LOF)	Periodic fever, familial (AD;LOF)	6.02785e-08	1.65839e-06	0	1.30344e-05	0	4.93815e-08	2.74543e-06	1.51952e-06	0	0.000110487	4.12439e-06	3.89806e-05	1.30344e-05	0.000102995	0.000253546	2.27376e-05	9.05136e-06	0	0.00013074	4.10779e-05	4.01887e-05	3.47345e-05	0.000114231	0.000255797	5.11161e-05	4.29066e-05	0
TP53	TP53	protein_coding	LOF	AD	COVID-19 research	1.146	Blood/Immune	COVID-19 research (AD;LOF),Familial breast cancer (AD;LOF),Haematological malignancies for rare disease (AD;LOF),Brain cancer pertinent cancer susceptibility (AD;LOF),Familial Tumours Syndromes of the central & peripheral Nervous system (AD;LOF),Adult solid tumours for rare disease (AD;LOF),Familial rhabdomyosarcoma (AD;LOF),Childhood solid tumours (AD;LOF),Sarcoma cancer susceptibility (AD;LOF),…	{Adrenocortical carcinoma, pediatric} (AD;LOF), {Basal cell carcinoma 7} (AD;LOF), {Choroid plexus papilloma} (AD;LOF), Bone marrow failure syndrome 5 (AD;LOF), Li-Fraumeni syndrome (AD;LOF), {Colorectal cancer} (AD;LOF), {Glioma susceptibility 1} (AD;LOF)	6.8391e-05	9.99695e-05	0.00041636	0.000110386	0.000114537	0.000194679	0.000167217	0.000100262	0.000386847	9.2846e-05	0.000134741	0.000685835	0.000204476	0.000244896	0.000233631	0.000237964	0.000145312	0.000386847	0.000185959	0.000157027	0.000792014	0.000266993	0.000289577	0.000316546	0.000279344	0.000185162	0.000386847
TPSAB1	TPSAB1	protein_coding	LOF	AD	Hereditary alpha tryptasaemia	1.3	Blood/Immune	Hereditary alpha tryptasaemia (AD;LOF)	.	0	0	0	0	0	0	0	0	0	0.006879	0.00118602	0.00178666	0.000644003	0.00160674	0.00250135	0.00145747	0.000762157	0.000486066	0.00798847	0.00133426	0.0019217	0.00155975	0.00225122	0.00305442	0.00170939	0.00120174	0.000486066
COPA	COPA	protein_coding	LOF	AD	COVID-19 research	1.146	Blood/Immune	COVID-19 research (AD;LOF),Primary immunodeficiency or monogenic inflammatory bowel disease (AD;LOF)	{Autoinflammation and autoimmunity, systemic, with immune dysregulation 1} (AD;LOF)	2.10981e-05	5.95984e-05	3.8832e-05	3.19611e-06	0	0	4.86615e-06	8.28583e-06	0	6.22626e-05	0.000109017	9.6115e-05	3.82618e-05	4.71403e-05	8.50761e-07	2.16814e-05	6.95465e-05	0	0.000446627	0.000617871	0.000167038	0.000399988	0.000427005	0.000124606	0.00064681	0.000415161	0.000386473
COPA	COPA	protein_coding	LOF	AD	Primary immunodeficiency or monogenic inflammatory bowel disease	8.75	Blood/Immune	COVID-19 research (AD;LOF),Primary immunodeficiency or monogenic inflammatory bowel disease (AD;LOF)	{Autoinflammation and autoimmunity, systemic, with immune dysregulation 1} (AD;LOF)	2.10981e-05	5.95984e-05	3.8832e-05	3.19611e-06	0	0	4.86615e-06	8.28583e-06	0	6.22626e-05	0.000109017	9.6115e-05	3.82618e-05	4.71403e-05	8.50761e-07	2.16814e-05	6.95465e-05	0	0.000446627	0.000617871	0.000167038	0.000399988	0.000427005	0.000124606	0.00064681	0.000415161	0.000386473
DIAPH1	DIAPH1	protein_coding	LOF	AD	Bleeding and platelet disorders	4.2	Blood/Immune	Bleeding and platelet disorders (AD;LOF),Primary immunodeficiency or monogenic inflammatory bowel disease (AR;LOF),Fetal anomalies (AR;LOF),Severe microcephaly (AR;LOF),Early onset or syndromic epilepsy (AR;LOF),Inherited bleeding disorders (AD;GOF),Monogenic hearing loss (AD;GOF)	Deafness, autosomal dominant 1, with or without thrombocytopenia (AD;GOF), Seizures, cortical blindness, microcephaly syndrome (AR;LOF)	1.37751e-05	0.000310599	2.49713e-05	0.000106789	0.000383178	0.000532361	6.37378e-05	8.16582e-05	0	0.000121692	0.000401582	7.0262e-05	0.000250209	0.000463509	0.000665418	0.00016968	0.000185903	0	0.000203001	0.000401682	7.17877e-05	0.000288111	0.000465174	0.000680375	0.000186065	0.000203951	0.000193199
ERBIN	ERBIN	protein_coding	LOF	AD	COVID-19 research	1.146	Blood/Immune	COVID-19 research (AD;LOF)	.	0	0	0	0	0	0	1.71726e-06	0	0	0.000115028	0.000165753	7.45301e-05	0.000114545	0.00017868	3.26949e-05	0.000141337	0.000215329	0	0.000137518	0.000253771	0.000107593	0.00013966	0.000224626	0.000128173	0.00020084	0.000341282	0
FCGR2A	FCGR2A	protein_coding	LOF	AD	COVID-19 research	1.146	Blood/Immune	COVID-19 research (AD;LOF)	{Lupus nephritis, susceptibility to} (AD;LOF), {Pseudomonas aeruginosa, susceptibility to chronic infection by, in cystic fibrosis} (AR;LOF)	0	0	0	0	0	0	0	0	0	4.00425e-05	2.48522e-05	1.2458e-05	6.56525e-05	6.11955e-06	6.57383e-06	5.90995e-05	7.60308e-05	0	0.000643993	0.00266603	0.00399162	0.00279487	0.000343012	0.00123062	0.000485387	0.00100142	0
IKZF2	IKZF2	protein_coding	LOF	AD	Primary immunodeficiency or monogenic inflammatory bowel disease	8.75	Blood/Immune	Primary immunodeficiency or monogenic inflammatory bowel disease (AD;LOF)	Immunodysregulation, craniofacial anomalies, hearing impairment, athelia, and developmental delay (AD;LOF), Immunodysregulation with variable immunodeficiency and autoimmunity (Both;LOF)	0	0	0	0	0	0	0	0	0	0.000501119	3.7874e-05	0.000582357	6.22966e-05	9.61875e-05	0.000416316	0.00011665	0.00013206	0	0.000537125	0.000339296	0.000646676	0.000260152	0.000198528	0.000587855	0.000191236	0.000203193	0
IL17F	IL17F	protein_coding	LOF	AD	COVID-19 research	1.146	Blood/Immune	COVID-19 research (AD;LOF)	.	0	0	0	0	0	0	0	0	0	2.69284e-05	1.65195e-05	9.88035e-06	4.92926e-05	0	1.61504e-05	1.55477e-05	1.87424e-06	0	0.000118039	0.000149405	3.90107e-05	0.000153818	0.000166996	0.000229023	7.96205e-05	0.000106478	0
IL6	IL6	protein_coding	LOF	AD	COVID-19 research	1.146	Blood/Immune	COVID-19 research (AD;LOF)	{Kaposi sarcoma in HIV+, susceptibility to} (AD;LOF), {Type 2 diabetes mellitus} (AD;LOF), {Type 1 diabetes mellitus} (AR;LOF)	4.52555e-06	0	0	0	0	0	4.19229e-08	0	0	9.96192e-06	1.79996e-05	1.89669e-05	1.38024e-06	0	4.08965e-05	7.41322e-06	4.09233e-06	0	1.33689e-05	1.85269e-05	1.89669e-05	1.38024e-06	0	4.08965e-05	1.34223e-05	9.95899e-06	0
IRF2BP2	IRF2BP2	protein_coding	LOF	AD	COVID-19 research	1.146	Blood/Immune	COVID-19 research (AD;LOF),Primary immunodeficiency or monogenic inflammatory bowel disease (AD;LOF)	.	0	0	0	0	0	0	0	0	0	3.51125e-05	0	2.57797e-05	2.23084e-05	5.74564e-05	3.48305e-05	3.61778e-05	4.68846e-05	0	0.000148537	4.51495e-05	4.51714e-05	6.35267e-05	9.40196e-05	4.00832e-05	9.40071e-05	0.000100107	0
IRF2BP2	IRF2BP2	protein_coding	LOF	AD	Primary immunodeficiency or monogenic inflammatory bowel disease	8.75	Blood/Immune	COVID-19 research (AD;LOF),Primary immunodeficiency or monogenic inflammatory bowel disease (AD;LOF)	.	0	0	0	0	0	0	0	0	0	3.51125e-05	0	2.57797e-05	2.23084e-05	5.74564e-05	3.48305e-05	3.61778e-05	4.68846e-05	0	0.000148537	4.51495e-05	4.51714e-05	6.35267e-05	9.40196e-05	4.00832e-05	9.40071e-05	0.000100107	0
IRF3	IRF3	protein_coding	LOF	AD	COVID-19 research	1.146	Blood/Immune	COVID-19 research (AD;LOF)	{Encephalopathy, acute, infection-induced (herpes-specific), susceptibility to, 7} (AD;LOF)	0	0	0	0	0	0	0	0	0	1.92652e-05	2.43518e-05	4.30362e-07	1.4525e-05	5.02748e-06	1.31244e-05	7.57988e-06	4.22428e-06	0.000198807	2.37573e-05	2.43518e-05	4.30362e-07	1.4525e-05	5.02748e-06	1.31244e-05	9.21235e-06	4.22428e-06	0.000198807
IRF4	IRF4	protein_coding	LOF	AD	COVID-19 research	1.146	Blood/Immune	COVID-19 research (AD;LOF),Primary immunodeficiency or monogenic inflammatory bowel disease (AD;LOF)	Immunodeficiency 131 (Both;LOF)	0	0	0	0	0	0	0	0	0	2.49816e-05	6.51979e-05	3.9994e-05	0.000141559	1.78099e-05	1.53772e-05	4.32604e-05	3.15747e-05	0	6.73266e-05	0.000100346	9.85036e-05	0.000184418	3.86194e-05	5.36698e-05	6.14507e-05	0.000103385	0
IRF4	IRF4	protein_coding	LOF	AD	Primary immunodeficiency or monogenic inflammatory bowel disease	8.75	Blood/Immune	COVID-19 research (AD;LOF),Primary immunodeficiency or monogenic inflammatory bowel disease (AD;LOF)	Immunodeficiency 131 (Both;LOF)	0	0	0	0	0	0	0	0	0	2.49816e-05	6.51979e-05	3.9994e-05	0.000141559	1.78099e-05	1.53772e-05	4.32604e-05	3.15747e-05	0	6.73266e-05	0.000100346	9.85036e-05	0.000184418	3.86194e-05	5.36698e-05	6.14507e-05	0.000103385	0
KMT2A	KMT2A	protein_coding	LOF	AD	COVID-19 research	1.146	Blood/Immune	COVID-19 research (AD;LOF),Primary immunodeficiency or monogenic inflammatory bowel disease (AD;LOF),Fetal anomalies (AD;LOF),DDG2P (AD;LOF),Intellectual disability (AD;LOF)	Wiedemann-Steiner syndrome (AD;LOF)	6.79268e-08	1.38295e-06	0	1.262e-05	6.56833e-05	0	6.64114e-07	8.79657e-07	0	0.000155089	5.83423e-05	4.21696e-05	5.3676e-05	0.000114511	0.000270413	4.42007e-05	7.52553e-05	0	0.00024141	0.000109529	5.36052e-05	0.000136795	0.000248491	0.000432814	0.000267866	0.000127421	0
KMT2A	KMT2A	protein_coding	LOF	AD	Primary immunodeficiency or monogenic inflammatory bowel disease	8.75	Blood/Immune	COVID-19 research (AD;LOF),Primary immunodeficiency or monogenic inflammatory bowel disease (AD;LOF),Fetal anomalies (AD;LOF),DDG2P (AD;LOF),Intellectual disability (AD;LOF)	Wiedemann-Steiner syndrome (AD;LOF)	6.79268e-08	1.38295e-06	0	1.262e-05	6.56833e-05	0	6.64114e-07	8.79657e-07	0	0.000155089	5.83423e-05	4.21696e-05	5.3676e-05	0.000114511	0.000270413	4.42007e-05	7.52553e-05	0	0.00024141	0.000109529	5.36052e-05	0.000136795	0.000248491	0.000432814	0.000267866	0.000127421	0
MECOM	MECOM	protein_coding	LOF	AD	Primary immunodeficiency or monogenic inflammatory bowel disease	8.75	Blood/Immune	Inherited bleeding disorders (AD;LOF),Primary immunodeficiency or monogenic inflammatory bowel disease (AD;LOF),Bleeding and platelet disorders (AD;LOF),Cytopenia - NOT Fanconi anaemia (AD;LOF),Fetal anomalies (AD;LOF),DDG2P (AD;LOF),Limb disorders (AD;LOF)	Radioulnar synostosis with amegakaryocytic thrombocytopenia 2 (AD;LOF)	2.1009e-06	2.29004e-06	0	8.31245e-07	9.37247e-06	0	3.73947e-06	9.90251e-07	0	0.000131213	3.07117e-06	1.18211e-05	2.03104e-05	2.27153e-05	5.19833e-06	5.15699e-05	1.26085e-05	0	0.000287022	0.000200904	0.000107692	0.000147068	0.000189006	0.000154933	0.000125602	0.000336356	0.000386773
MECOM	MECOM	protein_coding	LOF	AD	Bleeding and platelet disorders	4.2	Blood/Immune	Inherited bleeding disorders (AD;LOF),Primary immunodeficiency or monogenic inflammatory bowel disease (AD;LOF),Bleeding and platelet disorders (AD;LOF),Cytopenia - NOT Fanconi anaemia (AD;LOF),Fetal anomalies (AD;LOF),DDG2P (AD;LOF),Limb disorders (AD;LOF)	Radioulnar synostosis with amegakaryocytic thrombocytopenia 2 (AD;LOF)	2.1009e-06	2.29004e-06	0	8.31245e-07	9.37247e-06	0	3.73947e-06	9.90251e-07	0	0.000131213	3.07117e-06	1.18211e-05	2.03104e-05	2.27153e-05	5.19833e-06	5.15699e-05	1.26085e-05	0	0.000287022	0.000200904	0.000107692	0.000147068	0.000189006	0.000154933	0.000125602	0.000336356	0.000386773
MECOM	MECOM	protein_coding	LOF	AD	Cytopenia - NOT Fanconi anaemia	4.28	Blood/Immune	Inherited bleeding disorders (AD;LOF),Primary immunodeficiency or monogenic inflammatory bowel disease (AD;LOF),Bleeding and platelet disorders (AD;LOF),Cytopenia - NOT Fanconi anaemia (AD;LOF),Fetal anomalies (AD;LOF),DDG2P (AD;LOF),Limb disorders (AD;LOF)	Radioulnar synostosis with amegakaryocytic thrombocytopenia 2 (AD;LOF)	2.1009e-06	2.29004e-06	0	8.31245e-07	9.37247e-06	0	3.73947e-06	9.90251e-07	0	0.000131213	3.07117e-06	1.18211e-05	2.03104e-05	2.27153e-05	5.19833e-06	5.15699e-05	1.26085e-05	0	0.000287022	0.000200904	0.000107692	0.000147068	0.000189006	0.000154933	0.000125602	0.000336356	0.000386773
MPEG1	MPEG1	protein_coding	LOF	AD	Primary immunodeficiency or monogenic inflammatory bowel disease	8.75	Blood/Immune	Primary immunodeficiency or monogenic inflammatory bowel disease (AD;LOF)	Immunodeficiency 77 (AD;LOF)	0	0	0	0	0	0	0	0	0	0	0	0	0	0	0	0	0	0	0.00265441	0.000501435	0.00179048	0.00154876	0.000284245	0.000904579	0.000639572	0.000802938	0.000581027
NFAT5	NFAT5	protein_coding	LOF	AD	COVID-19 research	1.146	Blood/Immune	COVID-19 research (AD;LOF),Primary immunodeficiency or monogenic inflammatory bowel disease (AD;LOF)	.	0	0	0	0	0	0	0	0	0	3.14711e-05	4.19395e-05	5.47699e-06	7.82959e-05	4.93367e-05	1.21442e-05	5.10161e-05	0.000101425	0	0.000143589	0.00010598	4.65858e-05	0.00140786	0.000122744	9.1429e-05	0.00014577	0.00020366	0.000193498
NFAT5	NFAT5	protein_coding	LOF	AD	Primary immunodeficiency or monogenic inflammatory bowel disease	8.75	Blood/Immune	COVID-19 research (AD;LOF),Primary immunodeficiency or monogenic inflammatory bowel disease (AD;LOF)	.	0	0	0	0	0	0	0	0	0	3.14711e-05	4.19395e-05	5.47699e-06	7.82959e-05	4.93367e-05	1.21442e-05	5.10161e-05	0.000101425	0	0.000143589	0.00010598	4.65858e-05	0.00140786	0.000122744	9.1429e-05	0.00014577	0.00020366	0.000193498
POLR3C	POLR3C	protein_coding	LOF	AD	COVID-19 research	1.146	Blood/Immune	COVID-19 research (AD;LOF)	.	8.57247e-06	1.89062e-06	0	3.05824e-06	0	0	7.3166e-07	9.1104e-08	0	0.000498075	0.000801332	4.12523e-05	0.000532106	2.2494e-05	0.000397137	0.000221586	0.000410854	0.000194628	0.000839756	0.00255522	0.00127129	0.00136251	0.000222242	0.000843801	0.000512357	0.00202104	0.000194628
POLR3F	POLR3F	protein_coding	LOF	AD	COVID-19 research	1.146	Blood/Immune	COVID-19 research (AD;LOF)	.	0	0	0	0	0	0	0	0	0	0.000281883	0.000144469	0.00684764	0.000146816	0.000207383	0.000991503	0.000299013	0.000211917	0	0.000371529	0.000264579	0.0068544	0.0002996	0.000279906	0.00106027	0.000385509	0.000375907	0
PSEN1	PSEN1	protein_coding	LOF	AD	COVID-19 research	1.146	Blood/Immune	COVID-19 research (AD;LOF),Adult onset leukodystrophy (AD;LOF),Adult onset hereditary spastic paraplegia (AD;LOF),Adult onset neurodegenerative disorder (AD;LOF),Familial hidradenitis suppurativa (AD;LOF),Early onset dementia (encompassing fronto-temporal dementia and prion disease) (AD;LOF)	Alzheimer disease, type 3, with or without spastic paraparesis (AD;LOF), Dementia, frontotemporal (AD;LOF), Pick disease (AD;LOF)	0.000129091	0.000124513	7.69939e-07	5.03505e-05	1.96791e-07	1.01509e-05	3.89061e-05	1.74055e-05	0	0.000347887	0.000386527	7.09995e-05	0.000191729	0.000154943	0.000182493	0.000267086	0.000155438	0	0.000622636	0.000440926	0.000134835	0.000255088	0.000330507	0.000207206	0.000340117	0.000252361	0.000386399
PTPN2	PTPN2	protein_coding	LOF	AD	Primary immunodeficiency or monogenic inflammatory bowel disease	8.75	Blood/Immune	Primary immunodeficiency or monogenic inflammatory bowel disease (AD;LOF)	.	0	0	0	0	0	0	0	0	0	3.96587e-05	2.1454e-05	5.97901e-06	1.74494e-05	2.2195e-05	1.69613e-05	1.78189e-05	1.67776e-05	0	0.000787483	0.000160555	0.00051092	0.000286441	0.000341054	0.000421619	0.000231694	0.000177211	0
RANBP2	RANBP2	protein_coding	LOF	AD	Primary immunodeficiency or monogenic inflammatory bowel disease	8.75	Blood/Immune	Primary immunodeficiency or monogenic inflammatory bowel disease (AD;LOF),COVID-19 research (Both;LOF)	{Encephalopathy, acute, infection-induced, 3, susceptibility to} (AD;LOF)	0	0	0	0	0	0	0	0	0	7.29099e-05	3.45731e-05	5.19326e-05	6.39295e-05	0.000173168	6.44089e-05	8.77551e-05	4.66702e-05	0	0.000323731	0.000227171	0.00010676	0.000258917	0.000300173	0.000367103	0.000326836	0.000177221	0
RELA	RELA	protein_coding	LOF	AD	COVID-19 research	1.146	Blood/Immune	COVID-19 research (AD;LOF),Primary immunodeficiency or monogenic inflammatory bowel disease (AD;LOF)	Autoinflammatory disease, familial, Behcet-like-3 (AD;LOF)	4.92828e-06	0	8.47146e-07	0	0	0	5.88019e-06	1.00936e-06	0	0.000180897	1.31501e-05	0.000115545	2.12312e-05	5.63562e-05	2.87909e-05	4.88953e-05	4.10295e-05	0	0.00018638	2.95937e-05	0.00012739	7.77962e-05	0.000100492	9.23197e-05	6.84826e-05	7.63769e-05	0.000193949
RELA	RELA	protein_coding	LOF	AD	Primary immunodeficiency or monogenic inflammatory bowel disease	8.75	Blood/Immune	COVID-19 research (AD;LOF),Primary immunodeficiency or monogenic inflammatory bowel disease (AD;LOF)	Autoinflammatory disease, familial, Behcet-like-3 (AD;LOF)	4.92828e-06	0	8.47146e-07	0	0	0	5.88019e-06	1.00936e-06	0	0.000180897	1.31501e-05	0.000115545	2.12312e-05	5.63562e-05	2.87909e-05	4.88953e-05	4.10295e-05	0	0.00018638	2.95937e-05	0.00012739	7.77962e-05	0.000100492	9.23197e-05	6.84826e-05	7.63769e-05	0.000193949
RPSA	RPSA	protein_coding	LOF	AD	COVID-19 research	1.146	Blood/Immune	COVID-19 research (AD;LOF),Primary immunodeficiency or monogenic inflammatory bowel disease (AD;LOF)	Asplenia, isolated congenital (AD;LOF)	2.54412e-08	2.3089e-06	0	2.63769e-07	0	0	1.16303e-07	1.11819e-06	0	0.000127143	1.27836e-05	0.000203719	0.000101954	4.26802e-05	7.92797e-05	4.86887e-05	2.25173e-05	0	0.000272457	7.58126e-05	0.000402668	0.000257711	0.000353041	0.000165199	0.000148435	0.000121438	0
RPSA	RPSA	protein_coding	LOF	AD	Primary immunodeficiency or monogenic inflammatory bowel disease	8.75	Blood/Immune	COVID-19 research (AD;LOF),Primary immunodeficiency or monogenic inflammatory bowel disease (AD;LOF)	Asplenia, isolated congenital (AD;LOF)	2.54412e-08	2.3089e-06	0	2.63769e-07	0	0	1.16303e-07	1.11819e-06	0	0.000127143	1.27836e-05	0.000203719	0.000101954	4.26802e-05	7.92797e-05	4.86887e-05	2.25173e-05	0	0.000272457	7.58126e-05	0.000402668	0.000257711	0.000353041	0.000165199	0.000148435	0.000121438	0
SEMA3E	SEMA3E	protein_coding	LOF	AD	COVID-19 research	1.146	Blood/Immune	COVID-19 research (AD;LOF)	.	0	0	0	0	9.364e-06	0	0	0	0	0.000117453	0.000221791	9.17147e-05	0.000197798	0.000108602	0.000312353	0.000123716	0.000148043	0.000193424	0.000575026	0.000506273	0.000205155	0.000450194	0.000317892	0.000393057	0.00057146	0.000413735	0.000386623
SOCS1	SOCS1	protein_coding	LOF	AD	Primary immunodeficiency or monogenic inflammatory bowel disease	8.75	Blood/Immune	Primary immunodeficiency or monogenic inflammatory bowel disease (AD;LOF)	Autoinflammatory syndrome, familial, with or without immunodeficiency (AD;LOF)	0	0	0	0	0	0	0	0	0	2.01695e-05	0	1.9363e-05	0	3.40995e-05	0	3.76462e-06	0	0	0.000164435	1.07565e-05	1.93718e-05	3.81152e-05	9.56707e-05	1.06465e-06	5.45907e-05	0.000114878	0.000229991
SPI1	SPI1	protein_coding	LOF	AD	Primary immunodeficiency or monogenic inflammatory bowel disease	8.75	Blood/Immune	Primary immunodeficiency or monogenic inflammatory bowel disease (AD;LOF)	Agammaglobulinemia 10, autosomal dominant (AD;LOF)	0	0	0	0	0	0	0	0	0	1.57838e-06	2.06989e-06	5.69152e-09	3.73811e-07	3.93451e-05	0	9.57061e-06	1.90668e-05	0	5.22877e-05	0.000111517	2.3428e-05	4.19735e-05	0.000176914	6.67633e-05	0.000287097	0.00118637	0.000446296
SRP54	SRP54	protein_coding	LOF	AD	COVID-19 research	1.146	Blood/Immune	COVID-19 research (AD;LOF),Primary immunodeficiency or monogenic inflammatory bowel disease (AD;LOF),Cytopenia - NOT Fanconi anaemia (AD;LOF),DDG2P (AD;LOF)	Neutropenia, severe congenital, 8, autosomal dominant (AD;LOF)	0	0	0	0	0	0	9.028e-07	0	0	0.00054104	6.00468e-05	0.000151253	0.000108802	2.97271e-05	0.000185176	7.36544e-05	0.000239677	0	0.000774652	0.000218938	0.000228638	0.000232669	0.000175911	0.000389655	0.000166597	0.000409662	0
SRP54	SRP54	protein_coding	LOF	AD	Primary immunodeficiency or monogenic inflammatory bowel disease	8.75	Blood/Immune	COVID-19 research (AD;LOF),Primary immunodeficiency or monogenic inflammatory bowel disease (AD;LOF),Cytopenia - NOT Fanconi anaemia (AD;LOF),DDG2P (AD;LOF)	Neutropenia, severe congenital, 8, autosomal dominant (AD;LOF)	0	0	0	0	0	0	9.028e-07	0	0	0.00054104	6.00468e-05	0.000151253	0.000108802	2.97271e-05	0.000185176	7.36544e-05	0.000239677	0	0.000774652	0.000218938	0.000228638	0.000232669	0.000175911	0.000389655	0.000166597	0.000409662	0
SRP54	SRP54	protein_coding	LOF	AD	Cytopenia - NOT Fanconi anaemia	4.28	Blood/Immune	COVID-19 research (AD;LOF),Primary immunodeficiency or monogenic inflammatory bowel disease (AD;LOF),Cytopenia - NOT Fanconi anaemia (AD;LOF),DDG2P (AD;LOF)	Neutropenia, severe congenital, 8, autosomal dominant (AD;LOF)	0	0	0	0	0	0	9.028e-07	0	0	0.00054104	6.00468e-05	0.000151253	0.000108802	2.97271e-05	0.000185176	7.36544e-05	0.000239677	0	0.000774652	0.000218938	0.000228638	0.000232669	0.000175911	0.000389655	0.000166597	0.000409662	0
SRP72	SRP72	protein_coding	LOF	AD	COVID-19 research	1.146	Blood/Immune	COVID-19 research (AD;LOF)	Bone marrow failure syndrome 1 (AD;LOF)	0	0	0	0	0	0	8.46666e-07	0	0	0.000108871	4.31807e-05	0.000474782	4.14019e-05	8.44241e-05	8.96505e-05	0.000116666	5.90671e-05	0.000209732	0.000371695	0.000874548	0.000608528	0.000747408	0.000417105	0.000352722	0.000764563	0.000570854	0.000410132
STIM1	STIM1	protein_coding	LOF	AD	Inherited bleeding disorders	1.182	Blood/Immune	Inherited bleeding disorders (AD;LOF),Bleeding and platelet disorders (AD;LOF),Arthrogryposis (AD;LOF),Congenital myopathy (AD;LOF),Limb girdle muscular dystrophies, myofibrillar myopathies and distal myopathies (AD;LOF),COVID-19 research (AR;LOF),Primary immunodeficiency or monogenic inflammatory bowel disease (AR;LOF),Amelogenesis imperfecta (AR;LOF)	Myopathy, tubular aggregate, 1 (AD;LOF), Stormorken syndrome (AD;LOF), Immunodeficiency 10 (AR;LOF)	0	0	5.7506e-06	0	1.16784e-07	0	5.02919e-06	1.73957e-05	0	4.36515e-05	4.6493e-05	2.55432e-05	7.25798e-05	1.54481e-05	1.03759e-07	4.43173e-05	7.52877e-05	0	0.000164451	0.000142698	8.47362e-05	0.000792277	3.7066e-05	5.8953e-06	0.000121536	0.00031212	0.000193199
STIM1	STIM1	protein_coding	LOF	AD	Bleeding and platelet disorders	4.2	Blood/Immune	Inherited bleeding disorders (AD;LOF),Bleeding and platelet disorders (AD;LOF),Arthrogryposis (AD;LOF),Congenital myopathy (AD;LOF),Limb girdle muscular dystrophies, myofibrillar myopathies and distal myopathies (AD;LOF),COVID-19 research (AR;LOF),Primary immunodeficiency or monogenic inflammatory bowel disease (AR;LOF),Amelogenesis imperfecta (AR;LOF)	Myopathy, tubular aggregate, 1 (AD;LOF), Stormorken syndrome (AD;LOF), Immunodeficiency 10 (AR;LOF)	0	0	5.7506e-06	0	1.16784e-07	0	5.02919e-06	1.73957e-05	0	4.36515e-05	4.6493e-05	2.55432e-05	7.25798e-05	1.54481e-05	1.03759e-07	4.43173e-05	7.52877e-05	0	0.000164451	0.000142698	8.47362e-05	0.000792277	3.7066e-05	5.8953e-06	0.000121536	0.00031212	0.000193199
TBX1	TBX1	protein_coding	LOF	AD	COVID-19 research	1.146	Blood/Immune	COVID-19 research (AD;LOF),Primary immunodeficiency or monogenic inflammatory bowel disease (AD;LOF),Fetal anomalies (AD;LOF),DDG2P (AD;LOF),Familial hypoparathyroidism (AD;LOF),Clefting (AD;LOF)	DiGeorge syndrome (AD;LOF), Tetralogy of Fallot (AD;LOF), Velocardiofacial syndrome (AD;LOF)	4.95392e-06	0	1.84203e-05	0	0	0	1.37778e-06	0	0	2.18492e-05	1.88327e-05	1.9182e-05	4.79876e-05	2.71662e-06	0	1.0849e-05	6.14742e-06	0	0.00016047	3.2145e-05	4.08831e-05	6.52286e-05	2.19389e-05	8.30864e-05	3.49998e-05	1.60537e-05	0
TBX1	TBX1	protein_coding	LOF	AD	Primary immunodeficiency or monogenic inflammatory bowel disease	8.75	Blood/Immune	COVID-19 research (AD;LOF),Primary immunodeficiency or monogenic inflammatory bowel disease (AD;LOF),Fetal anomalies (AD;LOF),DDG2P (AD;LOF),Familial hypoparathyroidism (AD;LOF),Clefting (AD;LOF)	DiGeorge syndrome (AD;LOF), Tetralogy of Fallot (AD;LOF), Velocardiofacial syndrome (AD;LOF)	4.95392e-06	0	1.84203e-05	0	0	0	1.37778e-06	0	0	2.18492e-05	1.88327e-05	1.9182e-05	4.79876e-05	2.71662e-06	0	1.0849e-05	6.14742e-06	0	0.00016047	3.2145e-05	4.08831e-05	6.52286e-05	2.19389e-05	8.30864e-05	3.49998e-05	1.60537e-05	0
TNFSF12	TNFSF12	protein_coding	LOF	AD	COVID-19 research	1.146	Blood/Immune	COVID-19 research (AD;LOF)	.	0	0	0	0	0	0	0	0	0	4.58008e-05	2.32281e-06	5.72806e-06	2.31175e-05	2.17352e-05	2.04636e-07	3.30942e-05	2.67662e-05	0.000203169	5.1996e-05	8.89119e-06	5.8697e-06	2.65574e-05	2.38496e-05	1.9715e-05	4.26437e-05	3.50778e-05	0.000203169
TOP2B	TOP2B	protein_coding	LOF	AD	COVID-19 research	1.146	Blood/Immune	COVID-19 research (AD;LOF),Primary immunodeficiency or monogenic inflammatory bowel disease (AD;LOF)	B-cell immunodeficiency, distal limb anomalies, and urogenital malformations (AD;LOF)	0	9.09703e-06	2.17292e-05	2.57398e-06	1.82291e-08	0	4.36213e-06	1.17108e-05	0	8.94713e-05	8.90738e-05	0.000101696	0.000201282	0.000263266	0.00036461	0.000100581	0.000176556	0	0.000284777	0.00037181	0.000356704	0.0005068	0.000844194	0.000571805	0.000316994	0.000607148	0
TOP2B	TOP2B	protein_coding	LOF	AD	Primary immunodeficiency or monogenic inflammatory bowel disease	8.75	Blood/Immune	COVID-19 research (AD;LOF),Primary immunodeficiency or monogenic inflammatory bowel disease (AD;LOF)	B-cell immunodeficiency, distal limb anomalies, and urogenital malformations (AD;LOF)	0	9.09703e-06	2.17292e-05	2.57398e-06	1.82291e-08	0	4.36213e-06	1.17108e-05	0	8.94713e-05	8.90738e-05	0.000101696	0.000201282	0.000263266	0.00036461	0.000100581	0.000176556	0	0.000284777	0.00037181	0.000356704	0.0005068	0.000844194	0.000571805	0.000316994	0.000607148	0
TPM4	TPM4	protein_coding	LOF	AD	Bleeding and platelet disorders	4.2	Blood/Immune	Bleeding and platelet disorders (AD;LOF)	Bleeding disorder, platelet-type, 25 (AD;LOF)	0	0	0	0	0	0	0	0	0	5.47526e-07	1.75155e-06	4.54858e-08	1.03285e-06	2.81941e-05	0	1.47482e-05	1.26561e-05	0	0.000173934	0.000203758	3.26606e-05	4.24836e-05	0.000268619	4.11891e-05	0.000415361	0.000164286	0.000297885
TRAF3	TRAF3	protein_coding	LOF	AD	COVID-19 research	1.146	Blood/Immune	COVID-19 research (AD;LOF),Primary immunodeficiency or monogenic inflammatory bowel disease (AD;LOF)	Immunodeficiency 132A (AD;LOF), Immunodeficiency 132B (AD;LOF)	0	0	0	0	0	0	0	0	0	2.98802e-05	1.11797e-05	1.9553e-05	0	9.36575e-06	3.11917e-08	5.6359e-06	1.16272e-05	0	4.12365e-05	4.07496e-05	5.79581e-05	3.09477e-05	6.59431e-05	3.11917e-08	2.67945e-05	1.80056e-05	0
TRAF3	TRAF3	protein_coding	LOF	AD	Primary immunodeficiency or monogenic inflammatory bowel disease	8.75	Blood/Immune	COVID-19 research (AD;LOF),Primary immunodeficiency or monogenic inflammatory bowel disease (AD;LOF)	Immunodeficiency 132A (AD;LOF), Immunodeficiency 132B (AD;LOF)	0	0	0	0	0	0	0	0	0	2.98802e-05	1.11797e-05	1.9553e-05	0	9.36575e-06	3.11917e-08	5.6359e-06	1.16272e-05	0	4.12365e-05	4.07496e-05	5.79581e-05	3.09477e-05	6.59431e-05	3.11917e-08	2.67945e-05	1.80056e-05	0
TUBB1	TUBB1	protein_coding	LOF	AD	Inherited bleeding disorders	1.182	Blood/Immune	Inherited bleeding disorders (AD;LOF),Bleeding and platelet disorders (AD;LOF)	Macrothrombocytopenia, isolated, 1, autosomal dominant (AD;LOF)	5.11164e-05	2.31387e-07	8.55883e-07	0	3.91408e-06	1.80683e-06	1.5509e-05	3.00536e-05	0.000193498	0.00012972	0.000143977	6.71152e-05	0.00055807	9.17431e-05	2.72685e-05	0.000243915	0.00033445	0.000193498	0.000552345	0.000633733	0.00082314	0.000942034	0.000372945	0.00043393	0.000806596	0.000597235	0.00058057
TUBB1	TUBB1	protein_coding	LOF	AD	Bleeding and platelet disorders	4.2	Blood/Immune	Inherited bleeding disorders (AD;LOF),Bleeding and platelet disorders (AD;LOF)	Macrothrombocytopenia, isolated, 1, autosomal dominant (AD;LOF)	5.11164e-05	2.31387e-07	8.55883e-07	0	3.91408e-06	1.80683e-06	1.5509e-05	3.00536e-05	0.000193498	0.00012972	0.000143977	6.71152e-05	0.00055807	9.17431e-05	2.72685e-05	0.000243915	0.00033445	0.000193498	0.000552345	0.000633733	0.00082314	0.000942034	0.000372945	0.00043393	0.000806596	0.000597235	0.00058057
APOA1	APOA1	protein_coding	LOF	AD	Hereditary systemic amyloidosis	1.25	Blood/Immune	Periodic fever syndromes (AD;LOF),Hereditary neuropathy or pain disorder (AD;LOF),Hereditary systemic amyloidosis (AD;LOF),Undiagnosed metabolic disorders (Both;LOF),Likely inborn error of metabolism (Both;LOF)	Amyloidosis, hereditary systemic 3 (AD;LOF), Hypoalphalipoproteinemia, primary, 2, intermediate (AD;LOF), Hypoalphalipoproteinemia, primary, 2 (AR;LOF)	5.41649e-07	7.41473e-06	2.60414e-06	3.79186e-06	5.10505e-08	8.67152e-05	1.25176e-05	2.28458e-06	0	3.56341e-05	3.77281e-05	1.49675e-05	3.36446e-05	8.09438e-05	8.81693e-05	3.78195e-05	5.80425e-05	0	7.35787e-05	7.83088e-05	1.79387e-05	9.90369e-05	9.55931e-05	0.000187059	8.73605e-05	0.000138196	0
APOA2	APOA2	protein_coding	LOF	AD	Hereditary systemic amyloidosis	1.25	Blood/Immune	Periodic fever syndromes (AD;LOF),Hereditary systemic amyloidosis (AD;LOF)	{Hypercholesterolemia, familial, modifier of} (Both;LOF)	0	0	0	9.62932e-05	0	0	8.46618e-07	0	0	9.27236e-06	4.52763e-05	8.5135e-07	0.000113392	1.28297e-05	4.74318e-06	3.5346e-05	4.71629e-05	0	5.50717e-05	6.85491e-05	3.18085e-06	0.000144972	6.78025e-05	2.03907e-05	7.81714e-05	5.71743e-05	0
APOC2	APOC2	protein_coding	LOF	AD	Hereditary systemic amyloidosis	1.25	Blood/Immune	Periodic fever syndromes (AD;LOF),Hereditary systemic amyloidosis (AD;LOF),Severe hypertriglyceridaemia (AR;LOF),Undiagnosed metabolic disorders (AR;LOF),Familial chylomicronaemia syndrome (FCS) (AR;LOF),Likely inborn error of metabolism (AR;LOF)	Hyperlipoproteinemia, type Ib (AR;LOF)	2.21398e-05	0.000149915	0	0.000102574	1.94152e-07	1.4499e-05	1.11355e-05	5.18431e-05	0.000193723	5.67521e-05	0.000165432	1.07959e-06	0.000152346	1.94152e-07	1.78947e-05	2.27928e-05	6.49496e-05	0.000193723	5.67521e-05	0.000165432	1.07959e-06	0.000152346	9.20338e-06	1.78947e-05	2.65641e-05	6.49496e-05	0.000193723
FGA	FGA	protein_coding	LOF	AD	Hereditary systemic amyloidosis	1.25	Blood/Immune	Periodic fever syndromes (AD;LOF),Hereditary systemic amyloidosis (AD;LOF),Inherited bleeding disorders (Both;LOF),Thrombophilia with a likely monogenic cause (Both;LOF),Bleeding and platelet disorders (Both;LOF)	Amyloidosis, hereditary systemic 2 (AD;LOF), Dysfibrinogenemia, congenital (AD;LOF), Hypodysfibrinogenemia, congenital (AD;LOF), Afibrinogenemia, congenital (AR;LOF)	0.000113001	8.2052e-05	5.14131e-05	2.35787e-05	5.41182e-05	0.000186526	0.000248485	6.93878e-05	0	0.000208585	0.000117366	5.78892e-05	0.000134818	0.000103564	0.000274061	0.000344059	0.000247328	0	0.000354052	0.000320745	7.53237e-05	0.000384325	0.000139768	0.000339701	0.000457179	0.000342671	0
HBG1	HBG1	protein_coding	LOF	AD	Sickle cell, thalassaemia and other haemoglobinopathies trait or carrier testing	2.3	Blood/Immune	Rare anaemia (AD;LOF),Sickle cell, thalassaemia and other haemoglobinopathies trait or carrier testing (AD;LOF),Sickle cell, thalassaemia and other haemoglobinopathies (AD;LOF)	Fetal hemoglobin quantitative trait locus 1 (AD;LOF)	0	0	0	0	0	0	0	0	0	8.82887e-06	2.3956e-06	6.93428e-08	9.21303e-07	3.87557e-07	2.90613e-05	3.53687e-06	2.21596e-06	0	5.35918e-05	4.2687e-05	2.62656e-05	0.000112598	0.000133908	0.000100942	0.000135501	5.73324e-05	0.000452489
HBG1	HBG1	protein_coding	LOF	AD	Sickle cell, thalassaemia and other haemoglobinopathies	2.3	Blood/Immune	Rare anaemia (AD;LOF),Sickle cell, thalassaemia and other haemoglobinopathies trait or carrier testing (AD;LOF),Sickle cell, thalassaemia and other haemoglobinopathies (AD;LOF)	Fetal hemoglobin quantitative trait locus 1 (AD;LOF)	0	0	0	0	0	0	0	0	0	8.82887e-06	2.3956e-06	6.93428e-08	9.21303e-07	3.87557e-07	2.90613e-05	3.53687e-06	2.21596e-06	0	5.35918e-05	4.2687e-05	2.62656e-05	0.000112598	0.000133908	0.000100942	0.000135501	5.73324e-05	0.000452489
HBG2	HBG2	protein_coding	LOF	AD	Sickle cell, thalassaemia and other haemoglobinopathies trait or carrier testing	2.3	Blood/Immune	Rare anaemia (AD;LOF),Sickle cell, thalassaemia and other haemoglobinopathies trait or carrier testing (AD;LOF),Sickle cell, thalassaemia and other haemoglobinopathies (AD;LOF)	Cyanosis, transient neonatal (AD;LOF), Fetal hemoglobin quantitative trait locus 1 (AD;LOF)	0	0	0	0	0	0	0	0	0	0	0	0	0	0	0	0	0	0	0	0	0	0	0	0	0	0	0
HBG2	HBG2	protein_coding	LOF	AD	Sickle cell, thalassaemia and other haemoglobinopathies	2.3	Blood/Immune	Rare anaemia (AD;LOF),Sickle cell, thalassaemia and other haemoglobinopathies trait or carrier testing (AD;LOF),Sickle cell, thalassaemia and other haemoglobinopathies (AD;LOF)	Cyanosis, transient neonatal (AD;LOF), Fetal hemoglobin quantitative trait locus 1 (AD;LOF)	0	0	0	0	0	0	0	0	0	0	0	0	0	0	0	0	0	0	0	0	0	0	0	0	0	0	0
LYZ	LYZ	protein_coding	LOF	AD	Hereditary systemic amyloidosis	1.25	Blood/Immune	Periodic fever syndromes (AD;LOF),Hereditary systemic amyloidosis (AD;LOF)	Amyloidosis, hereditary systemic 5 (AD;LOF)	5.11511e-06	1.03177e-06	0	0	0	0	4.11222e-06	1.2364e-05	0	0.000156273	0.000648667	2.78648e-05	0.00100726	5.92762e-05	0.000157788	0.00018696	0.000230805	0	0.000238267	0.000664981	6.6977e-05	0.00103117	6.07294e-05	0.000157788	0.000205034	0.000274905	0
TTR	TTR	protein_coding	LOF	AD	Hereditary systemic amyloidosis	1.25	Blood/Immune	Progressive cardiac conduction disease (AD;LOF),Hypertrophic cardiomyopathy (AD;LOF),Hyperthyroidism (AD;LOF),Periodic fever syndromes (AD;LOF),Adult onset leukodystrophy (AD;LOF),Pain syndromes (AD;LOF),Adult onset neurodegenerative disorder (AD;LOF),Hereditary neuropathy (AD;LOF),Hereditary neuropathy or pain disorder (AD;LOF),Hereditary systemic amyloidosis (AD;LOF)	Amyloidosis, hereditary systemic 1 (AD;LOF), Carpal tunnel syndrome, familial (AD;LOF)	0.0169578	0.000799299	3.33664e-05	0.000243621	4.91775e-05	0.000854831	0.000191551	0.000263484	0.000193274	0.0170733	0.00117789	3.5756e-05	0.000405815	0.000120634	0.000955896	0.000298129	0.000359241	0.000193274	0.0177337	0.00138047	6.53679e-05	0.000468928	0.00045462	0.00118674	0.000415707	0.000380184	0.000193274
ABCG5	ABCG5	protein_coding	LOF	AR	Inherited bleeding disorders	1.182	Blood/Immune	Inherited bleeding disorders (AR;LOF),Rare anaemia (AR;LOF),Bleeding and platelet disorders (AR;LOF),Familial hypercholesterolaemia (AR;LOF),Undiagnosed metabolic disorders (AR;LOF),Sitosterolaemia (AR;LOF),Likely inborn error of metabolism (AR;LOF)	Sitosterolemia 2 (AR;LOF)	0.00010784	0.000235022	1.66006e-05	0.000673545	0.000146368	0.000906706	0.000199053	0.000501226	0.00106189	0.000260519	0.000492447	3.83091e-05	0.00255045	0.000620075	0.00112798	0.000419666	0.00119549	0.00146633	0.000297927	0.000579152	0.000102129	0.00312031	0.000631691	0.00117211	0.000484322	0.00171321	0.0016596
ABCG5	ABCG5	protein_coding	LOF	AR	Rare anaemia	3.13	Blood/Immune	Inherited bleeding disorders (AR;LOF),Rare anaemia (AR;LOF),Bleeding and platelet disorders (AR;LOF),Familial hypercholesterolaemia (AR;LOF),Undiagnosed metabolic disorders (AR;LOF),Sitosterolaemia (AR;LOF),Likely inborn error of metabolism (AR;LOF)	Sitosterolemia 2 (AR;LOF)	0.00010784	0.000235022	1.66006e-05	0.000673545	0.000146368	0.000906706	0.000199053	0.000501226	0.00106189	0.000260519	0.000492447	3.83091e-05	0.00255045	0.000620075	0.00112798	0.000419666	0.00119549	0.00146633	0.000297927	0.000579152	0.000102129	0.00312031	0.000631691	0.00117211	0.000484322	0.00171321	0.0016596
ABCG5	ABCG5	protein_coding	LOF	AR	Bleeding and platelet disorders	4.2	Blood/Immune	Inherited bleeding disorders (AR;LOF),Rare anaemia (AR;LOF),Bleeding and platelet disorders (AR;LOF),Familial hypercholesterolaemia (AR;LOF),Undiagnosed metabolic disorders (AR;LOF),Sitosterolaemia (AR;LOF),Likely inborn error of metabolism (AR;LOF)	Sitosterolemia 2 (AR;LOF)	0.00010784	0.000235022	1.66006e-05	0.000673545	0.000146368	0.000906706	0.000199053	0.000501226	0.00106189	0.000260519	0.000492447	3.83091e-05	0.00255045	0.000620075	0.00112798	0.000419666	0.00119549	0.00146633	0.000297927	0.000579152	0.000102129	0.00312031	0.000631691	0.00117211	0.000484322	0.00171321	0.0016596
ABCG8	ABCG8	protein_coding	LOF	AR	Inherited bleeding disorders	1.182	Blood/Immune	Inherited bleeding disorders (AR;LOF),Rare anaemia (AR;LOF),Bleeding and platelet disorders (AR;LOF),Familial hypercholesterolaemia (AR;LOF),Undiagnosed metabolic disorders (AR;LOF),Sitosterolaemia (AR;LOF),Likely inborn error of metabolism (AR;LOF)	Sitosterolemia 1 (AR;LOF)	0.000639859	0.00202471	0.000149081	0.000872752	0.00212353	0.00113297	0.00150033	0.000907286	0.000193424	0.000791909	0.00217428	0.000170994	0.00110164	0.00217484	0.00152178	0.00167874	0.00203383	0.000579897	0.00108122	0.00264493	0.000219602	0.00254305	0.00247758	0.00162133	0.00232662	0.00227673	0.000579897
ABCG8	ABCG8	protein_coding	LOF	AR	Rare anaemia	3.13	Blood/Immune	Inherited bleeding disorders (AR;LOF),Rare anaemia (AR;LOF),Bleeding and platelet disorders (AR;LOF),Familial hypercholesterolaemia (AR;LOF),Undiagnosed metabolic disorders (AR;LOF),Sitosterolaemia (AR;LOF),Likely inborn error of metabolism (AR;LOF)	Sitosterolemia 1 (AR;LOF)	0.000639859	0.00202471	0.000149081	0.000872752	0.00212353	0.00113297	0.00150033	0.000907286	0.000193424	0.000791909	0.00217428	0.000170994	0.00110164	0.00217484	0.00152178	0.00167874	0.00203383	0.000579897	0.00108122	0.00264493	0.000219602	0.00254305	0.00247758	0.00162133	0.00232662	0.00227673	0.000579897
ABCG8	ABCG8	protein_coding	LOF	AR	Bleeding and platelet disorders	4.2	Blood/Immune	Inherited bleeding disorders (AR;LOF),Rare anaemia (AR;LOF),Bleeding and platelet disorders (AR;LOF),Familial hypercholesterolaemia (AR;LOF),Undiagnosed metabolic disorders (AR;LOF),Sitosterolaemia (AR;LOF),Likely inborn error of metabolism (AR;LOF)	Sitosterolemia 1 (AR;LOF)	0.000639859	0.00202471	0.000149081	0.000872752	0.00212353	0.00113297	0.00150033	0.000907286	0.000193424	0.000791909	0.00217428	0.000170994	0.00110164	0.00217484	0.00152178	0.00167874	0.00203383	0.000579897	0.00108122	0.00264493	0.000219602	0.00254305	0.00247758	0.00162133	0.00232662	0.00227673	0.000579897
ACP5	ACP5	protein_coding	LOF	AR	COVID-19 research	1.146	Blood/Immune	COVID-19 research (AR;LOF),Primary immunodeficiency or monogenic inflammatory bowel disease (AR;LOF),Fetal anomalies (AR;LOF),DDG2P (AR;LOF),Skeletal dysplasia (AR;LOF),White matter disorders and cerebral calcification - narrow panel (AR;LOF),Intracerebral calcification disorders (AR;LOF)	Spondyloenchondrodysplasia with immune dysregulation (AR;LOF)	7.1955e-05	7.42257e-05	3.67387e-06	1.7401e-05	0.000122705	0.000113636	0.000102253	7.43218e-05	0	0.000174037	0.000269696	4.32813e-06	0.000137549	0.000180278	0.000312656	0.000191534	0.000201899	0.000194477	0.000313395	0.000380244	3.16021e-05	0.000249316	0.000252762	0.000608556	0.000293778	0.000450645	0.000581624
ACP5	ACP5	protein_coding	LOF	AR	Primary immunodeficiency or monogenic inflammatory bowel disease	8.75	Blood/Immune	COVID-19 research (AR;LOF),Primary immunodeficiency or monogenic inflammatory bowel disease (AR;LOF),Fetal anomalies (AR;LOF),DDG2P (AR;LOF),Skeletal dysplasia (AR;LOF),White matter disorders and cerebral calcification - narrow panel (AR;LOF),Intracerebral calcification disorders (AR;LOF)	Spondyloenchondrodysplasia with immune dysregulation (AR;LOF)	7.1955e-05	7.42257e-05	3.67387e-06	1.7401e-05	0.000122705	0.000113636	0.000102253	7.43218e-05	0	0.000174037	0.000269696	4.32813e-06	0.000137549	0.000180278	0.000312656	0.000191534	0.000201899	0.000194477	0.000313395	0.000380244	3.16021e-05	0.000249316	0.000252762	0.000608556	0.000293778	0.000450645	0.000581624
ADA	ADA	protein_coding	LOF	AR	COVID-19 research	1.146	Blood/Immune	COVID-19 research (AR;LOF),Primary immunodeficiency or monogenic inflammatory bowel disease (AR;LOF),DDG2P (AR;LOF),Infantile enterocolitis & monogenic inflammatory bowel disease (AR;LOF),Undiagnosed metabolic disorders (AR;LOF),Likely inborn error of metabolism (AR;LOF),Severe combined immunodeficiency with adenosine deaminase deficiency (AR;LOF)	Adenosine deaminase deficiency, partial (AR;LOF), Severe combined immunodeficiency due to ADA deficiency (AR;LOF)	0.000820987	0.000676734	7.31343e-05	0.000431761	0.000292999	0.00016008	0.000670432	0.000441136	0	0.00103072	0.000795476	8.13404e-05	0.000627877	0.000403261	0.000402659	0.000790531	0.000685473	0	0.00113226	0.00101148	0.000144554	0.00072821	0.000436822	0.000454385	0.000872421	0.000867921	0
ADA	ADA	protein_coding	LOF	AR	Primary immunodeficiency or monogenic inflammatory bowel disease	8.75	Blood/Immune	COVID-19 research (AR;LOF),Primary immunodeficiency or monogenic inflammatory bowel disease (AR;LOF),DDG2P (AR;LOF),Infantile enterocolitis & monogenic inflammatory bowel disease (AR;LOF),Undiagnosed metabolic disorders (AR;LOF),Likely inborn error of metabolism (AR;LOF),Severe combined immunodeficiency with adenosine deaminase deficiency (AR;LOF)	Adenosine deaminase deficiency, partial (AR;LOF), Severe combined immunodeficiency due to ADA deficiency (AR;LOF)	0.000820987	0.000676734	7.31343e-05	0.000431761	0.000292999	0.00016008	0.000670432	0.000441136	0	0.00103072	0.000795476	8.13404e-05	0.000627877	0.000403261	0.000402659	0.000790531	0.000685473	0	0.00113226	0.00101148	0.000144554	0.00072821	0.000436822	0.000454385	0.000872421	0.000867921	0
ADA2	ADA2	protein_coding	LOF	AR	COVID-19 research	1.146	Blood/Immune	COVID-19 research (AR;LOF),Primary immunodeficiency or monogenic inflammatory bowel disease (AR;LOF),Cytopenias and congenital anaemias (AR;LOF),Rare anaemia (AR;LOF),Cytopenia - NOT Fanconi anaemia (AR;LOF),Autoinflammatory disorders (AR;LOF),Hereditary neuropathy or pain disorder (AR;LOF),Rare genetic inflammatory skin disorders (AR;LOF)	Sneddon syndrome (AR;LOF), Vasculitis, autoinflammation, immunodeficiency, and hematologic defects syndrome (AR;LOF)	0.000692941	0.000719408	0.00017783	0.000374928	0.00224273	0.00162222	0.00132924	0.00112545	0.00174565	0.000908515	0.00150383	0.000205772	0.000919893	0.00252902	0.00182179	0.001604	0.00187214	0.00223645	0.00183977	0.00356455	0.00033668	0.00229548	0.00272746	0.0031117	0.0022285	0.00261759	0.00419288
ADA2	ADA2	protein_coding	LOF	AR	Primary immunodeficiency or monogenic inflammatory bowel disease	8.75	Blood/Immune	COVID-19 research (AR;LOF),Primary immunodeficiency or monogenic inflammatory bowel disease (AR;LOF),Cytopenias and congenital anaemias (AR;LOF),Rare anaemia (AR;LOF),Cytopenia - NOT Fanconi anaemia (AR;LOF),Autoinflammatory disorders (AR;LOF),Hereditary neuropathy or pain disorder (AR;LOF),Rare genetic inflammatory skin disorders (AR;LOF)	Sneddon syndrome (AR;LOF), Vasculitis, autoinflammation, immunodeficiency, and hematologic defects syndrome (AR;LOF)	0.000692941	0.000719408	0.00017783	0.000374928	0.00224273	0.00162222	0.00132924	0.00112545	0.00174565	0.000908515	0.00150383	0.000205772	0.000919893	0.00252902	0.00182179	0.001604	0.00187214	0.00223645	0.00183977	0.00356455	0.00033668	0.00229548	0.00272746	0.0031117	0.0022285	0.00261759	0.00419288
ADA2	ADA2	protein_coding	LOF	AR	Cytopenias and congenital anaemias	1.123	Blood/Immune	COVID-19 research (AR;LOF),Primary immunodeficiency or monogenic inflammatory bowel disease (AR;LOF),Cytopenias and congenital anaemias (AR;LOF),Rare anaemia (AR;LOF),Cytopenia - NOT Fanconi anaemia (AR;LOF),Autoinflammatory disorders (AR;LOF),Hereditary neuropathy or pain disorder (AR;LOF),Rare genetic inflammatory skin disorders (AR;LOF)	Sneddon syndrome (AR;LOF), Vasculitis, autoinflammation, immunodeficiency, and hematologic defects syndrome (AR;LOF)	0.000692941	0.000719408	0.00017783	0.000374928	0.00224273	0.00162222	0.00132924	0.00112545	0.00174565	0.000908515	0.00150383	0.000205772	0.000919893	0.00252902	0.00182179	0.001604	0.00187214	0.00223645	0.00183977	0.00356455	0.00033668	0.00229548	0.00272746	0.0031117	0.0022285	0.00261759	0.00419288
ADA2	ADA2	protein_coding	LOF	AR	Rare anaemia	3.13	Blood/Immune	COVID-19 research (AR;LOF),Primary immunodeficiency or monogenic inflammatory bowel disease (AR;LOF),Cytopenias and congenital anaemias (AR;LOF),Rare anaemia (AR;LOF),Cytopenia - NOT Fanconi anaemia (AR;LOF),Autoinflammatory disorders (AR;LOF),Hereditary neuropathy or pain disorder (AR;LOF),Rare genetic inflammatory skin disorders (AR;LOF)	Sneddon syndrome (AR;LOF), Vasculitis, autoinflammation, immunodeficiency, and hematologic defects syndrome (AR;LOF)	0.000692941	0.000719408	0.00017783	0.000374928	0.00224273	0.00162222	0.00132924	0.00112545	0.00174565	0.000908515	0.00150383	0.000205772	0.000919893	0.00252902	0.00182179	0.001604	0.00187214	0.00223645	0.00183977	0.00356455	0.00033668	0.00229548	0.00272746	0.0031117	0.0022285	0.00261759	0.00419288
ADA2	ADA2	protein_coding	LOF	AR	Cytopenia - NOT Fanconi anaemia	4.28	Blood/Immune	COVID-19 research (AR;LOF),Primary immunodeficiency or monogenic inflammatory bowel disease (AR;LOF),Cytopenias and congenital anaemias (AR;LOF),Rare anaemia (AR;LOF),Cytopenia - NOT Fanconi anaemia (AR;LOF),Autoinflammatory disorders (AR;LOF),Hereditary neuropathy or pain disorder (AR;LOF),Rare genetic inflammatory skin disorders (AR;LOF)	Sneddon syndrome (AR;LOF), Vasculitis, autoinflammation, immunodeficiency, and hematologic defects syndrome (AR;LOF)	0.000692941	0.000719408	0.00017783	0.000374928	0.00224273	0.00162222	0.00132924	0.00112545	0.00174565	0.000908515	0.00150383	0.000205772	0.000919893	0.00252902	0.00182179	0.001604	0.00187214	0.00223645	0.00183977	0.00356455	0.00033668	0.00229548	0.00272746	0.0031117	0.0022285	0.00261759	0.00419288
ADAM17	ADAM17	protein_coding	LOF	AR	COVID-19 research	1.146	Blood/Immune	COVID-19 research (AR;LOF),Primary immunodeficiency or monogenic inflammatory bowel disease (AR;LOF),Infantile enterocolitis & monogenic inflammatory bowel disease (AR;LOF),Intestinal failure or congenital diarrhoea (AR;LOF),Palmoplantar keratodermas (AR;LOF)	.	4.25113e-06	3.63713e-06	7.94593e-08	1.86988e-06	1.46201e-05	0	9.53605e-06	1.42761e-05	0	0.000142485	9.74901e-05	1.41233e-05	0.000125924	0.000296085	1.06008e-05	0.000114627	0.000127784	0	0.000193385	0.000144124	5.87331e-05	0.000279571	0.000330795	5.86377e-05	0.000221817	0.000178338	0.000194932
ADAM17	ADAM17	protein_coding	LOF	AR	Primary immunodeficiency or monogenic inflammatory bowel disease	8.75	Blood/Immune	COVID-19 research (AR;LOF),Primary immunodeficiency or monogenic inflammatory bowel disease (AR;LOF),Infantile enterocolitis & monogenic inflammatory bowel disease (AR;LOF),Intestinal failure or congenital diarrhoea (AR;LOF),Palmoplantar keratodermas (AR;LOF)	.	4.25113e-06	3.63713e-06	7.94593e-08	1.86988e-06	1.46201e-05	0	9.53605e-06	1.42761e-05	0	0.000142485	9.74901e-05	1.41233e-05	0.000125924	0.000296085	1.06008e-05	0.000114627	0.000127784	0	0.000193385	0.000144124	5.87331e-05	0.000279571	0.000330795	5.86377e-05	0.000221817	0.000178338	0.000194932
ADAMTS13	ADAMTS13	protein_coding	LOF	AR	Inherited bleeding disorders	1.182	Blood/Immune	Inherited bleeding disorders (AR;LOF),Cytopenias and congenital anaemias (AR;LOF),Thrombophilia with a likely monogenic cause (AR;LOF),Bleeding and platelet disorders (AR;LOF),Vascular skin disorders (AR;LOF)	Thrombotic thrombocytopenic purpura, hereditary (AR;LOF)	0.000810701	0.000962717	0.000157198	0.0004239	0.000692775	0.000349716	0.00141517	0.00105658	0.000598966	0.00170816	0.00202855	0.000986808	0.00135734	0.00155671	0.00146054	0.00249483	0.00184993	0.000987632	0.00244595	0.00306451	0.00115679	0.00226654	0.00251057	0.00241613	0.00298842	0.00236244	0.0018049
ADAMTS13	ADAMTS13	protein_coding	LOF	AR	Cytopenias and congenital anaemias	1.123	Blood/Immune	Inherited bleeding disorders (AR;LOF),Cytopenias and congenital anaemias (AR;LOF),Thrombophilia with a likely monogenic cause (AR;LOF),Bleeding and platelet disorders (AR;LOF),Vascular skin disorders (AR;LOF)	Thrombotic thrombocytopenic purpura, hereditary (AR;LOF)	0.000810701	0.000962717	0.000157198	0.0004239	0.000692775	0.000349716	0.00141517	0.00105658	0.000598966	0.00170816	0.00202855	0.000986808	0.00135734	0.00155671	0.00146054	0.00249483	0.00184993	0.000987632	0.00244595	0.00306451	0.00115679	0.00226654	0.00251057	0.00241613	0.00298842	0.00236244	0.0018049
ADAMTS13	ADAMTS13	protein_coding	LOF	AR	Thrombophilia with a likely monogenic cause	2.7	Blood/Immune	Inherited bleeding disorders (AR;LOF),Cytopenias and congenital anaemias (AR;LOF),Thrombophilia with a likely monogenic cause (AR;LOF),Bleeding and platelet disorders (AR;LOF),Vascular skin disorders (AR;LOF)	Thrombotic thrombocytopenic purpura, hereditary (AR;LOF)	0.000810701	0.000962717	0.000157198	0.0004239	0.000692775	0.000349716	0.00141517	0.00105658	0.000598966	0.00170816	0.00202855	0.000986808	0.00135734	0.00155671	0.00146054	0.00249483	0.00184993	0.000987632	0.00244595	0.00306451	0.00115679	0.00226654	0.00251057	0.00241613	0.00298842	0.00236244	0.0018049
ADAMTS13	ADAMTS13	protein_coding	LOF	AR	Bleeding and platelet disorders	4.2	Blood/Immune	Inherited bleeding disorders (AR;LOF),Cytopenias and congenital anaemias (AR;LOF),Thrombophilia with a likely monogenic cause (AR;LOF),Bleeding and platelet disorders (AR;LOF),Vascular skin disorders (AR;LOF)	Thrombotic thrombocytopenic purpura, hereditary (AR;LOF)	0.000810701	0.000962717	0.000157198	0.0004239	0.000692775	0.000349716	0.00141517	0.00105658	0.000598966	0.00170816	0.00202855	0.000986808	0.00135734	0.00155671	0.00146054	0.00249483	0.00184993	0.000987632	0.00244595	0.00306451	0.00115679	0.00226654	0.00251057	0.00241613	0.00298842	0.00236244	0.0018049
ADAR	ADAR	protein_coding	LOF	AR	COVID-19 research	1.146	Blood/Immune	COVID-19 research (AR;LOF),Primary immunodeficiency or monogenic inflammatory bowel disease (AR;LOF),Structural basal ganglia disorders (AR;LOF),Inherited white matter disorders (AR;LOF),Hereditary spastic paraplegia (AR;LOF),Childhood onset hereditary spastic paraplegia (AR;LOF),Adult onset hereditary spastic paraplegia (AR;LOF),Early onset or syndromic epilepsy (AR;LOF),Fetal anomalies (Both;LO…	Dyschromatosis symmetrica hereditaria (AD;LOF), Aicardi-Goutieres syndrome 6 (AR;LOF)	4.29425e-05	3.88914e-05	5.76397e-05	5.6202e-05	2.12021e-05	8.31115e-06	5.06023e-05	4.52716e-05	0.000201045	0.000318919	0.00024432	0.000277234	0.000237194	0.000201867	0.000197276	0.000209184	0.000237163	0.000201045	0.00104716	0.00277469	0.000837851	0.000861263	0.00184052	0.00120059	0.00415144	0.00146674	0.00153993
ADAR	ADAR	protein_coding	LOF	AR	Primary immunodeficiency or monogenic inflammatory bowel disease	8.75	Blood/Immune	COVID-19 research (AR;LOF),Primary immunodeficiency or monogenic inflammatory bowel disease (AR;LOF),Structural basal ganglia disorders (AR;LOF),Inherited white matter disorders (AR;LOF),Hereditary spastic paraplegia (AR;LOF),Childhood onset hereditary spastic paraplegia (AR;LOF),Adult onset hereditary spastic paraplegia (AR;LOF),Early onset or syndromic epilepsy (AR;LOF),Fetal anomalies (Both;LO…	Dyschromatosis symmetrica hereditaria (AD;LOF), Aicardi-Goutieres syndrome 6 (AR;LOF)	4.29425e-05	3.88914e-05	5.76397e-05	5.6202e-05	2.12021e-05	8.31115e-06	5.06023e-05	4.52716e-05	0.000201045	0.000318919	0.00024432	0.000277234	0.000237194	0.000201867	0.000197276	0.000209184	0.000237163	0.000201045	0.00104716	0.00277469	0.000837851	0.000861263	0.00184052	0.00120059	0.00415144	0.00146674	0.00153993
AGR2	AGR2	protein_coding	LOF	AR	Primary immunodeficiency or monogenic inflammatory bowel disease	8.75	Blood/Immune	Primary immunodeficiency or monogenic inflammatory bowel disease (AR;LOF),Intestinal failure or congenital diarrhoea (AR;LOF),Respiratory ciliopathies including non-CF bronchiectasis (AR;LOF)	Respiratory infections, recurrent, and failure to thrive with or without diarrhea (AR;LOF)	0	0	3.74571e-07	0	1.42019e-05	0	3.04398e-05	1.17057e-05	0	0.000149327	0.000103241	3.93153e-05	7.0215e-05	8.13315e-05	2.16255e-05	0.000163909	0.000138084	0.00038625	0.00020722	0.000136505	6.06982e-05	9.1678e-05	9.86641e-05	8.55198e-05	0.000245569	0.000175156	0.000579449
AK1	AK1	protein_coding	LOF	AR	Cytopenias and congenital anaemias	1.123	Blood/Immune	Cytopenias and congenital anaemias (AR;LOF),Rare anaemia (AR;LOF)	Anemia, congenital, nonspherocytic hemolytic, 3, adenylate kinase deficient (AR;LOF)	1.49343e-05	0	4.63264e-08	0	2.9156e-05	0	7.74429e-06	1.16305e-05	0	8.28469e-05	9.85323e-05	3.13762e-06	5.41996e-05	2.95053e-05	0.000176018	7.33932e-05	6.12236e-05	0.000387598	0.000414935	0.00018501	0.000126097	0.000130888	0.000149238	0.000427781	0.000222532	0.000247673	0.000879234
AK1	AK1	protein_coding	LOF	AR	Rare anaemia	3.13	Blood/Immune	Cytopenias and congenital anaemias (AR;LOF),Rare anaemia (AR;LOF)	Anemia, congenital, nonspherocytic hemolytic, 3, adenylate kinase deficient (AR;LOF)	1.49343e-05	0	4.63264e-08	0	2.9156e-05	0	7.74429e-06	1.16305e-05	0	8.28469e-05	9.85323e-05	3.13762e-06	5.41996e-05	2.95053e-05	0.000176018	7.33932e-05	6.12236e-05	0.000387598	0.000414935	0.00018501	0.000126097	0.000130888	0.000149238	0.000427781	0.000222532	0.000247673	0.000879234
AK2	AK2	protein_coding	LOF	AR	COVID-19 research	1.146	Blood/Immune	COVID-19 research (AR;LOF),Primary immunodeficiency or monogenic inflammatory bowel disease (AR;LOF),Cytopenia - NOT Fanconi anaemia (AR;LOF),DDG2P (AR;LOF)	Reticular dysgenesis (AR;LOF)	0.000109695	3.25865e-06	1.06815e-05	0.000168759	5.92706e-06	5.11244e-05	0.000101127	8.38152e-06	0.000193199	0.000195451	3.03272e-05	5.15829e-05	0.000201165	8.32712e-05	0.000138597	0.000204143	8.91402e-05	0.00876847	0.000788511	0.000337692	0.000939469	0.000416644	0.000397249	0.00081803	0.000508634	0.000451027	0.0091569
AK2	AK2	protein_coding	LOF	AR	Primary immunodeficiency or monogenic inflammatory bowel disease	8.75	Blood/Immune	COVID-19 research (AR;LOF),Primary immunodeficiency or monogenic inflammatory bowel disease (AR;LOF),Cytopenia - NOT Fanconi anaemia (AR;LOF),DDG2P (AR;LOF)	Reticular dysgenesis (AR;LOF)	0.000109695	3.25865e-06	1.06815e-05	0.000168759	5.92706e-06	5.11244e-05	0.000101127	8.38152e-06	0.000193199	0.000195451	3.03272e-05	5.15829e-05	0.000201165	8.32712e-05	0.000138597	0.000204143	8.91402e-05	0.00876847	0.000788511	0.000337692	0.000939469	0.000416644	0.000397249	0.00081803	0.000508634	0.000451027	0.0091569
AK2	AK2	protein_coding	LOF	AR	Cytopenia - NOT Fanconi anaemia	4.28	Blood/Immune	COVID-19 research (AR;LOF),Primary immunodeficiency or monogenic inflammatory bowel disease (AR;LOF),Cytopenia - NOT Fanconi anaemia (AR;LOF),DDG2P (AR;LOF)	Reticular dysgenesis (AR;LOF)	0.000109695	3.25865e-06	1.06815e-05	0.000168759	5.92706e-06	5.11244e-05	0.000101127	8.38152e-06	0.000193199	0.000195451	3.03272e-05	5.15829e-05	0.000201165	8.32712e-05	0.000138597	0.000204143	8.91402e-05	0.00876847	0.000788511	0.000337692	0.000939469	0.000416644	0.000397249	0.00081803	0.000508634	0.000451027	0.0091569
ALDOA	ALDOA	protein_coding	LOF	AR	Cytopenias and congenital anaemias	1.123	Blood/Immune	Cytopenias and congenital anaemias (AR;LOF),Rare anaemia (AR;LOF),Fetal anomalies (AR;LOF),DDG2P (AR;LOF),Ketotic hypoglycaemia (AR;LOF),Glycogen storage disease (AR;LOF),Undiagnosed metabolic disorders (AR;LOF),Rhabdomyolysis and metabolic muscle disorders (AR;LOF),Acute rhabdomyolysis (AR;LOF),Likely inborn error of metabolism (AR;LOF)	Glycogen storage disease XII (AR;LOF)	1.01219e-05	0	0	0	0	0	3.97132e-07	0	0	5.00994e-05	2.60906e-05	5.63985e-07	1.31273e-05	6.46065e-06	3.06153e-08	1.39518e-05	2.73518e-05	0	6.5279e-05	3.71228e-05	8.36126e-07	1.9767e-05	1.13334e-05	6.4904e-05	3.04069e-05	5.01718e-05	0
ALDOA	ALDOA	protein_coding	LOF	AR	Rare anaemia	3.13	Blood/Immune	Cytopenias and congenital anaemias (AR;LOF),Rare anaemia (AR;LOF),Fetal anomalies (AR;LOF),DDG2P (AR;LOF),Ketotic hypoglycaemia (AR;LOF),Glycogen storage disease (AR;LOF),Undiagnosed metabolic disorders (AR;LOF),Rhabdomyolysis and metabolic muscle disorders (AR;LOF),Acute rhabdomyolysis (AR;LOF),Likely inborn error of metabolism (AR;LOF)	Glycogen storage disease XII (AR;LOF)	1.01219e-05	0	0	0	0	0	3.97132e-07	0	0	5.00994e-05	2.60906e-05	5.63985e-07	1.31273e-05	6.46065e-06	3.06153e-08	1.39518e-05	2.73518e-05	0	6.5279e-05	3.71228e-05	8.36126e-07	1.9767e-05	1.13334e-05	6.4904e-05	3.04069e-05	5.01718e-05	0
ALPI	ALPI	protein_coding	LOF	AR	COVID-19 research	1.146	Blood/Immune	COVID-19 research (AR;LOF),Primary immunodeficiency or monogenic inflammatory bowel disease (AR;LOF)	.	0	0	0	0	0	0	0	0	0	0.000327353	0.000426513	0.00440031	0.000482191	8.88886e-05	0.00119442	0.000205071	0.00324229	0.00134222	0.00113922	0.00100561	0.00452645	0.000874296	0.000676448	0.00237763	0.00078423	0.00550735	0.0031104
ALPI	ALPI	protein_coding	LOF	AR	Primary immunodeficiency or monogenic inflammatory bowel disease	8.75	Blood/Immune	COVID-19 research (AR;LOF),Primary immunodeficiency or monogenic inflammatory bowel disease (AR;LOF)	.	0	0	0	0	0	0	0	0	0	0.000327353	0.000426513	0.00440031	0.000482191	8.88886e-05	0.00119442	0.000205071	0.00324229	0.00134222	0.00113922	0.00100561	0.00452645	0.000874296	0.000676448	0.00237763	0.00078423	0.00550735	0.0031104
AMN	AMN	protein_coding	LOF	AR	Cytopenias and congenital anaemias	1.123	Blood/Immune	Cytopenias and congenital anaemias (AR;LOF),Rare anaemia (AR;LOF),Undiagnosed metabolic disorders (AR;LOF),Unexplained kidney failure in young people (AR;LOF),Proteinuric renal disease (AR;LOF),Likely inborn error of metabolism (AR;LOF)	Imerslund-Grasbeck syndrome 2 (AR;LOF)	2.63354e-05	6.85126e-05	2.77773e-05	5.62258e-05	2.29329e-05	0.000227502	0.000105009	4.95875e-05	0.000218245	0.000276095	0.000279354	6.98256e-05	0.000195736	0.00104533	0.000365635	0.000327853	0.000299434	0.000218245	0.000327187	0.000353271	9.66253e-05	0.000400836	0.00106764	0.000404106	0.000406936	0.000479573	0.000218245
AMN	AMN	protein_coding	LOF	AR	Rare anaemia	3.13	Blood/Immune	Cytopenias and congenital anaemias (AR;LOF),Rare anaemia (AR;LOF),Undiagnosed metabolic disorders (AR;LOF),Unexplained kidney failure in young people (AR;LOF),Proteinuric renal disease (AR;LOF),Likely inborn error of metabolism (AR;LOF)	Imerslund-Grasbeck syndrome 2 (AR;LOF)	2.63354e-05	6.85126e-05	2.77773e-05	5.62258e-05	2.29329e-05	0.000227502	0.000105009	4.95875e-05	0.000218245	0.000276095	0.000279354	6.98256e-05	0.000195736	0.00104533	0.000365635	0.000327853	0.000299434	0.000218245	0.000327187	0.000353271	9.66253e-05	0.000400836	0.00106764	0.000404106	0.000406936	0.000479573	0.000218245
ANO6	ANO6	protein_coding	LOF	AR	Inherited bleeding disorders	1.182	Blood/Immune	Inherited bleeding disorders (AR;LOF),Bleeding and platelet disorders (AR;LOF)	Scott syndrome (AR;LOF)	0.000143306	0.00017759	8.98278e-05	8.83409e-05	4.22206e-05	3.86676e-05	0.000392218	0.000475612	0	0.000815086	0.00064244	0.000395132	0.00042748	0.000391821	0.000486741	0.000877107	0.000959648	0.000882329	0.000831814	0.000742136	0.000395135	0.000506149	0.000393029	0.000486741	0.000885184	0.00100153	0.00149451
ANO6	ANO6	protein_coding	LOF	AR	Bleeding and platelet disorders	4.2	Blood/Immune	Inherited bleeding disorders (AR;LOF),Bleeding and platelet disorders (AR;LOF)	Scott syndrome (AR;LOF)	0.000143306	0.00017759	8.98278e-05	8.83409e-05	4.22206e-05	3.86676e-05	0.000392218	0.000475612	0	0.000815086	0.00064244	0.000395132	0.00042748	0.000391821	0.000486741	0.000877107	0.000959648	0.000882329	0.000831814	0.000742136	0.000395135	0.000506149	0.000393029	0.000486741	0.000885184	0.00100153	0.00149451
AP1S3	AP1S3	protein_coding	LOF	AR	COVID-19 research	1.146	Blood/Immune	COVID-19 research (AR;LOF)	{Psoriasis 15, pustular, susceptibility to} (AD;LOF)	0	0	0	0	0	0	0	0	0	3.25314e-05	0.000114873	1.5214e-06	5.27592e-05	2.3296e-05	0.000108828	7.27065e-05	6.23568e-05	0	0.000243729	0.00045829	5.78949e-05	0.000272748	7.33236e-05	0.00039641	0.000231525	0.000488098	0.000639421
AP3B1	AP3B1	protein_coding	LOF	AR	COVID-19 research	1.146	Blood/Immune	COVID-19 research (AR;LOF),Inherited bleeding disorders (AR;LOF),Primary immunodeficiency or monogenic inflammatory bowel disease (AR;LOF),Bleeding and platelet disorders (AR;LOF),Vici Syndrome and other autophagy disorders (AR;LOF),Familial pulmonary fibrosis (AR;LOF),Pulmonary fibrosis familial (AR;LOF),Pigmentary skin disorders (AR;LOF),Albinism or congenital nystagmus (AR;LOF)	Hermansky-Pudlak syndrome 2 (AR;LOF)	2.31905e-05	6.27053e-06	1.04493e-05	2.56225e-06	1.22703e-05	1.93016e-05	2.84502e-05	1.22954e-05	0	0.000111015	9.82576e-05	5.93324e-05	3.44146e-05	0.000192799	2.20221e-05	0.000167974	0.000103342	0	0.000120974	0.000168833	9.36002e-05	6.46655e-05	0.000193225	3.63304e-05	0.000186147	0.000176393	0
AP3B1	AP3B1	protein_coding	LOF	AR	Inherited bleeding disorders	1.182	Blood/Immune	COVID-19 research (AR;LOF),Inherited bleeding disorders (AR;LOF),Primary immunodeficiency or monogenic inflammatory bowel disease (AR;LOF),Bleeding and platelet disorders (AR;LOF),Vici Syndrome and other autophagy disorders (AR;LOF),Familial pulmonary fibrosis (AR;LOF),Pulmonary fibrosis familial (AR;LOF),Pigmentary skin disorders (AR;LOF),Albinism or congenital nystagmus (AR;LOF)	Hermansky-Pudlak syndrome 2 (AR;LOF)	2.31905e-05	6.27053e-06	1.04493e-05	2.56225e-06	1.22703e-05	1.93016e-05	2.84502e-05	1.22954e-05	0	0.000111015	9.82576e-05	5.93324e-05	3.44146e-05	0.000192799	2.20221e-05	0.000167974	0.000103342	0	0.000120974	0.000168833	9.36002e-05	6.46655e-05	0.000193225	3.63304e-05	0.000186147	0.000176393	0
AP3B1	AP3B1	protein_coding	LOF	AR	Primary immunodeficiency or monogenic inflammatory bowel disease	8.75	Blood/Immune	COVID-19 research (AR;LOF),Inherited bleeding disorders (AR;LOF),Primary immunodeficiency or monogenic inflammatory bowel disease (AR;LOF),Bleeding and platelet disorders (AR;LOF),Vici Syndrome and other autophagy disorders (AR;LOF),Familial pulmonary fibrosis (AR;LOF),Pulmonary fibrosis familial (AR;LOF),Pigmentary skin disorders (AR;LOF),Albinism or congenital nystagmus (AR;LOF)	Hermansky-Pudlak syndrome 2 (AR;LOF)	2.31905e-05	6.27053e-06	1.04493e-05	2.56225e-06	1.22703e-05	1.93016e-05	2.84502e-05	1.22954e-05	0	0.000111015	9.82576e-05	5.93324e-05	3.44146e-05	0.000192799	2.20221e-05	0.000167974	0.000103342	0	0.000120974	0.000168833	9.36002e-05	6.46655e-05	0.000193225	3.63304e-05	0.000186147	0.000176393	0
AP3B1	AP3B1	protein_coding	LOF	AR	Bleeding and platelet disorders	4.2	Blood/Immune	COVID-19 research (AR;LOF),Inherited bleeding disorders (AR;LOF),Primary immunodeficiency or monogenic inflammatory bowel disease (AR;LOF),Bleeding and platelet disorders (AR;LOF),Vici Syndrome and other autophagy disorders (AR;LOF),Familial pulmonary fibrosis (AR;LOF),Pulmonary fibrosis familial (AR;LOF),Pigmentary skin disorders (AR;LOF),Albinism or congenital nystagmus (AR;LOF)	Hermansky-Pudlak syndrome 2 (AR;LOF)	2.31905e-05	6.27053e-06	1.04493e-05	2.56225e-06	1.22703e-05	1.93016e-05	2.84502e-05	1.22954e-05	0	0.000111015	9.82576e-05	5.93324e-05	3.44146e-05	0.000192799	2.20221e-05	0.000167974	0.000103342	0	0.000120974	0.000168833	9.36002e-05	6.46655e-05	0.000193225	3.63304e-05	0.000186147	0.000176393	0
AP3D1	AP3D1	protein_coding	LOF	AR	COVID-19 research	1.146	Blood/Immune	COVID-19 research (AR;LOF),Inherited bleeding disorders (AR;LOF),Bleeding and platelet disorders (AR;LOF)	.	0	0	0	0	0	0	0	0	0	6.13944e-05	0.000129696	0.0001161	8.72289e-05	0.000107469	7.04535e-10	5.66872e-05	4.62227e-05	0	0.000304368	0.000462492	0.000286855	0.000369991	0.000195572	0.000398729	0.000289722	0.000182461	0
AP3D1	AP3D1	protein_coding	LOF	AR	Inherited bleeding disorders	1.182	Blood/Immune	COVID-19 research (AR;LOF),Inherited bleeding disorders (AR;LOF),Bleeding and platelet disorders (AR;LOF)	.	0	0	0	0	0	0	0	0	0	6.13944e-05	0.000129696	0.0001161	8.72289e-05	0.000107469	7.04535e-10	5.66872e-05	4.62227e-05	0	0.000304368	0.000462492	0.000286855	0.000369991	0.000195572	0.000398729	0.000289722	0.000182461	0
AP3D1	AP3D1	protein_coding	LOF	AR	Bleeding and platelet disorders	4.2	Blood/Immune	COVID-19 research (AR;LOF),Inherited bleeding disorders (AR;LOF),Bleeding and platelet disorders (AR;LOF)	.	0	0	0	0	0	0	0	0	0	6.13944e-05	0.000129696	0.0001161	8.72289e-05	0.000107469	7.04535e-10	5.66872e-05	4.62227e-05	0	0.000304368	0.000462492	0.000286855	0.000369991	0.000195572	0.000398729	0.000289722	0.000182461	0
ARHGEF1	ARHGEF1	protein_coding	LOF	AR	COVID-19 research	1.146	Blood/Immune	COVID-19 research (AR;LOF)	.	0	0	0	0	0	0	0	0	0	5.87195e-05	0.000113879	9.60353e-05	0.000137465	5.44849e-05	5.45741e-06	6.80371e-05	7.73792e-05	0.000193498	6.43907e-05	0.000151562	9.8517e-05	0.000145785	7.10109e-05	6.29942e-06	0.000114333	0.000111535	0.000193498
ARPC1B	ARPC1B	protein_coding	LOF	AR	COVID-19 research	1.146	Blood/Immune	COVID-19 research (AR;LOF),Inherited bleeding disorders (AR;LOF),Primary immunodeficiency or monogenic inflammatory bowel disease (AR;LOF),Bleeding and platelet disorders (AR;LOF)	Immunodeficiency 71 with inflammatory disease and congenital thrombocytopenia (AR;LOF)	2.45437e-05	0.000127321	2.07103e-05	0.000101327	5.1792e-05	2.79373e-05	3.73275e-05	5.26784e-05	0	0.000122951	0.00019142	3.59456e-05	0.000235092	8.2626e-05	9.84074e-05	0.000155264	0.000127772	0	0.000168269	0.000310787	9.12771e-05	0.000263639	0.000123699	0.000411373	0.000284287	0.000183411	0.000193949
ARPC1B	ARPC1B	protein_coding	LOF	AR	Inherited bleeding disorders	1.182	Blood/Immune	COVID-19 research (AR;LOF),Inherited bleeding disorders (AR;LOF),Primary immunodeficiency or monogenic inflammatory bowel disease (AR;LOF),Bleeding and platelet disorders (AR;LOF)	Immunodeficiency 71 with inflammatory disease and congenital thrombocytopenia (AR;LOF)	2.45437e-05	0.000127321	2.07103e-05	0.000101327	5.1792e-05	2.79373e-05	3.73275e-05	5.26784e-05	0	0.000122951	0.00019142	3.59456e-05	0.000235092	8.2626e-05	9.84074e-05	0.000155264	0.000127772	0	0.000168269	0.000310787	9.12771e-05	0.000263639	0.000123699	0.000411373	0.000284287	0.000183411	0.000193949
ARPC1B	ARPC1B	protein_coding	LOF	AR	Primary immunodeficiency or monogenic inflammatory bowel disease	8.75	Blood/Immune	COVID-19 research (AR;LOF),Inherited bleeding disorders (AR;LOF),Primary immunodeficiency or monogenic inflammatory bowel disease (AR;LOF),Bleeding and platelet disorders (AR;LOF)	Immunodeficiency 71 with inflammatory disease and congenital thrombocytopenia (AR;LOF)	2.45437e-05	0.000127321	2.07103e-05	0.000101327	5.1792e-05	2.79373e-05	3.73275e-05	5.26784e-05	0	0.000122951	0.00019142	3.59456e-05	0.000235092	8.2626e-05	9.84074e-05	0.000155264	0.000127772	0	0.000168269	0.000310787	9.12771e-05	0.000263639	0.000123699	0.000411373	0.000284287	0.000183411	0.000193949
ARPC1B	ARPC1B	protein_coding	LOF	AR	Bleeding and platelet disorders	4.2	Blood/Immune	COVID-19 research (AR;LOF),Inherited bleeding disorders (AR;LOF),Primary immunodeficiency or monogenic inflammatory bowel disease (AR;LOF),Bleeding and platelet disorders (AR;LOF)	Immunodeficiency 71 with inflammatory disease and congenital thrombocytopenia (AR;LOF)	2.45437e-05	0.000127321	2.07103e-05	0.000101327	5.1792e-05	2.79373e-05	3.73275e-05	5.26784e-05	0	0.000122951	0.00019142	3.59456e-05	0.000235092	8.2626e-05	9.84074e-05	0.000155264	0.000127772	0	0.000168269	0.000310787	9.12771e-05	0.000263639	0.000123699	0.000411373	0.000284287	0.000183411	0.000193949
ARPC5	ARPC5	protein_coding	LOF	AR	Primary immunodeficiency or monogenic inflammatory bowel disease	8.75	Blood/Immune	Primary immunodeficiency or monogenic inflammatory bowel disease (AR;LOF)	Immunodeficiency 113 with autoimmunity and autoinflammation (AR;LOF)	0	0	0	0	0	0	0	0	0	4.64085e-06	2.34465e-05	8.36553e-08	1.28317e-05	0	1.46317e-05	8.76844e-06	1.20338e-05	0	3.6764e-05	0.000152475	6.10554e-07	3.87728e-05	2.35637e-06	0.000103382	3.00084e-05	3.83872e-05	0
ATM	ATM	protein_coding	LOF	AR	COVID-19 research	1.146	Blood/Immune	Familial breast cancer (AD;LOF),Inherited pancreatic cancer (AD;LOF),Inherited breast cancer and ovarian cancer (AD;LOF),Inherited prostate cancer (AD;LOF),COVID-19 research (AR;LOF),Primary immunodeficiency or monogenic inflammatory bowel disease (AR;LOF),DDG2P (AR;LOF),Haematological malignancies for rare disease (AR;LOF),Brain cancer pertinent cancer susceptibility (AR;LOF),Adult solid tumours…	{Breast cancer, susceptibility to} (AD;LOF), Ataxia-telangiectasia (AR;LOF)	0.00167408	0.00187819	0.00117527	0.00131111	0.00143154	0.00187358	0.00212354	0.00131987	0.00126656	0.006343	0.00279517	0.00503606	0.00289335	0.00301148	0.00531656	0.00362741	0.00448865	0.00345354	0.00780614	0.00404522	0.00523755	0.00385643	0.00391741	0.00642098	0.00442335	0.00558402	0.00384038
ATM	ATM	protein_coding	LOF	AR	Primary immunodeficiency or monogenic inflammatory bowel disease	8.75	Blood/Immune	Familial breast cancer (AD;LOF),Inherited pancreatic cancer (AD;LOF),Inherited breast cancer and ovarian cancer (AD;LOF),Inherited prostate cancer (AD;LOF),COVID-19 research (AR;LOF),Primary immunodeficiency or monogenic inflammatory bowel disease (AR;LOF),DDG2P (AR;LOF),Haematological malignancies for rare disease (AR;LOF),Brain cancer pertinent cancer susceptibility (AR;LOF),Adult solid tumours…	{Breast cancer, susceptibility to} (AD;LOF), Ataxia-telangiectasia (AR;LOF)	0.00167408	0.00187819	0.00117527	0.00131111	0.00143154	0.00187358	0.00212354	0.00131987	0.00126656	0.006343	0.00279517	0.00503606	0.00289335	0.00301148	0.00531656	0.00362741	0.00448865	0.00345354	0.00780614	0.00404522	0.00523755	0.00385643	0.00391741	0.00642098	0.00442335	0.00558402	0.00384038
B2M	B2M	protein_coding	LOF	AR	COVID-19 research	1.146	Blood/Immune	COVID-19 research (AR;LOF),Primary immunodeficiency or monogenic inflammatory bowel disease (AR;LOF)	Amyloidosis, hereditary systemic 6 (AD;LOF), Immunodeficiency 43 (AR;LOF)	0	0	0	0	0	0	0	0	0	0	0	2.09937e-09	0	0	0	7.33044e-06	0	0	1.74149e-06	0.000147432	1.89206e-05	9.51555e-06	1.87624e-05	1.39564e-05	1.83449e-05	1.61343e-05	0
B2M	B2M	protein_coding	LOF	AR	Primary immunodeficiency or monogenic inflammatory bowel disease	8.75	Blood/Immune	COVID-19 research (AR;LOF),Primary immunodeficiency or monogenic inflammatory bowel disease (AR;LOF)	Amyloidosis, hereditary systemic 6 (AD;LOF), Immunodeficiency 43 (AR;LOF)	0	0	0	0	0	0	0	0	0	0	0	2.09937e-09	0	0	0	7.33044e-06	0	0	1.74149e-06	0.000147432	1.89206e-05	9.51555e-06	1.87624e-05	1.39564e-05	1.83449e-05	1.61343e-05	0
BCL10	BCL10	protein_coding	LOF	AR	COVID-19 research	1.146	Blood/Immune	COVID-19 research (AR;LOF),Primary immunodeficiency or monogenic inflammatory bowel disease (AR;LOF)	.	2.50976e-07	5.43903e-06	1.02708e-05	3.46235e-06	0	0	2.13737e-06	1.29947e-05	0	6.59598e-05	4.1945e-05	1.14665e-05	2.19946e-05	2.84303e-05	3.0896e-05	2.49905e-05	4.40881e-05	0.000231054	0.000104787	0.00016248	1.17936e-05	7.40918e-05	3.273e-05	7.62881e-05	7.90259e-05	0.000104837	0.000231054
BCL10	BCL10	protein_coding	LOF	AR	Primary immunodeficiency or monogenic inflammatory bowel disease	8.75	Blood/Immune	COVID-19 research (AR;LOF),Primary immunodeficiency or monogenic inflammatory bowel disease (AR;LOF)	.	2.50976e-07	5.43903e-06	1.02708e-05	3.46235e-06	0	0	2.13737e-06	1.29947e-05	0	6.59598e-05	4.1945e-05	1.14665e-05	2.19946e-05	2.84303e-05	3.0896e-05	2.49905e-05	4.40881e-05	0.000231054	0.000104787	0.00016248	1.17936e-05	7.40918e-05	3.273e-05	7.62881e-05	7.90259e-05	0.000104837	0.000231054
BLM	BLM	protein_coding	LOF	AR	COVID-19 research	1.146	Blood/Immune	COVID-19 research (AR;LOF),Primary immunodeficiency or monogenic inflammatory bowel disease (AR;LOF),IUGR and IGF abnormalities (AR;LOF),Fetal anomalies (AR;LOF),DDG2P (AR;LOF),Haematological malignancies for rare disease (AR;LOF),Childhood solid tumours (AR;LOF),Childhood solid tumours cancer susceptibility (AR;LOF),Haematological malignancies cancer susceptibility (AR;LOF),Confirmed Fanconi ana…	Bloom syndrome (AR;LOF)	0.000709752	0.00098319	0.0019855	0.00102136	0.000880179	0.000714214	0.00117117	0.000689706	0.000386324	0.000866431	0.0016722	0.00562354	0.00128946	0.00100298	0.001063	0.00143929	0.000960558	0.000579898	0.00151765	0.00173189	0.0056289	0.00134227	0.00105962	0.00107794	0.00150277	0.00110235	0.000773097
BLM	BLM	protein_coding	LOF	AR	Primary immunodeficiency or monogenic inflammatory bowel disease	8.75	Blood/Immune	COVID-19 research (AR;LOF),Primary immunodeficiency or monogenic inflammatory bowel disease (AR;LOF),IUGR and IGF abnormalities (AR;LOF),Fetal anomalies (AR;LOF),DDG2P (AR;LOF),Haematological malignancies for rare disease (AR;LOF),Childhood solid tumours (AR;LOF),Childhood solid tumours cancer susceptibility (AR;LOF),Haematological malignancies cancer susceptibility (AR;LOF),Confirmed Fanconi ana…	Bloom syndrome (AR;LOF)	0.000709752	0.00098319	0.0019855	0.00102136	0.000880179	0.000714214	0.00117117	0.000689706	0.000386324	0.000866431	0.0016722	0.00562354	0.00128946	0.00100298	0.001063	0.00143929	0.000960558	0.000579898	0.00151765	0.00173189	0.0056289	0.00134227	0.00105962	0.00107794	0.00150277	0.00110235	0.000773097
BLNK	BLNK	protein_coding	LOF	AR	COVID-19 research	1.146	Blood/Immune	COVID-19 research (AR;LOF),Primary immunodeficiency or monogenic inflammatory bowel disease (AR;LOF)	.	1.69284e-05	0	1.08289e-05	0	9.02475e-07	0	2.29252e-05	2.91921e-06	0	6.35665e-05	3.29099e-05	8.69537e-05	1.72549e-05	2.31168e-05	1.66886e-05	7.58697e-05	6.10756e-05	0	6.35665e-05	4.67243e-05	8.72096e-05	4.879e-05	2.73659e-05	0.000135362	8.64498e-05	8.48961e-05	0
BLNK	BLNK	protein_coding	LOF	AR	Primary immunodeficiency or monogenic inflammatory bowel disease	8.75	Blood/Immune	COVID-19 research (AR;LOF),Primary immunodeficiency or monogenic inflammatory bowel disease (AR;LOF)	.	1.69284e-05	0	1.08289e-05	0	9.02475e-07	0	2.29252e-05	2.91921e-06	0	6.35665e-05	3.29099e-05	8.69537e-05	1.72549e-05	2.31168e-05	1.66886e-05	7.58697e-05	6.10756e-05	0	6.35665e-05	4.67243e-05	8.72096e-05	4.879e-05	2.73659e-05	0.000135362	8.64498e-05	8.48961e-05	0
BLOC1S3	BLOC1S3	protein_coding	LOF	AR	Inherited bleeding disorders	1.182	Blood/Immune	Inherited bleeding disorders (AR;LOF),Bleeding and platelet disorders (AR;LOF),Albinism or congenital nystagmus (AR;LOF)	Hermansky-Pudlak syndrome 8 (AR;LOF)	0	0	0	0	0	0	0	0	0	0	0	0	0	0	0	0	0	0	6.03866e-05	2.56434e-05	5.89574e-05	7.91309e-05	4.41912e-05	0.00041268	7.55866e-05	6.59056e-05	0
BLOC1S3	BLOC1S3	protein_coding	LOF	AR	Bleeding and platelet disorders	4.2	Blood/Immune	Inherited bleeding disorders (AR;LOF),Bleeding and platelet disorders (AR;LOF),Albinism or congenital nystagmus (AR;LOF)	Hermansky-Pudlak syndrome 8 (AR;LOF)	0	0	0	0	0	0	0	0	0	0	0	0	0	0	0	0	0	0	6.03866e-05	2.56434e-05	5.89574e-05	7.91309e-05	4.41912e-05	0.00041268	7.55866e-05	6.59056e-05	0
BLOC1S5	BLOC1S5	protein_coding	LOF	AR	Bleeding and platelet disorders	4.2	Blood/Immune	Bleeding and platelet disorders (AR;LOF),Albinism or congenital nystagmus (AR;LOF)	Hermansky-Pudlak syndrome 11 (AR;LOF)	0	0	0	0	0	0	0	0	0	7.77096e-05	0.00114754	1.16903e-05	0.000736542	2.87048e-05	1.71952e-05	0.000122436	0.000249503	0	0.000134206	0.00120113	1.48016e-05	0.00074744	6.49968e-05	5.33154e-05	0.000147261	0.000293403	0
BLOC1S6	BLOC1S6	protein_coding	LOF	AR	Inherited bleeding disorders	1.182	Blood/Immune	Inherited bleeding disorders (AR;LOF),Primary immunodeficiency or monogenic inflammatory bowel disease (AR;LOF),Bleeding and platelet disorders (AR;LOF),DDG2P (AR;LOF),Albinism or congenital nystagmus (AR;LOF)	Hermansky-Pudlak syndrome 9 (AR;LOF)	3.04191e-05	0.00010808	0	3.86309e-05	0	1.9996e-07	1.14773e-05	4.65532e-05	0	7.17385e-05	0.000156698	1.9162e-05	9.781e-05	5.6647e-05	0.000128315	3.0104e-05	0.000213581	0	7.64063e-05	0.000156698	0.000617264	0.000232094	5.81934e-05	0.000314172	4.57843e-05	0.000230971	0
BLOC1S6	BLOC1S6	protein_coding	LOF	AR	Primary immunodeficiency or monogenic inflammatory bowel disease	8.75	Blood/Immune	Inherited bleeding disorders (AR;LOF),Primary immunodeficiency or monogenic inflammatory bowel disease (AR;LOF),Bleeding and platelet disorders (AR;LOF),DDG2P (AR;LOF),Albinism or congenital nystagmus (AR;LOF)	Hermansky-Pudlak syndrome 9 (AR;LOF)	3.04191e-05	0.00010808	0	3.86309e-05	0	1.9996e-07	1.14773e-05	4.65532e-05	0	7.17385e-05	0.000156698	1.9162e-05	9.781e-05	5.6647e-05	0.000128315	3.0104e-05	0.000213581	0	7.64063e-05	0.000156698	0.000617264	0.000232094	5.81934e-05	0.000314172	4.57843e-05	0.000230971	0
BLOC1S6	BLOC1S6	protein_coding	LOF	AR	Bleeding and platelet disorders	4.2	Blood/Immune	Inherited bleeding disorders (AR;LOF),Primary immunodeficiency or monogenic inflammatory bowel disease (AR;LOF),Bleeding and platelet disorders (AR;LOF),DDG2P (AR;LOF),Albinism or congenital nystagmus (AR;LOF)	Hermansky-Pudlak syndrome 9 (AR;LOF)	3.04191e-05	0.00010808	0	3.86309e-05	0	1.9996e-07	1.14773e-05	4.65532e-05	0	7.17385e-05	0.000156698	1.9162e-05	9.781e-05	5.6647e-05	0.000128315	3.0104e-05	0.000213581	0	7.64063e-05	0.000156698	0.000617264	0.000232094	5.81934e-05	0.000314172	4.57843e-05	0.000230971	0
BRCA1	BRCA1	protein_coding	LOF	AR	COVID-19 research	1.146	Blood/Immune	Additional findings health related (AD;LOF),Additional findings health related - adult specific (AD;LOF),Additional findings health related - CNV analysis adult specific (AD;LOF),Familial breast cancer (AD;LOF),Inherited pancreatic cancer (AD;LOF),Inherited prostate cancer (AD;LOF),COVID-19 research (AR;LOF),Fetal anomalies (AR;LOF),DDG2P (AR;LOF),Haematological malignancies for rare disease (AR;…	{Breast-ovarian cancer, familial, 1} (AD;LOF), Fanconi anemia, complementation group S (AR;LOF)	0.000723754	0.000686854	0.00519626	0.000880836	0.00054383	0.00155766	0.000800269	0.000984518	0.000387373	0.000831714	0.000743172	0.00521895	0.000996876	0.000559988	0.0016096	0.000866798	0.00116164	0.000580647	0.000916239	0.000753568	0.00523164	0.00108692	0.00060827	0.00161805	0.000912733	0.0012353	0.000580647
BRCA2	BRCA2	protein_coding	LOF	AR	COVID-19 research	1.146	Blood/Immune	Additional findings health related (AD;LOF),Additional findings health related - adult specific (AD;LOF),Additional findings health related - CNV analysis adult specific (AD;LOF),Familial breast cancer (AD;LOF),Ovarian cancer pertinent cancer susceptibility (AD;LOF),Adult solid tumours for rare disease (AD;LOF),Adult solid tumours cancer susceptibility (AD;LOF),Familial prostate cancer (AD;LOF),B…	{Breast-ovarian cancer, familial, 2} (AD;LOF), {Medulloblastoma} (Both;LOF), {Breast cancer, male, susceptibility to} (AD;LOF), {Prostate cancer} (AD;LOF), Wilms tumor (AD;LOF), {Glioblastoma 3} (AR;LOF), Fanconi anemia, complementation group D1 (AR;LOF)	0.00158239	0.00162352	0.00554884	0.00196562	0.00106472	0.00203781	0.00180693	0.0015865	0.000584184	0.00174232	0.00182102	0.00567258	0.00227732	0.00148189	0.0022354	0.00203278	0.00187493	0.000777682	0.00185815	0.00185819	0.00567352	0.00238981	0.00149876	0.00227556	0.00205173	0.00191168	0.000777682
BRCA2	BRCA2	protein_coding	LOF	AR	Cytopenias and congenital anaemias	1.123	Blood/Immune	Additional findings health related (AD;LOF),Additional findings health related - adult specific (AD;LOF),Additional findings health related - CNV analysis adult specific (AD;LOF),Familial breast cancer (AD;LOF),Ovarian cancer pertinent cancer susceptibility (AD;LOF),Adult solid tumours for rare disease (AD;LOF),Adult solid tumours cancer susceptibility (AD;LOF),Familial prostate cancer (AD;LOF),B…	{Breast-ovarian cancer, familial, 2} (AD;LOF), {Medulloblastoma} (Both;LOF), {Breast cancer, male, susceptibility to} (AD;LOF), {Prostate cancer} (AD;LOF), Wilms tumor (AD;LOF), {Glioblastoma 3} (AR;LOF), Fanconi anemia, complementation group D1 (AR;LOF)	0.00158239	0.00162352	0.00554884	0.00196562	0.00106472	0.00203781	0.00180693	0.0015865	0.000584184	0.00174232	0.00182102	0.00567258	0.00227732	0.00148189	0.0022354	0.00203278	0.00187493	0.000777682	0.00185815	0.00185819	0.00567352	0.00238981	0.00149876	0.00227556	0.00205173	0.00191168	0.000777682
BRIP1	BRIP1	protein_coding	LOF	AR	COVID-19 research	1.146	Blood/Immune	Ovarian cancer pertinent cancer susceptibility (AD;LOF),Adult solid tumours for rare disease (AD;LOF),Adult solid tumours cancer susceptibility (AD;LOF),Inherited ovarian cancer (without breast cancer) (AD;LOF),COVID-19 research (AR;LOF),Cytopenias and congenital anaemias (AR;LOF),Fetal anomalies (AR;LOF),DDG2P (AR;LOF),Radial dysplasia (AR;LOF),Limb disorders (AR;LOF),Haematological malignancies…	{Breast cancer, early-onset, susceptibility to} (AD;LOF)	0.000552452	0.000340701	9.76675e-05	0.000509289	0.000223367	0.00039748	0.000805721	0.000265049	0.000699537	0.0010811	0.000545807	0.000171601	0.000670135	0.000860055	0.00045828	0.00116691	0.000665464	0.00185888	0.00147647	0.000765206	0.000243734	0.00115085	0.00108755	0.000821401	0.00139763	0.000878538	0.00205535
BRIP1	BRIP1	protein_coding	LOF	AR	Cytopenias and congenital anaemias	1.123	Blood/Immune	Ovarian cancer pertinent cancer susceptibility (AD;LOF),Adult solid tumours for rare disease (AD;LOF),Adult solid tumours cancer susceptibility (AD;LOF),Inherited ovarian cancer (without breast cancer) (AD;LOF),COVID-19 research (AR;LOF),Cytopenias and congenital anaemias (AR;LOF),Fetal anomalies (AR;LOF),DDG2P (AR;LOF),Radial dysplasia (AR;LOF),Limb disorders (AR;LOF),Haematological malignancies…	{Breast cancer, early-onset, susceptibility to} (AD;LOF)	0.000552452	0.000340701	9.76675e-05	0.000509289	0.000223367	0.00039748	0.000805721	0.000265049	0.000699537	0.0010811	0.000545807	0.000171601	0.000670135	0.000860055	0.00045828	0.00116691	0.000665464	0.00185888	0.00147647	0.000765206	0.000243734	0.00115085	0.00108755	0.000821401	0.00139763	0.000878538	0.00205535
C1QA	C1QA	protein_coding	LOF	AR	COVID-19 research	1.146	Blood/Immune	COVID-19 research (AR;LOF),Primary immunodeficiency or monogenic inflammatory bowel disease (AR;LOF)	C1q deficiency 1 (AR;LOF)	3.12536e-06	0.000145174	4.8689e-09	4.19326e-05	5.19935e-06	7.51292e-07	1.15651e-05	2.88845e-05	0	8.18526e-06	0.00016754	4.8689e-09	4.19326e-05	5.19935e-06	7.51292e-07	1.28087e-05	4.05402e-05	0	8.18526e-06	0.00016754	3.15575e-06	4.19326e-05	5.19935e-06	7.51292e-07	1.53487e-05	4.05402e-05	0
C1QA	C1QA	protein_coding	LOF	AR	Primary immunodeficiency or monogenic inflammatory bowel disease	8.75	Blood/Immune	COVID-19 research (AR;LOF),Primary immunodeficiency or monogenic inflammatory bowel disease (AR;LOF)	C1q deficiency 1 (AR;LOF)	3.12536e-06	0.000145174	4.8689e-09	4.19326e-05	5.19935e-06	7.51292e-07	1.15651e-05	2.88845e-05	0	8.18526e-06	0.00016754	4.8689e-09	4.19326e-05	5.19935e-06	7.51292e-07	1.28087e-05	4.05402e-05	0	8.18526e-06	0.00016754	3.15575e-06	4.19326e-05	5.19935e-06	7.51292e-07	1.53487e-05	4.05402e-05	0
C1QB	C1QB	protein_coding	LOF	AR	COVID-19 research	1.146	Blood/Immune	COVID-19 research (AR;LOF),Primary immunodeficiency or monogenic inflammatory bowel disease (AR;LOF)	C1q deficiency 2 (AR;LOF)	0	0	0	0	0	0	0	0	0	0	1.11837e-05	0	0	0	0	2.19604e-06	6.14728e-06	0	2.9109e-05	0.000104188	1.77348e-05	5.46479e-05	2.93094e-05	3.72082e-05	0.000111786	5.68399e-05	0
C1QB	C1QB	protein_coding	LOF	AR	Primary immunodeficiency or monogenic inflammatory bowel disease	8.75	Blood/Immune	COVID-19 research (AR;LOF),Primary immunodeficiency or monogenic inflammatory bowel disease (AR;LOF)	C1q deficiency 2 (AR;LOF)	0	0	0	0	0	0	0	0	0	0	1.11837e-05	0	0	0	0	2.19604e-06	6.14728e-06	0	2.9109e-05	0.000104188	1.77348e-05	5.46479e-05	2.93094e-05	3.72082e-05	0.000111786	5.68399e-05	0
C1QC	C1QC	protein_coding	LOF	AR	COVID-19 research	1.146	Blood/Immune	COVID-19 research (AR;LOF),Primary immunodeficiency or monogenic inflammatory bowel disease (AR;LOF)	C1q deficiency 3 (AR;LOF)	0	0	0	0	0	0	0	0	0	1.42243e-06	1.32726e-05	4.87412e-05	2.95444e-05	7.3009e-05	0.000103505	8.73083e-05	3.46444e-05	0.000202347	7.19465e-05	5.63419e-05	7.65991e-05	0.000149804	0.000155588	0.000108466	0.000291627	0.00021767	0.000202347
C1QC	C1QC	protein_coding	LOF	AR	Primary immunodeficiency or monogenic inflammatory bowel disease	8.75	Blood/Immune	COVID-19 research (AR;LOF),Primary immunodeficiency or monogenic inflammatory bowel disease (AR;LOF)	C1q deficiency 3 (AR;LOF)	0	0	0	0	0	0	0	0	0	1.42243e-06	1.32726e-05	4.87412e-05	2.95444e-05	7.3009e-05	0.000103505	8.73083e-05	3.46444e-05	0.000202347	7.19465e-05	5.63419e-05	7.65991e-05	0.000149804	0.000155588	0.000108466	0.000291627	0.00021767	0.000202347
C1R	C1R	protein_coding	LOF	AR	Primary immunodeficiency or monogenic inflammatory bowel disease	8.75	Blood/Immune	Ehlers Danlos syndrome with a likely monogenic cause (AD;LOF),Primary immunodeficiency or monogenic inflammatory bowel disease (AR;LOF),COVID-19 research (Both;LOF)	Ehlers-Danlos syndrome, periodontal type, 1 (AD;LOF)	0	0	0	0	0	0	0	0	0	4.8707e-06	0	0	0	0	0	1.48619e-08	0	0	4.8707e-06	4.57865e-06	1.91747e-05	0	0.000323238	0	1.41156e-05	1.19441e-05	0
C1S	C1S	protein_coding	LOF	AR	Primary immunodeficiency or monogenic inflammatory bowel disease	8.75	Blood/Immune	Primary immunodeficiency or monogenic inflammatory bowel disease (AR;LOF),Ehlers Danlos syndrome with a likely monogenic cause (AD;GOF),COVID-19 research (Both;GOF)	Ehlers-Danlos syndrome, periodontal type, 2 (AD;GOF)	1.01672e-05	1.34019e-05	3.30071e-05	0	3.22327e-05	3.55885e-05	7.42898e-05	2.28992e-05	0	0.00056334	0.00012195	7.9786e-05	0.00477985	6.68248e-05	9.97974e-05	0.000170894	0.000158869	0.000966221	0.000582623	0.000133672	7.98925e-05	0.00479922	7.19042e-05	0.000100438	0.000197391	0.000186014	0.000966221
C2	C2	protein_coding	LOF	AR	COVID-19 research	1.146	Blood/Immune	COVID-19 research (AR;LOF),Primary immunodeficiency or monogenic inflammatory bowel disease (AR;LOF)	C2 deficiency (AR;LOF)	3.73234e-05	7.01858e-05	1.4094e-05	1.8334e-05	4.74436e-05	8.74151e-05	4.8587e-05	4.85589e-05	0	0.000442151	0.000886462	0.00181173	0.000326877	0.000450966	0.00047115	0.000390537	0.000569628	0	0.000486524	0.00103149	0.001831	0.000366808	0.000455746	0.000474721	0.000417553	0.000604614	0
C2	C2	protein_coding	LOF	AR	Primary immunodeficiency or monogenic inflammatory bowel disease	8.75	Blood/Immune	COVID-19 research (AR;LOF),Primary immunodeficiency or monogenic inflammatory bowel disease (AR;LOF)	C2 deficiency (AR;LOF)	3.73234e-05	7.01858e-05	1.4094e-05	1.8334e-05	4.74436e-05	8.74151e-05	4.8587e-05	4.85589e-05	0	0.000442151	0.000886462	0.00181173	0.000326877	0.000450966	0.00047115	0.000390537	0.000569628	0	0.000486524	0.00103149	0.001831	0.000366808	0.000455746	0.000474721	0.000417553	0.000604614	0
C2orf69	C2orf69	protein_coding	LOF	AR	Primary immunodeficiency or monogenic inflammatory bowel disease	8.75	Blood/Immune	Primary immunodeficiency or monogenic inflammatory bowel disease (AR;LOF),Fetal anomalies (AR;LOF),Possible mitochondrial disorder - nuclear genes (AR;LOF),Mitochondrial disorders (AR;LOF),White matter disorders and cerebral calcification - narrow panel (AR;LOF),Early onset or syndromic epilepsy (AR;LOF),Intellectual disability (AR;LOF)	Combined oxidative phosphorylation deficiency 53 (AR;LOF)	0	0	0	0	0	0.0002206	5.43827e-08	7.34061e-06	0	2.4682e-05	1.10178e-05	1.3678e-06	5.9067e-06	2.6704e-05	0.000303727	6.41302e-05	8.79869e-05	0	9.87584e-05	3.09524e-05	3.12687e-05	9.14468e-05	0.000193146	0.000303786	0.000126462	0.000134766	0
C3	C3	protein_coding	LOF	AR	Primary immunodeficiency or monogenic inflammatory bowel disease	8.75	Blood/Immune	Primary immunodeficiency or monogenic inflammatory bowel disease (AR;LOF),Atypical haemolytic uraemic syndrome (AD;GOF),Membranoproliferative glomerulonephritis including C3 glomerulopathy (AD;GOF),COVID-19 research (Both;GOF),Unexplained kidney failure in young people (Both;GOF),Unexplained young onset end-stage renal disease - additional genes (Both;GOF)	{Hemolytic uremic syndrome, atypical, susceptibility to, 5} (AD;GOF), C3 deficiency (AR;LOF)	7.93899e-05	4.89757e-05	1.90391e-05	2.30407e-05	1.20192e-05	5.816e-06	5.96292e-05	4.71608e-05	0	0.000268533	0.000228503	0.00020246	0.000198775	7.51221e-05	0.000249737	0.000244799	0.000259678	0	0.000421377	0.000286792	0.000392082	0.000421674	0.000331705	0.000579659	0.000534394	0.000433229	0.000386923
C4A	C4A	protein_coding	LOF	AR	COVID-19 research	1.146	Blood/Immune	COVID-19 research (AR;LOF),Primary immunodeficiency or monogenic inflammatory bowel disease (AR;LOF)	C4a deficiency (AR;LOF)	0	0	0	0	0	0	0	0	0	0.000942475	0.000371996	0.00133339	0.000371136	0.00831488	0.000999933	0.00528866	0.000462292	0	0.00270296	0.000507367	0.00188748	0.000596112	0.00914029	0.00135977	0.00559859	0.000619216	0
C4A	C4A	protein_coding	LOF	AR	Primary immunodeficiency or monogenic inflammatory bowel disease	8.75	Blood/Immune	COVID-19 research (AR;LOF),Primary immunodeficiency or monogenic inflammatory bowel disease (AR;LOF)	C4a deficiency (AR;LOF)	0	0	0	0	0	0	0	0	0	0.000942475	0.000371996	0.00133339	0.000371136	0.00831488	0.000999933	0.00528866	0.000462292	0	0.00270296	0.000507367	0.00188748	0.000596112	0.00914029	0.00135977	0.00559859	0.000619216	0
C4B	C4B	protein_coding	LOF	AR	COVID-19 research	1.146	Blood/Immune	COVID-19 research (AR;LOF),Primary immunodeficiency or monogenic inflammatory bowel disease (AR;LOF)	.	0	2.72158e-06	0	2.89214e-06	0	0	9.21051e-08	0	0	0.000439409	0.000244361	0.000445008	0.000166383	0.00234293	0.000446444	0.00157859	0.000148866	0	0.0019708	0.000443323	0.000580055	0.00130015	0.00243046	0.00111728	0.00183729	0.000642881	0
C4B	C4B	protein_coding	LOF	AR	Primary immunodeficiency or monogenic inflammatory bowel disease	8.75	Blood/Immune	COVID-19 research (AR;LOF),Primary immunodeficiency or monogenic inflammatory bowel disease (AR;LOF)	.	0	2.72158e-06	0	2.89214e-06	0	0	9.21051e-08	0	0	0.000439409	0.000244361	0.000445008	0.000166383	0.00234293	0.000446444	0.00157859	0.000148866	0	0.0019708	0.000443323	0.000580055	0.00130015	0.00243046	0.00111728	0.00183729	0.000642881	0
C5	C5	protein_coding	LOF	AR	COVID-19 research	1.146	Blood/Immune	COVID-19 research (AR;LOF),Primary immunodeficiency or monogenic inflammatory bowel disease (AR;LOF)	C5 deficiency (AR;LOF)	0.00184038	0.000603593	3.48291e-05	0.000256471	0.000186882	9.69518e-05	0.000276341	0.000170175	0.00019478	0.00270243	0.00159133	0.000169161	0.00115193	0.000449785	0.000380396	0.000819039	0.0009701	0.00019478	0.00325965	0.00168787	0.000715772	0.00133257	0.000499444	0.000527763	0.000940523	0.00126216	0.000388129
C5	C5	protein_coding	LOF	AR	Primary immunodeficiency or monogenic inflammatory bowel disease	8.75	Blood/Immune	COVID-19 research (AR;LOF),Primary immunodeficiency or monogenic inflammatory bowel disease (AR;LOF)	C5 deficiency (AR;LOF)	0.00184038	0.000603593	3.48291e-05	0.000256471	0.000186882	9.69518e-05	0.000276341	0.000170175	0.00019478	0.00270243	0.00159133	0.000169161	0.00115193	0.000449785	0.000380396	0.000819039	0.0009701	0.00019478	0.00325965	0.00168787	0.000715772	0.00133257	0.000499444	0.000527763	0.000940523	0.00126216	0.000388129
C6	C6	protein_coding	LOF	AR	COVID-19 research	1.146	Blood/Immune	COVID-19 research (AR;LOF),Primary immunodeficiency or monogenic inflammatory bowel disease (AR;LOF)	C6 deficiency (AR;LOF)	0.0227274	0.00232377	0.0025336	0.001281	0.00183741	0.00370716	0.00383735	0.00381858	0.00222611	0.0232866	0.00368245	0.00259591	0.00246529	0.00248517	0.00383146	0.00423079	0.00444872	0.00222611	0.0233856	0.00410939	0.00266718	0.00267398	0.00261699	0.00425929	0.00465961	0.00456945	0.00222611
C6	C6	protein_coding	LOF	AR	Primary immunodeficiency or monogenic inflammatory bowel disease	8.75	Blood/Immune	COVID-19 research (AR;LOF),Primary immunodeficiency or monogenic inflammatory bowel disease (AR;LOF)	C6 deficiency (AR;LOF)	0.0227274	0.00232377	0.0025336	0.001281	0.00183741	0.00370716	0.00383735	0.00381858	0.00222611	0.0232866	0.00368245	0.00259591	0.00246529	0.00248517	0.00383146	0.00423079	0.00444872	0.00222611	0.0233856	0.00410939	0.00266718	0.00267398	0.00261699	0.00425929	0.00465961	0.00456945	0.00222611
C7	C7	protein_coding	LOF	AR	COVID-19 research	1.146	Blood/Immune	COVID-19 research (AR;LOF),Primary immunodeficiency or monogenic inflammatory bowel disease (AR;LOF)	.	0.00358277	0.000849139	0.00015038	0.00120095	0.000495774	0.00029851	0.000909199	0.000267814	0.00077566	0.00437114	0.00139035	0.000664936	0.00190407	0.000675442	0.00252446	0.00154241	0.00158998	0.00123089	0.00444932	0.00148241	0.000665936	0.00206015	0.00073655	0.00259724	0.00158827	0.00160889	0.00123089
C7	C7	protein_coding	LOF	AR	Primary immunodeficiency or monogenic inflammatory bowel disease	8.75	Blood/Immune	COVID-19 research (AR;LOF),Primary immunodeficiency or monogenic inflammatory bowel disease (AR;LOF)	.	0.00358277	0.000849139	0.00015038	0.00120095	0.000495774	0.00029851	0.000909199	0.000267814	0.00077566	0.00437114	0.00139035	0.000664936	0.00190407	0.000675442	0.00252446	0.00154241	0.00158998	0.00123089	0.00444932	0.00148241	0.000665936	0.00206015	0.00073655	0.00259724	0.00158827	0.00160889	0.00123089
C8A	C8A	protein_coding	LOF	AR	COVID-19 research	1.146	Blood/Immune	COVID-19 research (AR;LOF),Primary immunodeficiency or monogenic inflammatory bowel disease (AR;LOF)	C8 deficiency, type I (AR;LOF)	0.000350171	0.000405147	5.23021e-06	0.000245104	9.40436e-05	0.000495614	0.000166715	0.000126881	0.000639719	0.000797139	0.00061419	0.000110905	0.000632307	0.000187594	0.000671083	0.000399629	0.000337928	0.00121939	0.000831392	0.000629779	0.000113658	0.000755838	0.000204082	0.00075906	0.000425561	0.000461099	0.00121939
C8A	C8A	protein_coding	LOF	AR	Primary immunodeficiency or monogenic inflammatory bowel disease	8.75	Blood/Immune	COVID-19 research (AR;LOF),Primary immunodeficiency or monogenic inflammatory bowel disease (AR;LOF)	C8 deficiency, type I (AR;LOF)	0.000350171	0.000405147	5.23021e-06	0.000245104	9.40436e-05	0.000495614	0.000166715	0.000126881	0.000639719	0.000797139	0.00061419	0.000110905	0.000632307	0.000187594	0.000671083	0.000399629	0.000337928	0.00121939	0.000831392	0.000629779	0.000113658	0.000755838	0.000204082	0.00075906	0.000425561	0.000461099	0.00121939
C8B	C8B	protein_coding	LOF	AR	COVID-19 research	1.146	Blood/Immune	COVID-19 research (AR;LOF),Primary immunodeficiency or monogenic inflammatory bowel disease (AR;LOF)	C8 deficiency, type II (AR;LOF)	0.000705935	0.00132861	0.000644127	0.000581522	0.00129595	0.0024802	0.00212091	0.000574457	0.00394245	0.00179376	0.00160394	0.000952203	0.000701707	0.00136839	0.00364637	0.00242021	0.000854679	0.00626443	0.00185267	0.00189751	0.000957746	0.00117869	0.00139968	0.00369445	0.00259439	0.000946002	0.00665121
C8B	C8B	protein_coding	LOF	AR	Primary immunodeficiency or monogenic inflammatory bowel disease	8.75	Blood/Immune	COVID-19 research (AR;LOF),Primary immunodeficiency or monogenic inflammatory bowel disease (AR;LOF)	C8 deficiency, type II (AR;LOF)	0.000705935	0.00132861	0.000644127	0.000581522	0.00129595	0.0024802	0.00212091	0.000574457	0.00394245	0.00179376	0.00160394	0.000952203	0.000701707	0.00136839	0.00364637	0.00242021	0.000854679	0.00626443	0.00185267	0.00189751	0.000957746	0.00117869	0.00139968	0.00369445	0.00259439	0.000946002	0.00665121
C8G	C8G	protein_coding	LOF	AR	COVID-19 research	1.146	Blood/Immune	COVID-19 research (AR;LOF)	.	0	0	0	0	0	0	0	0	0	0.00209553	0.00134942	8.39332e-05	0.00146514	0.000159123	0.000754401	0.000511423	0.000494063	0.000605909	0.00218169	0.00153663	0.000102058	0.00212207	0.000179008	0.000761351	0.000553127	0.000540987	0.00139549
C9	C9	protein_coding	LOF	AR	COVID-19 research	1.146	Blood/Immune	COVID-19 research (AR;LOF),Primary immunodeficiency or monogenic inflammatory bowel disease (AR;LOF)	{Macular degeneration, age-related, 15, susceptibility to} (AD;LOF)	0.00281029	0.000805977	0.00318179	0.0135855	0.00139364	0.00138531	0.00217896	0.00067163	0.00116287	0.00324706	0.00191181	0.0046782	0.0141668	0.00415148	0.00325379	0.00291395	0.00108201	0.00308245	0.00327959	0.00195767	0.0046792	0.0142072	0.00436004	0.00328212	0.00301298	0.00112877	0.00308245
C9	C9	protein_coding	LOF	AR	Primary immunodeficiency or monogenic inflammatory bowel disease	8.75	Blood/Immune	COVID-19 research (AR;LOF),Primary immunodeficiency or monogenic inflammatory bowel disease (AR;LOF)	{Macular degeneration, age-related, 15, susceptibility to} (AD;LOF)	0.00281029	0.000805977	0.00318179	0.0135855	0.00139364	0.00138531	0.00217896	0.00067163	0.00116287	0.00324706	0.00191181	0.0046782	0.0141668	0.00415148	0.00325379	0.00291395	0.00108201	0.00308245	0.00327959	0.00195767	0.0046792	0.0142072	0.00436004	0.00328212	0.00301298	0.00112877	0.00308245
CARD9	CARD9	protein_coding	LOF	AR	COVID-19 research	1.146	Blood/Immune	COVID-19 research (AR;LOF),Primary immunodeficiency or monogenic inflammatory bowel disease (AR;LOF),Rare genetic inflammatory skin disorders (AR;LOF)	Immunodeficiency 103, susceptibility to fungal infection (AR;LOF)	3.33787e-05	7.70531e-05	5.17932e-08	1.0149e-05	1.50131e-05	5.24821e-05	3.47649e-05	5.59735e-05	0	7.38899e-05	0.000240537	1.56582e-05	0.000427539	0.000109181	9.59009e-05	0.000156492	0.0003743	0.000388728	0.00107063	0.00156975	0.00730795	0.000887531	0.00238437	0.00285717	0.00590886	0.00182817	0.00351839
CARD9	CARD9	protein_coding	LOF	AR	Primary immunodeficiency or monogenic inflammatory bowel disease	8.75	Blood/Immune	COVID-19 research (AR;LOF),Primary immunodeficiency or monogenic inflammatory bowel disease (AR;LOF),Rare genetic inflammatory skin disorders (AR;LOF)	Immunodeficiency 103, susceptibility to fungal infection (AR;LOF)	3.33787e-05	7.70531e-05	5.17932e-08	1.0149e-05	1.50131e-05	5.24821e-05	3.47649e-05	5.59735e-05	0	7.38899e-05	0.000240537	1.56582e-05	0.000427539	0.000109181	9.59009e-05	0.000156492	0.0003743	0.000388728	0.00107063	0.00156975	0.00730795	0.000887531	0.00238437	0.00285717	0.00590886	0.00182817	0.00351839
CARMIL2	CARMIL2	protein_coding	LOF	AR	COVID-19 research	1.146	Blood/Immune	COVID-19 research (AR;LOF),Primary immunodeficiency or monogenic inflammatory bowel disease (AR;LOF)	Immunodeficiency 58 (AR;LOF)	0.000105224	6.39857e-05	2.76794e-05	0.000131805	3.08772e-05	4.24973e-05	0.000146946	6.07957e-05	0	0.000503831	0.000238096	0.000175244	0.000268777	0.00037023	0.000229946	0.000363314	0.000398993	0.000193573	0.000587892	0.000574271	0.000193053	0.000357044	0.000395692	0.000658105	0.000446179	0.000502954	0.000193573
CARMIL2	CARMIL2	protein_coding	LOF	AR	Primary immunodeficiency or monogenic inflammatory bowel disease	8.75	Blood/Immune	COVID-19 research (AR;LOF),Primary immunodeficiency or monogenic inflammatory bowel disease (AR;LOF)	Immunodeficiency 58 (AR;LOF)	0.000105224	6.39857e-05	2.76794e-05	0.000131805	3.08772e-05	4.24973e-05	0.000146946	6.07957e-05	0	0.000503831	0.000238096	0.000175244	0.000268777	0.00037023	0.000229946	0.000363314	0.000398993	0.000193573	0.000587892	0.000574271	0.000193053	0.000357044	0.000395692	0.000658105	0.000446179	0.000502954	0.000193573
CASP8	CASP8	protein_coding	LOF	AR	COVID-19 research	1.146	Blood/Immune	COVID-19 research (AR;LOF),Primary immunodeficiency or monogenic inflammatory bowel disease (AR;LOF)	.	4.755e-07	2.11203e-05	6.06472e-07	1.99825e-05	2.38604e-06	3.55209e-05	1.1212e-05	4.00302e-05	0	2.37734e-05	0.000108775	0.000193292	8.12648e-05	2.69343e-05	6.04709e-05	8.52503e-05	0.000106387	0.000193949	0.00262197	0.000162036	0.000195229	8.66131e-05	2.96402e-05	8.84333e-05	0.00010648	0.0001219	0.000387148
CASP8	CASP8	protein_coding	LOF	AR	Primary immunodeficiency or monogenic inflammatory bowel disease	8.75	Blood/Immune	COVID-19 research (AR;LOF),Primary immunodeficiency or monogenic inflammatory bowel disease (AR;LOF)	.	4.755e-07	2.11203e-05	6.06472e-07	1.99825e-05	2.38604e-06	3.55209e-05	1.1212e-05	4.00302e-05	0	2.37734e-05	0.000108775	0.000193292	8.12648e-05	2.69343e-05	6.04709e-05	8.52503e-05	0.000106387	0.000193949	0.00262197	0.000162036	0.000195229	8.66131e-05	2.96402e-05	8.84333e-05	0.00010648	0.0001219	0.000387148
CBLB	CBLB	protein_coding	LOF	AR	Primary immunodeficiency or monogenic inflammatory bowel disease	8.75	Blood/Immune	Primary immunodeficiency or monogenic inflammatory bowel disease (AR;LOF)	Autoimmune disease, multisystem, infantile-onset, 3 (AR;LOF)	0	0	0	0	0	0	0	0	0	0.000173149	9.19672e-05	0.000199668	7.89605e-05	0.000124956	0.000164847	0.000247257	0.000138281	0	0.000550176	0.000294254	0.000340496	0.00043785	0.000199427	0.000415834	0.000444489	0.000546412	0.000966221
GIF	CBLIF	protein_coding	LOF	AR	Rare anaemia	3.13	Blood/Immune	Rare anaemia (AR;LOF),Undiagnosed metabolic disorders (AR;LOF),Likely inborn error of metabolism (AR;LOF)	Intrinsic factor deficiency (AR;LOF)	0.000819142	0.000169687	3.38271e-05	6.26338e-05	0.000119299	1.67147e-05	0.000336876	2.30888e-05	0	0.000910191	0.00036072	3.89506e-05	0.000231046	0.00014743	0.000325719	0.000390005	9.95732e-05	0	0.00122373	0.00126366	0.000291519	0.000879168	0.000280758	0.000710717	0.000623155	0.000390992	0.00038625
CCBE1	CCBE1	protein_coding	LOF	AR	COVID-19 research	1.146	Blood/Immune	COVID-19 research (AR;LOF),Primary immunodeficiency or monogenic inflammatory bowel disease (AR;LOF),Primary lymphoedema (AR;LOF),Fetal hydrops (AR;LOF),Fetal anomalies (AR;LOF),DDG2P (AR;LOF),Intestinal failure or congenital diarrhoea (AR;LOF),Vascular skin disorders (AR;LOF)	Hennekam lymphangiectasia-lymphedema syndrome 1 (AR;LOF)	0.000281753	7.0346e-05	0.00118859	2.61629e-05	7.56567e-05	0.000111517	0.000400315	4.56411e-05	0	0.000454577	0.000177793	0.00126252	0.00030905	0.00029758	0.000166882	0.000729576	0.000196419	0	0.00063894	0.000204244	0.00126281	0.000351407	0.000751812	0.00017304	0.000768418	0.000270858	0.000580196
CCBE1	CCBE1	protein_coding	LOF	AR	Primary immunodeficiency or monogenic inflammatory bowel disease	8.75	Blood/Immune	COVID-19 research (AR;LOF),Primary immunodeficiency or monogenic inflammatory bowel disease (AR;LOF),Primary lymphoedema (AR;LOF),Fetal hydrops (AR;LOF),Fetal anomalies (AR;LOF),DDG2P (AR;LOF),Intestinal failure or congenital diarrhoea (AR;LOF),Vascular skin disorders (AR;LOF)	Hennekam lymphangiectasia-lymphedema syndrome 1 (AR;LOF)	0.000281753	7.0346e-05	0.00118859	2.61629e-05	7.56567e-05	0.000111517	0.000400315	4.56411e-05	0	0.000454577	0.000177793	0.00126252	0.00030905	0.00029758	0.000166882	0.000729576	0.000196419	0	0.00063894	0.000204244	0.00126281	0.000351407	0.000751812	0.00017304	0.000768418	0.000270858	0.000580196
CD19	CD19	protein_coding	LOF	AR	COVID-19 research	1.146	Blood/Immune	COVID-19 research (AR;LOF),Primary immunodeficiency or monogenic inflammatory bowel disease (AR;LOF)	Immunodeficiency, common variable, 3 (AR;LOF)	1.67706e-07	0	1.39386e-06	1.25951e-05	6.98543e-06	0	1.3086e-05	1.73265e-05	0	6.41775e-05	0.00014571	0.000113584	0.00014849	6.8481e-05	9.82542e-05	0.000238405	9.68881e-05	0	6.51066e-05	0.00017148	0.000115321	0.00014849	7.80186e-05	9.82542e-05	0.000395964	0.000103666	0
CD19	CD19	protein_coding	LOF	AR	Primary immunodeficiency or monogenic inflammatory bowel disease	8.75	Blood/Immune	COVID-19 research (AR;LOF),Primary immunodeficiency or monogenic inflammatory bowel disease (AR;LOF)	Immunodeficiency, common variable, 3 (AR;LOF)	1.67706e-07	0	1.39386e-06	1.25951e-05	6.98543e-06	0	1.3086e-05	1.73265e-05	0	6.41775e-05	0.00014571	0.000113584	0.00014849	6.8481e-05	9.82542e-05	0.000238405	9.68881e-05	0	6.51066e-05	0.00017148	0.000115321	0.00014849	7.80186e-05	9.82542e-05	0.000395964	0.000103666	0
CD247	CD247	protein_coding	LOF	AR	COVID-19 research	1.146	Blood/Immune	COVID-19 research (AR;LOF),Primary immunodeficiency or monogenic inflammatory bowel disease (AR;LOF)	.	5.37302e-05	0.000195863	3.33673e-05	3.13519e-05	0.000864974	2.55711e-05	0.000285513	2.11715e-05	0	7.82276e-05	0.000492167	7.39977e-05	0.000107554	0.000871667	0.000145069	0.000349208	0.000100446	0	9.78107e-05	0.000568804	7.47417e-05	0.000128654	0.00088195	0.000189155	0.00036008	0.000367331	0
CD247	CD247	protein_coding	LOF	AR	Primary immunodeficiency or monogenic inflammatory bowel disease	8.75	Blood/Immune	COVID-19 research (AR;LOF),Primary immunodeficiency or monogenic inflammatory bowel disease (AR;LOF)	.	5.37302e-05	0.000195863	3.33673e-05	3.13519e-05	0.000864974	2.55711e-05	0.000285513	2.11715e-05	0	7.82276e-05	0.000492167	7.39977e-05	0.000107554	0.000871667	0.000145069	0.000349208	0.000100446	0	9.78107e-05	0.000568804	7.47417e-05	0.000128654	0.00088195	0.000189155	0.00036008	0.000367331	0
CD27	CD27	protein_coding	LOF	AR	COVID-19 research	1.146	Blood/Immune	COVID-19 research (AR;LOF),Primary immunodeficiency or monogenic inflammatory bowel disease (AR;LOF)	Lymphoproliferative syndrome 2 (AR;LOF)	1.14369e-07	8.99373e-06	4.56608e-07	3.90048e-06	0	8.10087e-06	1.12477e-05	3.9952e-06	0	0.000109171	2.67206e-05	1.18328e-05	1.6393e-05	2.45147e-05	3.27949e-05	6.00305e-05	6.59646e-05	0.000202429	0.000216197	3.97734e-05	1.60139e-05	0.000146739	4.41931e-05	0.00012067	8.81467e-05	7.91621e-05	0.000202429
CD27	CD27	protein_coding	LOF	AR	Primary immunodeficiency or monogenic inflammatory bowel disease	8.75	Blood/Immune	COVID-19 research (AR;LOF),Primary immunodeficiency or monogenic inflammatory bowel disease (AR;LOF)	Lymphoproliferative syndrome 2 (AR;LOF)	1.14369e-07	8.99373e-06	4.56608e-07	3.90048e-06	0	8.10087e-06	1.12477e-05	3.9952e-06	0	0.000109171	2.67206e-05	1.18328e-05	1.6393e-05	2.45147e-05	3.27949e-05	6.00305e-05	6.59646e-05	0.000202429	0.000216197	3.97734e-05	1.60139e-05	0.000146739	4.41931e-05	0.00012067	8.81467e-05	7.91621e-05	0.000202429
CD3D	CD3D	protein_coding	LOF	AR	COVID-19 research	1.146	Blood/Immune	COVID-19 research (AR;LOF),Primary immunodeficiency or monogenic inflammatory bowel disease (AR;LOF)	Immunodeficiency 19, severe combined (AR;LOF)	2.33403e-05	1.3473e-05	2.08848e-05	6.00002e-06	0.000187542	2.41694e-05	8.04574e-05	4.0053e-06	0	9.14301e-05	5.44269e-05	3.67539e-05	9.67535e-05	0.000191254	0.00011769	0.000110569	1.96647e-05	0	9.63694e-05	5.44277e-05	3.75276e-05	0.000155269	0.000455756	0.00011769	0.000132538	2.54623e-05	0
CD3D	CD3D	protein_coding	LOF	AR	Primary immunodeficiency or monogenic inflammatory bowel disease	8.75	Blood/Immune	COVID-19 research (AR;LOF),Primary immunodeficiency or monogenic inflammatory bowel disease (AR;LOF)	Immunodeficiency 19, severe combined (AR;LOF)	2.33403e-05	1.3473e-05	2.08848e-05	6.00002e-06	0.000187542	2.41694e-05	8.04574e-05	4.0053e-06	0	9.14301e-05	5.44269e-05	3.67539e-05	9.67535e-05	0.000191254	0.00011769	0.000110569	1.96647e-05	0	9.63694e-05	5.44277e-05	3.75276e-05	0.000155269	0.000455756	0.00011769	0.000132538	2.54623e-05	0
CD3E	CD3E	protein_coding	LOF	AR	COVID-19 research	1.146	Blood/Immune	COVID-19 research (AR;LOF),Primary immunodeficiency or monogenic inflammatory bowel disease (AR;LOF)	Immunodeficiency 18 (AR;LOF), Immunodeficiency 18, SCID variant (AR;LOF)	0.000106681	2.34967e-05	1.05199e-05	3.64017e-06	0.000123025	0.000733252	3.89024e-05	2.48094e-05	0	0.000113563	0.000183789	2.87989e-05	9.16624e-05	0.000123931	0.000864246	7.40935e-05	8.84296e-05	0	0.000126205	0.000189961	5.85558e-05	0.0001115	0.000168481	0.000879945	0.000109289	0.000106297	0
CD3E	CD3E	protein_coding	LOF	AR	Primary immunodeficiency or monogenic inflammatory bowel disease	8.75	Blood/Immune	COVID-19 research (AR;LOF),Primary immunodeficiency or monogenic inflammatory bowel disease (AR;LOF)	Immunodeficiency 18 (AR;LOF), Immunodeficiency 18, SCID variant (AR;LOF)	0.000106681	2.34967e-05	1.05199e-05	3.64017e-06	0.000123025	0.000733252	3.89024e-05	2.48094e-05	0	0.000113563	0.000183789	2.87989e-05	9.16624e-05	0.000123931	0.000864246	7.40935e-05	8.84296e-05	0	0.000126205	0.000189961	5.85558e-05	0.0001115	0.000168481	0.000879945	0.000109289	0.000106297	0
CD3G	CD3G	protein_coding	LOF	AR	COVID-19 research	1.146	Blood/Immune	COVID-19 research (AR;LOF),Primary immunodeficiency or monogenic inflammatory bowel disease (AR;LOF),Infantile enterocolitis & monogenic inflammatory bowel disease (AR;LOF)	Immunodeficiency 17, CD3 gamma deficient (AR;LOF)	0.000104177	0.000160294	5.84561e-05	0.000250689	0.000479564	0.000346862	0.000204366	5.95275e-05	0.000504294	0.000153282	0.000195331	6.41784e-05	0.000448851	0.00052617	0.000370879	0.000243244	0.000124675	0.000504294	0.000214115	0.000196621	6.68225e-05	0.00046123	0.000550342	0.000489298	0.000254762	0.00109474	0.000504294
CD3G	CD3G	protein_coding	LOF	AR	Primary immunodeficiency or monogenic inflammatory bowel disease	8.75	Blood/Immune	COVID-19 research (AR;LOF),Primary immunodeficiency or monogenic inflammatory bowel disease (AR;LOF),Infantile enterocolitis & monogenic inflammatory bowel disease (AR;LOF)	Immunodeficiency 17, CD3 gamma deficient (AR;LOF)	0.000104177	0.000160294	5.84561e-05	0.000250689	0.000479564	0.000346862	0.000204366	5.95275e-05	0.000504294	0.000153282	0.000195331	6.41784e-05	0.000448851	0.00052617	0.000370879	0.000243244	0.000124675	0.000504294	0.000214115	0.000196621	6.68225e-05	0.00046123	0.000550342	0.000489298	0.000254762	0.00109474	0.000504294
CD4	CD4	protein_coding	LOF	AR	Primary immunodeficiency or monogenic inflammatory bowel disease	8.75	Blood/Immune	Primary immunodeficiency or monogenic inflammatory bowel disease (AR;LOF)	Immunodeficiency 79 (AR;LOF)	0	0	0	0	0	0	0	0	0	0.000125403	0.00018319	4.64363e-05	9.4601e-05	5.60347e-05	9.96436e-05	8.76e-05	8.85338e-05	0	0.000176785	0.000217342	0.000132956	0.000144715	6.53956e-05	0.000109998	0.000112413	0.000113175	0.000193424
CD40	CD40	protein_coding	LOF	AR	COVID-19 research	1.146	Blood/Immune	COVID-19 research (AR;LOF),Primary immunodeficiency or monogenic inflammatory bowel disease (AR;LOF)	Immunodeficiency with hyper-IgM, type 3 (AR;LOF)	3.49285e-05	0	2.16635e-09	1.25945e-05	0	0	5.08284e-06	5.7967e-06	0	0.000184696	7.21759e-05	4.01351e-05	4.92975e-05	3.46816e-06	0.000137099	3.91155e-05	0.000119637	0	0.000208133	9.14474e-05	4.19191e-05	6.77404e-05	5.2702e-06	0.000200159	5.37407e-05	0.000150724	0.000193349
CD40	CD40	protein_coding	LOF	AR	Primary immunodeficiency or monogenic inflammatory bowel disease	8.75	Blood/Immune	COVID-19 research (AR;LOF),Primary immunodeficiency or monogenic inflammatory bowel disease (AR;LOF)	Immunodeficiency with hyper-IgM, type 3 (AR;LOF)	3.49285e-05	0	2.16635e-09	1.25945e-05	0	0	5.08284e-06	5.7967e-06	0	0.000184696	7.21759e-05	4.01351e-05	4.92975e-05	3.46816e-06	0.000137099	3.91155e-05	0.000119637	0	0.000208133	9.14474e-05	4.19191e-05	6.77404e-05	5.2702e-06	0.000200159	5.37407e-05	0.000150724	0.000193349
CD55	CD55	protein_coding	LOF	AR	COVID-19 research	1.146	Blood/Immune	COVID-19 research (AR;LOF),Primary immunodeficiency or monogenic inflammatory bowel disease (AR;LOF),Intestinal failure or congenital diarrhoea (AR;LOF)	Complement hyperactivation, angiopathic thrombosis, and protein-losing enteropathy (AR;LOF)	5.09796e-06	4.39863e-06	1.92234e-05	3.38621e-06	7.85755e-05	1.74314e-06	4.4921e-05	8.88119e-07	0	0.000259442	0.000217941	0.000102764	0.000253094	0.000190888	7.35523e-06	0.00011874	0.000204822	0	0.000272139	0.000229456	0.000102779	0.000253094	0.000202172	1.05753e-05	0.000149009	0.000222731	0
CD55	CD55	protein_coding	LOF	AR	Primary immunodeficiency or monogenic inflammatory bowel disease	8.75	Blood/Immune	COVID-19 research (AR;LOF),Primary immunodeficiency or monogenic inflammatory bowel disease (AR;LOF),Intestinal failure or congenital diarrhoea (AR;LOF)	Complement hyperactivation, angiopathic thrombosis, and protein-losing enteropathy (AR;LOF)	5.09796e-06	4.39863e-06	1.92234e-05	3.38621e-06	7.85755e-05	1.74314e-06	4.4921e-05	8.88119e-07	0	0.000259442	0.000217941	0.000102764	0.000253094	0.000190888	7.35523e-06	0.00011874	0.000204822	0	0.000272139	0.000229456	0.000102779	0.000253094	0.000202172	1.05753e-05	0.000149009	0.000222731	0
CD59	CD59	protein_coding	LOF	AR	COVID-19 research	1.146	Blood/Immune	COVID-19 research (AR;LOF),Primary immunodeficiency or monogenic inflammatory bowel disease (AR;LOF),Cytopenias and congenital anaemias (AR;LOF),Rare anaemia (AR;LOF),Hereditary neuropathy (AR;LOF),Hereditary neuropathy or pain disorder (AR;LOF)	Hemolytic anemia, CD59-mediated, with or without immune-mediated polyneuropathy (AR;LOF)	0	0	0	0	0	0	0	0	0	2.51689e-05	4.91362e-06	9.8034e-06	1.90526e-05	8.21319e-06	5.77258e-06	1.8781e-05	7.58811e-06	0	5.57079e-05	4.16786e-05	1.05416e-05	2.34778e-05	8.42852e-05	0.00013639	4.79049e-05	5.54124e-05	0
CD59	CD59	protein_coding	LOF	AR	Primary immunodeficiency or monogenic inflammatory bowel disease	8.75	Blood/Immune	COVID-19 research (AR;LOF),Primary immunodeficiency or monogenic inflammatory bowel disease (AR;LOF),Cytopenias and congenital anaemias (AR;LOF),Rare anaemia (AR;LOF),Hereditary neuropathy (AR;LOF),Hereditary neuropathy or pain disorder (AR;LOF)	Hemolytic anemia, CD59-mediated, with or without immune-mediated polyneuropathy (AR;LOF)	0	0	0	0	0	0	0	0	0	2.51689e-05	4.91362e-06	9.8034e-06	1.90526e-05	8.21319e-06	5.77258e-06	1.8781e-05	7.58811e-06	0	5.57079e-05	4.16786e-05	1.05416e-05	2.34778e-05	8.42852e-05	0.00013639	4.79049e-05	5.54124e-05	0
CD59	CD59	protein_coding	LOF	AR	Cytopenias and congenital anaemias	1.123	Blood/Immune	COVID-19 research (AR;LOF),Primary immunodeficiency or monogenic inflammatory bowel disease (AR;LOF),Cytopenias and congenital anaemias (AR;LOF),Rare anaemia (AR;LOF),Hereditary neuropathy (AR;LOF),Hereditary neuropathy or pain disorder (AR;LOF)	Hemolytic anemia, CD59-mediated, with or without immune-mediated polyneuropathy (AR;LOF)	0	0	0	0	0	0	0	0	0	2.51689e-05	4.91362e-06	9.8034e-06	1.90526e-05	8.21319e-06	5.77258e-06	1.8781e-05	7.58811e-06	0	5.57079e-05	4.16786e-05	1.05416e-05	2.34778e-05	8.42852e-05	0.00013639	4.79049e-05	5.54124e-05	0
CD59	CD59	protein_coding	LOF	AR	Rare anaemia	3.13	Blood/Immune	COVID-19 research (AR;LOF),Primary immunodeficiency or monogenic inflammatory bowel disease (AR;LOF),Cytopenias and congenital anaemias (AR;LOF),Rare anaemia (AR;LOF),Hereditary neuropathy (AR;LOF),Hereditary neuropathy or pain disorder (AR;LOF)	Hemolytic anemia, CD59-mediated, with or without immune-mediated polyneuropathy (AR;LOF)	0	0	0	0	0	0	0	0	0	2.51689e-05	4.91362e-06	9.8034e-06	1.90526e-05	8.21319e-06	5.77258e-06	1.8781e-05	7.58811e-06	0	5.57079e-05	4.16786e-05	1.05416e-05	2.34778e-05	8.42852e-05	0.00013639	4.79049e-05	5.54124e-05	0
CD70	CD70	protein_coding	LOF	AR	COVID-19 research	1.146	Blood/Immune	COVID-19 research (AR;LOF),Primary immunodeficiency or monogenic inflammatory bowel disease (AR;LOF)	Lymphoproliferative syndrome 3 (AR;LOF)	0	0	0	0	0	0	0	0	0	1.23483e-06	4.80285e-05	5.96315e-09	1.69174e-05	1.89705e-07	0	9.61827e-06	2.06307e-05	0	5.58403e-05	5.41869e-05	2.53402e-08	4.77247e-05	9.53403e-05	1.4206e-06	6.97766e-05	2.81491e-05	0
CD70	CD70	protein_coding	LOF	AR	Primary immunodeficiency or monogenic inflammatory bowel disease	8.75	Blood/Immune	COVID-19 research (AR;LOF),Primary immunodeficiency or monogenic inflammatory bowel disease (AR;LOF)	Lymphoproliferative syndrome 3 (AR;LOF)	0	0	0	0	0	0	0	0	0	1.23483e-06	4.80285e-05	5.96315e-09	1.69174e-05	1.89705e-07	0	9.61827e-06	2.06307e-05	0	5.58403e-05	5.41869e-05	2.53402e-08	4.77247e-05	9.53403e-05	1.4206e-06	6.97766e-05	2.81491e-05	0
CD79A	CD79A	protein_coding	LOF	AR	COVID-19 research	1.146	Blood/Immune	COVID-19 research (AR;LOF),Primary immunodeficiency or monogenic inflammatory bowel disease (AR;LOF)	Agammaglobulinemia 3 (AR;LOF)	0	0	1.91336e-05	0	0	0	0	0	0	3.40133e-05	4.47738e-05	2.84324e-05	3.9891e-05	4.72858e-05	2.1726e-05	6.1966e-05	4.99498e-05	0	4.35382e-05	5.18956e-05	2.85031e-05	4.70591e-05	4.72858e-05	2.1726e-05	6.83684e-05	5.18685e-05	0
CD79A	CD79A	protein_coding	LOF	AR	Primary immunodeficiency or monogenic inflammatory bowel disease	8.75	Blood/Immune	COVID-19 research (AR;LOF),Primary immunodeficiency or monogenic inflammatory bowel disease (AR;LOF)	Agammaglobulinemia 3 (AR;LOF)	0	0	1.91336e-05	0	0	0	0	0	0	3.40133e-05	4.47738e-05	2.84324e-05	3.9891e-05	4.72858e-05	2.1726e-05	6.1966e-05	4.99498e-05	0	4.35382e-05	5.18956e-05	2.85031e-05	4.70591e-05	4.72858e-05	2.1726e-05	6.83684e-05	5.18685e-05	0
CD79B	CD79B	protein_coding	LOF	AR	COVID-19 research	1.146	Blood/Immune	COVID-19 research (AR;LOF),Primary immunodeficiency or monogenic inflammatory bowel disease (AR;LOF)	Agammaglobulinemia 6 (AR;LOF)	0	0	0	0	0	0	0	0	0	0.00109238	7.25159e-05	0.00147622	0.000190487	0.000734959	0.00105991	0.00033428	7.29305e-05	0	0.00109805	7.55908e-05	0.00147936	0.000193153	0.000734959	0.00108351	0.000343956	7.31052e-05	0
CD79B	CD79B	protein_coding	LOF	AR	Primary immunodeficiency or monogenic inflammatory bowel disease	8.75	Blood/Immune	COVID-19 research (AR;LOF),Primary immunodeficiency or monogenic inflammatory bowel disease (AR;LOF)	Agammaglobulinemia 6 (AR;LOF)	0	0	0	0	0	0	0	0	0	0.00109238	7.25159e-05	0.00147622	0.000190487	0.000734959	0.00105991	0.00033428	7.29305e-05	0	0.00109805	7.55908e-05	0.00147936	0.000193153	0.000734959	0.00108351	0.000343956	7.31052e-05	0
CD81	CD81	protein_coding	LOF	AR	COVID-19 research	1.146	Blood/Immune	COVID-19 research (AR;LOF),Primary immunodeficiency or monogenic inflammatory bowel disease (AR;LOF)	Immunodeficiency, common variable, 6 (AR;LOF)	0	0	0	0	0	0	0	0	0	5.0719e-06	2.29984e-05	1.76038e-07	1.21335e-05	4.85668e-06	2.18456e-07	2.14451e-05	3.1163e-05	0	3.61524e-05	2.71517e-05	4.51534e-05	0.000133805	2.28438e-05	3.79358e-05	4.95126e-05	8.18081e-05	0
CD81	CD81	protein_coding	LOF	AR	Primary immunodeficiency or monogenic inflammatory bowel disease	8.75	Blood/Immune	COVID-19 research (AR;LOF),Primary immunodeficiency or monogenic inflammatory bowel disease (AR;LOF)	Immunodeficiency, common variable, 6 (AR;LOF)	0	0	0	0	0	0	0	0	0	5.0719e-06	2.29984e-05	1.76038e-07	1.21335e-05	4.85668e-06	2.18456e-07	2.14451e-05	3.1163e-05	0	3.61524e-05	2.71517e-05	4.51534e-05	0.000133805	2.28438e-05	3.79358e-05	4.95126e-05	8.18081e-05	0
CDAN1	CDAN1	protein_coding	LOF	AR	Cytopenias and congenital anaemias	1.123	Blood/Immune	Cytopenias and congenital anaemias (AR;LOF),Rare anaemia (AR;LOF),Fetal hydrops (AR;LOF),Fetal anomalies (AR;LOF)	Dyserythropoietic anemia, congenital, type Ia (AR;LOF)	0.000269782	0.000235443	5.28746e-05	0.000302458	0.000146858	2.8659e-05	0.000361226	0.000140755	0	0.000640784	0.000561777	0.000277922	0.000754055	0.000750964	0.000403797	0.000728772	0.000456185	0.000195465	0.000699365	0.00061102	0.000329848	0.00105839	0.00112332	0.000725391	0.00106313	0.000514472	0.000417195
CDAN1	CDAN1	protein_coding	LOF	AR	Rare anaemia	3.13	Blood/Immune	Cytopenias and congenital anaemias (AR;LOF),Rare anaemia (AR;LOF),Fetal hydrops (AR;LOF),Fetal anomalies (AR;LOF)	Dyserythropoietic anemia, congenital, type Ia (AR;LOF)	0.000269782	0.000235443	5.28746e-05	0.000302458	0.000146858	2.8659e-05	0.000361226	0.000140755	0	0.000640784	0.000561777	0.000277922	0.000754055	0.000750964	0.000403797	0.000728772	0.000456185	0.000195465	0.000699365	0.00061102	0.000329848	0.00105839	0.00112332	0.000725391	0.00106313	0.000514472	0.000417195
CDCA7	CDCA7	protein_coding	LOF	AR	COVID-19 research	1.146	Blood/Immune	COVID-19 research (AR;LOF),Primary immunodeficiency or monogenic inflammatory bowel disease (AR;LOF)	Immunodeficiency-centromeric instability-facial anomalies syndrome 3 (AR;LOF)	0	0	0	0	0	0	0	0	0	0.000104862	0.000191255	4.1885e-05	0.000135891	3.20175e-05	8.10222e-06	9.15103e-05	0.000103238	0	0.000112517	0.000523862	4.1885e-05	0.00028479	0.000116799	1.07096e-05	0.000129364	0.000184016	0.000393434
CDCA7	CDCA7	protein_coding	LOF	AR	Primary immunodeficiency or monogenic inflammatory bowel disease	8.75	Blood/Immune	COVID-19 research (AR;LOF),Primary immunodeficiency or monogenic inflammatory bowel disease (AR;LOF)	Immunodeficiency-centromeric instability-facial anomalies syndrome 3 (AR;LOF)	0	0	0	0	0	0	0	0	0	0.000104862	0.000191255	4.1885e-05	0.000135891	3.20175e-05	8.10222e-06	9.15103e-05	0.000103238	0	0.000112517	0.000523862	4.1885e-05	0.00028479	0.000116799	1.07096e-05	0.000129364	0.000184016	0.000393434
C15orf41	CDIN1	protein_coding	LOF	AR	Cytopenias and congenital anaemias	1.123	Blood/Immune	Cytopenias and congenital anaemias (AR;LOF),Rare anaemia (AR;LOF)	Dyserythropoietic anemia, congenital, type Ib (AR;LOF)	0	0	0	0	0	0	0	0	0	0.000331935	0.0001339	3.12712e-05	8.63674e-05	8.84147e-05	0.00010215	0.000148424	0.00011867	0	0.000507066	0.000204064	7.02965e-05	0.00014313	0.000187374	0.00011166	0.000428302	0.000175307	0.00068766
C15orf41	CDIN1	protein_coding	LOF	AR	Rare anaemia	3.13	Blood/Immune	Cytopenias and congenital anaemias (AR;LOF),Rare anaemia (AR;LOF)	Dyserythropoietic anemia, congenital, type Ib (AR;LOF)	0	0	0	0	0	0	0	0	0	0.000331935	0.0001339	3.12712e-05	8.63674e-05	8.84147e-05	0.00010215	0.000148424	0.00011867	0	0.000507066	0.000204064	7.02965e-05	0.00014313	0.000187374	0.00011166	0.000428302	0.000175307	0.00068766
CFD	CFD	protein_coding	LOF	AR	COVID-19 research	1.146	Blood/Immune	COVID-19 research (AR;LOF),Primary immunodeficiency or monogenic inflammatory bowel disease (AR;LOF)	Complement factor D deficiency (AR;LOF)	0	0	0	0	0	0	0	0	0	1.87216e-05	6.27367e-06	3.32738e-06	3.29299e-05	1.49089e-05	5.42343e-05	6.94248e-05	1.15207e-05	0	1.87657e-05	2.11662e-05	1.58087e-05	3.32769e-05	2.8611e-05	0.00010079	0.000114218	1.27239e-05	0
CFD	CFD	protein_coding	LOF	AR	Primary immunodeficiency or monogenic inflammatory bowel disease	8.75	Blood/Immune	COVID-19 research (AR;LOF),Primary immunodeficiency or monogenic inflammatory bowel disease (AR;LOF)	Complement factor D deficiency (AR;LOF)	0	0	0	0	0	0	0	0	0	1.87216e-05	6.27367e-06	3.32738e-06	3.29299e-05	1.49089e-05	5.42343e-05	6.94248e-05	1.15207e-05	0	1.87657e-05	2.11662e-05	1.58087e-05	3.32769e-05	2.8611e-05	0.00010079	0.000114218	1.27239e-05	0
CFI	CFI	protein_coding	LOF	AR	Primary immunodeficiency or monogenic inflammatory bowel disease	8.75	Blood/Immune	Primary immunodeficiency or monogenic inflammatory bowel disease (AR;LOF),COVID-19 research (Both;LOF),Atypical haemolytic uraemic syndrome (Both;LOF),Membranoproliferative glomerulonephritis including C3 glomerulopathy (Both;LOF),Unexplained kidney failure in young people (Both;LOF)	{Hemolytic uremic syndrome, atypical, susceptibility to, 3} (AD;LOF), {Macular degeneration, age-related, 13, susceptibility to} (AD;LOF), Complement factor I deficiency (AR;LOF)	0.000200061	0.000498266	1.78351e-05	0.000178333	2.24379e-05	5.9111e-05	0.000136501	0.000181954	0	0.000416535	0.000784138	0.000316741	0.00047576	0.000371052	0.000289131	0.000393328	0.000511291	0.000580422	0.000682446	0.00145149	0.000580616	0.000909697	0.000881007	0.000581366	0.000954847	0.000881362	0.000967344
CFTR	CFTR	protein_coding	LOF	AR	COVID-19 research	1.146	Blood/Immune	COVID-19 research (AR;LOF),Fetal anomalies (AR;LOF),Neonatal cholestasis (AR;LOF),Cholestasis (AR;LOF),Pancreatitis (AR;LOF),Non-CF bronchiectasis (AR;LOF),Respiratory ciliopathies including non-CF bronchiectasis (AR;LOF),Cystic fibrosis diagnostic test (AR;LOF)	{Bronchiectasis with or without elevated sweat chloride 1, modifier of} (AD;LOF), {Pancreatitis, hereditary} (AD;LOF), Congenital bilateral absence of vas deferens (AR;LOF), Cystic fibrosis (AR;LOF)	0.0222222	0.0175821	0.0199962	0.00733574	0.0130775	0.015042	0.0277692	0.0113508	0.0161767	0.0440434	0.040934	0.073574	0.050849	0.0186966	0.0544854	0.046974	0.0349411	0.051041	0.0499582	0.0449874	0.0770588	0.0642163	0.0431615	0.0612529	0.0502567	0.0399633	0.0698275
CHST14	CHST14	protein_coding	LOF	AR	Inherited bleeding disorders	1.182	Blood/Immune	Inherited bleeding disorders (AR;LOF),Bleeding and platelet disorders (AR;LOF),Fetal anomalies (AR;LOF),DDG2P (AR;LOF),Congenital disorders of glycosylation (AR;LOF),Undiagnosed metabolic disorders (AR;LOF),Arthrogryposis (AR;LOF),Skeletal dysplasia (AR;LOF),Ehlers Danlos syndrome with a likely monogenic cause (AR;LOF),Clefting (AR;LOF),Likely inborn error of metabolism (AR;LOF)	Ehlers-Danlos syndrome, musculocontractural type 1 (AR;LOF)	1.57575e-06	4.9238e-05	4.15196e-06	9.26639e-06	5.82156e-05	0	2.59744e-05	1.89293e-05	0	5.62081e-05	6.50099e-05	0.000243403	0.000256242	9.28661e-05	7.49067e-05	9.07493e-05	9.2086e-05	0.00019976	0.0002862	0.000154801	0.000268427	0.000383255	0.000161843	0.000216843	0.000161291	0.000203624	0.000397545
CHST14	CHST14	protein_coding	LOF	AR	Bleeding and platelet disorders	4.2	Blood/Immune	Inherited bleeding disorders (AR;LOF),Bleeding and platelet disorders (AR;LOF),Fetal anomalies (AR;LOF),DDG2P (AR;LOF),Congenital disorders of glycosylation (AR;LOF),Undiagnosed metabolic disorders (AR;LOF),Arthrogryposis (AR;LOF),Skeletal dysplasia (AR;LOF),Ehlers Danlos syndrome with a likely monogenic cause (AR;LOF),Clefting (AR;LOF),Likely inborn error of metabolism (AR;LOF)	Ehlers-Danlos syndrome, musculocontractural type 1 (AR;LOF)	1.57575e-06	4.9238e-05	4.15196e-06	9.26639e-06	5.82156e-05	0	2.59744e-05	1.89293e-05	0	5.62081e-05	6.50099e-05	0.000243403	0.000256242	9.28661e-05	7.49067e-05	9.07493e-05	9.2086e-05	0.00019976	0.0002862	0.000154801	0.000268427	0.000383255	0.000161843	0.000216843	0.000161291	0.000203624	0.000397545
CIB1	CIB1	protein_coding	LOF	AR	COVID-19 research	1.146	Blood/Immune	COVID-19 research (AR;LOF),Primary immunodeficiency or monogenic inflammatory bowel disease (AR;LOF),Pigmentary skin disorders (AR;LOF),Epidermodysplasia verruciformis (AR;LOF)	{Epidermodysplasia verruciformis, susceptibility to, 3} (AR;LOF)	0.000158801	1.29648e-05	0	1.33817e-05	5.31604e-09	1.46172e-06	4.05422e-06	3.69092e-05	0	0.00029955	0.00011051	2.16621e-05	7.16294e-05	4.58934e-05	4.48703e-05	7.02237e-05	0.000114721	0.000193274	0.00032085	0.000125374	2.20028e-05	0.000149341	7.29093e-05	0.000235237	0.000158384	0.000242546	0.00042879
CIB1	CIB1	protein_coding	LOF	AR	Primary immunodeficiency or monogenic inflammatory bowel disease	8.75	Blood/Immune	COVID-19 research (AR;LOF),Primary immunodeficiency or monogenic inflammatory bowel disease (AR;LOF),Pigmentary skin disorders (AR;LOF),Epidermodysplasia verruciformis (AR;LOF)	{Epidermodysplasia verruciformis, susceptibility to, 3} (AR;LOF)	0.000158801	1.29648e-05	0	1.33817e-05	5.31604e-09	1.46172e-06	4.05422e-06	3.69092e-05	0	0.00029955	0.00011051	2.16621e-05	7.16294e-05	4.58934e-05	4.48703e-05	7.02237e-05	0.000114721	0.000193274	0.00032085	0.000125374	2.20028e-05	0.000149341	7.29093e-05	0.000235237	0.000158384	0.000242546	0.00042879
CLPB	CLPB	protein_coding	LOF	AR	COVID-19 research	1.146	Blood/Immune	COVID-19 research (AR;LOF),DDG2P (AR;LOF),Primary immunodeficiency or monogenic inflammatory bowel disease (Both;LOF),Cytopenia - NOT Fanconi anaemia (Both;LOF),Fetal anomalies (Both;LOF),Undiagnosed metabolic disorders (Both;LOF),Possible mitochondrial disorder - nuclear genes (Both;LOF),Mitochondrial disorders (Both;LOF),Early onset or syndromic epilepsy (Both;LOF),Childhood onset dystonia, cho…	3-methylglutaconic aciduria, type VIIA, autosomal dominant (AD;LOF), Neutropenia, severe congenital, 9, autosomal dominant (AD;LOF), 3-methylglutaconic aciduria, type VIIB, autosomal recessive (AR;LOF)	8.62694e-05	0.000325033	6.13167e-05	0.000110802	0.000309619	8.34215e-06	0.000392883	0.000106108	0	0.000293198	0.000389205	0.000122354	0.00047692	0.00053729	7.18998e-05	0.000536297	0.00025346	0	0.000569813	0.000469243	0.000174159	0.000581947	0.000603761	0.000864506	0.000680115	0.000275745	0.00188194
COL7A1	COL7A1	protein_coding	LOF	AR	Primary immunodeficiency or monogenic inflammatory bowel disease	8.75	Blood/Immune	Primary immunodeficiency or monogenic inflammatory bowel disease (AR;LOF),Epidermolysis bullosa (Both;LOF),Epidermolysis bullosa and congenital skin fragility (Both;LOF)	Epidermolysis bullosa dystrophica, autosomal dominant (AD;LOF), Epidermolysis bullosa dystrophica, Bart type (AD;LOF), Nail disorder, nonsyndromic congenital, 8 (AD;LOF), Epidermolysis bullosa pruriginosa (Both;LOF), Epidermolysis bullosa, pretibial (Both;LOF), Transient bullous of the newborn (Both;LOF), Epidermolysis bullosa dystrophica inversa (AR;LOF), Epidermolysis bullosa dystrophica, autos…	0.00116934	0.00177912	0.00139422	0.00128184	0.000956865	0.00109879	0.00155542	0.00111583	0.00140571	0.00176648	0.0032181	0.0019172	0.00268933	0.00188781	0.00190145	0.00238588	0.00248591	0.00199814	0.00277194	0.00435107	0.0022369	0.00392744	0.00250528	0.00440837	0.00317567	0.0039027	0.00461069
CSF2RA	CSF2RA	protein_coding	LOF	AR	COVID-19 research	1.146	Blood/Immune	COVID-19 research (PsAR;LOF),Primary immunodeficiency or monogenic inflammatory bowel disease (PsAR;LOF),Pulmonary fibrosis familial (PsAR;LOF),Familial pulmonary fibrosis (PsAR;LOF)	Surfactant metabolism dysfunction, pulmonary, 4 (PsAR;LOF)	0.000134471	0.000100635	0	3.77865e-05	3.74465e-05	0	6.52288e-05	1.15953e-05	0	0.000179296	0.000122998	5.74009e-05	0.000226727	4.68067e-05	0	9.58104e-05	5.21753e-05	0	0.000418315	0.000357815	7.65345e-05	0.000969874	5.61696e-05	8.68056e-05	0.000125052	0.000139134	0
CSF2RA	CSF2RA	protein_coding	LOF	AR	Primary immunodeficiency or monogenic inflammatory bowel disease	8.75	Blood/Immune	COVID-19 research (PsAR;LOF),Primary immunodeficiency or monogenic inflammatory bowel disease (PsAR;LOF),Pulmonary fibrosis familial (PsAR;LOF),Familial pulmonary fibrosis (PsAR;LOF)	Surfactant metabolism dysfunction, pulmonary, 4 (PsAR;LOF)	0.000134471	0.000100635	0	3.77865e-05	3.74465e-05	0	6.52288e-05	1.15953e-05	0	0.000179296	0.000122998	5.74009e-05	0.000226727	4.68067e-05	0	9.58104e-05	5.21753e-05	0	0.000418315	0.000357815	7.65345e-05	0.000969874	5.61696e-05	8.68056e-05	0.000125052	0.000139134	0
CSF2RB	CSF2RB	protein_coding	LOF	AR	COVID-19 research	1.146	Blood/Immune	COVID-19 research (AR;LOF),Primary immunodeficiency or monogenic inflammatory bowel disease (AR;LOF),Familial pulmonary fibrosis (AR;LOF),Pulmonary fibrosis familial (AR;LOF)	Surfactant metabolism dysfunction, pulmonary, 5 (AR;LOF)	0	1.86053e-05	0	1.44406e-05	0	0	1.90095e-06	3.35977e-06	0	0.000433791	0.000757485	0.0206951	0.000204507	0.00117739	0.00327541	0.0010615	0.000162808	0.00164277	0.000520656	0.000929301	0.0207897	0.0031848	0.00119891	0.00333887	0.00114537	0.000278515	0.00164277
CSF2RB	CSF2RB	protein_coding	LOF	AR	Primary immunodeficiency or monogenic inflammatory bowel disease	8.75	Blood/Immune	COVID-19 research (AR;LOF),Primary immunodeficiency or monogenic inflammatory bowel disease (AR;LOF),Familial pulmonary fibrosis (AR;LOF),Pulmonary fibrosis familial (AR;LOF)	Surfactant metabolism dysfunction, pulmonary, 5 (AR;LOF)	0	1.86053e-05	0	1.44406e-05	0	0	1.90095e-06	3.35977e-06	0	0.000433791	0.000757485	0.0206951	0.000204507	0.00117739	0.00327541	0.0010615	0.000162808	0.00164277	0.000520656	0.000929301	0.0207897	0.0031848	0.00119891	0.00333887	0.00114537	0.000278515	0.00164277
CSF3R	CSF3R	protein_coding	LOF	AR	COVID-19 research	1.146	Blood/Immune	COVID-19 research (AR;LOF),Primary immunodeficiency or monogenic inflammatory bowel disease (AR;LOF),Cytopenias and congenital anaemias (AR;LOF),Cytopenia - NOT Fanconi anaemia (AR;LOF),Monitoring for G(M)CSF escape mutations (AR;LOF)	Neutropenia, severe congenital, 7, autosomal recessive (AR;LOF)	0.000179737	4.33524e-05	5.84372e-05	2.25485e-05	0.000625182	7.69539e-06	0.000728878	4.83124e-05	0.000193573	0.000377508	0.000147028	0.000152999	9.69285e-05	0.000654536	0.000384214	0.000868548	0.000221745	0.000581852	0.000422929	0.000172078	0.000193773	0.000166274	0.000677494	0.000643418	0.00095052	0.000282643	0.000581852
CSF3R	CSF3R	protein_coding	LOF	AR	Primary immunodeficiency or monogenic inflammatory bowel disease	8.75	Blood/Immune	COVID-19 research (AR;LOF),Primary immunodeficiency or monogenic inflammatory bowel disease (AR;LOF),Cytopenias and congenital anaemias (AR;LOF),Cytopenia - NOT Fanconi anaemia (AR;LOF),Monitoring for G(M)CSF escape mutations (AR;LOF)	Neutropenia, severe congenital, 7, autosomal recessive (AR;LOF)	0.000179737	4.33524e-05	5.84372e-05	2.25485e-05	0.000625182	7.69539e-06	0.000728878	4.83124e-05	0.000193573	0.000377508	0.000147028	0.000152999	9.69285e-05	0.000654536	0.000384214	0.000868548	0.000221745	0.000581852	0.000422929	0.000172078	0.000193773	0.000166274	0.000677494	0.000643418	0.00095052	0.000282643	0.000581852
CSF3R	CSF3R	protein_coding	LOF	AR	Cytopenias and congenital anaemias	1.123	Blood/Immune	COVID-19 research (AR;LOF),Primary immunodeficiency or monogenic inflammatory bowel disease (AR;LOF),Cytopenias and congenital anaemias (AR;LOF),Cytopenia - NOT Fanconi anaemia (AR;LOF),Monitoring for G(M)CSF escape mutations (AR;LOF)	Neutropenia, severe congenital, 7, autosomal recessive (AR;LOF)	0.000179737	4.33524e-05	5.84372e-05	2.25485e-05	0.000625182	7.69539e-06	0.000728878	4.83124e-05	0.000193573	0.000377508	0.000147028	0.000152999	9.69285e-05	0.000654536	0.000384214	0.000868548	0.000221745	0.000581852	0.000422929	0.000172078	0.000193773	0.000166274	0.000677494	0.000643418	0.00095052	0.000282643	0.000581852
CSF3R	CSF3R	protein_coding	LOF	AR	Cytopenia - NOT Fanconi anaemia	4.28	Blood/Immune	COVID-19 research (AR;LOF),Primary immunodeficiency or monogenic inflammatory bowel disease (AR;LOF),Cytopenias and congenital anaemias (AR;LOF),Cytopenia - NOT Fanconi anaemia (AR;LOF),Monitoring for G(M)CSF escape mutations (AR;LOF)	Neutropenia, severe congenital, 7, autosomal recessive (AR;LOF)	0.000179737	4.33524e-05	5.84372e-05	2.25485e-05	0.000625182	7.69539e-06	0.000728878	4.83124e-05	0.000193573	0.000377508	0.000147028	0.000152999	9.69285e-05	0.000654536	0.000384214	0.000868548	0.000221745	0.000581852	0.000422929	0.000172078	0.000193773	0.000166274	0.000677494	0.000643418	0.00095052	0.000282643	0.000581852
CTC1	CTC1	protein_coding	LOF	AR	COVID-19 research	1.146	Blood/Immune	COVID-19 research (AR;LOF),Cytopenias and congenital anaemias (AR;LOF),Cytopenia - NOT Fanconi anaemia (AR;LOF),Fetal anomalies (AR;LOF),DDG2P (AR;LOF),Haematological malignancies for rare disease (AR;LOF),Haematological malignancies cancer susceptibility (AR;LOF),White matter disorders and cerebral calcification - narrow panel (AR;LOF),Intracerebral calcification disorders (AR;LOF),Pulmonary fib…	Cerebroretinal microangiopathy with calcifications and cysts (AR;LOF)	0.000701451	0.0012567	0.000391157	0.000390798	0.00396555	0.000475186	0.000924529	0.000399297	0.000592232	0.00113559	0.00159505	0.000574152	0.000779433	0.005217	0.000963326	0.00148198	0.000824192	0.000980808	0.0012806	0.00167663	0.000585928	0.000831364	0.00575127	0.00101596	0.00162271	0.00112716	0.000980808
CTC1	CTC1	protein_coding	LOF	AR	Cytopenias and congenital anaemias	1.123	Blood/Immune	COVID-19 research (AR;LOF),Cytopenias and congenital anaemias (AR;LOF),Cytopenia - NOT Fanconi anaemia (AR;LOF),Fetal anomalies (AR;LOF),DDG2P (AR;LOF),Haematological malignancies for rare disease (AR;LOF),Haematological malignancies cancer susceptibility (AR;LOF),White matter disorders and cerebral calcification - narrow panel (AR;LOF),Intracerebral calcification disorders (AR;LOF),Pulmonary fib…	Cerebroretinal microangiopathy with calcifications and cysts (AR;LOF)	0.000701451	0.0012567	0.000391157	0.000390798	0.00396555	0.000475186	0.000924529	0.000399297	0.000592232	0.00113559	0.00159505	0.000574152	0.000779433	0.005217	0.000963326	0.00148198	0.000824192	0.000980808	0.0012806	0.00167663	0.000585928	0.000831364	0.00575127	0.00101596	0.00162271	0.00112716	0.000980808
CTC1	CTC1	protein_coding	LOF	AR	Cytopenia - NOT Fanconi anaemia	4.28	Blood/Immune	COVID-19 research (AR;LOF),Cytopenias and congenital anaemias (AR;LOF),Cytopenia - NOT Fanconi anaemia (AR;LOF),Fetal anomalies (AR;LOF),DDG2P (AR;LOF),Haematological malignancies for rare disease (AR;LOF),Haematological malignancies cancer susceptibility (AR;LOF),White matter disorders and cerebral calcification - narrow panel (AR;LOF),Intracerebral calcification disorders (AR;LOF),Pulmonary fib…	Cerebroretinal microangiopathy with calcifications and cysts (AR;LOF)	0.000701451	0.0012567	0.000391157	0.000390798	0.00396555	0.000475186	0.000924529	0.000399297	0.000592232	0.00113559	0.00159505	0.000574152	0.000779433	0.005217	0.000963326	0.00148198	0.000824192	0.000980808	0.0012806	0.00167663	0.000585928	0.000831364	0.00575127	0.00101596	0.00162271	0.00112716	0.000980808
CTSC	CTSC	protein_coding	LOF	AR	COVID-19 research	1.146	Blood/Immune	COVID-19 research (AR;LOF),Primary immunodeficiency or monogenic inflammatory bowel disease (AR;LOF),Undiagnosed metabolic disorders (AR;LOF),Skeletal dysplasia (AR;LOF),Palmoplantar keratoderma and erythrokeratodermas (AR;LOF),Palmoplantar keratodermas (AR;LOF),Likely inborn error of metabolism (AR;LOF)	Haim-Munk syndrome (AR;LOF), Papillon-Lefevre syndrome (AR;LOF), Periodontitis 1, juvenile (AR;LOF)	0.0001574	0.000334104	6.55188e-05	6.21185e-05	0.000202936	8.98664e-05	0.00021561	0.000122495	0	0.0003399	0.000402581	0.000154615	0.000210232	0.000272088	0.000244129	0.000413783	0.000473783	0.000579897	0.000502528	0.000619377	0.0003231	0.000447662	0.000361002	0.000353354	0.000659595	0.000631145	0.000579897
CTSC	CTSC	protein_coding	LOF	AR	Primary immunodeficiency or monogenic inflammatory bowel disease	8.75	Blood/Immune	COVID-19 research (AR;LOF),Primary immunodeficiency or monogenic inflammatory bowel disease (AR;LOF),Undiagnosed metabolic disorders (AR;LOF),Skeletal dysplasia (AR;LOF),Palmoplantar keratoderma and erythrokeratodermas (AR;LOF),Palmoplantar keratodermas (AR;LOF),Likely inborn error of metabolism (AR;LOF)	Haim-Munk syndrome (AR;LOF), Papillon-Lefevre syndrome (AR;LOF), Periodontitis 1, juvenile (AR;LOF)	0.0001574	0.000334104	6.55188e-05	6.21185e-05	0.000202936	8.98664e-05	0.00021561	0.000122495	0	0.0003399	0.000402581	0.000154615	0.000210232	0.000272088	0.000244129	0.000413783	0.000473783	0.000579897	0.000502528	0.000619377	0.0003231	0.000447662	0.000361002	0.000353354	0.000659595	0.000631145	0.000579897
CUBN	CUBN	protein_coding	LOF	AR	Cytopenias and congenital anaemias	1.123	Blood/Immune	Cytopenias and congenital anaemias (AR;LOF),Rare anaemia (AR;LOF),Undiagnosed metabolic disorders (AR;LOF),Unexplained kidney failure in young people (AR;LOF),Proteinuric renal disease (AR;LOF),Likely inborn error of metabolism (AR;LOF)	Imerslund-Grasbeck syndrome 1 (AR;LOF)	0.00403643	0.000683203	0.00237621	0.000724792	0.000626639	0.00108569	0.00162067	0.000659469	0.00077362	0.00581983	0.00281217	0.00318767	0.00231888	0.00247767	0.0025182	0.00431607	0.00301577	0.00307266	0.00762771	0.00373104	0.00342027	0.0030126	0.00627719	0.00356556	0.00527084	0.0046311	0.00433959
CUBN	CUBN	protein_coding	LOF	AR	Rare anaemia	3.13	Blood/Immune	Cytopenias and congenital anaemias (AR;LOF),Rare anaemia (AR;LOF),Undiagnosed metabolic disorders (AR;LOF),Unexplained kidney failure in young people (AR;LOF),Proteinuric renal disease (AR;LOF),Likely inborn error of metabolism (AR;LOF)	Imerslund-Grasbeck syndrome 1 (AR;LOF)	0.00403643	0.000683203	0.00237621	0.000724792	0.000626639	0.00108569	0.00162067	0.000659469	0.00077362	0.00581983	0.00281217	0.00318767	0.00231888	0.00247767	0.0025182	0.00431607	0.00301577	0.00307266	0.00762771	0.00373104	0.00342027	0.0030126	0.00627719	0.00356556	0.00527084	0.0046311	0.00433959
CXCR2	CXCR2	protein_coding	LOF	AR	Primary immunodeficiency or monogenic inflammatory bowel disease	8.75	Blood/Immune	Primary immunodeficiency or monogenic inflammatory bowel disease (AR;LOF),Cytopenia - NOT Fanconi anaemia (AR;LOF)	.	0	0	0	0	0	0	0	0	0	1.65473e-05	0.000105858	8.48558e-07	3.23629e-06	5.44199e-06	1.97142e-07	7.54938e-06	2.71169e-05	0	0.000160552	0.000394723	4.57632e-05	0.000169804	0.000118047	7.75915e-05	0.000290615	0.000238854	0.000584493
CXCR2	CXCR2	protein_coding	LOF	AR	Cytopenia - NOT Fanconi anaemia	4.28	Blood/Immune	Primary immunodeficiency or monogenic inflammatory bowel disease (AR;LOF),Cytopenia - NOT Fanconi anaemia (AR;LOF)	.	0	0	0	0	0	0	0	0	0	1.65473e-05	0.000105858	8.48558e-07	3.23629e-06	5.44199e-06	1.97142e-07	7.54938e-06	2.71169e-05	0	0.000160552	0.000394723	4.57632e-05	0.000169804	0.000118047	7.75915e-05	0.000290615	0.000238854	0.000584493
CYB5R3	CYB5R3	protein_coding	LOF	AR	Rare anaemia	3.13	Blood/Immune	Rare anaemia (AR;LOF),DDG2P (AR;LOF)	Methemoglobinemia, type I (AR;LOF), Methemoglobinemia, type II (AR;LOF)	0.000306463	1.88801e-06	2.16516e-05	0.000145534	2.94279e-05	4.43144e-05	0.000153726	0.000153066	0	0.000567284	0.000585006	0.000114583	0.000701691	0.000713723	0.000545253	0.000503014	0.000508802	0.000646397	0.000693302	0.000731197	0.000194908	0.000846653	0.000965257	0.000750889	0.000930397	0.000752234	0.000839746
CYBA	CYBA	protein_coding	LOF	AR	COVID-19 research	1.146	Blood/Immune	COVID-19 research (AR;LOF),Primary immunodeficiency or monogenic inflammatory bowel disease (AR;LOF),Infantile enterocolitis & monogenic inflammatory bowel disease (AR;LOF),Gastrointestinal epithelial barrier disorders (AR;LOF)	Chronic granulomatous disease 4, autosomal recessive (AR;LOF)	7.36809e-05	2.28129e-05	2.05709e-06	1.73366e-05	0.000137852	4.31596e-06	0.000139745	7.58587e-05	0	0.00019501	0.000304104	8.92827e-06	0.00046144	0.000200586	0.000154145	0.000237171	0.000348265	0.000193949	0.000396985	0.00069656	0.000111032	0.000685953	0.000479566	0.000392627	0.00145801	0.000560275	0.000981435
CYBA	CYBA	protein_coding	LOF	AR	Primary immunodeficiency or monogenic inflammatory bowel disease	8.75	Blood/Immune	COVID-19 research (AR;LOF),Primary immunodeficiency or monogenic inflammatory bowel disease (AR;LOF),Infantile enterocolitis & monogenic inflammatory bowel disease (AR;LOF),Gastrointestinal epithelial barrier disorders (AR;LOF)	Chronic granulomatous disease 4, autosomal recessive (AR;LOF)	7.36809e-05	2.28129e-05	2.05709e-06	1.73366e-05	0.000137852	4.31596e-06	0.000139745	7.58587e-05	0	0.00019501	0.000304104	8.92827e-06	0.00046144	0.000200586	0.000154145	0.000237171	0.000348265	0.000193949	0.000396985	0.00069656	0.000111032	0.000685953	0.000479566	0.000392627	0.00145801	0.000560275	0.000981435
C17orf62	CYBC1	protein_coding	LOF	AR	COVID-19 research	1.146	Blood/Immune	COVID-19 research (AR;LOF),Primary immunodeficiency or monogenic inflammatory bowel disease (AR;LOF)	Chronic granulomatous disease 5, autosomal recessive (AR;LOF)	4.8828e-07	0	6.31224e-09	0	7.04029e-06	0	2.53552e-05	0	0	2.24817e-05	2.11846e-05	8.1749e-07	7.82065e-05	3.10367e-05	0.000129111	5.04761e-05	9.01407e-05	0	8.65429e-05	0.000107246	1.12474e-05	0.000108047	7.37776e-05	0.000167364	0.000101622	0.000153902	0
C17orf62	CYBC1	protein_coding	LOF	AR	Primary immunodeficiency or monogenic inflammatory bowel disease	8.75	Blood/Immune	COVID-19 research (AR;LOF),Primary immunodeficiency or monogenic inflammatory bowel disease (AR;LOF)	Chronic granulomatous disease 5, autosomal recessive (AR;LOF)	4.8828e-07	0	6.31224e-09	0	7.04029e-06	0	2.53552e-05	0	0	2.24817e-05	2.11846e-05	8.1749e-07	7.82065e-05	3.10367e-05	0.000129111	5.04761e-05	9.01407e-05	0	8.65429e-05	0.000107246	1.12474e-05	0.000108047	7.37776e-05	0.000167364	0.000101622	0.000153902	0
DCLRE1C	DCLRE1C	protein_coding	LOF	AR	COVID-19 research	1.146	Blood/Immune	COVID-19 research (AR;LOF),Primary immunodeficiency or monogenic inflammatory bowel disease (AR;LOF),Infantile enterocolitis & monogenic inflammatory bowel disease (AR;LOF),Gastrointestinal epithelial barrier disorders (AR;LOF)	Omenn syndrome (AR;LOF), Severe combined immunodeficiency, Athabascan type (AR;LOF)	3.87932e-05	9.4343e-05	8.72257e-05	5.59268e-05	5.2553e-05	0.000126032	0.000116688	6.8046e-05	0	0.000151849	0.000143064	0.000109791	9.4832e-05	6.4654e-05	0.000139387	0.000162627	0.000120012	0.000193349	0.000268193	0.000221889	0.000249871	0.000199375	0.000109176	0.000188499	0.000330554	0.000198987	0.000490791
DCLRE1C	DCLRE1C	protein_coding	LOF	AR	Primary immunodeficiency or monogenic inflammatory bowel disease	8.75	Blood/Immune	COVID-19 research (AR;LOF),Primary immunodeficiency or monogenic inflammatory bowel disease (AR;LOF),Infantile enterocolitis & monogenic inflammatory bowel disease (AR;LOF),Gastrointestinal epithelial barrier disorders (AR;LOF)	Omenn syndrome (AR;LOF), Severe combined immunodeficiency, Athabascan type (AR;LOF)	3.87932e-05	9.4343e-05	8.72257e-05	5.59268e-05	5.2553e-05	0.000126032	0.000116688	6.8046e-05	0	0.000151849	0.000143064	0.000109791	9.4832e-05	6.4654e-05	0.000139387	0.000162627	0.000120012	0.000193349	0.000268193	0.000221889	0.000249871	0.000199375	0.000109176	0.000188499	0.000330554	0.000198987	0.000490791
DGKE	DGKE	protein_coding	LOF	AR	Atypical haemolytic uraemic syndrome	3.7	Blood/Immune	Atypical haemolytic uraemic syndrome (AR;LOF),Membranoproliferative glomerulonephritis including C3 glomerulopathy (AR;LOF),Unexplained kidney failure in young people (AR;LOF)	{Hemolytic uremic syndrome, atypical, susceptibility to, 7} (AR;LOF), Nephrotic syndrome, type 7 (AR;LOF)	8.51751e-05	9.88196e-05	6.28345e-05	0.000119985	0.000102225	5.96924e-05	0.000286229	3.08112e-05	0	0.000327732	0.000395621	0.000219804	0.000457898	0.000197693	0.000199491	0.00048593	0.000258018	0	0.000406162	0.000910018	0.000379742	0.000732956	0.000411777	0.000349701	0.000614018	0.000534164	0.000193199
DHFR	DHFR	protein_coding	LOF	AR	Cytopenias and congenital anaemias	1.123	Blood/Immune	Cytopenias and congenital anaemias (AR;LOF),Rare anaemia (AR;LOF),Fetal anomalies (AR;LOF),DDG2P (AR;LOF),Cerebral folate deficiency (AR;LOF),Undiagnosed metabolic disorders (AR;LOF),Neurotransmitter disorders (AR;LOF),Likely inborn error of metabolism (AR;LOF),Intellectual disability (AR;LOF)	Megaloblastic anemia due to dihydrofolate reductase deficiency (AR;LOF)	0	0	0	0	0	0	0	0	0	4.86719e-05	5.35252e-06	3.84729e-05	6.08102e-05	8.55957e-06	2.16068e-06	1.87558e-05	4.96704e-05	0.000386548	8.09234e-05	4.86496e-05	3.85824e-05	0.000112662	1.6022e-05	1.3031e-05	4.19582e-05	8.63211e-05	0.000386548
DHFR	DHFR	protein_coding	LOF	AR	Rare anaemia	3.13	Blood/Immune	Cytopenias and congenital anaemias (AR;LOF),Rare anaemia (AR;LOF),Fetal anomalies (AR;LOF),DDG2P (AR;LOF),Cerebral folate deficiency (AR;LOF),Undiagnosed metabolic disorders (AR;LOF),Neurotransmitter disorders (AR;LOF),Likely inborn error of metabolism (AR;LOF),Intellectual disability (AR;LOF)	Megaloblastic anemia due to dihydrofolate reductase deficiency (AR;LOF)	0	0	0	0	0	0	0	0	0	4.86719e-05	5.35252e-06	3.84729e-05	6.08102e-05	8.55957e-06	2.16068e-06	1.87558e-05	4.96704e-05	0.000386548	8.09234e-05	4.86496e-05	3.85824e-05	0.000112662	1.6022e-05	1.3031e-05	4.19582e-05	8.63211e-05	0.000386548
DNAJC21	DNAJC21	protein_coding	LOF	AR	COVID-19 research	1.146	Blood/Immune	COVID-19 research (AR;LOF),Primary immunodeficiency or monogenic inflammatory bowel disease (AR;LOF),Cytopenias and congenital anaemias (AR;LOF),Cytopenia - NOT Fanconi anaemia (AR;LOF),Haematological malignancies cancer susceptibility (AR;LOF)	Bone marrow failure syndrome 3 (AR;LOF)	0.000126306	0.000124193	9.02756e-05	9.37449e-05	7.02078e-05	0.000197754	0.000141291	0.000280721	0.000387147	0.000358697	0.000211795	0.000184391	0.0003359	0.00013507	0.000298505	0.000274493	0.000564808	0.000774144	0.000436543	0.00029963	0.000228111	0.000437156	0.000495978	0.000452689	0.00068591	0.000651459	0.000774144
DNAJC21	DNAJC21	protein_coding	LOF	AR	Primary immunodeficiency or monogenic inflammatory bowel disease	8.75	Blood/Immune	COVID-19 research (AR;LOF),Primary immunodeficiency or monogenic inflammatory bowel disease (AR;LOF),Cytopenias and congenital anaemias (AR;LOF),Cytopenia - NOT Fanconi anaemia (AR;LOF),Haematological malignancies cancer susceptibility (AR;LOF)	Bone marrow failure syndrome 3 (AR;LOF)	0.000126306	0.000124193	9.02756e-05	9.37449e-05	7.02078e-05	0.000197754	0.000141291	0.000280721	0.000387147	0.000358697	0.000211795	0.000184391	0.0003359	0.00013507	0.000298505	0.000274493	0.000564808	0.000774144	0.000436543	0.00029963	0.000228111	0.000437156	0.000495978	0.000452689	0.00068591	0.000651459	0.000774144
DNAJC21	DNAJC21	protein_coding	LOF	AR	Cytopenias and congenital anaemias	1.123	Blood/Immune	COVID-19 research (AR;LOF),Primary immunodeficiency or monogenic inflammatory bowel disease (AR;LOF),Cytopenias and congenital anaemias (AR;LOF),Cytopenia - NOT Fanconi anaemia (AR;LOF),Haematological malignancies cancer susceptibility (AR;LOF)	Bone marrow failure syndrome 3 (AR;LOF)	0.000126306	0.000124193	9.02756e-05	9.37449e-05	7.02078e-05	0.000197754	0.000141291	0.000280721	0.000387147	0.000358697	0.000211795	0.000184391	0.0003359	0.00013507	0.000298505	0.000274493	0.000564808	0.000774144	0.000436543	0.00029963	0.000228111	0.000437156	0.000495978	0.000452689	0.00068591	0.000651459	0.000774144
DNAJC21	DNAJC21	protein_coding	LOF	AR	Cytopenia - NOT Fanconi anaemia	4.28	Blood/Immune	COVID-19 research (AR;LOF),Primary immunodeficiency or monogenic inflammatory bowel disease (AR;LOF),Cytopenias and congenital anaemias (AR;LOF),Cytopenia - NOT Fanconi anaemia (AR;LOF),Haematological malignancies cancer susceptibility (AR;LOF)	Bone marrow failure syndrome 3 (AR;LOF)	0.000126306	0.000124193	9.02756e-05	9.37449e-05	7.02078e-05	0.000197754	0.000141291	0.000280721	0.000387147	0.000358697	0.000211795	0.000184391	0.0003359	0.00013507	0.000298505	0.000274493	0.000564808	0.000774144	0.000436543	0.00029963	0.000228111	0.000437156	0.000495978	0.000452689	0.00068591	0.000651459	0.000774144
DOCK8	DOCK8	protein_coding	LOF	AR	Severe multi-system atopic disease with high IgE	1.9	Blood/Immune	Severe multi-system atopic disease with high IgE (AR;LOF),COVID-19 research (AR;LOF),Primary immunodeficiency or monogenic inflammatory bowel disease (AR;LOF),DDG2P (AR;LOF),Infantile enterocolitis & monogenic inflammatory bowel disease (AR;LOF),Gastrointestinal epithelial barrier disorders (AR;LOF),Haematological malignancies for rare disease (AR;LOF),Haematological malignancies cancer susceptib…	Hyper-IgE syndrome 2, autosomal recessive, with recurrent infections (AR;LOF)	0.000184861	0.000124876	5.35255e-06	0.000242217	3.99407e-05	0.00012212	0.000150006	4.65107e-05	0	0.000627063	0.000773661	0.000228575	0.000730319	0.000465161	0.000614071	0.00120287	0.000369503	0.0011318	0.000633297	0.000789577	0.000250552	0.00074549	0.000502933	0.000614761	0.00130842	0.000413746	0.0011318
DOCK8	DOCK8	protein_coding	LOF	AR	COVID-19 research	1.146	Blood/Immune	Severe multi-system atopic disease with high IgE (AR;LOF),COVID-19 research (AR;LOF),Primary immunodeficiency or monogenic inflammatory bowel disease (AR;LOF),DDG2P (AR;LOF),Infantile enterocolitis & monogenic inflammatory bowel disease (AR;LOF),Gastrointestinal epithelial barrier disorders (AR;LOF),Haematological malignancies for rare disease (AR;LOF),Haematological malignancies cancer susceptib…	Hyper-IgE syndrome 2, autosomal recessive, with recurrent infections (AR;LOF)	0.000184861	0.000124876	5.35255e-06	0.000242217	3.99407e-05	0.00012212	0.000150006	4.65107e-05	0	0.000627063	0.000773661	0.000228575	0.000730319	0.000465161	0.000614071	0.00120287	0.000369503	0.0011318	0.000633297	0.000789577	0.000250552	0.00074549	0.000502933	0.000614761	0.00130842	0.000413746	0.0011318
DOCK8	DOCK8	protein_coding	LOF	AR	Primary immunodeficiency or monogenic inflammatory bowel disease	8.75	Blood/Immune	Severe multi-system atopic disease with high IgE (AR;LOF),COVID-19 research (AR;LOF),Primary immunodeficiency or monogenic inflammatory bowel disease (AR;LOF),DDG2P (AR;LOF),Infantile enterocolitis & monogenic inflammatory bowel disease (AR;LOF),Gastrointestinal epithelial barrier disorders (AR;LOF),Haematological malignancies for rare disease (AR;LOF),Haematological malignancies cancer susceptib…	Hyper-IgE syndrome 2, autosomal recessive, with recurrent infections (AR;LOF)	0.000184861	0.000124876	5.35255e-06	0.000242217	3.99407e-05	0.00012212	0.000150006	4.65107e-05	0	0.000627063	0.000773661	0.000228575	0.000730319	0.000465161	0.000614071	0.00120287	0.000369503	0.0011318	0.000633297	0.000789577	0.000250552	0.00074549	0.000502933	0.000614761	0.00130842	0.000413746	0.0011318
DTNBP1	DTNBP1	protein_coding	LOF	AR	Inherited bleeding disorders	1.182	Blood/Immune	Inherited bleeding disorders (AR;LOF),Bleeding and platelet disorders (AR;LOF)	Hermansky-Pudlak syndrome 7 (AR;LOF)	9.99009e-05	9.75585e-05	1.89595e-07	3.31882e-06	8.20454e-06	0.000192525	2.09851e-05	4.49904e-05	0.000193274	0.00176946	0.000376014	0.00223751	0.000774221	0.000531904	0.00216669	0.000576847	0.000612872	0.000193274	0.00181393	0.000376014	0.00223751	0.000790881	0.000550626	0.00216669	0.000580772	0.000779254	0.000193274
DTNBP1	DTNBP1	protein_coding	LOF	AR	Bleeding and platelet disorders	4.2	Blood/Immune	Inherited bleeding disorders (AR;LOF),Bleeding and platelet disorders (AR;LOF)	Hermansky-Pudlak syndrome 7 (AR;LOF)	9.99009e-05	9.75585e-05	1.89595e-07	3.31882e-06	8.20454e-06	0.000192525	2.09851e-05	4.49904e-05	0.000193274	0.00176946	0.000376014	0.00223751	0.000774221	0.000531904	0.00216669	0.000576847	0.000612872	0.000193274	0.00181393	0.000376014	0.00223751	0.000790881	0.000550626	0.00216669	0.000580772	0.000779254	0.000193274
DUT	DUT	protein_coding	LOF	AR	Cytopenia - NOT Fanconi anaemia	4.28	Blood/Immune	Cytopenia - NOT Fanconi anaemia (AR;LOF),Primary immunodeficiency or monogenic inflammatory bowel disease (AR;LOF),Monogenic diabetes (AR;LOF)	Bone marrow failure and diabetes mellitus syndrome (AR;LOF)	0	0	0	0	0	0	0	0	0	0.000402422	0.000122451	2.65317e-05	0.000163992	5.15131e-05	6.88147e-05	0.000152266	0.000120935	0	0.000529814	0.000250112	6.94705e-05	0.000244367	0.000178364	0.000152387	0.000376647	0.000299187	0.000783561
EFL1	EFL1	protein_coding	LOF	AR	COVID-19 research	1.146	Blood/Immune	COVID-19 research (AR;LOF),Primary immunodeficiency or monogenic inflammatory bowel disease (AR;LOF),Cytopenia - NOT Fanconi anaemia (AR;LOF)	Shwachman-Diamond syndrome 2 (AR;LOF)	4.35199e-05	1.36916e-05	3.55978e-07	4.48924e-05	4.15503e-06	7.40351e-07	4.16721e-05	8.6826e-06	0	0.0129866	0.000938527	0.00128048	0.000379609	0.000147546	0.000981633	0.00037895	0.000332933	0	0.0131543	0.00114451	0.00142159	0.000575328	0.000498375	0.00111688	0.000592349	0.000585007	0.000386548
EFL1	EFL1	protein_coding	LOF	AR	Primary immunodeficiency or monogenic inflammatory bowel disease	8.75	Blood/Immune	COVID-19 research (AR;LOF),Primary immunodeficiency or monogenic inflammatory bowel disease (AR;LOF),Cytopenia - NOT Fanconi anaemia (AR;LOF)	Shwachman-Diamond syndrome 2 (AR;LOF)	4.35199e-05	1.36916e-05	3.55978e-07	4.48924e-05	4.15503e-06	7.40351e-07	4.16721e-05	8.6826e-06	0	0.0129866	0.000938527	0.00128048	0.000379609	0.000147546	0.000981633	0.00037895	0.000332933	0	0.0131543	0.00114451	0.00142159	0.000575328	0.000498375	0.00111688	0.000592349	0.000585007	0.000386548
EFL1	EFL1	protein_coding	LOF	AR	Cytopenia - NOT Fanconi anaemia	4.28	Blood/Immune	COVID-19 research (AR;LOF),Primary immunodeficiency or monogenic inflammatory bowel disease (AR;LOF),Cytopenia - NOT Fanconi anaemia (AR;LOF)	Shwachman-Diamond syndrome 2 (AR;LOF)	4.35199e-05	1.36916e-05	3.55978e-07	4.48924e-05	4.15503e-06	7.40351e-07	4.16721e-05	8.6826e-06	0	0.0129866	0.000938527	0.00128048	0.000379609	0.000147546	0.000981633	0.00037895	0.000332933	0	0.0131543	0.00114451	0.00142159	0.000575328	0.000498375	0.00111688	0.000592349	0.000585007	0.000386548
EPB42	EPB42	protein_coding	LOF	AR	Cytopenias and congenital anaemias	1.123	Blood/Immune	Cytopenias and congenital anaemias (AR;LOF),Rare anaemia (AR;LOF)	.	2.10938e-05	6.82936e-06	1.65907e-05	3.13009e-05	4.3851e-05	0	0.000136258	1.8725e-05	0	0.000304012	0.000264744	0.000232073	0.000814733	0.00130796	0.000100825	0.000428358	0.000293622	0	0.000343254	0.000284874	0.000232374	0.00134614	0.00133132	0.000281831	0.000469333	0.000382027	0.000196773
EPB42	EPB42	protein_coding	LOF	AR	Rare anaemia	3.13	Blood/Immune	Cytopenias and congenital anaemias (AR;LOF),Rare anaemia (AR;LOF)	.	2.10938e-05	6.82936e-06	1.65907e-05	3.13009e-05	4.3851e-05	0	0.000136258	1.8725e-05	0	0.000304012	0.000264744	0.000232073	0.000814733	0.00130796	0.000100825	0.000428358	0.000293622	0	0.000343254	0.000284874	0.000232374	0.00134614	0.00133132	0.000281831	0.000469333	0.000382027	0.000196773
EPG5	EPG5	protein_coding	LOF	AR	COVID-19 research	1.146	Blood/Immune	COVID-19 research (AR;LOF),Primary immunodeficiency or monogenic inflammatory bowel disease (AR;LOF),Dilated Cardiomyopathy and conduction defects (AR;LOF),Paediatric or syndromic cardiomyopathy (AR;LOF),Vici Syndrome and other autophagy disorders (AR;LOF),Fetal anomalies (AR;LOF),DDG2P (AR;LOF),Undiagnosed metabolic disorders (AR;LOF),Congenital myopathy (AR;LOF),Clefting (AR;LOF),Early onset or…	Vici syndrome (AR;LOF)	0.000295432	0.000693717	0.00111524	0.000354829	0.000412662	0.000540492	0.000273283	0.000315835	0	0.000619776	0.000939008	0.00120063	0.000522712	0.000757623	0.000611765	0.00050699	0.000727147	0.000200803	0.000655656	0.00102633	0.00122602	0.000583405	0.000771929	0.000630475	0.00060034	0.000776465	0.000200803
EPG5	EPG5	protein_coding	LOF	AR	Primary immunodeficiency or monogenic inflammatory bowel disease	8.75	Blood/Immune	COVID-19 research (AR;LOF),Primary immunodeficiency or monogenic inflammatory bowel disease (AR;LOF),Dilated Cardiomyopathy and conduction defects (AR;LOF),Paediatric or syndromic cardiomyopathy (AR;LOF),Vici Syndrome and other autophagy disorders (AR;LOF),Fetal anomalies (AR;LOF),DDG2P (AR;LOF),Undiagnosed metabolic disorders (AR;LOF),Congenital myopathy (AR;LOF),Clefting (AR;LOF),Early onset or…	Vici syndrome (AR;LOF)	0.000295432	0.000693717	0.00111524	0.000354829	0.000412662	0.000540492	0.000273283	0.000315835	0	0.000619776	0.000939008	0.00120063	0.000522712	0.000757623	0.000611765	0.00050699	0.000727147	0.000200803	0.000655656	0.00102633	0.00122602	0.000583405	0.000771929	0.000630475	0.00060034	0.000776465	0.000200803
ERCC4	ERCC4	protein_coding	LOF	AR	COVID-19 research	1.146	Blood/Immune	COVID-19 research (AR;LOF),Cytopenias and congenital anaemias (AR;LOF),Fetal anomalies (AR;LOF),DDG2P (AR;LOF),Radial dysplasia (AR;LOF),Limb disorders (AR;LOF),Haematological malignancies for rare disease (AR;LOF),Childhood solid tumours (AR;LOF),Childhood solid tumours cancer susceptibility (AR;LOF),Adult solid tumours cancer susceptibility (AR;LOF),Haematological malignancies cancer susceptibi…	Fanconi anemia, complementation group Q (AR;LOF), Xeroderma pigmentosum, group F (AR;LOF), Xeroderma pigmentosum, type F/Cockayne syndrome (AR;LOF), XFE progeroid syndrome (AR;LOF)	0.000470701	0.000217536	0.000264427	4.83654e-05	2.58721e-05	0.00012357	0.000265845	0.000430351	0	0.000729288	0.000532758	0.000366673	0.000348669	9.16743e-05	0.000506147	0.000647545	0.000839596	0.000401515	0.00111931	0.000715459	0.000400658	0.000807129	0.000188714	0.00104296	0.000840063	0.00114959	0.00108578
ERCC4	ERCC4	protein_coding	LOF	AR	Cytopenias and congenital anaemias	1.123	Blood/Immune	COVID-19 research (AR;LOF),Cytopenias and congenital anaemias (AR;LOF),Fetal anomalies (AR;LOF),DDG2P (AR;LOF),Radial dysplasia (AR;LOF),Limb disorders (AR;LOF),Haematological malignancies for rare disease (AR;LOF),Childhood solid tumours (AR;LOF),Childhood solid tumours cancer susceptibility (AR;LOF),Adult solid tumours cancer susceptibility (AR;LOF),Haematological malignancies cancer susceptibi…	Fanconi anemia, complementation group Q (AR;LOF), Xeroderma pigmentosum, group F (AR;LOF), Xeroderma pigmentosum, type F/Cockayne syndrome (AR;LOF), XFE progeroid syndrome (AR;LOF)	0.000470701	0.000217536	0.000264427	4.83654e-05	2.58721e-05	0.00012357	0.000265845	0.000430351	0	0.000729288	0.000532758	0.000366673	0.000348669	9.16743e-05	0.000506147	0.000647545	0.000839596	0.000401515	0.00111931	0.000715459	0.000400658	0.000807129	0.000188714	0.00104296	0.000840063	0.00114959	0.00108578
ERCC6L2	ERCC6L2	protein_coding	LOF	AR	COVID-19 research	1.146	Blood/Immune	COVID-19 research (AR;LOF),Primary immunodeficiency or monogenic inflammatory bowel disease (AR;LOF),Cytopenias and congenital anaemias (AR;LOF),Cytopenia - NOT Fanconi anaemia (AR;LOF),DDG2P (AR;LOF),Haematological malignancies cancer susceptibility (AR;LOF),Intellectual disability (AR;LOF)	Bone marrow failure syndrome 2 (AR;LOF)	0.000276562	0.000253987	8.0355e-05	6.83633e-05	0.000289519	0.00018258	0.000818295	0.000132854	0	0.000576752	0.000404573	0.000102736	0.000332632	0.00292139	0.000586026	0.00100922	0.000364615	0.000193648	0.000639136	0.000439006	0.000109652	0.00042411	0.00300081	0.000641355	0.00105471	0.000380103	0.000193648
ERCC6L2	ERCC6L2	protein_coding	LOF	AR	Primary immunodeficiency or monogenic inflammatory bowel disease	8.75	Blood/Immune	COVID-19 research (AR;LOF),Primary immunodeficiency or monogenic inflammatory bowel disease (AR;LOF),Cytopenias and congenital anaemias (AR;LOF),Cytopenia - NOT Fanconi anaemia (AR;LOF),DDG2P (AR;LOF),Haematological malignancies cancer susceptibility (AR;LOF),Intellectual disability (AR;LOF)	Bone marrow failure syndrome 2 (AR;LOF)	0.000276562	0.000253987	8.0355e-05	6.83633e-05	0.000289519	0.00018258	0.000818295	0.000132854	0	0.000576752	0.000404573	0.000102736	0.000332632	0.00292139	0.000586026	0.00100922	0.000364615	0.000193648	0.000639136	0.000439006	0.000109652	0.00042411	0.00300081	0.000641355	0.00105471	0.000380103	0.000193648
ERCC6L2	ERCC6L2	protein_coding	LOF	AR	Cytopenias and congenital anaemias	1.123	Blood/Immune	COVID-19 research (AR;LOF),Primary immunodeficiency or monogenic inflammatory bowel disease (AR;LOF),Cytopenias and congenital anaemias (AR;LOF),Cytopenia - NOT Fanconi anaemia (AR;LOF),DDG2P (AR;LOF),Haematological malignancies cancer susceptibility (AR;LOF),Intellectual disability (AR;LOF)	Bone marrow failure syndrome 2 (AR;LOF)	0.000276562	0.000253987	8.0355e-05	6.83633e-05	0.000289519	0.00018258	0.000818295	0.000132854	0	0.000576752	0.000404573	0.000102736	0.000332632	0.00292139	0.000586026	0.00100922	0.000364615	0.000193648	0.000639136	0.000439006	0.000109652	0.00042411	0.00300081	0.000641355	0.00105471	0.000380103	0.000193648
ERCC6L2	ERCC6L2	protein_coding	LOF	AR	Cytopenia - NOT Fanconi anaemia	4.28	Blood/Immune	COVID-19 research (AR;LOF),Primary immunodeficiency or monogenic inflammatory bowel disease (AR;LOF),Cytopenias and congenital anaemias (AR;LOF),Cytopenia - NOT Fanconi anaemia (AR;LOF),DDG2P (AR;LOF),Haematological malignancies cancer susceptibility (AR;LOF),Intellectual disability (AR;LOF)	Bone marrow failure syndrome 2 (AR;LOF)	0.000276562	0.000253987	8.0355e-05	6.83633e-05	0.000289519	0.00018258	0.000818295	0.000132854	0	0.000576752	0.000404573	0.000102736	0.000332632	0.00292139	0.000586026	0.00100922	0.000364615	0.000193648	0.000639136	0.000439006	0.000109652	0.00042411	0.00300081	0.000641355	0.00105471	0.000380103	0.000193648
F10	F10	protein_coding	LOF	AR	Inherited bleeding disorders	1.182	Blood/Immune	Inherited bleeding disorders (AR;LOF),Bleeding and platelet disorders (AR;LOF),Factor X deficiency (AR;LOF)	Factor X deficiency (AR;LOF)	0	1.17564e-05	2.10649e-05	1.26116e-05	0	0	8.3489e-06	6.53629e-06	0	7.01362e-05	6.63503e-05	2.34846e-05	0.000123878	0.000342258	0.000127771	0.000133376	0.000231307	0.000194024	0.000457474	0.000156283	0.0001477	0.000206092	0.00049043	0.000346211	0.000277815	0.000324699	0.000194024
F10	F10	protein_coding	LOF	AR	Bleeding and platelet disorders	4.2	Blood/Immune	Inherited bleeding disorders (AR;LOF),Bleeding and platelet disorders (AR;LOF),Factor X deficiency (AR;LOF)	Factor X deficiency (AR;LOF)	0	1.17564e-05	2.10649e-05	1.26116e-05	0	0	8.3489e-06	6.53629e-06	0	7.01362e-05	6.63503e-05	2.34846e-05	0.000123878	0.000342258	0.000127771	0.000133376	0.000231307	0.000194024	0.000457474	0.000156283	0.0001477	0.000206092	0.00049043	0.000346211	0.000277815	0.000324699	0.000194024
F7	F7	protein_coding	LOF	AR	Inherited bleeding disorders	1.182	Blood/Immune	Inherited bleeding disorders (AR;LOF),Factor VII deficiency (AR;LOF),Bleeding and platelet disorders (Both;LOF)	Factor VII deficiency (AR;LOF)	0.00171632	0.000228644	6.71989e-06	0.000146793	4.98327e-05	0.000185263	0.000141152	0.000415763	0.00134543	0.00392949	0.00180481	0.000220328	0.00177676	0.000967889	0.000924945	0.000820621	0.00127816	0.00259396	0.00426387	0.00289827	0.000318058	0.0023869	0.00122514	0.00150484	0.00123168	0.00289585	0.00368113
FANCA	FANCA	protein_coding	LOF	AR	COVID-19 research	1.146	Blood/Immune	COVID-19 research (AR;LOF),Cytopenias and congenital anaemias (AR;LOF),IUGR and IGF abnormalities (AR;LOF),Fetal anomalies (AR;LOF),DDG2P (AR;LOF),Radial dysplasia (AR;LOF),Limb disorders (AR;LOF),Haematological malignancies for rare disease (AR;LOF),Head and neck cancer pertinent cancer susceptibility (AR;LOF),Neurofibromatosis Type 1 (AR;LOF),Childhood solid tumours (AR;LOF),Childhood solid tum…	Fanconi anemia, complementation group A (AR;LOF)	0.0012138	0.00163877	0.0015965	0.00125384	0.00209663	0.00088236	0.00169359	0.00114049	0.000969331	0.00211161	0.00227254	0.00172484	0.00215114	0.00322194	0.00153226	0.002276	0.00213209	0.001744	0.00258192	0.00276889	0.00178774	0.00286677	0.00339619	0.0024287	0.00270811	0.00268606	0.00194305
FANCA	FANCA	protein_coding	LOF	AR	Cytopenias and congenital anaemias	1.123	Blood/Immune	COVID-19 research (AR;LOF),Cytopenias and congenital anaemias (AR;LOF),IUGR and IGF abnormalities (AR;LOF),Fetal anomalies (AR;LOF),DDG2P (AR;LOF),Radial dysplasia (AR;LOF),Limb disorders (AR;LOF),Haematological malignancies for rare disease (AR;LOF),Head and neck cancer pertinent cancer susceptibility (AR;LOF),Neurofibromatosis Type 1 (AR;LOF),Childhood solid tumours (AR;LOF),Childhood solid tum…	Fanconi anemia, complementation group A (AR;LOF)	0.0012138	0.00163877	0.0015965	0.00125384	0.00209663	0.00088236	0.00169359	0.00114049	0.000969331	0.00211161	0.00227254	0.00172484	0.00215114	0.00322194	0.00153226	0.002276	0.00213209	0.001744	0.00258192	0.00276889	0.00178774	0.00286677	0.00339619	0.0024287	0.00270811	0.00268606	0.00194305
FANCC	FANCC	protein_coding	LOF	AR	COVID-19 research	1.146	Blood/Immune	COVID-19 research (AR;LOF),Cytopenias and congenital anaemias (AR;LOF),IUGR and IGF abnormalities (AR;LOF),Fetal anomalies (AR;LOF),DDG2P (AR;LOF),Radial dysplasia (AR;LOF),Limb disorders (AR;LOF),Haematological malignancies for rare disease (AR;LOF),Head and neck cancer pertinent cancer susceptibility (AR;LOF),Neurofibromatosis Type 1 (AR;LOF),Childhood solid tumours (AR;LOF),Childhood solid tum…	Fanconi anemia, complementation group C (AR;LOF)	0.000673521	0.000405519	0.0057331	0.000238659	0.000517953	0.00104287	0.000990406	0.000396341	0.000388651	0.00156661	0.000446077	0.00588794	0.000354306	0.000590279	0.00105265	0.00115229	0.000477164	0.000388651	0.00242875	0.000453667	0.00588879	0.000385166	0.000646831	0.00130879	0.00118842	0.000496226	0.000388651
FANCC	FANCC	protein_coding	LOF	AR	Cytopenias and congenital anaemias	1.123	Blood/Immune	COVID-19 research (AR;LOF),Cytopenias and congenital anaemias (AR;LOF),IUGR and IGF abnormalities (AR;LOF),Fetal anomalies (AR;LOF),DDG2P (AR;LOF),Radial dysplasia (AR;LOF),Limb disorders (AR;LOF),Haematological malignancies for rare disease (AR;LOF),Head and neck cancer pertinent cancer susceptibility (AR;LOF),Neurofibromatosis Type 1 (AR;LOF),Childhood solid tumours (AR;LOF),Childhood solid tum…	Fanconi anemia, complementation group C (AR;LOF)	0.000673521	0.000405519	0.0057331	0.000238659	0.000517953	0.00104287	0.000990406	0.000396341	0.000388651	0.00156661	0.000446077	0.00588794	0.000354306	0.000590279	0.00105265	0.00115229	0.000477164	0.000388651	0.00242875	0.000453667	0.00588879	0.000385166	0.000646831	0.00130879	0.00118842	0.000496226	0.000388651
FANCD2	FANCD2	protein_coding	LOF	AR	COVID-19 research	1.146	Blood/Immune	COVID-19 research (AR;LOF),Cytopenias and congenital anaemias (AR;LOF),IUGR and IGF abnormalities (AR;LOF),Fetal anomalies (AR;LOF),DDG2P (AR;LOF),Radial dysplasia (AR;LOF),Limb disorders (AR;LOF),Haematological malignancies for rare disease (AR;LOF),Head and neck cancer pertinent cancer susceptibility (AR;LOF),Neurofibromatosis Type 1 (AR;LOF),Childhood solid tumours (AR;LOF),Childhood solid tum…	Fanconi anemia, complementation group D2 (AR;LOF)	0.00111689	0.000973587	0.000463804	0.000445492	0.000789153	0.00060773	0.00099303	0.000336751	0.000193125	0.00164031	0.00122824	0.000702631	0.000946328	0.000932211	0.000950377	0.00128457	0.000839593	0.000609938	0.00193593	0.00136742	0.000737064	0.00109122	0.000979797	0.00239113	0.00148989	0.00104654	0.000803962
FANCD2	FANCD2	protein_coding	LOF	AR	Cytopenias and congenital anaemias	1.123	Blood/Immune	COVID-19 research (AR;LOF),Cytopenias and congenital anaemias (AR;LOF),IUGR and IGF abnormalities (AR;LOF),Fetal anomalies (AR;LOF),DDG2P (AR;LOF),Radial dysplasia (AR;LOF),Limb disorders (AR;LOF),Haematological malignancies for rare disease (AR;LOF),Head and neck cancer pertinent cancer susceptibility (AR;LOF),Neurofibromatosis Type 1 (AR;LOF),Childhood solid tumours (AR;LOF),Childhood solid tum…	Fanconi anemia, complementation group D2 (AR;LOF)	0.00111689	0.000973587	0.000463804	0.000445492	0.000789153	0.00060773	0.00099303	0.000336751	0.000193125	0.00164031	0.00122824	0.000702631	0.000946328	0.000932211	0.000950377	0.00128457	0.000839593	0.000609938	0.00193593	0.00136742	0.000737064	0.00109122	0.000979797	0.00239113	0.00148989	0.00104654	0.000803962
FANCE	FANCE	protein_coding	LOF	AR	COVID-19 research	1.146	Blood/Immune	COVID-19 research (AR;LOF),Cytopenias and congenital anaemias (AR;LOF),IUGR and IGF abnormalities (AR;LOF),Fetal anomalies (AR;LOF),DDG2P (AR;LOF),Radial dysplasia (AR;LOF),Limb disorders (AR;LOF),Haematological malignancies for rare disease (AR;LOF),Head and neck cancer pertinent cancer susceptibility (AR;LOF),Neurofibromatosis Type 1 (AR;LOF),Childhood solid tumours (AR;LOF),Childhood solid tum…	Fanconi anemia, complementation group E (AR;LOF)	0.000326208	0.000194034	3.23382e-05	4.71839e-05	6.86218e-05	0.000583904	0.000192499	0.000274371	0.000745202	0.000425962	0.000580129	0.00117073	0.000375906	7.83204e-05	0.000761815	0.000327378	0.000424594	0.000938476	0.000472791	0.000634002	0.00117499	0.000433428	8.27036e-05	0.000776529	0.000354348	0.0005374	0.000938476
FANCE	FANCE	protein_coding	LOF	AR	Cytopenias and congenital anaemias	1.123	Blood/Immune	COVID-19 research (AR;LOF),Cytopenias and congenital anaemias (AR;LOF),IUGR and IGF abnormalities (AR;LOF),Fetal anomalies (AR;LOF),DDG2P (AR;LOF),Radial dysplasia (AR;LOF),Limb disorders (AR;LOF),Haematological malignancies for rare disease (AR;LOF),Head and neck cancer pertinent cancer susceptibility (AR;LOF),Neurofibromatosis Type 1 (AR;LOF),Childhood solid tumours (AR;LOF),Childhood solid tum…	Fanconi anemia, complementation group E (AR;LOF)	0.000326208	0.000194034	3.23382e-05	4.71839e-05	6.86218e-05	0.000583904	0.000192499	0.000274371	0.000745202	0.000425962	0.000580129	0.00117073	0.000375906	7.83204e-05	0.000761815	0.000327378	0.000424594	0.000938476	0.000472791	0.000634002	0.00117499	0.000433428	8.27036e-05	0.000776529	0.000354348	0.0005374	0.000938476
FANCF	FANCF	protein_coding	LOF	AR	COVID-19 research	1.146	Blood/Immune	COVID-19 research (AR;LOF),Cytopenias and congenital anaemias (AR;LOF),IUGR and IGF abnormalities (AR;LOF),Fetal anomalies (AR;LOF),DDG2P (AR;LOF),Radial dysplasia (AR;LOF),Limb disorders (AR;LOF),Haematological malignancies for rare disease (AR;LOF),Head and neck cancer pertinent cancer susceptibility (AR;LOF),Neurofibromatosis Type 1 (AR;LOF),Childhood solid tumours (AR;LOF),Childhood solid tum…	Fanconi anemia, complementation group F (AR;LOF)	8.0582e-05	2.75876e-06	2.07238e-06	1.80196e-05	3.20975e-05	7.18043e-06	0.000185401	0.000155383	0	0.00026023	4.49183e-05	7.66189e-06	0.0001122	7.01146e-05	9.93305e-06	0.000264241	0.000216201	0	0.000417657	0.000134093	4.1801e-05	0.000188122	9.25902e-05	3.19558e-05	0.000335242	0.000265981	0
FANCF	FANCF	protein_coding	LOF	AR	Cytopenias and congenital anaemias	1.123	Blood/Immune	COVID-19 research (AR;LOF),Cytopenias and congenital anaemias (AR;LOF),IUGR and IGF abnormalities (AR;LOF),Fetal anomalies (AR;LOF),DDG2P (AR;LOF),Radial dysplasia (AR;LOF),Limb disorders (AR;LOF),Haematological malignancies for rare disease (AR;LOF),Head and neck cancer pertinent cancer susceptibility (AR;LOF),Neurofibromatosis Type 1 (AR;LOF),Childhood solid tumours (AR;LOF),Childhood solid tum…	Fanconi anemia, complementation group F (AR;LOF)	8.0582e-05	2.75876e-06	2.07238e-06	1.80196e-05	3.20975e-05	7.18043e-06	0.000185401	0.000155383	0	0.00026023	4.49183e-05	7.66189e-06	0.0001122	7.01146e-05	9.93305e-06	0.000264241	0.000216201	0	0.000417657	0.000134093	4.1801e-05	0.000188122	9.25902e-05	3.19558e-05	0.000335242	0.000265981	0
FANCG	FANCG	protein_coding	LOF	AR	COVID-19 research	1.146	Blood/Immune	COVID-19 research (AR;LOF),Cytopenias and congenital anaemias (AR;LOF),IUGR and IGF abnormalities (AR;LOF),Fetal anomalies (AR;LOF),DDG2P (AR;LOF),Radial dysplasia (AR;LOF),Limb disorders (AR;LOF),Haematological malignancies for rare disease (AR;LOF),Head and neck cancer pertinent cancer susceptibility (AR;LOF),Neurofibromatosis Type 1 (AR;LOF),Childhood solid tumours (AR;LOF),Childhood solid tum…	Fanconi anemia, complementation group G (AR;LOF)	2.48527e-05	4.55314e-05	2.93944e-06	0.000406042	1.64045e-05	6.71717e-06	7.27234e-05	2.36561e-05	0	4.02024e-05	9.74028e-05	2.2427e-05	0.000425745	2.50383e-05	6.71717e-06	9.20906e-05	5.04931e-05	0.000193199	4.40031e-05	9.74028e-05	2.2427e-05	0.000425745	3.09893e-05	6.71717e-06	9.38745e-05	5.04931e-05	0.000193199
FANCG	FANCG	protein_coding	LOF	AR	Cytopenias and congenital anaemias	1.123	Blood/Immune	COVID-19 research (AR;LOF),Cytopenias and congenital anaemias (AR;LOF),IUGR and IGF abnormalities (AR;LOF),Fetal anomalies (AR;LOF),DDG2P (AR;LOF),Radial dysplasia (AR;LOF),Limb disorders (AR;LOF),Haematological malignancies for rare disease (AR;LOF),Head and neck cancer pertinent cancer susceptibility (AR;LOF),Neurofibromatosis Type 1 (AR;LOF),Childhood solid tumours (AR;LOF),Childhood solid tum…	Fanconi anemia, complementation group G (AR;LOF)	2.48527e-05	4.55314e-05	2.93944e-06	0.000406042	1.64045e-05	6.71717e-06	7.27234e-05	2.36561e-05	0	4.02024e-05	9.74028e-05	2.2427e-05	0.000425745	2.50383e-05	6.71717e-06	9.20906e-05	5.04931e-05	0.000193199	4.40031e-05	9.74028e-05	2.2427e-05	0.000425745	3.09893e-05	6.71717e-06	9.38745e-05	5.04931e-05	0.000193199
FANCI	FANCI	protein_coding	LOF	AR	COVID-19 research	1.146	Blood/Immune	COVID-19 research (AR;LOF),Cytopenias and congenital anaemias (AR;LOF),IUGR and IGF abnormalities (AR;LOF),Fetal anomalies (AR;LOF),DDG2P (AR;LOF),Radial dysplasia (AR;LOF),Limb disorders (AR;LOF),Haematological malignancies for rare disease (AR;LOF),Head and neck cancer pertinent cancer susceptibility (AR;LOF),Neurofibromatosis Type 1 (AR;LOF),Childhood solid tumours (AR;LOF),Childhood solid tum…	Fanconi anemia, complementation group I (AR;LOF)	0.000496634	0.000548209	0.000133613	0.000614888	0.00160671	0.000122933	0.000472604	0.000634066	0.000193274	0.000898785	0.00101207	0.000192871	0.00107532	0.00288746	0.000469875	0.000904959	0.00148993	0.000386399	0.00156773	0.0018113	0.000230283	0.00133478	0.00352128	0.00051425	0.00150043	0.00166515	0.000579598
FANCI	FANCI	protein_coding	LOF	AR	Cytopenias and congenital anaemias	1.123	Blood/Immune	COVID-19 research (AR;LOF),Cytopenias and congenital anaemias (AR;LOF),IUGR and IGF abnormalities (AR;LOF),Fetal anomalies (AR;LOF),DDG2P (AR;LOF),Radial dysplasia (AR;LOF),Limb disorders (AR;LOF),Haematological malignancies for rare disease (AR;LOF),Head and neck cancer pertinent cancer susceptibility (AR;LOF),Neurofibromatosis Type 1 (AR;LOF),Childhood solid tumours (AR;LOF),Childhood solid tum…	Fanconi anemia, complementation group I (AR;LOF)	0.000496634	0.000548209	0.000133613	0.000614888	0.00160671	0.000122933	0.000472604	0.000634066	0.000193274	0.000898785	0.00101207	0.000192871	0.00107532	0.00288746	0.000469875	0.000904959	0.00148993	0.000386399	0.00156773	0.0018113	0.000230283	0.00133478	0.00352128	0.00051425	0.00150043	0.00166515	0.000579598
FANCL	FANCL	protein_coding	LOF	AR	COVID-19 research	1.146	Blood/Immune	COVID-19 research (AR;LOF),Cytopenias and congenital anaemias (AR;LOF),IUGR and IGF abnormalities (AR;LOF),Fetal anomalies (AR;LOF),DDG2P (AR;LOF),Radial dysplasia (AR;LOF),Limb disorders (AR;LOF),Haematological malignancies for rare disease (AR;LOF),Head and neck cancer pertinent cancer susceptibility (AR;LOF),Neurofibromatosis Type 1 (AR;LOF),Childhood solid tumours (AR;LOF),Childhood solid tum…	Fanconi anemia, complementation group L (AR;LOF)	5.83464e-05	9.68137e-05	9.84394e-05	7.77458e-05	1.47738e-05	4.09251e-05	0.000165528	8.19843e-05	0.000193274	0.00025054	0.00021675	0.000216366	0.000252331	8.55479e-05	0.000155167	0.00026371	0.000324102	0.000193274	0.000451164	0.000382922	0.000267119	0.00036062	0.000244073	0.000258187	0.000676273	0.00044282	0.000193274
FANCL	FANCL	protein_coding	LOF	AR	Cytopenias and congenital anaemias	1.123	Blood/Immune	COVID-19 research (AR;LOF),Cytopenias and congenital anaemias (AR;LOF),IUGR and IGF abnormalities (AR;LOF),Fetal anomalies (AR;LOF),DDG2P (AR;LOF),Radial dysplasia (AR;LOF),Limb disorders (AR;LOF),Haematological malignancies for rare disease (AR;LOF),Head and neck cancer pertinent cancer susceptibility (AR;LOF),Neurofibromatosis Type 1 (AR;LOF),Childhood solid tumours (AR;LOF),Childhood solid tum…	Fanconi anemia, complementation group L (AR;LOF)	5.83464e-05	9.68137e-05	9.84394e-05	7.77458e-05	1.47738e-05	4.09251e-05	0.000165528	8.19843e-05	0.000193274	0.00025054	0.00021675	0.000216366	0.000252331	8.55479e-05	0.000155167	0.00026371	0.000324102	0.000193274	0.000451164	0.000382922	0.000267119	0.00036062	0.000244073	0.000258187	0.000676273	0.00044282	0.000193274
FANCM	FANCM	protein_coding	LOF	AR	COVID-19 research	1.146	Blood/Immune	COVID-19 research (AR;LOF),DDG2P (AR;LOF),Primary ovarian insufficiency (AR;LOF)	Premature ovarian failure 15 (AR;LOF), Spermatogenic failure 28 (AR;LOF)	0.000572523	0.000458835	6.0978e-05	0.000336962	0.000519886	0.000333225	0.000508262	0.000241456	0.000390981	0.00185545	0.00128958	0.000942254	0.00103069	0.0110311	0.00150392	0.00264454	0.00164548	0.000972078	0.00189566	0.00144603	0.000972763	0.00121229	0.0111298	0.00163343	0.00272957	0.00259888	0.000972078
FAT4	FAT4	protein_coding	LOF	AR	COVID-19 research	1.146	Blood/Immune	COVID-19 research (AR;LOF),Primary immunodeficiency or monogenic inflammatory bowel disease (AR;LOF),Fetal anomalies (AR;LOF),DDG2P (AR;LOF),Intestinal failure or congenital diarrhoea (AR;LOF)	Hennekam lymphangiectasia-lymphedema syndrome 2 (AR;LOF), Van Maldergem syndrome 2 (AR;LOF)	4.77744e-06	1.68606e-05	1.90383e-06	2.61519e-05	1.08149e-05	0	2.32128e-05	7.50984e-06	0	0.000693042	0.000147522	0.000553952	0.000478245	0.000600894	0.000677204	0.000267646	0.000494262	0	0.000694257	0.000159368	0.000573983	0.000478245	0.000610935	0.000679385	0.000282325	0.000506571	0
FAT4	FAT4	protein_coding	LOF	AR	Primary immunodeficiency or monogenic inflammatory bowel disease	8.75	Blood/Immune	COVID-19 research (AR;LOF),Primary immunodeficiency or monogenic inflammatory bowel disease (AR;LOF),Fetal anomalies (AR;LOF),DDG2P (AR;LOF),Intestinal failure or congenital diarrhoea (AR;LOF)	Hennekam lymphangiectasia-lymphedema syndrome 2 (AR;LOF), Van Maldergem syndrome 2 (AR;LOF)	4.77744e-06	1.68606e-05	1.90383e-06	2.61519e-05	1.08149e-05	0	2.32128e-05	7.50984e-06	0	0.000693042	0.000147522	0.000553952	0.000478245	0.000600894	0.000677204	0.000267646	0.000494262	0	0.000694257	0.000159368	0.000573983	0.000478245	0.000610935	0.000679385	0.000282325	0.000506571	0
FERMT1	FERMT1	protein_coding	LOF	AR	COVID-19 research	1.146	Blood/Immune	COVID-19 research (AR;LOF),Primary immunodeficiency or monogenic inflammatory bowel disease (AR;LOF),Infantile enterocolitis & monogenic inflammatory bowel disease (AR;LOF),Epidermolysis bullosa (AR;LOF),Epidermolysis bullosa and congenital skin fragility (AR;LOF)	Kindler syndrome (AR;LOF)	0.000209581	0.000119032	2.72173e-05	2.81342e-05	4.43571e-05	4.09977e-05	0.000226805	0.000260608	0	0.000335223	0.000275769	0.000107804	0.000353267	0.000221662	0.000267222	0.000362952	0.000440244	0.000194326	0.000502759	0.000287663	0.000127373	0.000366063	0.000254365	0.000354309	0.000380668	0.000447164	0.000194326
FERMT1	FERMT1	protein_coding	LOF	AR	Primary immunodeficiency or monogenic inflammatory bowel disease	8.75	Blood/Immune	COVID-19 research (AR;LOF),Primary immunodeficiency or monogenic inflammatory bowel disease (AR;LOF),Infantile enterocolitis & monogenic inflammatory bowel disease (AR;LOF),Epidermolysis bullosa (AR;LOF),Epidermolysis bullosa and congenital skin fragility (AR;LOF)	Kindler syndrome (AR;LOF)	0.000209581	0.000119032	2.72173e-05	2.81342e-05	4.43571e-05	4.09977e-05	0.000226805	0.000260608	0	0.000335223	0.000275769	0.000107804	0.000353267	0.000221662	0.000267222	0.000362952	0.000440244	0.000194326	0.000502759	0.000287663	0.000127373	0.000366063	0.000254365	0.000354309	0.000380668	0.000447164	0.000194326
FERMT3	FERMT3	protein_coding	LOF	AR	COVID-19 research	1.146	Blood/Immune	COVID-19 research (AR;LOF),Inherited bleeding disorders (AR;LOF),Primary immunodeficiency or monogenic inflammatory bowel disease (AR;LOF),Bleeding and platelet disorders (AR;LOF),Skeletal dysplasia (AR;LOF),Osteopetrosis (AR;LOF)	Leukocyte adhesion deficiency, type III (AR;LOF)	1.01876e-07	1.37053e-05	1.34774e-07	9.53542e-06	2.6332e-06	2.76797e-05	1.31311e-05	8.05853e-06	0	0.000100228	2.36005e-05	5.78342e-05	5.01433e-05	4.35449e-05	9.28397e-05	6.02596e-05	4.18105e-05	0.000193874	0.000104193	2.36005e-05	5.78604e-05	8.03816e-05	5.33097e-05	9.28397e-05	6.41679e-05	4.78224e-05	0.000193874
FERMT3	FERMT3	protein_coding	LOF	AR	Inherited bleeding disorders	1.182	Blood/Immune	COVID-19 research (AR;LOF),Inherited bleeding disorders (AR;LOF),Primary immunodeficiency or monogenic inflammatory bowel disease (AR;LOF),Bleeding and platelet disorders (AR;LOF),Skeletal dysplasia (AR;LOF),Osteopetrosis (AR;LOF)	Leukocyte adhesion deficiency, type III (AR;LOF)	1.01876e-07	1.37053e-05	1.34774e-07	9.53542e-06	2.6332e-06	2.76797e-05	1.31311e-05	8.05853e-06	0	0.000100228	2.36005e-05	5.78342e-05	5.01433e-05	4.35449e-05	9.28397e-05	6.02596e-05	4.18105e-05	0.000193874	0.000104193	2.36005e-05	5.78604e-05	8.03816e-05	5.33097e-05	9.28397e-05	6.41679e-05	4.78224e-05	0.000193874
FERMT3	FERMT3	protein_coding	LOF	AR	Primary immunodeficiency or monogenic inflammatory bowel disease	8.75	Blood/Immune	COVID-19 research (AR;LOF),Inherited bleeding disorders (AR;LOF),Primary immunodeficiency or monogenic inflammatory bowel disease (AR;LOF),Bleeding and platelet disorders (AR;LOF),Skeletal dysplasia (AR;LOF),Osteopetrosis (AR;LOF)	Leukocyte adhesion deficiency, type III (AR;LOF)	1.01876e-07	1.37053e-05	1.34774e-07	9.53542e-06	2.6332e-06	2.76797e-05	1.31311e-05	8.05853e-06	0	0.000100228	2.36005e-05	5.78342e-05	5.01433e-05	4.35449e-05	9.28397e-05	6.02596e-05	4.18105e-05	0.000193874	0.000104193	2.36005e-05	5.78604e-05	8.03816e-05	5.33097e-05	9.28397e-05	6.41679e-05	4.78224e-05	0.000193874
FERMT3	FERMT3	protein_coding	LOF	AR	Bleeding and platelet disorders	4.2	Blood/Immune	COVID-19 research (AR;LOF),Inherited bleeding disorders (AR;LOF),Primary immunodeficiency or monogenic inflammatory bowel disease (AR;LOF),Bleeding and platelet disorders (AR;LOF),Skeletal dysplasia (AR;LOF),Osteopetrosis (AR;LOF)	Leukocyte adhesion deficiency, type III (AR;LOF)	1.01876e-07	1.37053e-05	1.34774e-07	9.53542e-06	2.6332e-06	2.76797e-05	1.31311e-05	8.05853e-06	0	0.000100228	2.36005e-05	5.78342e-05	5.01433e-05	4.35449e-05	9.28397e-05	6.02596e-05	4.18105e-05	0.000193874	0.000104193	2.36005e-05	5.78604e-05	8.03816e-05	5.33097e-05	9.28397e-05	6.41679e-05	4.78224e-05	0.000193874
FYB1	FYB1	protein_coding	LOF	AR	Inherited bleeding disorders	1.182	Blood/Immune	Inherited bleeding disorders (AR;LOF),Bleeding and platelet disorders (AR;LOF),Cytopenia - NOT Fanconi anaemia (AR;LOF)	Thrombocytopenia 3 (AR;LOF)	2.26454e-06	2.29883e-06	4.23544e-09	1.27889e-06	6.65029e-06	0	1.54816e-05	2.7267e-07	0	9.6098e-05	8.71519e-05	4.53182e-05	0.000195854	0.000102038	6.39509e-05	8.95411e-05	0.00026928	0.000579673	0.000145675	0.00017616	4.56335e-05	0.000252777	0.000135394	0.000118145	0.000132031	0.000348069	0.000579673
FYB1	FYB1	protein_coding	LOF	AR	Bleeding and platelet disorders	4.2	Blood/Immune	Inherited bleeding disorders (AR;LOF),Bleeding and platelet disorders (AR;LOF),Cytopenia - NOT Fanconi anaemia (AR;LOF)	Thrombocytopenia 3 (AR;LOF)	2.26454e-06	2.29883e-06	4.23544e-09	1.27889e-06	6.65029e-06	0	1.54816e-05	2.7267e-07	0	9.6098e-05	8.71519e-05	4.53182e-05	0.000195854	0.000102038	6.39509e-05	8.95411e-05	0.00026928	0.000579673	0.000145675	0.00017616	4.56335e-05	0.000252777	0.000135394	0.000118145	0.000132031	0.000348069	0.000579673
FYB1	FYB1	protein_coding	LOF	AR	Cytopenia - NOT Fanconi anaemia	4.28	Blood/Immune	Inherited bleeding disorders (AR;LOF),Bleeding and platelet disorders (AR;LOF),Cytopenia - NOT Fanconi anaemia (AR;LOF)	Thrombocytopenia 3 (AR;LOF)	2.26454e-06	2.29883e-06	4.23544e-09	1.27889e-06	6.65029e-06	0	1.54816e-05	2.7267e-07	0	9.6098e-05	8.71519e-05	4.53182e-05	0.000195854	0.000102038	6.39509e-05	8.95411e-05	0.00026928	0.000579673	0.000145675	0.00017616	4.56335e-05	0.000252777	0.000135394	0.000118145	0.000132031	0.000348069	0.000579673
G6PC3	G6PC3	protein_coding	LOF	AR	COVID-19 research	1.146	Blood/Immune	COVID-19 research (AR;LOF),Primary immunodeficiency or monogenic inflammatory bowel disease (AR;LOF),Cytopenias and congenital anaemias (AR;LOF),Cytopenia - NOT Fanconi anaemia (AR;LOF),Fetal anomalies (AR;LOF),Infantile enterocolitis & monogenic inflammatory bowel disease (AR;LOF),Congenital disorders of glycosylation (AR;LOF),Undiagnosed metabolic disorders (AR;LOF),Likely inborn error of metab…	Dursun syndrome (AR;LOF), Neutropenia, severe congenital 4, autosomal recessive (AR;LOF)	2.89985e-05	0.00105746	2.4203e-06	0.000552989	9.77728e-05	0.00011136	0.000230899	0.000206345	0	8.14089e-05	0.00119828	7.65468e-05	0.000651722	0.000153801	0.000196398	0.000356081	0.000647902	0.000196078	0.000167329	0.0012635	8.20673e-05	0.000719965	0.000211507	0.000286369	0.000512015	0.0007676	0.000389427
G6PC3	G6PC3	protein_coding	LOF	AR	Primary immunodeficiency or monogenic inflammatory bowel disease	8.75	Blood/Immune	COVID-19 research (AR;LOF),Primary immunodeficiency or monogenic inflammatory bowel disease (AR;LOF),Cytopenias and congenital anaemias (AR;LOF),Cytopenia - NOT Fanconi anaemia (AR;LOF),Fetal anomalies (AR;LOF),Infantile enterocolitis & monogenic inflammatory bowel disease (AR;LOF),Congenital disorders of glycosylation (AR;LOF),Undiagnosed metabolic disorders (AR;LOF),Likely inborn error of metab…	Dursun syndrome (AR;LOF), Neutropenia, severe congenital 4, autosomal recessive (AR;LOF)	2.89985e-05	0.00105746	2.4203e-06	0.000552989	9.77728e-05	0.00011136	0.000230899	0.000206345	0	8.14089e-05	0.00119828	7.65468e-05	0.000651722	0.000153801	0.000196398	0.000356081	0.000647902	0.000196078	0.000167329	0.0012635	8.20673e-05	0.000719965	0.000211507	0.000286369	0.000512015	0.0007676	0.000389427
G6PC3	G6PC3	protein_coding	LOF	AR	Cytopenias and congenital anaemias	1.123	Blood/Immune	COVID-19 research (AR;LOF),Primary immunodeficiency or monogenic inflammatory bowel disease (AR;LOF),Cytopenias and congenital anaemias (AR;LOF),Cytopenia - NOT Fanconi anaemia (AR;LOF),Fetal anomalies (AR;LOF),Infantile enterocolitis & monogenic inflammatory bowel disease (AR;LOF),Congenital disorders of glycosylation (AR;LOF),Undiagnosed metabolic disorders (AR;LOF),Likely inborn error of metab…	Dursun syndrome (AR;LOF), Neutropenia, severe congenital 4, autosomal recessive (AR;LOF)	2.89985e-05	0.00105746	2.4203e-06	0.000552989	9.77728e-05	0.00011136	0.000230899	0.000206345	0	8.14089e-05	0.00119828	7.65468e-05	0.000651722	0.000153801	0.000196398	0.000356081	0.000647902	0.000196078	0.000167329	0.0012635	8.20673e-05	0.000719965	0.000211507	0.000286369	0.000512015	0.0007676	0.000389427
G6PC3	G6PC3	protein_coding	LOF	AR	Cytopenia - NOT Fanconi anaemia	4.28	Blood/Immune	COVID-19 research (AR;LOF),Primary immunodeficiency or monogenic inflammatory bowel disease (AR;LOF),Cytopenias and congenital anaemias (AR;LOF),Cytopenia - NOT Fanconi anaemia (AR;LOF),Fetal anomalies (AR;LOF),Infantile enterocolitis & monogenic inflammatory bowel disease (AR;LOF),Congenital disorders of glycosylation (AR;LOF),Undiagnosed metabolic disorders (AR;LOF),Likely inborn error of metab…	Dursun syndrome (AR;LOF), Neutropenia, severe congenital 4, autosomal recessive (AR;LOF)	2.89985e-05	0.00105746	2.4203e-06	0.000552989	9.77728e-05	0.00011136	0.000230899	0.000206345	0	8.14089e-05	0.00119828	7.65468e-05	0.000651722	0.000153801	0.000196398	0.000356081	0.000647902	0.000196078	0.000167329	0.0012635	8.20673e-05	0.000719965	0.000211507	0.000286369	0.000512015	0.0007676	0.000389427
GBA	GBA1	protein_coding	LOF	AR	Inherited bleeding disorders	1.182	Blood/Immune	Bleeding and platelet disorders (AR;LOF),Fetal anomalies (AR;LOF),DDG2P (AR;LOF),Cholestasis (AR;LOF),Lysosomal storage disorder (AR;LOF),Iron metabolism disorders - NOT common HFE mutations (AR;LOF),Undiagnosed metabolic disorders (AR;LOF),Arthrogryposis (AR;LOF),Haematological malignancies cancer susceptibility (AR;LOF),Adult onset neurodegenerative disorder (AR;LOF),Early onset or syndromic ep…	{Lewy body dementia, susceptibility to} (AD;LOF), {Parkinson disease, late-onset, susceptibility to} (AD;LOF), Gaucher disease, perinatal lethal (AR;LOF), Gaucher disease, type I (AR;LOF), Gaucher disease, type II (AR;LOF), Gaucher disease, type III (AR;LOF), Gaucher disease, type IIIC (AR;LOF)	0.00154804	0.00161649	0.0281673	0.000877988	0.00165928	0.00490646	0.00297311	0.000922256	0.00239009	0.00301925	0.00279257	0.0283501	0.00261463	0.00203354	0.00520708	0.00382003	0.00252225	0.00258321	0.00345875	0.00285702	0.0283617	0.00294371	0.0020971	0.00559112	0.00396317	0.00275808	0.00277649
GCLC	GCLC	protein_coding	LOF	AR	Cytopenias and congenital anaemias	1.123	Blood/Immune	Cytopenias and congenital anaemias (AR;LOF),Rare anaemia (AR;LOF),Undiagnosed metabolic disorders (AR;LOF),Likely inborn error of metabolism (AR;LOF)	Anemia, congenital, nonspherocytic hemolytic, 7 (AR;LOF)	0	1.12158e-05	0	0	0	0	4.49718e-07	0	0	8.63724e-05	7.98126e-05	2.5531e-05	6.1676e-05	4.91609e-05	6.03895e-05	7.77576e-05	9.43474e-05	0	0.000260626	0.000200264	8.82612e-05	0.000200409	0.000126194	0.000101912	0.000172504	0.000216282	0.000193125
GCLC	GCLC	protein_coding	LOF	AR	Rare anaemia	3.13	Blood/Immune	Cytopenias and congenital anaemias (AR;LOF),Rare anaemia (AR;LOF),Undiagnosed metabolic disorders (AR;LOF),Likely inborn error of metabolism (AR;LOF)	Anemia, congenital, nonspherocytic hemolytic, 7 (AR;LOF)	0	1.12158e-05	0	0	0	0	4.49718e-07	0	0	8.63724e-05	7.98126e-05	2.5531e-05	6.1676e-05	4.91609e-05	6.03895e-05	7.77576e-05	9.43474e-05	0	0.000260626	0.000200264	8.82612e-05	0.000200409	0.000126194	0.000101912	0.000172504	0.000216282	0.000193125
GGCX	GGCX	protein_coding	LOF	AR	Inherited bleeding disorders	1.182	Blood/Immune	Inherited bleeding disorders (AR;LOF),Bleeding and platelet disorders (AR;LOF),Combined vitamin K-dependent clotting factor deficiency (AR;LOF)	Vitamin K-dependent clotting factors, combined deficiency of, 1 (AR;LOF)	0.00012808	0.0002035	0.000125073	0.000210987	0.000209358	0.000169831	0.000393276	0.000214439	0.000450315	0.000674942	0.000545667	0.00020531	0.000830859	0.000348863	0.000386359	0.000718639	0.000690711	0.000643515	0.00112396	0.00126013	0.00025843	0.00138408	0.000537238	0.000481637	0.00090873	0.00125129	0.00103014
GGCX	GGCX	protein_coding	LOF	AR	Bleeding and platelet disorders	4.2	Blood/Immune	Inherited bleeding disorders (AR;LOF),Bleeding and platelet disorders (AR;LOF),Combined vitamin K-dependent clotting factor deficiency (AR;LOF)	Vitamin K-dependent clotting factors, combined deficiency of, 1 (AR;LOF)	0.00012808	0.0002035	0.000125073	0.000210987	0.000209358	0.000169831	0.000393276	0.000214439	0.000450315	0.000674942	0.000545667	0.00020531	0.000830859	0.000348863	0.000386359	0.000718639	0.000690711	0.000643515	0.00112396	0.00126013	0.00025843	0.00138408	0.000537238	0.000481637	0.00090873	0.00125129	0.00103014
GLRX5	GLRX5	protein_coding	LOF	AR	Cytopenias and congenital anaemias	1.123	Blood/Immune	Cytopenias and congenital anaemias (AR;LOF),Rare anaemia (AR;LOF),Iron metabolism disorders - NOT common HFE mutations (AR;LOF),Undiagnosed metabolic disorders (AR;LOF),Possible mitochondrial disorder - nuclear genes (AR;LOF),Mitochondrial disorders (AR;LOF),White matter disorders and cerebral calcification - narrow panel (AR;LOF),Childhood onset hereditary spastic paraplegia (AR;LOF),Pyruvate de…	Anemia, sideroblastic, 3, pyridoxine-refractory (AR;LOF), Spasticity, childhood-onset, with hyperglycinemia (AR;LOF)	0	1.56716e-05	0	9.62296e-06	0	0	4.6356e-07	0	0	0.000330175	0.000195663	4.9404e-06	0.000233566	2.6154e-05	7.67009e-06	6.38761e-05	0.000174733	0	0.000418046	0.000349658	4.03533e-05	0.000342104	8.91053e-05	0.000152852	0.000214775	0.000624735	0
GLRX5	GLRX5	protein_coding	LOF	AR	Rare anaemia	3.13	Blood/Immune	Cytopenias and congenital anaemias (AR;LOF),Rare anaemia (AR;LOF),Iron metabolism disorders - NOT common HFE mutations (AR;LOF),Undiagnosed metabolic disorders (AR;LOF),Possible mitochondrial disorder - nuclear genes (AR;LOF),Mitochondrial disorders (AR;LOF),White matter disorders and cerebral calcification - narrow panel (AR;LOF),Childhood onset hereditary spastic paraplegia (AR;LOF),Pyruvate de…	Anemia, sideroblastic, 3, pyridoxine-refractory (AR;LOF), Spasticity, childhood-onset, with hyperglycinemia (AR;LOF)	0	1.56716e-05	0	9.62296e-06	0	0	4.6356e-07	0	0	0.000330175	0.000195663	4.9404e-06	0.000233566	2.6154e-05	7.67009e-06	6.38761e-05	0.000174733	0	0.000418046	0.000349658	4.03533e-05	0.000342104	8.91053e-05	0.000152852	0.000214775	0.000624735	0
GNE	GNE	protein_coding	LOF	AR	Inherited bleeding disorders	1.182	Blood/Immune	Inherited bleeding disorders (AR;LOF),Bleeding and platelet disorders (AR;LOF),Congenital disorders of glycosylation (AR;LOF),Distal myopathies (AR;LOF),Limb girdle muscular dystrophies, myofibrillar myopathies and distal myopathies (AR;LOF),Lysosomal storage disorder (Both;LOF),Undiagnosed metabolic disorders (Both;LOF),Likely inborn error of metabolism (Both;LOF)	Sialuria (AD;LOF), Nonaka myopathy (AR;LOF), Thrombocytopenia 12 with or without myopathy (AR;LOF)	0.00049199	0.000308656	0.000114971	0.00144946	0.000219739	0.0024455	0.00112387	0.0103945	0.000193498	0.00116913	0.000645702	0.000316111	0.00250677	0.000404532	0.00322906	0.00152405	0.0109811	0.000580947	0.00164364	0.000923188	0.000388596	0.00280364	0.000704611	0.00369028	0.00192012	0.0114057	0.000775197
GNE	GNE	protein_coding	LOF	AR	Bleeding and platelet disorders	4.2	Blood/Immune	Inherited bleeding disorders (AR;LOF),Bleeding and platelet disorders (AR;LOF),Congenital disorders of glycosylation (AR;LOF),Distal myopathies (AR;LOF),Limb girdle muscular dystrophies, myofibrillar myopathies and distal myopathies (AR;LOF),Lysosomal storage disorder (Both;LOF),Undiagnosed metabolic disorders (Both;LOF),Likely inborn error of metabolism (Both;LOF)	Sialuria (AD;LOF), Nonaka myopathy (AR;LOF), Thrombocytopenia 12 with or without myopathy (AR;LOF)	0.00049199	0.000308656	0.000114971	0.00144946	0.000219739	0.0024455	0.00112387	0.0103945	0.000193498	0.00116913	0.000645702	0.000316111	0.00250677	0.000404532	0.00322906	0.00152405	0.0109811	0.000580947	0.00164364	0.000923188	0.000388596	0.00280364	0.000704611	0.00369028	0.00192012	0.0114057	0.000775197
GP6	GP6	protein_coding	LOF	AR	Inherited bleeding disorders	1.182	Blood/Immune	Inherited bleeding disorders (AR;LOF),Bleeding and platelet disorders (AR;LOF)	Bleeding disorder, platelet-type, 11 (AR;LOF)	4.05717e-06	2.23609e-05	1.92578e-05	0	0	1.79993e-07	7.75328e-06	0	0	0.000246395	0.000418802	8.55539e-05	0.000214174	8.76676e-05	0.000301043	0.000195903	0.000527497	0	0.000429996	0.000645347	0.000194381	0.000424567	0.000127961	0.000342093	0.000317002	0.000760073	0
GP6	GP6	protein_coding	LOF	AR	Bleeding and platelet disorders	4.2	Blood/Immune	Inherited bleeding disorders (AR;LOF),Bleeding and platelet disorders (AR;LOF)	Bleeding disorder, platelet-type, 11 (AR;LOF)	4.05717e-06	2.23609e-05	1.92578e-05	0	0	1.79993e-07	7.75328e-06	0	0	0.000246395	0.000418802	8.55539e-05	0.000214174	8.76676e-05	0.000301043	0.000195903	0.000527497	0	0.000429996	0.000645347	0.000194381	0.000424567	0.000127961	0.000342093	0.000317002	0.000760073	0
GP9	GP9	protein_coding	LOF	AR	Inherited bleeding disorders	1.182	Blood/Immune	Inherited bleeding disorders (AR;LOF),Bleeding and platelet disorders (AR;LOF)	Bernard-Soulier syndrome, type C (AR;LOF)	0.000181607	7.08588e-05	6.26831e-05	3.67604e-05	0.000900959	6.61987e-05	0.000861735	0.000592289	0.000205423	0.000186626	7.08588e-05	6.26831e-05	0.000125517	0.00124915	6.61987e-05	0.000870016	0.000668774	0.000205423	0.000406658	0.000187606	7.21494e-05	0.000188845	0.0012709	8.74954e-05	0.000938064	0.000732553	0.000205423
GP9	GP9	protein_coding	LOF	AR	Bleeding and platelet disorders	4.2	Blood/Immune	Inherited bleeding disorders (AR;LOF),Bleeding and platelet disorders (AR;LOF)	Bernard-Soulier syndrome, type C (AR;LOF)	0.000181607	7.08588e-05	6.26831e-05	3.67604e-05	0.000900959	6.61987e-05	0.000861735	0.000592289	0.000205423	0.000186626	7.08588e-05	6.26831e-05	0.000125517	0.00124915	6.61987e-05	0.000870016	0.000668774	0.000205423	0.000406658	0.000187606	7.21494e-05	0.000188845	0.0012709	8.74954e-05	0.000938064	0.000732553	0.000205423
GPI	GPI	protein_coding	LOF	AR	Rare anaemia	3.13	Blood/Immune	Rare anaemia (AR;LOF),Fetal anomalies (AR;LOF)	Anemia, congenital, nonspherocytic hemolytic, 4, glucose phosphate isomerase deficient (AR;LOF)	0.000103324	0.000111197	7.56671e-05	3.90301e-05	4.88302e-05	9.75152e-06	8.24225e-05	4.98301e-05	0	0.000340679	0.000221742	0.000119237	0.000159442	0.00019436	0.000122564	0.00024699	0.0002064	0.000388657	0.000502071	0.00043267	0.000161847	0.00038383	0.000335864	0.000445266	0.000370928	0.000468517	0.000388657
GSR	GSR	protein_coding	LOF	AR	Rare anaemia	3.13	Blood/Immune	Rare anaemia (AR;LOF)	Anemia, congenital, nonspherocytic hemolytic, 10, glutathione reductase deficient (AR;LOF)	1.54967e-05	4.08149e-05	0	1.51421e-05	1.65688e-06	2.22267e-05	6.61222e-06	7.68105e-06	0	0.000297465	0.000175857	1.88895e-05	0.000126337	0.000339195	0.000458854	0.000181054	0.000935545	0.000193199	0.000925464	0.000795197	0.000273411	0.000951683	0.000929825	0.00129028	0.00118352	0.00139492	0.000386399
GSS	GSS	protein_coding	LOF	AR	Cytopenias and congenital anaemias	1.123	Blood/Immune	Cytopenias and congenital anaemias (AR;LOF),Rare anaemia (AR;LOF),Undiagnosed metabolic disorders (AR;LOF),Likely inborn error of metabolism (AR;LOF)	Anemia, congenital, nonspherocytic hemolytic, 6, glutatione synthetase deficient (AR;LOF), Glutathione synthetase deficiency (AR;LOF)	0.000841291	9.18742e-05	0.00213999	9.95629e-05	9.26616e-05	0.000524031	0.000389842	0.000244192	0.000803336	0.000944199	0.000213294	0.00219345	0.000306675	0.000182541	0.000766169	0.000571486	0.000459159	0.00099691	0.00123022	0.000371575	0.00224516	0.000739235	0.000252274	0.000890304	0.000835739	0.00075492	0.00099691
GSS	GSS	protein_coding	LOF	AR	Rare anaemia	3.13	Blood/Immune	Cytopenias and congenital anaemias (AR;LOF),Rare anaemia (AR;LOF),Undiagnosed metabolic disorders (AR;LOF),Likely inborn error of metabolism (AR;LOF)	Anemia, congenital, nonspherocytic hemolytic, 6, glutatione synthetase deficient (AR;LOF), Glutathione synthetase deficiency (AR;LOF)	0.000841291	9.18742e-05	0.00213999	9.95629e-05	9.26616e-05	0.000524031	0.000389842	0.000244192	0.000803336	0.000944199	0.000213294	0.00219345	0.000306675	0.000182541	0.000766169	0.000571486	0.000459159	0.00099691	0.00123022	0.000371575	0.00224516	0.000739235	0.000252274	0.000890304	0.000835739	0.00075492	0.00099691
HAVCR2	HAVCR2	protein_coding	LOF	AR	COVID-19 research	1.146	Blood/Immune	COVID-19 research (AR;LOF),Primary immunodeficiency or monogenic inflammatory bowel disease (AR;LOF),Subcutaneous panniculitis T-cell lymphoma (SPTCL) (AR;LOF)	T-cell lymphoma, subcutaneous panniculitis-like (AR;LOF)	0	0	0	0	0	0	0	0	0	4.82105e-05	5.99103e-05	8.9779e-05	9.23184e-05	5.11291e-05	0.000482159	0.000147005	3.48192e-05	0.00019425	0.000269226	0.000284983	0.000122986	0.000217211	0.000109622	0.000632195	0.000283001	0.000331887	0.00019425
HAVCR2	HAVCR2	protein_coding	LOF	AR	Primary immunodeficiency or monogenic inflammatory bowel disease	8.75	Blood/Immune	COVID-19 research (AR;LOF),Primary immunodeficiency or monogenic inflammatory bowel disease (AR;LOF),Subcutaneous panniculitis T-cell lymphoma (SPTCL) (AR;LOF)	T-cell lymphoma, subcutaneous panniculitis-like (AR;LOF)	0	0	0	0	0	0	0	0	0	4.82105e-05	5.99103e-05	8.9779e-05	9.23184e-05	5.11291e-05	0.000482159	0.000147005	3.48192e-05	0.00019425	0.000269226	0.000284983	0.000122986	0.000217211	0.000109622	0.000632195	0.000283001	0.000331887	0.00019425
HAX1	HAX1	protein_coding	LOF	AR	COVID-19 research	1.146	Blood/Immune	COVID-19 research (AR;LOF),Primary immunodeficiency or monogenic inflammatory bowel disease (AR;LOF),Cytopenias and congenital anaemias (AR;LOF),Cytopenia - NOT Fanconi anaemia (AR;LOF),DDG2P (AR;LOF),Haematological malignancies for rare disease (AR;LOF),Haematological malignancies cancer susceptibility (AR;LOF),Early onset or syndromic epilepsy (AR;LOF)	Neutropenia, severe congenital 3, autosomal recessive (AR;LOF)	7.88734e-05	6.47014e-05	0.000655	0.000303727	0.000143213	0.000178793	0.00069231	4.78585e-05	0.00029753	0.000407972	0.000100921	0.000657253	0.000329441	0.000309869	0.000202429	0.000768711	0.000110396	0.00029753	0.000471473	0.000126286	0.000657253	0.000910049	0.000318067	0.000289114	0.000775335	0.000153639	0.00029753
HAX1	HAX1	protein_coding	LOF	AR	Primary immunodeficiency or monogenic inflammatory bowel disease	8.75	Blood/Immune	COVID-19 research (AR;LOF),Primary immunodeficiency or monogenic inflammatory bowel disease (AR;LOF),Cytopenias and congenital anaemias (AR;LOF),Cytopenia - NOT Fanconi anaemia (AR;LOF),DDG2P (AR;LOF),Haematological malignancies for rare disease (AR;LOF),Haematological malignancies cancer susceptibility (AR;LOF),Early onset or syndromic epilepsy (AR;LOF)	Neutropenia, severe congenital 3, autosomal recessive (AR;LOF)	7.88734e-05	6.47014e-05	0.000655	0.000303727	0.000143213	0.000178793	0.00069231	4.78585e-05	0.00029753	0.000407972	0.000100921	0.000657253	0.000329441	0.000309869	0.000202429	0.000768711	0.000110396	0.00029753	0.000471473	0.000126286	0.000657253	0.000910049	0.000318067	0.000289114	0.000775335	0.000153639	0.00029753
HAX1	HAX1	protein_coding	LOF	AR	Cytopenias and congenital anaemias	1.123	Blood/Immune	COVID-19 research (AR;LOF),Primary immunodeficiency or monogenic inflammatory bowel disease (AR;LOF),Cytopenias and congenital anaemias (AR;LOF),Cytopenia - NOT Fanconi anaemia (AR;LOF),DDG2P (AR;LOF),Haematological malignancies for rare disease (AR;LOF),Haematological malignancies cancer susceptibility (AR;LOF),Early onset or syndromic epilepsy (AR;LOF)	Neutropenia, severe congenital 3, autosomal recessive (AR;LOF)	7.88734e-05	6.47014e-05	0.000655	0.000303727	0.000143213	0.000178793	0.00069231	4.78585e-05	0.00029753	0.000407972	0.000100921	0.000657253	0.000329441	0.000309869	0.000202429	0.000768711	0.000110396	0.00029753	0.000471473	0.000126286	0.000657253	0.000910049	0.000318067	0.000289114	0.000775335	0.000153639	0.00029753
HAX1	HAX1	protein_coding	LOF	AR	Cytopenia - NOT Fanconi anaemia	4.28	Blood/Immune	COVID-19 research (AR;LOF),Primary immunodeficiency or monogenic inflammatory bowel disease (AR;LOF),Cytopenias and congenital anaemias (AR;LOF),Cytopenia - NOT Fanconi anaemia (AR;LOF),DDG2P (AR;LOF),Haematological malignancies for rare disease (AR;LOF),Haematological malignancies cancer susceptibility (AR;LOF),Early onset or syndromic epilepsy (AR;LOF)	Neutropenia, severe congenital 3, autosomal recessive (AR;LOF)	7.88734e-05	6.47014e-05	0.000655	0.000303727	0.000143213	0.000178793	0.00069231	4.78585e-05	0.00029753	0.000407972	0.000100921	0.000657253	0.000329441	0.000309869	0.000202429	0.000768711	0.000110396	0.00029753	0.000471473	0.000126286	0.000657253	0.000910049	0.000318067	0.000289114	0.000775335	0.000153639	0.00029753
HEATR3	HEATR3	protein_coding	LOF	AR	Rare anaemia	3.13	Blood/Immune	Rare anaemia (AR;LOF),Limb disorders (AR;LOF)	Diamond-Blackfan anemia 21 (AR;LOF)	6.51846e-05	1.60212e-05	1.44073e-06	3.01285e-06	1.86592e-05	0.000130917	4.94427e-05	3.18455e-05	0	0.000219377	0.000458806	6.72168e-05	0.000294854	0.000269448	0.000311778	0.000212698	0.000265383	0	0.000267292	0.00048739	8.63804e-05	0.000309014	0.000306466	0.000449805	0.000247243	0.000306062	0.000387147
HK1	HK1	protein_coding	GOF	AR	Cytopenias and congenital anaemias	1.123	Blood/Immune	DDG2P (AD;GOF),Rare anaemia (AR;GOF),Hereditary neuropathy (AR;LOF),Fetal anomalies (Both;GOF),Congenital hyperinsulinism (AD;GOF),Cytopenias and congenital anaemias (AR;GOF),Optic neuropathy (AD;LOF),Intellectual disability (AD;GOF)	Neurodevelopmental disorder with visual defects and brain anomalies (AD;GOF), Retinitis pigmentosa 79 (AD;LOF), Anemia, congenital, nonspherocytic hemolytic, 5, hexokinase deficient (AR;GOF)	0	0	0	0	0	0	0	0	0	0.000115025	0.000131136	3.94688e-05	9.01885e-05	5.87026e-06	0.000233751	5.88666e-05	5.62985e-05	0.000639952	0.000308382	0.000291238	0.000172678	0.000203728	9.39447e-05	0.000578579	0.000244541	0.000251758	0.000833451
HPS1	HPS1	protein_coding	LOF	AR	COVID-19 research	1.146	Blood/Immune	COVID-19 research (AR;LOF),Inherited bleeding disorders (AR;LOF),Primary immunodeficiency or monogenic inflammatory bowel disease (AR;LOF),Bleeding and platelet disorders (AR;LOF),DDG2P (AR;LOF),Infantile enterocolitis & monogenic inflammatory bowel disease (AR;LOF),Gastrointestinal epithelial barrier disorders (AR;LOF),Undiagnosed metabolic disorders (AR;LOF),Familial pulmonary fibrosis (AR;LOF)…	Hermansky-Pudlak syndrome 1 (AR;LOF)	0.000729238	0.000837966	0.000320546	0.000605948	0.00174319	0.000498574	0.000711331	0.000542577	0	0.000952824	0.0009675	0.000336065	0.000744194	0.00180633	0.000555444	0.000784975	0.000663031	0.000414974	0.00110172	0.00121789	0.000371819	0.00093966	0.00193317	0.000719107	0.000937835	0.000806922	0.000615535
HPS1	HPS1	protein_coding	LOF	AR	Inherited bleeding disorders	1.182	Blood/Immune	COVID-19 research (AR;LOF),Inherited bleeding disorders (AR;LOF),Primary immunodeficiency or monogenic inflammatory bowel disease (AR;LOF),Bleeding and platelet disorders (AR;LOF),DDG2P (AR;LOF),Infantile enterocolitis & monogenic inflammatory bowel disease (AR;LOF),Gastrointestinal epithelial barrier disorders (AR;LOF),Undiagnosed metabolic disorders (AR;LOF),Familial pulmonary fibrosis (AR;LOF)…	Hermansky-Pudlak syndrome 1 (AR;LOF)	0.000729238	0.000837966	0.000320546	0.000605948	0.00174319	0.000498574	0.000711331	0.000542577	0	0.000952824	0.0009675	0.000336065	0.000744194	0.00180633	0.000555444	0.000784975	0.000663031	0.000414974	0.00110172	0.00121789	0.000371819	0.00093966	0.00193317	0.000719107	0.000937835	0.000806922	0.000615535
HPS1	HPS1	protein_coding	LOF	AR	Primary immunodeficiency or monogenic inflammatory bowel disease	8.75	Blood/Immune	COVID-19 research (AR;LOF),Inherited bleeding disorders (AR;LOF),Primary immunodeficiency or monogenic inflammatory bowel disease (AR;LOF),Bleeding and platelet disorders (AR;LOF),DDG2P (AR;LOF),Infantile enterocolitis & monogenic inflammatory bowel disease (AR;LOF),Gastrointestinal epithelial barrier disorders (AR;LOF),Undiagnosed metabolic disorders (AR;LOF),Familial pulmonary fibrosis (AR;LOF)…	Hermansky-Pudlak syndrome 1 (AR;LOF)	0.000729238	0.000837966	0.000320546	0.000605948	0.00174319	0.000498574	0.000711331	0.000542577	0	0.000952824	0.0009675	0.000336065	0.000744194	0.00180633	0.000555444	0.000784975	0.000663031	0.000414974	0.00110172	0.00121789	0.000371819	0.00093966	0.00193317	0.000719107	0.000937835	0.000806922	0.000615535
HPS1	HPS1	protein_coding	LOF	AR	Bleeding and platelet disorders	4.2	Blood/Immune	COVID-19 research (AR;LOF),Inherited bleeding disorders (AR;LOF),Primary immunodeficiency or monogenic inflammatory bowel disease (AR;LOF),Bleeding and platelet disorders (AR;LOF),DDG2P (AR;LOF),Infantile enterocolitis & monogenic inflammatory bowel disease (AR;LOF),Gastrointestinal epithelial barrier disorders (AR;LOF),Undiagnosed metabolic disorders (AR;LOF),Familial pulmonary fibrosis (AR;LOF)…	Hermansky-Pudlak syndrome 1 (AR;LOF)	0.000729238	0.000837966	0.000320546	0.000605948	0.00174319	0.000498574	0.000711331	0.000542577	0	0.000952824	0.0009675	0.000336065	0.000744194	0.00180633	0.000555444	0.000784975	0.000663031	0.000414974	0.00110172	0.00121789	0.000371819	0.00093966	0.00193317	0.000719107	0.000937835	0.000806922	0.000615535
HPS3	HPS3	protein_coding	LOF	AR	Inherited bleeding disorders	1.182	Blood/Immune	Inherited bleeding disorders (AR;LOF),Bleeding and platelet disorders (AR;LOF),Ocular and oculo-cutaneous albinism (AR;LOF),Albinism or congenital nystagmus (AR;LOF)	Hermansky-Pudlak syndrome 3 (AR;LOF)	0.000379482	0.000230702	0.00182884	0.000733348	0.000164061	0.000497218	0.000433661	0.000534953	0.00041759	0.00061707	0.000396433	0.00188498	0.00110757	0.000358713	0.000624146	0.000651785	0.00113222	0.00140101	0.000618117	0.000398639	0.00188522	0.00111138	0.000361996	0.000629913	0.00070733	0.00143535	0.00140101
HPS3	HPS3	protein_coding	LOF	AR	Bleeding and platelet disorders	4.2	Blood/Immune	Inherited bleeding disorders (AR;LOF),Bleeding and platelet disorders (AR;LOF),Ocular and oculo-cutaneous albinism (AR;LOF),Albinism or congenital nystagmus (AR;LOF)	Hermansky-Pudlak syndrome 3 (AR;LOF)	0.000379482	0.000230702	0.00182884	0.000733348	0.000164061	0.000497218	0.000433661	0.000534953	0.00041759	0.00061707	0.000396433	0.00188498	0.00110757	0.000358713	0.000624146	0.000651785	0.00113222	0.00140101	0.000618117	0.000398639	0.00188522	0.00111138	0.000361996	0.000629913	0.00070733	0.00143535	0.00140101
HPS4	HPS4	protein_coding	LOF	AR	COVID-19 research	1.146	Blood/Immune	COVID-19 research (AR;LOF),Inherited bleeding disorders (AR;LOF),Primary immunodeficiency or monogenic inflammatory bowel disease (AR;LOF),Bleeding and platelet disorders (AR;LOF),Infantile enterocolitis & monogenic inflammatory bowel disease (AR;LOF),Gastrointestinal epithelial barrier disorders (AR;LOF),Familial pulmonary fibrosis (AR;LOF),Pulmonary fibrosis familial (AR;LOF),Ocular and oculo-c…	Hermansky-Pudlak syndrome 4 (AR;LOF)	6.62261e-05	0.00023998	3.32422e-05	0.000161428	0.000120052	7.42401e-06	0.000118454	5.97315e-05	0.00038835	0.000215335	0.000311115	6.2831e-05	0.000294595	0.000165214	2.05789e-05	0.000351312	0.00015086	0.00038835	0.000279995	0.000398617	8.13374e-05	0.00033379	0.000194007	2.57268e-05	0.000448812	0.000265697	0.00038835
HPS4	HPS4	protein_coding	LOF	AR	Inherited bleeding disorders	1.182	Blood/Immune	COVID-19 research (AR;LOF),Inherited bleeding disorders (AR;LOF),Primary immunodeficiency or monogenic inflammatory bowel disease (AR;LOF),Bleeding and platelet disorders (AR;LOF),Infantile enterocolitis & monogenic inflammatory bowel disease (AR;LOF),Gastrointestinal epithelial barrier disorders (AR;LOF),Familial pulmonary fibrosis (AR;LOF),Pulmonary fibrosis familial (AR;LOF),Ocular and oculo-c…	Hermansky-Pudlak syndrome 4 (AR;LOF)	6.62261e-05	0.00023998	3.32422e-05	0.000161428	0.000120052	7.42401e-06	0.000118454	5.97315e-05	0.00038835	0.000215335	0.000311115	6.2831e-05	0.000294595	0.000165214	2.05789e-05	0.000351312	0.00015086	0.00038835	0.000279995	0.000398617	8.13374e-05	0.00033379	0.000194007	2.57268e-05	0.000448812	0.000265697	0.00038835
HPS4	HPS4	protein_coding	LOF	AR	Primary immunodeficiency or monogenic inflammatory bowel disease	8.75	Blood/Immune	COVID-19 research (AR;LOF),Inherited bleeding disorders (AR;LOF),Primary immunodeficiency or monogenic inflammatory bowel disease (AR;LOF),Bleeding and platelet disorders (AR;LOF),Infantile enterocolitis & monogenic inflammatory bowel disease (AR;LOF),Gastrointestinal epithelial barrier disorders (AR;LOF),Familial pulmonary fibrosis (AR;LOF),Pulmonary fibrosis familial (AR;LOF),Ocular and oculo-c…	Hermansky-Pudlak syndrome 4 (AR;LOF)	6.62261e-05	0.00023998	3.32422e-05	0.000161428	0.000120052	7.42401e-06	0.000118454	5.97315e-05	0.00038835	0.000215335	0.000311115	6.2831e-05	0.000294595	0.000165214	2.05789e-05	0.000351312	0.00015086	0.00038835	0.000279995	0.000398617	8.13374e-05	0.00033379	0.000194007	2.57268e-05	0.000448812	0.000265697	0.00038835
HPS4	HPS4	protein_coding	LOF	AR	Bleeding and platelet disorders	4.2	Blood/Immune	COVID-19 research (AR;LOF),Inherited bleeding disorders (AR;LOF),Primary immunodeficiency or monogenic inflammatory bowel disease (AR;LOF),Bleeding and platelet disorders (AR;LOF),Infantile enterocolitis & monogenic inflammatory bowel disease (AR;LOF),Gastrointestinal epithelial barrier disorders (AR;LOF),Familial pulmonary fibrosis (AR;LOF),Pulmonary fibrosis familial (AR;LOF),Ocular and oculo-c…	Hermansky-Pudlak syndrome 4 (AR;LOF)	6.62261e-05	0.00023998	3.32422e-05	0.000161428	0.000120052	7.42401e-06	0.000118454	5.97315e-05	0.00038835	0.000215335	0.000311115	6.2831e-05	0.000294595	0.000165214	2.05789e-05	0.000351312	0.00015086	0.00038835	0.000279995	0.000398617	8.13374e-05	0.00033379	0.000194007	2.57268e-05	0.000448812	0.000265697	0.00038835
HPS5	HPS5	protein_coding	LOF	AR	Inherited bleeding disorders	1.182	Blood/Immune	Inherited bleeding disorders (AR;LOF),Bleeding and platelet disorders (AR;LOF),Ocular and oculo-cutaneous albinism (AR;LOF),Albinism or congenital nystagmus (AR;LOF)	Hermansky-Pudlak syndrome 5 (AR;LOF)	0.000178069	0.000347436	0.000165202	0.00016883	6.03691e-05	1.65112e-05	0.000229747	0.000350796	0	0.000476705	0.0012689	0.00130925	0.00102012	0.00092198	0.000519106	0.000450355	0.000760595	0.000386922	0.000529977	0.00143405	0.00131544	0.00123913	0.000933155	0.000529564	0.000541128	0.000900456	0.000580271
HPS5	HPS5	protein_coding	LOF	AR	Bleeding and platelet disorders	4.2	Blood/Immune	Inherited bleeding disorders (AR;LOF),Bleeding and platelet disorders (AR;LOF),Ocular and oculo-cutaneous albinism (AR;LOF),Albinism or congenital nystagmus (AR;LOF)	Hermansky-Pudlak syndrome 5 (AR;LOF)	0.000178069	0.000347436	0.000165202	0.00016883	6.03691e-05	1.65112e-05	0.000229747	0.000350796	0	0.000476705	0.0012689	0.00130925	0.00102012	0.00092198	0.000519106	0.000450355	0.000760595	0.000386922	0.000529977	0.00143405	0.00131544	0.00123913	0.000933155	0.000529564	0.000541128	0.000900456	0.000580271
HPS6	HPS6	protein_coding	LOF	AR	COVID-19 research	1.146	Blood/Immune	COVID-19 research (AR;LOF),Inherited bleeding disorders (AR;LOF),Primary immunodeficiency or monogenic inflammatory bowel disease (AR;LOF),Bleeding and platelet disorders (AR;LOF),Infantile enterocolitis & monogenic inflammatory bowel disease (AR;LOF),Gastrointestinal epithelial barrier disorders (AR;LOF),Albinism or congenital nystagmus (AR;LOF)	Hermansky-Pudlak syndrome 6 (AR;LOF)	3.77595e-05	5.0352e-05	3.05332e-05	9.54739e-05	6.62035e-05	1.91445e-05	0.000155432	4.91303e-05	0	0.000279523	0.000150853	0.000252201	0.000241716	0.000142788	0.000225115	0.000428653	9.53345e-05	0	0.000462252	0.000248527	0.000304782	0.000553386	0.000193193	0.00044956	0.000534615	0.000309699	0.000194553
HPS6	HPS6	protein_coding	LOF	AR	Inherited bleeding disorders	1.182	Blood/Immune	COVID-19 research (AR;LOF),Inherited bleeding disorders (AR;LOF),Primary immunodeficiency or monogenic inflammatory bowel disease (AR;LOF),Bleeding and platelet disorders (AR;LOF),Infantile enterocolitis & monogenic inflammatory bowel disease (AR;LOF),Gastrointestinal epithelial barrier disorders (AR;LOF),Albinism or congenital nystagmus (AR;LOF)	Hermansky-Pudlak syndrome 6 (AR;LOF)	3.77595e-05	5.0352e-05	3.05332e-05	9.54739e-05	6.62035e-05	1.91445e-05	0.000155432	4.91303e-05	0	0.000279523	0.000150853	0.000252201	0.000241716	0.000142788	0.000225115	0.000428653	9.53345e-05	0	0.000462252	0.000248527	0.000304782	0.000553386	0.000193193	0.00044956	0.000534615	0.000309699	0.000194553
HPS6	HPS6	protein_coding	LOF	AR	Primary immunodeficiency or monogenic inflammatory bowel disease	8.75	Blood/Immune	COVID-19 research (AR;LOF),Inherited bleeding disorders (AR;LOF),Primary immunodeficiency or monogenic inflammatory bowel disease (AR;LOF),Bleeding and platelet disorders (AR;LOF),Infantile enterocolitis & monogenic inflammatory bowel disease (AR;LOF),Gastrointestinal epithelial barrier disorders (AR;LOF),Albinism or congenital nystagmus (AR;LOF)	Hermansky-Pudlak syndrome 6 (AR;LOF)	3.77595e-05	5.0352e-05	3.05332e-05	9.54739e-05	6.62035e-05	1.91445e-05	0.000155432	4.91303e-05	0	0.000279523	0.000150853	0.000252201	0.000241716	0.000142788	0.000225115	0.000428653	9.53345e-05	0	0.000462252	0.000248527	0.000304782	0.000553386	0.000193193	0.00044956	0.000534615	0.000309699	0.000194553
HPS6	HPS6	protein_coding	LOF	AR	Bleeding and platelet disorders	4.2	Blood/Immune	COVID-19 research (AR;LOF),Inherited bleeding disorders (AR;LOF),Primary immunodeficiency or monogenic inflammatory bowel disease (AR;LOF),Bleeding and platelet disorders (AR;LOF),Infantile enterocolitis & monogenic inflammatory bowel disease (AR;LOF),Gastrointestinal epithelial barrier disorders (AR;LOF),Albinism or congenital nystagmus (AR;LOF)	Hermansky-Pudlak syndrome 6 (AR;LOF)	3.77595e-05	5.0352e-05	3.05332e-05	9.54739e-05	6.62035e-05	1.91445e-05	0.000155432	4.91303e-05	0	0.000279523	0.000150853	0.000252201	0.000241716	0.000142788	0.000225115	0.000428653	9.53345e-05	0	0.000462252	0.000248527	0.000304782	0.000553386	0.000193193	0.00044956	0.000534615	0.000309699	0.000194553
HTRA2	HTRA2	protein_coding	LOF	AR	COVID-19 research	1.146	Blood/Immune	COVID-19 research (AR;LOF),Primary immunodeficiency or monogenic inflammatory bowel disease (AR;LOF),Undiagnosed metabolic disorders (AR;LOF),Possible mitochondrial disorder - nuclear genes (AR;LOF),Bilateral congenital or childhood onset cataracts (AR;LOF),Early onset dystonia (AR;LOF),Early onset or syndromic epilepsy (AR;LOF),Likely inborn error of metabolism (AR;LOF)	3-methylglutaconic aciduria, type VIII (AR;LOF)	5.92863e-05	1.82302e-05	5.94582e-08	1.26161e-05	1.38009e-05	3.92484e-06	1.66111e-05	2.88709e-06	0	0.000157836	7.66101e-05	7.02408e-05	4.73185e-05	0.000162666	0.000135475	8.64547e-05	0.000100195	0	0.000187825	7.84115e-05	7.02742e-05	4.91099e-05	0.000178082	0.000135578	0.000119456	0.000129789	0
HTRA2	HTRA2	protein_coding	LOF	AR	Primary immunodeficiency or monogenic inflammatory bowel disease	8.75	Blood/Immune	COVID-19 research (AR;LOF),Primary immunodeficiency or monogenic inflammatory bowel disease (AR;LOF),Undiagnosed metabolic disorders (AR;LOF),Possible mitochondrial disorder - nuclear genes (AR;LOF),Bilateral congenital or childhood onset cataracts (AR;LOF),Early onset dystonia (AR;LOF),Early onset or syndromic epilepsy (AR;LOF),Likely inborn error of metabolism (AR;LOF)	3-methylglutaconic aciduria, type VIII (AR;LOF)	5.92863e-05	1.82302e-05	5.94582e-08	1.26161e-05	1.38009e-05	3.92484e-06	1.66111e-05	2.88709e-06	0	0.000157836	7.66101e-05	7.02408e-05	4.73185e-05	0.000162666	0.000135475	8.64547e-05	0.000100195	0	0.000187825	7.84115e-05	7.02742e-05	4.91099e-05	0.000178082	0.000135578	0.000119456	0.000129789	0
ICOS	ICOS	protein_coding	LOF	AR	COVID-19 research	1.146	Blood/Immune	COVID-19 research (AR;LOF),Primary immunodeficiency or monogenic inflammatory bowel disease (AR;LOF),Infantile enterocolitis & monogenic inflammatory bowel disease (AR;LOF),Gastrointestinal epithelial barrier disorders (AR;LOF),Intestinal failure or congenital diarrhoea (AR;LOF)	Immunodeficiency, common variable, 1 (AR;LOF)	4.88443e-07	4.8452e-05	2.50853e-07	1.6841e-05	4.37062e-06	1.4129e-06	3.79313e-05	1.3845e-05	0	2.46484e-05	8.0741e-05	3.92312e-05	3.76303e-05	1.58863e-05	0.000104466	6.92217e-05	7.4218e-05	0	2.80882e-05	9.72523e-05	3.93079e-05	3.76303e-05	1.58863e-05	0.000104466	7.44735e-05	7.43222e-05	0
ICOS	ICOS	protein_coding	LOF	AR	Primary immunodeficiency or monogenic inflammatory bowel disease	8.75	Blood/Immune	COVID-19 research (AR;LOF),Primary immunodeficiency or monogenic inflammatory bowel disease (AR;LOF),Infantile enterocolitis & monogenic inflammatory bowel disease (AR;LOF),Gastrointestinal epithelial barrier disorders (AR;LOF),Intestinal failure or congenital diarrhoea (AR;LOF)	Immunodeficiency, common variable, 1 (AR;LOF)	4.88443e-07	4.8452e-05	2.50853e-07	1.6841e-05	4.37062e-06	1.4129e-06	3.79313e-05	1.3845e-05	0	2.46484e-05	8.0741e-05	3.92312e-05	3.76303e-05	1.58863e-05	0.000104466	6.92217e-05	7.4218e-05	0	2.80882e-05	9.72523e-05	3.93079e-05	3.76303e-05	1.58863e-05	0.000104466	7.44735e-05	7.43222e-05	0
IL10	IL10	protein_coding	LOF	AR	COVID-19 research	1.146	Blood/Immune	COVID-19 research (AR;LOF),Primary immunodeficiency or monogenic inflammatory bowel disease (AR;LOF),Gastrointestinal epithelial barrier disorders (AR;LOF)	.	0	0	0	0	0	0	0	0	0	2.36678e-06	3.30276e-07	1.91971e-05	0	3.54049e-05	0	1.17218e-05	5.79656e-06	0	2.42014e-06	6.33238e-06	3.83278e-05	3.96992e-06	3.54049e-05	0	1.57051e-05	2.56867e-05	0
IL10	IL10	protein_coding	LOF	AR	Primary immunodeficiency or monogenic inflammatory bowel disease	8.75	Blood/Immune	COVID-19 research (AR;LOF),Primary immunodeficiency or monogenic inflammatory bowel disease (AR;LOF),Gastrointestinal epithelial barrier disorders (AR;LOF)	.	0	0	0	0	0	0	0	0	0	2.36678e-06	3.30276e-07	1.91971e-05	0	3.54049e-05	0	1.17218e-05	5.79656e-06	0	2.42014e-06	6.33238e-06	3.83278e-05	3.96992e-06	3.54049e-05	0	1.57051e-05	2.56867e-05	0
IL10RA	IL10RA	protein_coding	LOF	AR	COVID-19 research	1.146	Blood/Immune	COVID-19 research (AR;LOF),Primary immunodeficiency or monogenic inflammatory bowel disease (AR;LOF),Infantile enterocolitis & monogenic inflammatory bowel disease (AR;LOF),Gastrointestinal epithelial barrier disorders (AR;LOF)	Inflammatory bowel disease 28, early onset, autosomal recessive (AR;LOF)	1.5779e-05	1.9218e-05	4.18884e-07	0.000145899	3.01555e-05	1.42872e-06	2.72205e-05	1.39472e-05	0	2.03028e-05	3.73101e-05	7.88139e-07	0.000256446	4.96944e-05	1.42872e-06	5.61384e-05	3.81457e-05	0	4.78611e-05	4.19953e-05	2.06068e-05	0.000330362	7.00541e-05	1.75902e-06	0.000189346	0.000101391	0
IL10RA	IL10RA	protein_coding	LOF	AR	Primary immunodeficiency or monogenic inflammatory bowel disease	8.75	Blood/Immune	COVID-19 research (AR;LOF),Primary immunodeficiency or monogenic inflammatory bowel disease (AR;LOF),Infantile enterocolitis & monogenic inflammatory bowel disease (AR;LOF),Gastrointestinal epithelial barrier disorders (AR;LOF)	Inflammatory bowel disease 28, early onset, autosomal recessive (AR;LOF)	1.5779e-05	1.9218e-05	4.18884e-07	0.000145899	3.01555e-05	1.42872e-06	2.72205e-05	1.39472e-05	0	2.03028e-05	3.73101e-05	7.88139e-07	0.000256446	4.96944e-05	1.42872e-06	5.61384e-05	3.81457e-05	0	4.78611e-05	4.19953e-05	2.06068e-05	0.000330362	7.00541e-05	1.75902e-06	0.000189346	0.000101391	0
IL10RB	IL10RB	protein_coding	LOF	AR	COVID-19 research	1.146	Blood/Immune	COVID-19 research (AR;LOF),Primary immunodeficiency or monogenic inflammatory bowel disease (AR;LOF),Infantile enterocolitis & monogenic inflammatory bowel disease (AR;LOF),Gastrointestinal epithelial barrier disorders (AR;LOF)	Inflammatory bowel disease 25, early onset, autosomal recessive (AR;LOF)	1.08354e-06	9.66189e-06	1.98494e-05	7.1513e-06	7.04609e-05	1.09347e-07	4.45867e-05	6.93965e-06	0.000195084	4.635e-05	2.29265e-05	4.24685e-05	3.39776e-05	9.63045e-05	1.62032e-05	9.63533e-05	0.000172736	0.000388358	6.71936e-05	5.88491e-05	4.70741e-05	6.07848e-05	0.000115871	1.67565e-05	0.000129352	0.000181914	0.000388358
IL10RB	IL10RB	protein_coding	LOF	AR	Primary immunodeficiency or monogenic inflammatory bowel disease	8.75	Blood/Immune	COVID-19 research (AR;LOF),Primary immunodeficiency or monogenic inflammatory bowel disease (AR;LOF),Infantile enterocolitis & monogenic inflammatory bowel disease (AR;LOF),Gastrointestinal epithelial barrier disorders (AR;LOF)	Inflammatory bowel disease 25, early onset, autosomal recessive (AR;LOF)	1.08354e-06	9.66189e-06	1.98494e-05	7.1513e-06	7.04609e-05	1.09347e-07	4.45867e-05	6.93965e-06	0.000195084	4.635e-05	2.29265e-05	4.24685e-05	3.39776e-05	9.63045e-05	1.62032e-05	9.63533e-05	0.000172736	0.000388358	6.71936e-05	5.88491e-05	4.70741e-05	6.07848e-05	0.000115871	1.67565e-05	0.000129352	0.000181914	0.000388358
IL1RN	IL1RN	protein_coding	LOF	AR	COVID-19 research	1.146	Blood/Immune	COVID-19 research (AR;LOF),Primary immunodeficiency or monogenic inflammatory bowel disease (AR;LOF),Periodic fever syndromes (AR;LOF),Skeletal dysplasia (AR;LOF),Rare genetic inflammatory skin disorders (AR;LOF)	Chronic recurrent multifocal osteomyelitis 2, with periostitis and pustulosis (AR;LOF), Interleukin 1 receptor antagonist deficiency (AR;LOF)	0	1.0364e-05	1.92213e-05	3.8858e-06	1.21665e-05	0	2.12128e-05	3.56314e-07	0	3.39753e-06	2.88849e-05	2.0339e-05	2.36053e-05	1.21665e-05	5.81963e-07	4.81514e-05	6.99901e-06	0.000581846	3.90479e-06	5.85196e-05	2.04125e-05	2.91113e-05	3.08953e-05	5.81963e-07	6.87981e-05	4.38797e-05	0.000581846
IL1RN	IL1RN	protein_coding	LOF	AR	Primary immunodeficiency or monogenic inflammatory bowel disease	8.75	Blood/Immune	COVID-19 research (AR;LOF),Primary immunodeficiency or monogenic inflammatory bowel disease (AR;LOF),Periodic fever syndromes (AR;LOF),Skeletal dysplasia (AR;LOF),Rare genetic inflammatory skin disorders (AR;LOF)	Chronic recurrent multifocal osteomyelitis 2, with periostitis and pustulosis (AR;LOF), Interleukin 1 receptor antagonist deficiency (AR;LOF)	0	1.0364e-05	1.92213e-05	3.8858e-06	1.21665e-05	0	2.12128e-05	3.56314e-07	0	3.39753e-06	2.88849e-05	2.0339e-05	2.36053e-05	1.21665e-05	5.81963e-07	4.81514e-05	6.99901e-06	0.000581846	3.90479e-06	5.85196e-05	2.04125e-05	2.91113e-05	3.08953e-05	5.81963e-07	6.87981e-05	4.38797e-05	0.000581846
IL2RA	IL2RA	protein_coding	LOF	AR	COVID-19 research	1.146	Blood/Immune	COVID-19 research (AR;LOF),Primary immunodeficiency or monogenic inflammatory bowel disease (AR;LOF),Infantile enterocolitis & monogenic inflammatory bowel disease (AR;LOF),Gastrointestinal epithelial barrier disorders (AR;LOF),Neonatal diabetes (AR;LOF)	Immunodeficiency 41 with lymphoproliferation and autoimmunity (AR;LOF)	0	0	0	0	0	1.60791e-06	2.53001e-06	0	0	1.01504e-05	1.8479e-05	5.91995e-06	4.09673e-05	1.44362e-05	6.17174e-05	2.80141e-05	2.72175e-05	0.000193723	4.29765e-05	5.29014e-05	2.49168e-05	0.000147683	1.45684e-05	6.17683e-05	4.6582e-05	5.49217e-05	0.000193723
IL2RA	IL2RA	protein_coding	LOF	AR	Primary immunodeficiency or monogenic inflammatory bowel disease	8.75	Blood/Immune	COVID-19 research (AR;LOF),Primary immunodeficiency or monogenic inflammatory bowel disease (AR;LOF),Infantile enterocolitis & monogenic inflammatory bowel disease (AR;LOF),Gastrointestinal epithelial barrier disorders (AR;LOF),Neonatal diabetes (AR;LOF)	Immunodeficiency 41 with lymphoproliferation and autoimmunity (AR;LOF)	0	0	0	0	0	1.60791e-06	2.53001e-06	0	0	1.01504e-05	1.8479e-05	5.91995e-06	4.09673e-05	1.44362e-05	6.17174e-05	2.80141e-05	2.72175e-05	0.000193723	4.29765e-05	5.29014e-05	2.49168e-05	0.000147683	1.45684e-05	6.17683e-05	4.6582e-05	5.49217e-05	0.000193723
IL36RN	IL36RN	protein_coding	LOF	AR	COVID-19 research	1.146	Blood/Immune	COVID-19 research (AR;LOF),Primary immunodeficiency or monogenic inflammatory bowel disease (AR;LOF),Periodic fever syndromes (AR;LOF),Autoinflammatory disorders (AR;LOF),Rare genetic inflammatory skin disorders (AR;LOF),Generalised pustular psoriasis (Both;LOF)	Psoriasis 14, pustular (AR;LOF)	0	0	0	0	0	0	2.58593e-06	6.36473e-05	0	4.95949e-05	0.000807164	4.79261e-05	0.000687648	6.02029e-05	0.000641097	0.000285383	0.000717026	0.000837492	0.000692264	0.00143829	0.00057829	0.00745757	0.00637096	0.00182588	0.00414555	0.00149568	0.00337526
IL36RN	IL36RN	protein_coding	LOF	AR	Primary immunodeficiency or monogenic inflammatory bowel disease	8.75	Blood/Immune	COVID-19 research (AR;LOF),Primary immunodeficiency or monogenic inflammatory bowel disease (AR;LOF),Periodic fever syndromes (AR;LOF),Autoinflammatory disorders (AR;LOF),Rare genetic inflammatory skin disorders (AR;LOF),Generalised pustular psoriasis (Both;LOF)	Psoriasis 14, pustular (AR;LOF)	0	0	0	0	0	0	2.58593e-06	6.36473e-05	0	4.95949e-05	0.000807164	4.79261e-05	0.000687648	6.02029e-05	0.000641097	0.000285383	0.000717026	0.000837492	0.000692264	0.00143829	0.00057829	0.00745757	0.00637096	0.00182588	0.00414555	0.00149568	0.00337526
ISG15	ISG15	protein_coding	LOF	AR	COVID-19 research	1.146	Blood/Immune	COVID-19 research (AR;LOF),Primary immunodeficiency or monogenic inflammatory bowel disease (AR;LOF),Structural basal ganglia disorders (AR;LOF)	Immunodeficiency 38 (AR;LOF)	0	0	0	0	0	0	0	0	0	1.01218e-05	0	0	3.77834e-05	1.4128e-07	0	1.18529e-05	1.18467e-05	0	5.44112e-05	0.000128372	2.88615e-05	0.000101872	6.1081e-05	0.000139547	9.5896e-05	7.15386e-05	0
ISG15	ISG15	protein_coding	LOF	AR	Primary immunodeficiency or monogenic inflammatory bowel disease	8.75	Blood/Immune	COVID-19 research (AR;LOF),Primary immunodeficiency or monogenic inflammatory bowel disease (AR;LOF),Structural basal ganglia disorders (AR;LOF)	Immunodeficiency 38 (AR;LOF)	0	0	0	0	0	0	0	0	0	1.01218e-05	0	0	3.77834e-05	1.4128e-07	0	1.18529e-05	1.18467e-05	0	5.44112e-05	0.000128372	2.88615e-05	0.000101872	6.1081e-05	0.000139547	9.5896e-05	7.15386e-05	0
ITK	ITK	protein_coding	LOF	AR	COVID-19 research	1.146	Blood/Immune	COVID-19 research (AR;LOF),Primary immunodeficiency or monogenic inflammatory bowel disease (AR;LOF),Haematological malignancies for rare disease (AR;LOF),Haematological malignancies cancer susceptibility (AR;LOF)	Lymphoproliferative syndrome 1 (AR;LOF)	2.25945e-07	1.89421e-05	2.90551e-05	5.36645e-06	1.52443e-05	2.27097e-05	2.10868e-05	1.5898e-05	0	2.68002e-05	7.33628e-05	0.000189808	9.0537e-05	0.000325145	0.00011002	8.24623e-05	7.66147e-05	0	8.2724e-05	9.07769e-05	0.000228589	0.000115901	0.000409815	0.000172262	0.00011859	0.000191707	0
ITK	ITK	protein_coding	LOF	AR	Primary immunodeficiency or monogenic inflammatory bowel disease	8.75	Blood/Immune	COVID-19 research (AR;LOF),Primary immunodeficiency or monogenic inflammatory bowel disease (AR;LOF),Haematological malignancies for rare disease (AR;LOF),Haematological malignancies cancer susceptibility (AR;LOF)	Lymphoproliferative syndrome 1 (AR;LOF)	2.25945e-07	1.89421e-05	2.90551e-05	5.36645e-06	1.52443e-05	2.27097e-05	2.10868e-05	1.5898e-05	0	2.68002e-05	7.33628e-05	0.000189808	9.0537e-05	0.000325145	0.00011002	8.24623e-05	7.66147e-05	0	8.2724e-05	9.07769e-05	0.000228589	0.000115901	0.000409815	0.000172262	0.00011859	0.000191707	0
JAGN1	JAGN1	protein_coding	LOF	AR	COVID-19 research	1.146	Blood/Immune	COVID-19 research (AR;LOF),Primary immunodeficiency or monogenic inflammatory bowel disease (AR;LOF),Cytopenia - NOT Fanconi anaemia (AR;LOF),DDG2P (AR;LOF)	Neutropenia, severe congenital, 6, autosomal recessive (AR;LOF)	0	0	0	0	0	0	0	0	0	1.01345e-05	2.14031e-06	8.13506e-09	1.8667e-05	1.04288e-05	1.05238e-06	9.97635e-06	2.93935e-05	0	0.00029635	0.000350146	0.000508489	0.000129675	2.46246e-05	0.000387525	9.36894e-05	0.000193839	0.000193125
JAGN1	JAGN1	protein_coding	LOF	AR	Primary immunodeficiency or monogenic inflammatory bowel disease	8.75	Blood/Immune	COVID-19 research (AR;LOF),Primary immunodeficiency or monogenic inflammatory bowel disease (AR;LOF),Cytopenia - NOT Fanconi anaemia (AR;LOF),DDG2P (AR;LOF)	Neutropenia, severe congenital, 6, autosomal recessive (AR;LOF)	0	0	0	0	0	0	0	0	0	1.01345e-05	2.14031e-06	8.13506e-09	1.8667e-05	1.04288e-05	1.05238e-06	9.97635e-06	2.93935e-05	0	0.00029635	0.000350146	0.000508489	0.000129675	2.46246e-05	0.000387525	9.36894e-05	0.000193839	0.000193125
JAGN1	JAGN1	protein_coding	LOF	AR	Cytopenia - NOT Fanconi anaemia	4.28	Blood/Immune	COVID-19 research (AR;LOF),Primary immunodeficiency or monogenic inflammatory bowel disease (AR;LOF),Cytopenia - NOT Fanconi anaemia (AR;LOF),DDG2P (AR;LOF)	Neutropenia, severe congenital, 6, autosomal recessive (AR;LOF)	0	0	0	0	0	0	0	0	0	1.01345e-05	2.14031e-06	8.13506e-09	1.8667e-05	1.04288e-05	1.05238e-06	9.97635e-06	2.93935e-05	0	0.00029635	0.000350146	0.000508489	0.000129675	2.46246e-05	0.000387525	9.36894e-05	0.000193839	0.000193125
KDSR	KDSR	protein_coding	LOF	AR	Inherited bleeding disorders	1.182	Blood/Immune	Inherited bleeding disorders (AR;LOF),Bleeding and platelet disorders (AR;LOF),Palmoplantar keratoderma and erythrokeratodermas (AR;LOF),Ichthyosis and erythrokeratoderma (AR;LOF),Palmoplantar keratodermas (AR;LOF)	Erythrokeratodermia variabilis et progressiva 4 (AR;LOF)	8.10706e-05	0	0	1.26199e-05	0	0	9.03484e-06	8.43305e-06	0	0.00022261	7.44384e-05	3.71331e-05	0.000153784	0.000122446	0.000107538	0.000314521	0.000187278	0	0.00043493	0.000245022	8.10115e-05	0.000455173	0.000513333	0.000223142	0.000457054	0.000330464	0
KDSR	KDSR	protein_coding	LOF	AR	Bleeding and platelet disorders	4.2	Blood/Immune	Inherited bleeding disorders (AR;LOF),Bleeding and platelet disorders (AR;LOF),Palmoplantar keratoderma and erythrokeratodermas (AR;LOF),Ichthyosis and erythrokeratoderma (AR;LOF),Palmoplantar keratodermas (AR;LOF)	Erythrokeratodermia variabilis et progressiva 4 (AR;LOF)	8.10706e-05	0	0	1.26199e-05	0	0	9.03484e-06	8.43305e-06	0	0.00022261	7.44384e-05	3.71331e-05	0.000153784	0.000122446	0.000107538	0.000314521	0.000187278	0	0.00043493	0.000245022	8.10115e-05	0.000455173	0.000513333	0.000223142	0.000457054	0.000330464	0
KLKB1	KLKB1	protein_coding	LOF	AR	Inherited bleeding disorders	1.182	Blood/Immune	Inherited bleeding disorders (AR;LOF),Bleeding and platelet disorders (AR;LOF)	Fletcher factor (prekallikrein) deficiency (AR;LOF)	6.87331e-05	3.00968e-05	2.72826e-05	4.8076e-06	0.000107623	3.56013e-05	0.000315284	7.16255e-06	0	0.000955217	0.000612837	0.000295581	0.000787687	0.000332738	0.000149647	0.00123391	0.00101587	0.000193424	0.00167884	0.000866456	0.000426269	0.00095371	0.00044216	0.00138248	0.00163403	0.00118202	0.000193424
KLKB1	KLKB1	protein_coding	LOF	AR	Bleeding and platelet disorders	4.2	Blood/Immune	Inherited bleeding disorders (AR;LOF),Bleeding and platelet disorders (AR;LOF)	Fletcher factor (prekallikrein) deficiency (AR;LOF)	6.87331e-05	3.00968e-05	2.72826e-05	4.8076e-06	0.000107623	3.56013e-05	0.000315284	7.16255e-06	0	0.000955217	0.000612837	0.000295581	0.000787687	0.000332738	0.000149647	0.00123391	0.00101587	0.000193424	0.00167884	0.000866456	0.000426269	0.00095371	0.00044216	0.00138248	0.00163403	0.00118202	0.000193424
KNG1	KNG1	protein_coding	LOF	AR	Inherited bleeding disorders	1.182	Blood/Immune	Inherited bleeding disorders (AR;LOF),Bleeding and platelet disorders (AR;LOF)	Angioedema, hereditary, 6 (AD;LOF)	0.00012483	1.64689e-05	1.04582e-05	2.61708e-06	4.40882e-06	9.02319e-05	2.80806e-05	3.71758e-05	0	0.000370491	0.00023551	4.29751e-05	0.00016389	3.7921e-05	0.000276927	0.000117454	0.000169804	0.000193648	0.00101499	0.00052918	7.75082e-05	0.00374246	0.000219329	0.00141849	0.000530108	0.000833367	0.00135314
KNG1	KNG1	protein_coding	LOF	AR	Bleeding and platelet disorders	4.2	Blood/Immune	Inherited bleeding disorders (AR;LOF),Bleeding and platelet disorders (AR;LOF)	Angioedema, hereditary, 6 (AD;LOF)	0.00012483	1.64689e-05	1.04582e-05	2.61708e-06	4.40882e-06	9.02319e-05	2.80806e-05	3.71758e-05	0	0.000370491	0.00023551	4.29751e-05	0.00016389	3.7921e-05	0.000276927	0.000117454	0.000169804	0.000193648	0.00101499	0.00052918	7.75082e-05	0.00374246	0.000219329	0.00141849	0.000530108	0.000833367	0.00135314
LARS2	LARS2	protein_coding	LOF	AR	Rare anaemia	3.13	Blood/Immune	Rare anaemia (AR;LOF),Fetal hydrops (AR;LOF),Fetal anomalies (AR;LOF),DDG2P (AR;LOF),Monogenic hearing loss (AR;LOF),Primary ovarian insufficiency (AR;LOF),Undiagnosed metabolic disorders (AR;LOF),Possible mitochondrial disorder - nuclear genes (AR;LOF),Mitochondrial disorders (AR;LOF),Ataxia and cerebellar anomalies - narrow panel (AR;LOF),Adult onset leukodystrophy (AR;LOF),Likely inborn error …	Hydrops, lactic acidosis, and sideroblastic anemia (AR;LOF), Perrault syndrome 4 (AR;LOF)	0.000168991	0.00045104	6.4122e-05	0.00031675	0.000124148	0.000225346	0.000516369	0.000685191	0.000193274	0.00092047	0.00123484	0.000250882	0.00151894	0.000899996	0.000690117	0.00113195	0.00175404	0.00117708	0.00418933	0.00195239	0.00576108	0.00310944	0.00249303	0.0042255	0.00228898	0.00271266	0.00235447
LIG4	LIG4	protein_coding	LOF	AR	COVID-19 research	1.146	Blood/Immune	COVID-19 research (AR;LOF),Primary immunodeficiency or monogenic inflammatory bowel disease (AR;LOF),IUGR and IGF abnormalities (AR;LOF),Fetal anomalies (AR;LOF),DDG2P (AR;LOF),Infantile enterocolitis & monogenic inflammatory bowel disease (AR;LOF),Haematological malignancies for rare disease (AR;LOF),Haematological malignancies cancer susceptibility (AR;LOF),Severe microcephaly (AR;LOF),Intellec…	LIG4 syndrome (AR;LOF)	0.00124395	0.000449066	8.08238e-05	0.000407208	0.000236602	0.000382078	0.000569331	0.000224718	0	0.00152728	0.000876574	8.72943e-05	0.000835297	0.000335594	0.000623785	0.000810351	0.000690883	0.000193349	0.00212515	0.00172783	0.000205389	0.00142851	0.00136588	0.00157722	0.00140413	0.00114772	0.00194872
LIG4	LIG4	protein_coding	LOF	AR	Primary immunodeficiency or monogenic inflammatory bowel disease	8.75	Blood/Immune	COVID-19 research (AR;LOF),Primary immunodeficiency or monogenic inflammatory bowel disease (AR;LOF),IUGR and IGF abnormalities (AR;LOF),Fetal anomalies (AR;LOF),DDG2P (AR;LOF),Infantile enterocolitis & monogenic inflammatory bowel disease (AR;LOF),Haematological malignancies for rare disease (AR;LOF),Haematological malignancies cancer susceptibility (AR;LOF),Severe microcephaly (AR;LOF),Intellec…	LIG4 syndrome (AR;LOF)	0.00124395	0.000449066	8.08238e-05	0.000407208	0.000236602	0.000382078	0.000569331	0.000224718	0	0.00152728	0.000876574	8.72943e-05	0.000835297	0.000335594	0.000623785	0.000810351	0.000690883	0.000193349	0.00212515	0.00172783	0.000205389	0.00142851	0.00136588	0.00157722	0.00140413	0.00114772	0.00194872
LMAN1	LMAN1	protein_coding	LOF	AR	Combined factor V and VIII deficiency	1.1	Blood/Immune	Combined factor V and VIII deficiency (AR;LOF),Inherited bleeding disorders (AR;LOF),Bleeding and platelet disorders (AR;LOF)	Combined factor V and VIII deficiency (AR;LOF)	3.46661e-05	3.41327e-05	3.28676e-07	2.79068e-05	8.31542e-06	0.000133939	2.41118e-05	0.000157736	0	0.000302714	0.000245644	0.000338955	0.000352595	0.000202217	0.000530059	0.000217447	0.000313589	0.000193199	0.0005659	0.000484462	0.000491939	0.00045862	0.000333591	0.000800971	0.000516985	0.00054996	0.000579822
LMAN1	LMAN1	protein_coding	LOF	AR	Inherited bleeding disorders	1.182	Blood/Immune	Combined factor V and VIII deficiency (AR;LOF),Inherited bleeding disorders (AR;LOF),Bleeding and platelet disorders (AR;LOF)	Combined factor V and VIII deficiency (AR;LOF)	3.46661e-05	3.41327e-05	3.28676e-07	2.79068e-05	8.31542e-06	0.000133939	2.41118e-05	0.000157736	0	0.000302714	0.000245644	0.000338955	0.000352595	0.000202217	0.000530059	0.000217447	0.000313589	0.000193199	0.0005659	0.000484462	0.000491939	0.00045862	0.000333591	0.000800971	0.000516985	0.00054996	0.000579822
LMAN1	LMAN1	protein_coding	LOF	AR	Bleeding and platelet disorders	4.2	Blood/Immune	Combined factor V and VIII deficiency (AR;LOF),Inherited bleeding disorders (AR;LOF),Bleeding and platelet disorders (AR;LOF)	Combined factor V and VIII deficiency (AR;LOF)	3.46661e-05	3.41327e-05	3.28676e-07	2.79068e-05	8.31542e-06	0.000133939	2.41118e-05	0.000157736	0	0.000302714	0.000245644	0.000338955	0.000352595	0.000202217	0.000530059	0.000217447	0.000313589	0.000193199	0.0005659	0.000484462	0.000491939	0.00045862	0.000333591	0.000800971	0.000516985	0.00054996	0.000579822
LPIN2	LPIN2	protein_coding	LOF	AR	COVID-19 research	1.146	Blood/Immune	COVID-19 research (AR;LOF),Primary immunodeficiency or monogenic inflammatory bowel disease (AR;LOF),Cytopenias and congenital anaemias (AR;LOF),Rare anaemia (AR;LOF),Periodic fever syndromes (AR;LOF),Skeletal dysplasia (AR;LOF),Autoinflammatory disorders (AR;LOF)	.	8.43384e-05	1.21865e-05	3.87313e-05	4.67564e-05	1.88345e-05	4.8185e-05	0.000107819	7.25519e-05	0.000193498	0.00021886	6.71961e-05	5.57973e-05	7.5743e-05	0.000118843	0.000119108	0.000208074	0.000233413	0.000193498	0.000237108	9.07147e-05	5.60563e-05	8.46052e-05	0.000121126	0.000206217	0.000215069	0.000252849	0.000193498
LPIN2	LPIN2	protein_coding	LOF	AR	Primary immunodeficiency or monogenic inflammatory bowel disease	8.75	Blood/Immune	COVID-19 research (AR;LOF),Primary immunodeficiency or monogenic inflammatory bowel disease (AR;LOF),Cytopenias and congenital anaemias (AR;LOF),Rare anaemia (AR;LOF),Periodic fever syndromes (AR;LOF),Skeletal dysplasia (AR;LOF),Autoinflammatory disorders (AR;LOF)	.	8.43384e-05	1.21865e-05	3.87313e-05	4.67564e-05	1.88345e-05	4.8185e-05	0.000107819	7.25519e-05	0.000193498	0.00021886	6.71961e-05	5.57973e-05	7.5743e-05	0.000118843	0.000119108	0.000208074	0.000233413	0.000193498	0.000237108	9.07147e-05	5.60563e-05	8.46052e-05	0.000121126	0.000206217	0.000215069	0.000252849	0.000193498
LPIN2	LPIN2	protein_coding	LOF	AR	Cytopenias and congenital anaemias	1.123	Blood/Immune	COVID-19 research (AR;LOF),Primary immunodeficiency or monogenic inflammatory bowel disease (AR;LOF),Cytopenias and congenital anaemias (AR;LOF),Rare anaemia (AR;LOF),Periodic fever syndromes (AR;LOF),Skeletal dysplasia (AR;LOF),Autoinflammatory disorders (AR;LOF)	.	8.43384e-05	1.21865e-05	3.87313e-05	4.67564e-05	1.88345e-05	4.8185e-05	0.000107819	7.25519e-05	0.000193498	0.00021886	6.71961e-05	5.57973e-05	7.5743e-05	0.000118843	0.000119108	0.000208074	0.000233413	0.000193498	0.000237108	9.07147e-05	5.60563e-05	8.46052e-05	0.000121126	0.000206217	0.000215069	0.000252849	0.000193498
LPIN2	LPIN2	protein_coding	LOF	AR	Rare anaemia	3.13	Blood/Immune	COVID-19 research (AR;LOF),Primary immunodeficiency or monogenic inflammatory bowel disease (AR;LOF),Cytopenias and congenital anaemias (AR;LOF),Rare anaemia (AR;LOF),Periodic fever syndromes (AR;LOF),Skeletal dysplasia (AR;LOF),Autoinflammatory disorders (AR;LOF)	.	8.43384e-05	1.21865e-05	3.87313e-05	4.67564e-05	1.88345e-05	4.8185e-05	0.000107819	7.25519e-05	0.000193498	0.00021886	6.71961e-05	5.57973e-05	7.5743e-05	0.000118843	0.000119108	0.000208074	0.000233413	0.000193498	0.000237108	9.07147e-05	5.60563e-05	8.46052e-05	0.000121126	0.000206217	0.000215069	0.000252849	0.000193498
LRBA	LRBA	protein_coding	LOF	AR	COVID-19 research	1.146	Blood/Immune	COVID-19 research (AR;LOF),Primary immunodeficiency or monogenic inflammatory bowel disease (AR;LOF),DDG2P (AR;LOF),Infantile enterocolitis & monogenic inflammatory bowel disease (AR;LOF),Intestinal failure or congenital diarrhoea (AR;LOF),Multi-organ autoimmune diabetes (AR;LOF),Diabetes with additional phenotypes suggestive of a monogenic aetiology (AR;LOF),Neonatal diabetes (AR;LOF),Familial d…	Immunodeficiency, common variable, 8, with autoimmunity (AR;LOF)	0.000178933	0.000192084	8.28356e-05	0.000138007	8.15159e-05	0.000319872	0.000161794	0.000292421	0	0.000616142	0.000545737	0.000205677	0.000404524	0.000258567	0.000569388	0.000448286	0.00064381	0.000386848	0.000732497	0.000581509	0.000224284	0.000460818	0.000294414	0.000895394	0.000635308	0.00160555	0.000386848
LRBA	LRBA	protein_coding	LOF	AR	Primary immunodeficiency or monogenic inflammatory bowel disease	8.75	Blood/Immune	COVID-19 research (AR;LOF),Primary immunodeficiency or monogenic inflammatory bowel disease (AR;LOF),DDG2P (AR;LOF),Infantile enterocolitis & monogenic inflammatory bowel disease (AR;LOF),Intestinal failure or congenital diarrhoea (AR;LOF),Multi-organ autoimmune diabetes (AR;LOF),Diabetes with additional phenotypes suggestive of a monogenic aetiology (AR;LOF),Neonatal diabetes (AR;LOF),Familial d…	Immunodeficiency, common variable, 8, with autoimmunity (AR;LOF)	0.000178933	0.000192084	8.28356e-05	0.000138007	8.15159e-05	0.000319872	0.000161794	0.000292421	0	0.000616142	0.000545737	0.000205677	0.000404524	0.000258567	0.000569388	0.000448286	0.00064381	0.000386848	0.000732497	0.000581509	0.000224284	0.000460818	0.000294414	0.000895394	0.000635308	0.00160555	0.000386848
LYST	LYST	protein_coding	LOF	AR	COVID-19 research	1.146	Blood/Immune	COVID-19 research (AR;LOF),Inherited bleeding disorders (AR;LOF),Primary immunodeficiency or monogenic inflammatory bowel disease (AR;LOF),Bleeding and platelet disorders (AR;LOF),Vici Syndrome and other autophagy disorders (AR;LOF),Fetal anomalies (AR;LOF),DDG2P (AR;LOF),Infantile nystagmus (AR;LOF),Parkinson Disease and Complex Parkinsonism (AR;LOF),Adult onset neurodegenerative disorder (AR;LO…	Chediak-Higashi syndrome (AR;LOF)	0.000201057	0.000242389	8.64412e-05	0.000133165	0.000312759	6.40397e-05	0.000159282	0.000111826	0	0.000766172	0.000527952	0.000388676	0.000527023	0.000606583	0.00058466	0.000515903	0.000610635	0.000386324	0.00107045	0.000886701	0.000433965	0.000904562	0.00100877	0.000684248	0.000717397	0.000885917	0.00135247
LYST	LYST	protein_coding	LOF	AR	Inherited bleeding disorders	1.182	Blood/Immune	COVID-19 research (AR;LOF),Inherited bleeding disorders (AR;LOF),Primary immunodeficiency or monogenic inflammatory bowel disease (AR;LOF),Bleeding and platelet disorders (AR;LOF),Vici Syndrome and other autophagy disorders (AR;LOF),Fetal anomalies (AR;LOF),DDG2P (AR;LOF),Infantile nystagmus (AR;LOF),Parkinson Disease and Complex Parkinsonism (AR;LOF),Adult onset neurodegenerative disorder (AR;LO…	Chediak-Higashi syndrome (AR;LOF)	0.000201057	0.000242389	8.64412e-05	0.000133165	0.000312759	6.40397e-05	0.000159282	0.000111826	0	0.000766172	0.000527952	0.000388676	0.000527023	0.000606583	0.00058466	0.000515903	0.000610635	0.000386324	0.00107045	0.000886701	0.000433965	0.000904562	0.00100877	0.000684248	0.000717397	0.000885917	0.00135247
LYST	LYST	protein_coding	LOF	AR	Primary immunodeficiency or monogenic inflammatory bowel disease	8.75	Blood/Immune	COVID-19 research (AR;LOF),Inherited bleeding disorders (AR;LOF),Primary immunodeficiency or monogenic inflammatory bowel disease (AR;LOF),Bleeding and platelet disorders (AR;LOF),Vici Syndrome and other autophagy disorders (AR;LOF),Fetal anomalies (AR;LOF),DDG2P (AR;LOF),Infantile nystagmus (AR;LOF),Parkinson Disease and Complex Parkinsonism (AR;LOF),Adult onset neurodegenerative disorder (AR;LO…	Chediak-Higashi syndrome (AR;LOF)	0.000201057	0.000242389	8.64412e-05	0.000133165	0.000312759	6.40397e-05	0.000159282	0.000111826	0	0.000766172	0.000527952	0.000388676	0.000527023	0.000606583	0.00058466	0.000515903	0.000610635	0.000386324	0.00107045	0.000886701	0.000433965	0.000904562	0.00100877	0.000684248	0.000717397	0.000885917	0.00135247
LYST	LYST	protein_coding	LOF	AR	Bleeding and platelet disorders	4.2	Blood/Immune	COVID-19 research (AR;LOF),Inherited bleeding disorders (AR;LOF),Primary immunodeficiency or monogenic inflammatory bowel disease (AR;LOF),Bleeding and platelet disorders (AR;LOF),Vici Syndrome and other autophagy disorders (AR;LOF),Fetal anomalies (AR;LOF),DDG2P (AR;LOF),Infantile nystagmus (AR;LOF),Parkinson Disease and Complex Parkinsonism (AR;LOF),Adult onset neurodegenerative disorder (AR;LO…	Chediak-Higashi syndrome (AR;LOF)	0.000201057	0.000242389	8.64412e-05	0.000133165	0.000312759	6.40397e-05	0.000159282	0.000111826	0	0.000766172	0.000527952	0.000388676	0.000527023	0.000606583	0.00058466	0.000515903	0.000610635	0.000386324	0.00107045	0.000886701	0.000433965	0.000904562	0.00100877	0.000684248	0.000717397	0.000885917	0.00135247
MAD2L2	MAD2L2	protein_coding	LOF	AR	COVID-19 research	1.146	Blood/Immune	COVID-19 research (AR;LOF),Haematological malignancies for rare disease (AR;LOF),Haematological malignancies cancer susceptibility (AR;LOF)	.	0	0	0	0	0	0	0	0	0	3.62478e-05	3.72539e-05	2.47971e-05	3.27917e-07	4.36095e-05	9.69925e-05	6.65988e-05	1.35622e-05	0	5.1544e-05	6.55252e-05	3.10594e-05	4.03027e-05	0.000145224	0.000146485	0.000148375	4.14783e-05	0
MCFD2	MCFD2	protein_coding	LOF	AR	Combined factor V and VIII deficiency	1.1	Blood/Immune	Combined factor V and VIII deficiency (AR;LOF),Inherited bleeding disorders (AR;LOF),Bleeding and platelet disorders (AR;LOF)	.	0	0	1.60404e-08	0	0	1.03061e-05	3.03002e-07	4.66155e-07	0	0.000135795	5.2429e-05	4.06748e-07	2.56097e-05	4.36014e-05	6.56263e-05	6.95133e-05	4.26129e-05	0.000386623	0.000181448	5.99766e-05	9.4473e-05	2.9181e-05	6.5836e-05	9.79133e-05	0.000115629	9.38304e-05	0.000386623
MCFD2	MCFD2	protein_coding	LOF	AR	Inherited bleeding disorders	1.182	Blood/Immune	Combined factor V and VIII deficiency (AR;LOF),Inherited bleeding disorders (AR;LOF),Bleeding and platelet disorders (AR;LOF)	.	0	0	1.60404e-08	0	0	1.03061e-05	3.03002e-07	4.66155e-07	0	0.000135795	5.2429e-05	4.06748e-07	2.56097e-05	4.36014e-05	6.56263e-05	6.95133e-05	4.26129e-05	0.000386623	0.000181448	5.99766e-05	9.4473e-05	2.9181e-05	6.5836e-05	9.79133e-05	0.000115629	9.38304e-05	0.000386623
MCFD2	MCFD2	protein_coding	LOF	AR	Bleeding and platelet disorders	4.2	Blood/Immune	Combined factor V and VIII deficiency (AR;LOF),Inherited bleeding disorders (AR;LOF),Bleeding and platelet disorders (AR;LOF)	.	0	0	1.60404e-08	0	0	1.03061e-05	3.03002e-07	4.66155e-07	0	0.000135795	5.2429e-05	4.06748e-07	2.56097e-05	4.36014e-05	6.56263e-05	6.95133e-05	4.26129e-05	0.000386623	0.000181448	5.99766e-05	9.4473e-05	2.9181e-05	6.5836e-05	9.79133e-05	0.000115629	9.38304e-05	0.000386623
MMACHC	MMACHC	protein_coding	LOF	AR	Atypical haemolytic uraemic syndrome	3.7	Blood/Immune	Atypical haemolytic uraemic syndrome (AR;LOF),Fetal anomalies (AR;LOF),DDG2P (AR;LOF),Undiagnosed metabolic disorders (AR;LOF),Ataxia and cerebellar anomalies - narrow panel (AR;LOF),Hereditary ataxia (AR;LOF),Hereditary neuropathy (AR;LOF),Early onset or syndromic epilepsy (AR;LOF),Hereditary ataxia with onset in adulthood (AR;LOF),Hereditary neuropathy or pain disorder (AR;LOF),Likely inborn er…	Methylmalonic aciduria and homocystinuria, cblC type (AR;LOF)	2.06884e-05	0.000239806	0	8.01988e-05	9.36014e-06	0	3.87464e-06	3.24845e-05	0.000193125	2.07083e-05	0.000254203	2.76469e-06	0.000227736	9.91278e-06	1.38924e-05	1.56198e-05	5.16852e-05	0.000193125	3.08281e-05	0.000254203	2.76469e-06	0.000227736	9.91278e-06	1.38924e-05	1.56198e-05	5.16852e-05	0.000193125
MOGS	MOGS	protein_coding	LOF	AR	COVID-19 research	1.146	Blood/Immune	COVID-19 research (AR;LOF),Primary immunodeficiency or monogenic inflammatory bowel disease (AR;LOF),Fetal anomalies (AR;LOF),DDG2P (AR;LOF),Congenital disorders of glycosylation (AR;LOF),Undiagnosed metabolic disorders (AR;LOF),Early onset or syndromic epilepsy (AR;LOF),Likely inborn error of metabolism (AR;LOF)	Congenital disorder of glycosylation, type IIb (AR;LOF)	8.76775e-05	2.53782e-05	6.74218e-06	5.38719e-06	4.60739e-06	1.02562e-05	3.27196e-05	5.43473e-06	0	0.000190606	0.000179387	2.10219e-05	0.000205014	7.51903e-05	0.000125699	0.000193033	0.000162771	0.000193573	0.000579899	0.00116322	0.000182835	0.00108835	0.000448606	0.000563693	0.000744398	0.000946017	0.000193573
MOGS	MOGS	protein_coding	LOF	AR	Primary immunodeficiency or monogenic inflammatory bowel disease	8.75	Blood/Immune	COVID-19 research (AR;LOF),Primary immunodeficiency or monogenic inflammatory bowel disease (AR;LOF),Fetal anomalies (AR;LOF),DDG2P (AR;LOF),Congenital disorders of glycosylation (AR;LOF),Undiagnosed metabolic disorders (AR;LOF),Early onset or syndromic epilepsy (AR;LOF),Likely inborn error of metabolism (AR;LOF)	Congenital disorder of glycosylation, type IIb (AR;LOF)	8.76775e-05	2.53782e-05	6.74218e-06	5.38719e-06	4.60739e-06	1.02562e-05	3.27196e-05	5.43473e-06	0	0.000190606	0.000179387	2.10219e-05	0.000205014	7.51903e-05	0.000125699	0.000193033	0.000162771	0.000193573	0.000579899	0.00116322	0.000182835	0.00108835	0.000448606	0.000563693	0.000744398	0.000946017	0.000193573
MPIG6B	MPIG6B	protein_coding	LOF	AR	Inherited bleeding disorders	1.182	Blood/Immune	Inherited bleeding disorders (AR;LOF),Bleeding and platelet disorders (AR;LOF)	.	3.59787e-05	0	5.3186e-08	1.25945e-05	1.66615e-06	4.61233e-05	5.00791e-06	5.79697e-06	0	0.000138921	5.02153e-05	3.36596e-05	8.74074e-05	6.01017e-05	0.000205207	0.000108496	7.2415e-05	0	0.000159124	7.65029e-05	3.36854e-05	0.000452115	6.01202e-05	0.000291893	0.000134706	9.27745e-05	0
MPIG6B	MPIG6B	protein_coding	LOF	AR	Bleeding and platelet disorders	4.2	Blood/Immune	Inherited bleeding disorders (AR;LOF),Bleeding and platelet disorders (AR;LOF)	.	3.59787e-05	0	5.3186e-08	1.25945e-05	1.66615e-06	4.61233e-05	5.00791e-06	5.79697e-06	0	0.000138921	5.02153e-05	3.36596e-05	8.74074e-05	6.01017e-05	0.000205207	0.000108496	7.2415e-05	0	0.000159124	7.65029e-05	3.36854e-05	0.000452115	6.01202e-05	0.000291893	0.000134706	9.27745e-05	0
MPL	MPL	protein_coding	LOF	AR	Inherited bleeding disorders	1.182	Blood/Immune	Thrombocythaemia (AD;LOF),Inherited bleeding disorders (AR;LOF),Cytopenias and congenital anaemias (AR;LOF),Bleeding and platelet disorders (AR;LOF),Cytopenia - NOT Fanconi anaemia (AR;LOF)	Thrombocythemia 2 (AD;LOF), Amegakaryocytic thrombocytopenia, congenital, 1 (AR;LOF)	0.000439665	0.00042269	0.0078079	0.000453077	0.000394835	0.00367837	0.00144784	0.000262367	0	0.00074489	0.000664187	0.00795569	0.000659258	0.000516577	0.00421931	0.001847	0.00183725	0.000408891	0.00485371	0.00156398	0.0079852	0.00106933	0.00107936	0.00451691	0.00243518	0.00222137	0.000816028
MPL	MPL	protein_coding	LOF	AR	Cytopenias and congenital anaemias	1.123	Blood/Immune	Thrombocythaemia (AD;LOF),Inherited bleeding disorders (AR;LOF),Cytopenias and congenital anaemias (AR;LOF),Bleeding and platelet disorders (AR;LOF),Cytopenia - NOT Fanconi anaemia (AR;LOF)	Thrombocythemia 2 (AD;LOF), Amegakaryocytic thrombocytopenia, congenital, 1 (AR;LOF)	0.000439665	0.00042269	0.0078079	0.000453077	0.000394835	0.00367837	0.00144784	0.000262367	0	0.00074489	0.000664187	0.00795569	0.000659258	0.000516577	0.00421931	0.001847	0.00183725	0.000408891	0.00485371	0.00156398	0.0079852	0.00106933	0.00107936	0.00451691	0.00243518	0.00222137	0.000816028
MPL	MPL	protein_coding	LOF	AR	Bleeding and platelet disorders	4.2	Blood/Immune	Thrombocythaemia (AD;LOF),Inherited bleeding disorders (AR;LOF),Cytopenias and congenital anaemias (AR;LOF),Bleeding and platelet disorders (AR;LOF),Cytopenia - NOT Fanconi anaemia (AR;LOF)	Thrombocythemia 2 (AD;LOF), Amegakaryocytic thrombocytopenia, congenital, 1 (AR;LOF)	0.000439665	0.00042269	0.0078079	0.000453077	0.000394835	0.00367837	0.00144784	0.000262367	0	0.00074489	0.000664187	0.00795569	0.000659258	0.000516577	0.00421931	0.001847	0.00183725	0.000408891	0.00485371	0.00156398	0.0079852	0.00106933	0.00107936	0.00451691	0.00243518	0.00222137	0.000816028
MPL	MPL	protein_coding	LOF	AR	Cytopenia - NOT Fanconi anaemia	4.28	Blood/Immune	Thrombocythaemia (AD;LOF),Inherited bleeding disorders (AR;LOF),Cytopenias and congenital anaemias (AR;LOF),Bleeding and platelet disorders (AR;LOF),Cytopenia - NOT Fanconi anaemia (AR;LOF)	Thrombocythemia 2 (AD;LOF), Amegakaryocytic thrombocytopenia, congenital, 1 (AR;LOF)	0.000439665	0.00042269	0.0078079	0.000453077	0.000394835	0.00367837	0.00144784	0.000262367	0	0.00074489	0.000664187	0.00795569	0.000659258	0.000516577	0.00421931	0.001847	0.00183725	0.000408891	0.00485371	0.00156398	0.0079852	0.00106933	0.00107936	0.00451691	0.00243518	0.00222137	0.000816028
MSH6	MSH6	protein_coding	LOF	AR	COVID-19 research	1.146	Blood/Immune	Additional findings health related (AD;LOF),Additional findings health related - adult specific (AD;LOF),Additional findings health related - CNV analysis adult specific (AD;LOF),Genodermatoses with malignancies (AD;LOF),Brain cancer pertinent cancer susceptibility (AD;LOF),Colorectal cancer pertinent cancer susceptibility (AD;LOF),Endometrial cancer pertinent cancer susceptibility (AD;LOF),Ovari…	Lynch syndrome 5 (AD;LOF), {Endometrial cancer, familial} (AD;LOF), Mismatch repair cancer syndrome 3 (AR;LOF)	0.000475075	0.000424846	0.000932599	0.000360299	0.000546714	0.000595053	0.000512252	0.000509246	0.000193199	0.000801173	0.000469957	0.00128129	0.00054878	0.000709815	0.000868063	0.00067156	0.000683299	0.000193199	0.000910196	0.000579924	0.00131573	0.000683917	0.000785231	0.000988753	0.000772947	0.000780688	0.000386399
MTR	MTR	protein_coding	LOF	AR	Cytopenias and congenital anaemias	1.123	Blood/Immune	Cytopenias and congenital anaemias (AR;LOF),Rare anaemia (AR;LOF),DDG2P (AR;LOF),Undiagnosed metabolic disorders (AR;LOF),Likely inborn error of metabolism (AR;LOF),Intellectual disability (AR;LOF)	{Neural tube defects, folate-sensitive, susceptibility to} (AR;LOF), Homocystinuria-megaloblastic anemia, cblG complementation type (AR;LOF)	0.000139189	0.000262934	0.000336281	0.000137246	0.000436259	0.000204126	0.000569743	0.00021394	0.00063991	0.000397598	0.000454139	0.00041577	0.000434797	0.000856579	0.000541784	0.000921582	0.000591099	0.000833259	0.000830267	0.000734813	0.000619809	0.000705341	0.00111423	0.000680032	0.00140619	0.000847661	0.000833259
MTR	MTR	protein_coding	LOF	AR	Rare anaemia	3.13	Blood/Immune	Cytopenias and congenital anaemias (AR;LOF),Rare anaemia (AR;LOF),DDG2P (AR;LOF),Undiagnosed metabolic disorders (AR;LOF),Likely inborn error of metabolism (AR;LOF),Intellectual disability (AR;LOF)	{Neural tube defects, folate-sensitive, susceptibility to} (AR;LOF), Homocystinuria-megaloblastic anemia, cblG complementation type (AR;LOF)	0.000139189	0.000262934	0.000336281	0.000137246	0.000436259	0.000204126	0.000569743	0.00021394	0.00063991	0.000397598	0.000454139	0.00041577	0.000434797	0.000856579	0.000541784	0.000921582	0.000591099	0.000833259	0.000830267	0.000734813	0.000619809	0.000705341	0.00111423	0.000680032	0.00140619	0.000847661	0.000833259
MTRR	MTRR	protein_coding	LOF	AR	Cytopenias and congenital anaemias	1.123	Blood/Immune	Cytopenias and congenital anaemias (AR;LOF),Rare anaemia (AR;LOF),DDG2P (AR;LOF),Undiagnosed metabolic disorders (AR;LOF),Likely inborn error of metabolism (AR;LOF)	{Neural tube defects, folate-sensitive, susceptibility to} (AR;LOF), Homocystinuria-megaloblastic anemia, cbl E type (AR;LOF)	0.000171512	0.000262068	3.29689e-05	8.45426e-05	3.46875e-05	2.69928e-05	0.0003478	8.04827e-05	0	0.000335561	0.000320165	9.50138e-05	0.000135746	0.000269991	0.000520921	0.000607138	0.000165298	0	0.000381512	0.00032522	9.85923e-05	0.000153906	0.000287264	0.000534351	0.000667717	0.000546968	0.000193498
MTRR	MTRR	protein_coding	LOF	AR	Rare anaemia	3.13	Blood/Immune	Cytopenias and congenital anaemias (AR;LOF),Rare anaemia (AR;LOF),DDG2P (AR;LOF),Undiagnosed metabolic disorders (AR;LOF),Likely inborn error of metabolism (AR;LOF)	{Neural tube defects, folate-sensitive, susceptibility to} (AR;LOF), Homocystinuria-megaloblastic anemia, cbl E type (AR;LOF)	0.000171512	0.000262068	3.29689e-05	8.45426e-05	3.46875e-05	2.69928e-05	0.0003478	8.04827e-05	0	0.000335561	0.000320165	9.50138e-05	0.000135746	0.000269991	0.000520921	0.000607138	0.000165298	0	0.000381512	0.00032522	9.85923e-05	0.000153906	0.000287264	0.000534351	0.000667717	0.000546968	0.000193498
MVK	MVK	protein_coding	LOF	AR	COVID-19 research	1.146	Blood/Immune	Familial disseminated superficial actinic porokeratosis (AD;LOF),COVID-19 research (AR;LOF),Primary immunodeficiency or monogenic inflammatory bowel disease (AR;LOF),Infantile enterocolitis & monogenic inflammatory bowel disease (AR;LOF),Gastrointestinal epithelial barrier disorders (AR;LOF),Neonatal cholestasis (AR;LOF),Cholestasis (AR;LOF),Periodic fever syndromes (AR;LOF),Autoinflammatory diso…	Porokeratosis 3, multiple types (AD;LOF), Hyper-IgD syndrome (AR;LOF), Mevalonic aciduria (AR;LOF)	0.000901104	0.00131118	0.000532701	0.000480076	0.0020161	0.00236645	0.0030246	0.0012894	0.00418212	0.00128391	0.0014916	0.000600641	0.000788743	0.00267458	0.00264575	0.00330058	0.00152041	0.00456912	0.00172578	0.00162888	0.000656806	0.000915833	0.00271693	0.00275513	0.00343221	0.00168891	0.00476224
MVK	MVK	protein_coding	LOF	AR	Primary immunodeficiency or monogenic inflammatory bowel disease	8.75	Blood/Immune	Familial disseminated superficial actinic porokeratosis (AD;LOF),COVID-19 research (AR;LOF),Primary immunodeficiency or monogenic inflammatory bowel disease (AR;LOF),Infantile enterocolitis & monogenic inflammatory bowel disease (AR;LOF),Gastrointestinal epithelial barrier disorders (AR;LOF),Neonatal cholestasis (AR;LOF),Cholestasis (AR;LOF),Periodic fever syndromes (AR;LOF),Autoinflammatory diso…	Porokeratosis 3, multiple types (AD;LOF), Hyper-IgD syndrome (AR;LOF), Mevalonic aciduria (AR;LOF)	0.000901104	0.00131118	0.000532701	0.000480076	0.0020161	0.00236645	0.0030246	0.0012894	0.00418212	0.00128391	0.0014916	0.000600641	0.000788743	0.00267458	0.00264575	0.00330058	0.00152041	0.00456912	0.00172578	0.00162888	0.000656806	0.000915833	0.00271693	0.00275513	0.00343221	0.00168891	0.00476224
MYO5B	MYO5B	protein_coding	LOF	AR	COVID-19 research	1.146	Blood/Immune	COVID-19 research (AR;LOF),Primary immunodeficiency or monogenic inflammatory bowel disease (AR;LOF),DDG2P (AR;LOF),Gastrointestinal epithelial barrier disorders (AR;LOF),Cholestasis (AR;LOF),Intestinal failure or congenital diarrhoea (AR;LOF)	Cholestasis, progressive familial intrahepatic, 10 (AR;LOF), Diarrhea 2, with microvillus atrophy, with or without cholestasis (AR;LOF)	0.000109261	8.64261e-05	1.13011e-06	9.99869e-05	4.95729e-05	0.000242725	6.30267e-05	4.874e-05	0.000193723	0.000578479	0.000285592	0.000280643	0.000343378	0.000363109	0.000756757	0.000463108	0.000390898	0.000387072	0.0009516	0.000399926	0.000469491	0.00086617	0.000604582	0.00101983	0.000668391	0.00071632	0.000582385
MYO5B	MYO5B	protein_coding	LOF	AR	Primary immunodeficiency or monogenic inflammatory bowel disease	8.75	Blood/Immune	COVID-19 research (AR;LOF),Primary immunodeficiency or monogenic inflammatory bowel disease (AR;LOF),DDG2P (AR;LOF),Gastrointestinal epithelial barrier disorders (AR;LOF),Cholestasis (AR;LOF),Intestinal failure or congenital diarrhoea (AR;LOF)	Cholestasis, progressive familial intrahepatic, 10 (AR;LOF), Diarrhea 2, with microvillus atrophy, with or without cholestasis (AR;LOF)	0.000109261	8.64261e-05	1.13011e-06	9.99869e-05	4.95729e-05	0.000242725	6.30267e-05	4.874e-05	0.000193723	0.000578479	0.000285592	0.000280643	0.000343378	0.000363109	0.000756757	0.000463108	0.000390898	0.000387072	0.0009516	0.000399926	0.000469491	0.00086617	0.000604582	0.00101983	0.000668391	0.00071632	0.000582385
MYSM1	MYSM1	protein_coding	LOF	AR	COVID-19 research	1.146	Blood/Immune	COVID-19 research (AR;LOF),Primary immunodeficiency or monogenic inflammatory bowel disease (AR;LOF),Cytopenia - NOT Fanconi anaemia (AR;LOF)	Bone marrow failure syndrome 4 (AR;LOF)	2.4244e-05	0.000205547	2.02122e-05	0.000142456	0.00016564	5.096e-06	8.90696e-05	6.06229e-05	0	0.000199278	0.000397845	0.000337869	0.000345875	0.000294644	0.000782483	0.000470927	0.000195652	0.00137524	0.000204338	0.000397845	0.000337888	0.000358591	0.000299441	0.000782483	0.000484775	0.00022233	0.00137524
MYSM1	MYSM1	protein_coding	LOF	AR	Primary immunodeficiency or monogenic inflammatory bowel disease	8.75	Blood/Immune	COVID-19 research (AR;LOF),Primary immunodeficiency or monogenic inflammatory bowel disease (AR;LOF),Cytopenia - NOT Fanconi anaemia (AR;LOF)	Bone marrow failure syndrome 4 (AR;LOF)	2.4244e-05	0.000205547	2.02122e-05	0.000142456	0.00016564	5.096e-06	8.90696e-05	6.06229e-05	0	0.000199278	0.000397845	0.000337869	0.000345875	0.000294644	0.000782483	0.000470927	0.000195652	0.00137524	0.000204338	0.000397845	0.000337888	0.000358591	0.000299441	0.000782483	0.000484775	0.00022233	0.00137524
MYSM1	MYSM1	protein_coding	LOF	AR	Cytopenia - NOT Fanconi anaemia	4.28	Blood/Immune	COVID-19 research (AR;LOF),Primary immunodeficiency or monogenic inflammatory bowel disease (AR;LOF),Cytopenia - NOT Fanconi anaemia (AR;LOF)	Bone marrow failure syndrome 4 (AR;LOF)	2.4244e-05	0.000205547	2.02122e-05	0.000142456	0.00016564	5.096e-06	8.90696e-05	6.06229e-05	0	0.000199278	0.000397845	0.000337869	0.000345875	0.000294644	0.000782483	0.000470927	0.000195652	0.00137524	0.000204338	0.000397845	0.000337888	0.000358591	0.000299441	0.000782483	0.000484775	0.00022233	0.00137524
NBAS	NBAS	protein_coding	LOF	AR	COVID-19 research	1.146	Blood/Immune	COVID-19 research (AR;LOF),Fetal anomalies (AR;LOF),DDG2P (AR;LOF),Cholestasis (AR;LOF),Optic neuropathy (AR;LOF),Retinal disorders (AR;LOF),Skeletal dysplasia (AR;LOF),Osteogenesis imperfecta (AR;LOF),Monogenic short stature (AR;LOF)	Infantile liver failure syndrome 2 (AR;LOF), Short stature, optic nerve atrophy, and Pelger-Huet anomaly (AR;LOF)	0.000782312	0.00106864	0.000143795	0.000639343	0.00125318	0.000460428	0.00117978	0.000693965	0.000966821	0.0013969	0.00195551	0.000246197	0.00173898	0.00193037	0.00170858	0.00176855	0.00130869	0.00135344	0.00153065	0.00206067	0.000317199	0.00186007	0.00204164	0.00206228	0.00210111	0.00162997	0.00154709
[truncated: 17,822 more rows]

## Sheet: S. Data 7 (Merged CrF)
										CrF
										P									P+LP									P+LP+VUS_H
[truncated: 18,431 more rows]

## Sheet: S. Data 7 (Merged GP)
										GP
[truncated: 18,432 more rows]

## Sheet: S. Data 7 (Merged CrF_1-in)
										CrF (1-in)
[truncated: 18,432 more rows]

## Sheet: S. Data 7 (Merged GP_1-in)
										GP (1-in)
[truncated: 18,432 more rows]

[truncated: 2 more sheets: S. Data 7 (Merged CrF_pop.), S. Data 7 (Merged GP_pop.)]
