# Supplementary material for: Inherited burden for disease predisposition in diverse populations
Source: NPJ Genom Med. 2026 Feb 18;11:18. doi: 10.1038/s41525-026-00552-5 (PMC13031552; doi:10.1038/s41525-026-00552-5)
Supplement: Supplementary file 9 — Supplementary Data 8. [file 41525_2026_552_MOESM9_ESM.xlsx]

## Sheet: S. Data 8
#Supplementary Data 8. Reported disease frequency, calculated reported carrier frequency, and calculated carrier frequency for recessive diseases in different ancestries.
						CrF (1/x)				logCrF (1/x)					All ethnic groups			non-Finnish European			non-European
Gene	OMIM	Ancestry	Reported Disease Prevalance	Referance	rCrF	P	P+LP	P+LP+VUS-H	logCrF	P	P+LP	P+LP+VUS-H		Variant Sets	P	P+LP	P+LP+VUS-H	P	P+LP	P+LP+VUS-H	P	P+LP	P+LP+VUS-H
GAA	Glycogen storage disease II (232300) (AR)	afr	4528	https://pmc.ncbi.nlm.nih.gov/articles/PMC5842995/	34.1528	87.9601	63.0066	41.1636	1.53343	1.94429	1.79939	1.61451		R	0.489487	0.52289	0.511458	0.541284	0.574603	0.564811	0.344581	0.370495	0.365283
ASPA	Canavan disease (271900) (AR)	asj	10000	https://www.orpha.net/en/disease/detail/141#:~:text=The%20disease%20has%20been%20reported,6%2C400%20to%201%3A13%2C500%20births.	40	53.89	52.2122	52.146	1.60206	1.73151	1.71777	1.71722		P	2.6e-05	<0.00001	<0.00001	0.000186	6.6e-05	9.4e-05	0.104038	0.075136	0.079295
ATP7B	Wilson disease (277900) (AR)	asj	40000	https://www.sciencedirect.com/science/article/pii/B9780128105320000306	100.503	46.67	41.7713	39.538	2.00218	1.66904	1.62088	1.59701
CFTR	{Bronchiectasis with or without elevated sweat chloride 1, modifier of} (211400) (AD);{Hypertrypsinemia, neonatal};{Pancreatitis, hereditary} (167800) (AD);Congenital bilateral absence of vas deferens (277180) (AR);Cystic fibrosis (219700) (AR);Sweat chloride elevation without CF;{Bronchiectasis with or without elevated sweat chloride 1, modifier of} (211400) (AD);{Hypertrypsinemia, neonatal};{Pa…	asj	2400	https://pubmed.ncbi.nlm.nih.gov/10464623/	25.0053	25.515	7.33559	7.0303	1.39803	1.4068	0.865435	0.846974
DLD	Dihydrolipoamide dehydrogenase deficiency (246900) (AR)	asj	35000	https://medlineplus.gov/genetics/condition/dihydrolipoamide-dehydrogenase-deficiency/#:~:text=Dihydrolipoamide%20dehydrogenase%20deficiency%20occurs%20in,individuals%20of%20Ashkenazi%20Jewish%20descent.	94.0441	71.8529	71.6594	71.6004	1.97333	1.85644	1.85527	1.85492
ELP1	{Medulloblastoma} (155255) (AD, AR, SMu);Dysautonomia, familial (223900) (AR);{Medulloblastoma} (155255) (AD, AR, SMu);Dysautonomia, familial (223900) (AR);{Medulloblastoma} (155255) (AD, AR, SMu);Dysautonomia, familial (223900) (AR);{Medulloblastoma} (155255) (AD, AR, SMu);Dysautonomia, familial (223900) (AR)	asj	3700	https://my.clevelandclinic.org/health/diseases/24220-familial-dysautonomia	31	35.0814	34.792	34.7818	1.49136	1.54508	1.54148	1.54135
G6PC1	Glycogen storage disease Ia (232200) (AR)	asj	20000	https://www.ncbi.nlm.nih.gov/books/NBK1312/	71	79.6127	78.9304	78.9063	1.85126	1.90098	1.89724	1.89711
HEXA	[Hex A pseudodeficiency] (272800) (AR);GM2-gangliosidosis, several forms (272800) (AR);Tay-Sachs disease (272800) (AR)	asj	3500	https://www.ncbi.nlm.nih.gov/books/NBK564432/	30	30.3269	30.1433	29.9015	1.47712	1.48183	1.47919	1.47569
MCOLN1	Lisch epithelial corneal dystrophy (620763) (AD);Mucolipidosis IV (252650) (AR)	asj	40000	https://www.orpha.net/en/disease/detail/578	101	130.638	128.684	127.533	2.00432	2.11607	2.10952	2.10562
PAH	[Hyperphenylalaninemia, non-PKU mild] (261600) (AR);Phenylketonuria (261600) (AR)	asj	200000	https://www.ncbi.nlm.nih.gov/books/NBK1504/#pku.REF.scriver.2001	224	18.6732	18.5626	18.4645	2.35025	1.27122	1.26864	1.26634
SLC25A13	Citrullinemia, adult-onset type II (603471) (AR);Citrullinemia, type II, neonatal-onset (605814) (AR)	eas	17000	https://citrinfoundation.org/what-is-citrin-deficiency/prevalence/	65.6959	78.869	70.7086	58.1179	1.81754	1.89691	1.84947	1.76431
STAR	Lipoid adrenal hyperplasia (201710) (AR)	eas	250000	https://www.orpha.net/en/disease/detail/90790	251	1807.92	512.937	448.327	2.39967	3.25718	2.71006	2.65159
AGA	Aspartylglucosaminuria (208400) (AR)	fin	20000	https://www.ncbi.nlm.nih.gov/books/NBK599378/#:~:text=Prevalence,%5BArvio%20%26%20Mononen%202016%5D.	71.2142	107.187	105.936	104.353	1.85257	2.03014	2.02504	2.01851
AIRE	Autoimmune polyendocrinopathy syndrome , type I, with or without reversible metaphyseal dysplasia (240300) (AD, AR)	fin	25000	https://www.orpha.net/en/disease/detail/3453	79.5601	130.737	126.601	109.451	1.9007	2.1164	2.10244	2.03922
BCS1L	Bjornstad syndrome (262000) (AR);GRACILE syndrome (603358) (AR);Mitochondrial complex III deficiency, nuclear type 1 (124000) (AR)	fin	50000	https://www.orpha.net/en/disease/detail/53693#:~:text=The%20typical%20GRACILE%20syndrome%20is,without%20signs%20of%20chronic%20hypoxia.	112.306	165.503	157.556	143.22	2.0504	2.21881	2.19743	2.156
CFTR	{Bronchiectasis with or without elevated sweat chloride 1, modifier of} (211400) (AD);{Hypertrypsinemia, neonatal};{Pancreatitis, hereditary} (167800) (AD);Congenital bilateral absence of vas deferens (277180) (AR);Cystic fibrosis (219700) (AR);Sweat chloride elevation without CF;{Bronchiectasis with or without elevated sweat chloride 1, modifier of} (211400) (AD);{Hypertrypsinemia, neonatal};{Pa…	fin	25000	https://www.sciencedirect.com/science/article/pii/S1569199305000779#bib1	79.5601	38.7402	27.2523	12.107	1.9007	1.58816	1.4354	1.08304
CLN5	Ceroid lipofuscinosis, neuronal, 5 (256731) (AR)	fin	12500	https://medlineplus.gov/genetics/condition/cln5-disease/#:~:text=NCLs%2C%20including%20CLN5%20disease%2C%20are,1%20in%20100%2C000%20individuals%20worldwide.	56	15502.5	6995.76	6321.55	1.74819	4.1904	3.84484	3.80082
FAH	Tyrosinemia, type I (276700) (AR)	fin	90102	https://ojrd.biomedcentral.com/articles/10.1186/s13023-020-01547-w#:~:text=Type%201%20tyrosinemia%20was%20diagnosed,13%20had%20homozygotic%20Trp262X%20mutation.	151	353.158	273.399	266.822	2.17898	2.54797	2.4368	2.42622
GLDC	Glycine encephalopathy1 (605899) (AR)	fin	55000	https://www.orpha.net/en/disease/detail/407#:~:text=In%20Finland%2C%20an%20incidence%20at,carrier%20rate%20of%201%2F125.&text=Three%20forms%20of%20GE%20have,encephalopathy%20(see%20these%20terms).	117.763	154.928	135.336	126.21	2.07101	2.19013	2.13141	2.10109
MKS1	Bardet-Biedl syndrome 13 (615990) (AR);Joubert syndrome 28 (617121) (AR);Meckel syndrome 1 (249000) (AR)	fin	9000	https://pmc.ncbi.nlm.nih.gov/articles/PMC4949827/#:~:text=Worldwide%2C%20the%20incidence%20of%20Meckel,in%2050%20is%20a%20carrier).	48	79.0468	78.0181	71.5615	1.68124	1.89788	1.8922	1.85468
OAT	Gyrate atrophy of choroid and retina with or without ornithinemia (258870) (AR)	fin	50000	https://omim.org/entry/258870	112.306	221.825	211.423	208.313	2.0504	2.34601	2.32515	2.31872
PPT1	Ceroid lipofuscinosis, neuronal, 1 (256730) (AR)	fin	20000	https://pubmed.ncbi.nlm.nih.gov/9151309/	71	114.533	109.823	109.211	1.85126	2.05893	2.04069	2.03826
SLC17A5	Salla disease (604369) (AR);Sialic acid storage disorder, infantile (269920) (AR)	fin	-	https://www.orpha.net/en/disease/detail/834#:~:text=The%20worldwide%20prevalence%20is%20approximately,around%201%2D9%2F1%2C000%2C000.	100	170.088	167.713	162.35	2	2.23067	2.22457	2.21045
SLC7A7	Lysinuric protein intolerance (222700) (AR)	fin	60000	https://www.orpha.net/en/disease/detail/470	122.977	11145.9	1031.06	498.146	2.08982	4.04711	3.01329	2.69736
ACADM	Acyl-CoA dehydrogenase, medium chain, deficiency of (201450) (AR)	nfe	15000	https://pubmed.ncbi.nlm.nih.gov/16617240/	61.7414	50.194	46.0658	45.1755	1.79058	1.70065	1.66338	1.6549
AGXT	Hyperoxaluria, primary, type 1 (259900) (AR)	nfe	130719	https://www.orpha.net/en/disease/detail/416	181.277	227.881	190.034	184.555	2.25834	2.35771	2.27883	2.26612
ALDH3A2	Sjogren-Larsson syndrome (270200) (AR)	nfe	250000	https://www.orpha.net/en/disease/detail/816?name=ALDH3A2&mode=gene	251	1410.19	830.239	468.27	2.39967	3.14928	2.9192	2.6705
ALDOB	Fructose intolerance, hereditary (229600) (AR)	nfe	40000	https://www.ncbi.nlm.nih.gov/books/NBK559102/#:~:text=Estimates%20have%20ranged%20from%201,and%20mutations%20at%20splicing%20sites.	100.503	83.3106	68.0598	61.3393	2.00218	1.9207	1.83289	1.78774
ALPL	Hypophosphatasia, adult (146300) (AD, AR);Hypophosphatasia, childhood (241510) (AR);Hypophosphatasia, infantile (241500) (AR);Odontohypophosphatasia (146300) (AD, AR)	nfe	100000	https://pmc.ncbi.nlm.nih.gov/articles/PMC8658462/	158.615	230.28	145.875	121.969	2.20035	2.36226	2.16398	2.08625
ARSA	Metachromatic leukodystrophy (250100) (AR)	nfe	70000	https://www.ncbi.nlm.nih.gov/books/NBK560744/#:~:text=The%20prevalence%20of%20metachromatic%20leukodystrophy,the%20United%20States%20of%20America.	133	169.962	148.779	132.99	2.12385	2.23035	2.17254	2.12382
ASL	Argininosuccinic aciduria (207900) (AR)	nfe	70000	https://pmc.ncbi.nlm.nih.gov/articles/PMC2640937/	132.789	128.053	111.392	94.8634	2.12316	2.10739	2.04686	1.9771
ASPA	Canavan disease (271900) (AR)	nfe	100000	https://www.orpha.net/en/disease/detail/141	159	633.46	269.855	261.045	2.2014	2.80172	2.43113	2.41672
ASS1	Citrullinemia (215700) (AR)	nfe	220000	https://www.ncbi.nlm.nih.gov/books/NBK1458/#:~:text=Prevalence,%5BPosset%20et%20al%202020%5D.	235	319.045	212.086	167.164	2.37107	2.50385	2.32651	2.22314
ATM	{Breast cancer, susceptibility to} (114480) (AD, SMu);Ataxia-telangiectasia (208900) (AR);Lymphoma, B-cell non-Hodgkin, somatic;Lymphoma, mantle cell, somatic;T-cell prolymphocytic leukemia, somatic;{Breast cancer, susceptibility to} (114480) (AD, SMu);Ataxia-telangiectasia (208900) (AR);Lymphoma, B-cell non-Hodgkin, somatic;Lymphoma, mantle cell, somatic;T-cell prolymphocytic leukemia, somatic;{…	nfe	100000	https://www.ncbi.nlm.nih.gov/books/NBK26468/	200	235.957	138.341	113.539	2.30103	2.37283	2.14095	2.05514
ATP7B	Wilson disease (277900) (AR)	nfe	10000	https://www.uptodate.com/contents/wilson-disease-epidemiology-and-pathogenesis#:~:text=Assuming%20a%20prevalence%20of%201,the%20prevalence%20is%20much%20higher.	90	75.8355	40.4921	37.1254	1.95424	1.87987	1.60737	1.56967
BTD	Biotinidase deficiency (253260) (AR)	nfe	61000	https://www.orpha.net/en/disease/detail/79241#:~:text=Prevalence%20of%20clinical%20biotinidase%20deficiency,onset%20has%20also%20been%20reported.	120	12.073	11.5706	11.4814	2.07918	1.08182	1.06336	1.05999
CAPN3	Muscular dystrophy, limb-girdle, autosomal dominant 4 (618129) (AD);Muscular dystrophy, limb-girdle, autosomal recessive 1 (253600) (AR)	nfe	105597	https://pubmed.ncbi.nlm.nih.gov/15725583/	162.98	223.582	129.192	102.302	2.21213	2.34944	2.11124	2.00988
CFTR	{Bronchiectasis with or without elevated sweat chloride 1, modifier of} (211400) (AD);{Hypertrypsinemia, neonatal};{Pancreatitis, hereditary} (167800) (AD);Congenital bilateral absence of vas deferens (277180) (AR);Cystic fibrosis (219700) (AR);Sweat chloride elevation without CF;{Bronchiectasis with or without elevated sweat chloride 1, modifier of} (211400) (AD);{Hypertrypsinemia, neonatal};{Pa…	nfe	2500	https://link.springer.com/chapter/10.1007/978-3-030-85510-9_3	25	18.5199	11.1688	10.4754	1.39794	1.26764	1.04801	1.02017
COL7A1	Epidermolysis bullosa dystrophica inversa (226600) (AR);Epidermolysis bullosa dystrophica, autosomal dominant (131750) (AD);Epidermolysis bullosa dystrophica, autosomal recessive (226600) (AR);Epidermolysis bullosa dystrophica, Bart type (132000) (AD);Epidermolysis bullosa dystrophica, localisata variant (226600) (AR);Epidermolysis bullosa pruriginosa (604129) (AD, AR);Epidermolysis bullosa, pret…	nfe	303030	https://medlineplus.gov/genetics/condition/dystrophic-epidermolysis-bullosa/#frequency	275.742	321.958	210.067	157.949	2.4405	2.5078	2.32236	2.19852
CTNS	Cystinosis, atypical nephropathic (219800) (AR);Cystinosis, late-onset juvenile or adolescent nephropathic (219900) (AR);Cystinosis, nephropathic (219800) (AR);Cystinosis, ocular nonnephropathic (219750) (AR)	nfe	150000	https://www.orpha.net/en/disease/detail/213	194	970.777	559.01	430.253	2.2878	2.98712	2.74742	2.63372
CYP21A2	Adrenal hyperplasia, congenital, due to 21-hydroxylase deficiency (201910) (AR);Hyperandrogenism, nonclassic type, due to 21-hydroxylase deficiency (201910) (AR)	nfe	16000	https://www.ncbi.nlm.nih.gov/pmc/articles/PMC5576025/#:~:text=Millions%20of%20newborns%20screened%20in,to%201%3A16%2C000%20live%20births.	60	55.4244	33.231	31.7541	1.77815	1.7437	1.52154	1.5018
DHCR7	Smith-Lemli-Opitz syndrome (270400) (AR)	nfe	20000	https://www.orpha.net/en/disease/detail/818	71.2142	41.6941	38.912	37.1666	1.85257	1.62008	1.59008	1.57015
DUOX2	Thyroid dyshormonogenesis 6 (607200) (AR)	nfe	10000	https://www.orpha.net/en/disease/detail/95716	200	127.483	107.403	102.368	2.30103	2.10545	2.03102	2.01017
FAH	Tyrosinemia, type I (276700) (AR)	nfe	100000	https://medlineplus.gov/genetics/condition/tyrosinemia/#frequency	159	435.398	299.631	272.57	2.2014	2.63889	2.47659	2.43548
G6PC1	Glycogen storage disease Ia (232200) (AR)	nfe	125000	https://www.orpha.net/en/disease/detail/364?name=G6PC1&mode=gene	177	342.658	307.954	297.921	2.24797	2.53486	2.48849	2.4741
GAA	Glycogen storage disease II (232300) (AR)	nfe	100000	https://www.nature.com/articles/5200367.pdf	85	48.4987	44.0985	40.1592	1.92942	1.68573	1.64442	1.60378
GALC	Krabbe disease (245200) (AR)	nfe	100000	https://www.orpha.net/en/disease/detail/487#:~:text=It%20has%20an%20estimated%20prevalence,in%20the%20Northern%20European%20population.	158.615	406.748	78.2666	73.7436	2.20035	2.60932	1.89358	1.86772
GALT	Galactosemia (230400) (AR)	nfe	50000	https://www.orpha.net/en/disease/detail/352	112	123.775	115.904	113.784	2.04922	2.09263	2.0641	2.05608
GBE1	Glycogen storage disease IV (232500) (AR);Polyglucosan body disease, adult form (263570) (AR)	nfe	700000	https://www.ncbi.nlm.nih.gov/books/NBK115333/#:~:text=Glycogen%20storage%20disease%20type%20IV%20is%20rare%2C%20accounting%20for%20approximately,%3A600%2C000%2D1%3A800%2C000.	419	268.223	140.616	109.416	2.62221	2.4285	2.14804	2.03908
HADHA	Fatty liver, acute, of pregnancy (609016) (AR);HELLP syndrome, maternal, of pregnancy (609016) (AR);LCHAD deficiency (609016) (AR);Mitochondrial trifunctional protein deficiency 1 (609015) (AR)	nfe	250000	https://www.orpha.net/en/disease/detail/5	251	292.308	250.502	236.455	2.39967	2.46584	2.39881	2.37375
HEXA	[Hex A pseudodeficiency] (272800) (AR);GM2-gangliosidosis, several forms (272800) (AR);Tay-Sachs disease (272800) (AR)	nfe	320000	https://www.orpha.net/en/disease/detail/845	283.344	220.018	158.218	141.227	2.45231	2.34246	2.19925	2.14992
HEXB	Sandhoff disease, infantile, juvenile, and adult forms (268800) (AR)	nfe	380000	https://www.orpha.net/en/disease/detail/796#:~:text=A%20rare%20autosomal%20recessive%20lysosomal,variants%20in%20the%20HEXB%20gene.&text=The%20prevalence%20of%20the%20disease%20is%201%2F380%2C000%20live%20births.	308.722	365.699	308.263	265.827	2.48957	2.56312	2.48892	2.4246
HGSNAT	Mucopolysaccharidosis type IIIC (Sanfilippo C) (252930) (AR);Retinitis pigmentosa 73 (616544) (AR)	nfe	689655	https://pmc.ncbi.nlm.nih.gov/articles/PMC5891921/	416	1423.33	1017.56	719.847	2.61909	3.1533	3.00756	2.85724
HLCS	Holocarboxylase synthetase deficiency (253270) (AR)	nfe	200000	https://emedicine.medscape.com/article/944631-overview?form=fpf	224	1019.3	742.019	624.848	2.35025	3.0083	2.87041	2.79577
HOGA1	Hyperoxaluria, primary, type III (613616) (AR)	nfe	4761905	https://www.orpha.net/en/disease/detail/416#:~:text=Primary%20Hyperoxalurias%20(PH)%20prevalence%20ranges,Middle%20East%20and%20North%20Africa.	1091.59	149.018	137.4	127.13	3.03806	2.17324	2.13799	2.10425
HSD17B4	D-bifunctional protein deficiency (261515) (AR);Perrault syndrome 1 (233400) (AR)	nfe	100000	https://medlineplus.gov/genetics/condition/d-bifunctional-protein-deficiency/#frequency	159	1664.54	951.829	364.168	2.2014	3.22129	2.97856	2.5613
IVD	Isovaleric acidemia (243500) (AR)	nfe	100000	https://www.orpha.net/en/disease/detail/33#:~:text=Best%20estimates%20come%20from%20newborn,between%201%2F50%2C000%2D150%2C000.&text=Patients%20present%20along%20a%20spectrum,and%20lethargy%2C%20progressing%20to%20coma.	159	349.796	266.118	240.74	2.2014	2.54381	2.42507	2.38155
MMAA	Methylmalonic aciduria, vitamin B12-responsive, cblA type (251100) (AR)	nfe	55000	https://www.orpha.net/en/disease/detail/293355	118	632.2	532.139	468.098	2.07188	2.80085	2.72602	2.67034
MMACHC	Methylmalonic aciduria and homocystinuria, cblC type (277400) (AR)	nfe	200000	https://medlineplus.gov/genetics/condition/methylmalonic-acidemia-with-homocystinuria/#:~:text=Frequency&text=The%20most%20common%20form%20of,1%20in%20200%2C000%20newborns%20worldwide.	224	129045	32011.2	32011.2	2.35025	5.11074	4.5053	4.5053
MMUT	Methylmalonic aciduria, mut(0) type (251000) (AR)	nfe	48000	https://www.orpha.net/en/disease/detail/293355#:~:text=Prevalence%20of%20methylmalonic%20acidemia%20has,homocystinuria%3B%20see%20this%20term).	110.047	554.747	313.585	268.656	2.04158	2.7441	2.49636	2.4292
NAGLU	?Charcot-Marie-Tooth disease, axonal, type 2V (616491) (AD);Mucopolysaccharidosis type IIIB (Sanfilippo B) (252920) (AR)	nfe	377358	https://pmc.ncbi.nlm.nih.gov/articles/PMC5891921/	308	523.624	379.363	327.9	2.48855	2.71902	2.57905	2.51574
NPC1	Niemann-Pick disease, type C1 (257220) (AR);Niemann-Pick disease, type D (257220) (AR)	nfe	150000	https://www.ncbi.nlm.nih.gov/books/NBK1296/	194	225.488	178.016	146.565	2.2878	2.35312	2.25046	2.16603
PAH	[Hyperphenylalaninemia, non-PKU mild] (261600) (AR);Phenylketonuria (261600) (AR)	nfe	10000	https://www.ncbi.nlm.nih.gov/pmc/articles/PMC6013363/#:~:text=Phenylketonuria%20(PKU)%20is%20a%20recessive,of%20around%202%25%20in%20Caucasians.	50	39.8759	38.0794	36.7918	1.69897	1.60071	1.58069	1.56575
PKHD1	Polycystic kidney disease 4, with or without hepatic disease (263200) (AR)	nfe	20000	https://www.orpha.net/en/disease/detail/731	71.2142	175.541	105.553	77.8818	1.85257	2.24438	2.02347	1.89144
SLC26A4	Deafness, autosomal recessive 4, with enlarged vestibular aqueduct (600791) (AR);Pendred syndrome (274600) (AR);Deafness, autosomal recessive 4, with enlarged vestibular aqueduct (600791) (AR);Pendred syndrome (274600) (AR);Deafness, autosomal recessive 4, with enlarged vestibular aqueduct (600791) (AR);Pendred syndrome (274600) (AR)	nfe	11461	https://www.sciencedirect.com/science/article/pii/S1521690X17300398?via%3Dihub#bib12	54.0327	71.0403	65.7498	60.2086	1.73266	1.8515	1.81789	1.77966
TH	Segawa syndrome, recessive (605407) (AR)	nfe	600000	https://www.orpha.net/en/disease/detail/101150	388	1553.16	1028.95	726.416	2.58883	3.19122	3.0124	2.86119
USH2A	Retinitis pigmentosa 39 (613809) (AR);Usher syndrome, type 2A (276901) (AR);Retinitis pigmentosa 39 (613809) (AR);Usher syndrome, type 2A (276901) (AR)	nfe	11111	https://www.orpha.net/en/disease/detail/231178	53.2092	65.4181	55.5725	48.2976	1.72599	1.8157	1.74486	1.68393
