# Supplementary material for: Inherited burden for disease predisposition in diverse populations
Source: NPJ Genom Med. 2026 Feb 18;11:18. doi: 10.1038/s41525-026-00552-5 (PMC13031552; doi:10.1038/s41525-026-00552-5)
Supplement: Supplementary file 10 — Supplementary Data 9. [file 41525_2026_552_MOESM10_ESM.xlsx]

## Sheet: S. Data 9
#Supplementary Data 9. Genotype prevalence of disease-associated CFTR-France homozygotes/compound heterozygotes for non-Finnish Europeans.
A1	A1 HGVS	A1 Legacy Name	A1 Subclass	A1 AF	A2	A2 HGVS	A2 Legacy Name	A2 Subclass	A2 AF	GP	Expected Phenotype
7-117559590-ATCT-A	c.1521_1523del	[delta]F508	CF-causing	0.0149816	7-117592169-C-T	c.2002C>T	R668C	CFTR-RD-causing	0.0100734	0.000301831	CFTR-RD
7-117559590-ATCT-A	c.1521_1523del	[delta]F508	CF-causing	0.0149816	7-117559590-ATCT-A	c.1521_1523del	[delta]F508	CF-causing	0.0149816	0.000224449	CF
7-117592169-C-T	c.2002C>T	R668C	CFTR-RD-causing	0.0100734	7-117592169-C-T	c.2002C>T	R668C	CFTR-RD-causing	0.0100734	0.000101473	No expected phenotype
7-117559590-ATCT-A	c.1521_1523del	[delta]F508	CF-causing	0.0149816	7-117530975-G-A	c.350G>A	R117H	CFTR-RD-causing	0.0027138	8.13142e-05	CFTR-RD
7-117592169-C-T	c.2002C>T	R668C	CFTR-RD-causing	0.0100734	7-117530975-G-A	c.350G>A	R117H	CFTR-RD-causing	0.0027138	5.46742e-05	No expected phenotype
7-117559590-ATCT-A	c.1521_1523del	[delta]F508	CF-causing	0.0149816	7-117610521-G-C	c.2991G>C	L997F	CFTR-RD-causing	0.00169029	5.06466e-05	CFTR-RD
7-117559590-ATCT-A	c.1521_1523del	[delta]F508	CF-causing	0.0149816	7-117559594-T-G	c.1523T>G	F508C	CFTR-RD-causing	0.0016674	4.99606e-05	CFTR-RD
7-117592169-C-T	c.2002C>T	R668C	CFTR-RD-causing	0.0100734	7-117610521-G-C	c.2991G>C	L997F	CFTR-RD-causing	0.00169029	3.40538e-05	No expected phenotype
7-117592169-C-T	c.2002C>T	R668C	CFTR-RD-causing	0.0100734	7-117559594-T-G	c.1523T>G	F508C	CFTR-RD-causing	0.0016674	3.35926e-05	No expected phenotype
7-117559590-ATCT-A	c.1521_1523del	[delta]F508	CF-causing	0.0149816	7-117627538-G-T	c.3485G>T	3617G/T	CFTR-RD-causing	0.000983448	2.94673e-05	CFTR-RD
7-117559590-ATCT-A	c.1521_1523del	[delta]F508	CF-causing	0.0149816	7-117592416-C-T	c.2249C>T	P750L	CFTR-RD-causing	0.000782761	2.34541e-05	CFTR-RD
7-117559590-ATCT-A	c.1521_1523del	[delta]F508	CF-causing	0.0149816	7-117592588-A-G	c.2421A>G	I807M ! 2553A/G	CFTR-RD-causing	0.000778316	2.33209e-05	CFTR-RD
7-117559590-ATCT-A	c.1521_1523del	[delta]F508	CF-causing	0.0149816	7-117548758-G-T	c.1327G>T	D443Y	CFTR-RD-causing	0.000738729	2.21347e-05	CFTR-RD
7-117592169-C-T	c.2002C>T	R668C	CFTR-RD-causing	0.0100734	7-117627538-G-T	c.3485G>T	3617G/T	CFTR-RD-causing	0.000983448	1.98133e-05	No expected phenotype
7-117592169-C-T	c.2002C>T	R668C	CFTR-RD-causing	0.0100734	7-117592416-C-T	c.2249C>T	P750L	CFTR-RD-causing	0.000782761	1.57701e-05	No expected phenotype
7-117592169-C-T	c.2002C>T	R668C	CFTR-RD-causing	0.0100734	7-117592588-A-G	c.2421A>G	I807M ! 2553A/G	CFTR-RD-causing	0.000778316	1.56805e-05	No expected phenotype
7-117559590-ATCT-A	c.1521_1523del	[delta]F508	CF-causing	0.0149816	7-117587806-G-A	c.1652G>A	G551D	CF-causing	0.000506209	1.51677e-05	CF
7-117592169-C-T	c.2002C>T	R668C	CFTR-RD-causing	0.0100734	7-117548758-G-T	c.1327G>T	D443Y	CFTR-RD-causing	0.000738729	1.4883e-05	No expected phenotype
7-117559590-ATCT-A	c.1521_1523del	[delta]F508	CF-causing	0.0149816	7-117611595-T-G	c.3154T>G	F1052V	CFTR-RD-causing	0.000471245	1.412e-05	CFTR-RD
7-117559590-ATCT-A	c.1521_1523del	[delta]F508	CF-causing	0.0149816	7-117534295-G-A	c.509G>A	R170H	CFTR-RD-causing	0.000465137	1.3937e-05	CFTR-RD
7-117559590-ATCT-A	c.1521_1523del	[delta]F508	CF-causing	0.0149816	7-117614699-G-C	c.3454G>C	D1152H	varying clinical consequence	0.000411267	1.23229e-05	CF or CFTR-RD
7-117559590-ATCT-A	c.1521_1523del	[delta]F508	CF-causing	0.0149816	7-117587778-G-T	c.1624G>T	G542X	CF-causing	0.000400762	1.20081e-05	CF
7-117592169-C-T	c.2002C>T	R668C	CFTR-RD-causing	0.0100734	7-117587806-G-A	c.1652G>A	G551D	CF-causing	0.000506209	1.01985e-05	CFTR-RD
7-117592169-C-T	c.2002C>T	R668C	CFTR-RD-causing	0.0100734	7-117611595-T-G	c.3154T>G	F1052V	CFTR-RD-causing	0.000471245	9.49405e-06	No expected phenotype
7-117592169-C-T	c.2002C>T	R668C	CFTR-RD-causing	0.0100734	7-117534295-G-A	c.509G>A	R170H	CFTR-RD-causing	0.000465137	9.37099e-06	No expected phenotype
7-117530975-G-A	c.350G>A	R117H	CFTR-RD-causing	0.0027138	7-117610521-G-C	c.2991G>C	L997F	CFTR-RD-causing	0.00169029	9.17421e-06	No expected phenotype
7-117530975-G-A	c.350G>A	R117H	CFTR-RD-causing	0.0027138	7-117559594-T-G	c.1523T>G	F508C	CFTR-RD-causing	0.0016674	9.04995e-06	No expected phenotype
7-117592169-C-T	c.2002C>T	R668C	CFTR-RD-causing	0.0100734	7-117614699-G-C	c.3454G>C	D1152H	varying clinical consequence	0.000411267	8.28568e-06	No expected phenotype
7-117592169-C-T	c.2002C>T	R668C	CFTR-RD-causing	0.0100734	7-117587778-G-T	c.1624G>T	G542X	CF-causing	0.000400762	8.07405e-06	CFTR-RD
7-117559590-ATCT-A	c.1521_1523del	[delta]F508	CF-causing	0.0149816	7-117531115-G-T	c.489+1G>T	621+1G>T	CF-causing	0.000257558	7.71728e-06	CF
7-117530975-G-A	c.350G>A	R117H	CFTR-RD-causing	0.0027138	7-117530975-G-A	c.350G>A	R117H	CFTR-RD-causing	0.0027138	7.3647e-06	No expected phenotype
7-117559590-ATCT-A	c.1521_1523del	[delta]F508	CF-causing	0.0149816	7-117602865-T-TA	c.2657+2_2657+3insA	2789+2insA	CFTR-RD-causing	0.000233338	6.99155e-06	CFTR-RD
7-117559590-ATCT-A	c.1521_1523del	[delta]F508	CF-causing	0.0149816	7-117531117-A-G	c.489+3A>G	621+3A>G	CFTR-RD-causing	0.000205413	6.15485e-06	CFTR-RD
7-117559590-ATCT-A	c.1521_1523del	[delta]F508	CF-causing	0.0149816	7-117540231-G-A	c.1001G>A	R334Q	varying clinical consequence	0.000203238	6.08968e-06	CF or CFTR-RD
7-117559590-ATCT-A	c.1521_1523del	[delta]F508	CF-causing	0.0149816	7-117530957-C-T	c.332C>T	P111L	CFTR-RD-causing	0.000198777	5.956e-06	CFTR-RD
7-117559590-ATCT-A	c.1521_1523del	[delta]F508	CF-causing	0.0149816	7-117614660-A-G	c.3415A>G	I1139V	CFTR-RD-causing	0.000195342	5.8531e-06	CFTR-RD
7-117559590-ATCT-A	c.1521_1523del	[delta]F508	CF-causing	0.0149816	7-117627579-AC-A	c.3528del	3659delC	CF-causing	0.000194337	5.82298e-06	CF
7-117559590-ATCT-A	c.1521_1523del	[delta]F508	CF-causing	0.0149816	7-117587738-G-A	c.1585-1G>A	1717-1G>A	CF-causing	0.000188605	5.65123e-06	CF
7-117610521-G-C	c.2991G>C	L997F	CFTR-RD-causing	0.00169029	7-117559594-T-G	c.1523T>G	F508C	CFTR-RD-causing	0.0016674	5.63677e-06	No expected phenotype
7-117530975-G-A	c.350G>A	R117H	CFTR-RD-causing	0.0027138	7-117627538-G-T	c.3485G>T	3617G/T	CFTR-RD-causing	0.000983448	5.33776e-06	No expected phenotype
7-117592169-C-T	c.2002C>T	R668C	CFTR-RD-causing	0.0100734	7-117531115-G-T	c.489+1G>T	621+1G>T	CF-causing	0.000257558	5.18896e-06	CFTR-RD
7-117559590-ATCT-A	c.1521_1523del	[delta]F508	CF-causing	0.0149816	7-117652877-C-G	c.3909C>G	N1303K	CF-causing	0.000171948	5.15213e-06	CF
7-117559590-ATCT-A	c.1521_1523del	[delta]F508	CF-causing	0.0149816	7-117509089-C-T	c.220C>T	R74W	CFTR-RD-causing	0.000167391	5.01558e-06	CFTR-RD
7-117559590-ATCT-A	c.1521_1523del	[delta]F508	CF-causing	0.0149816	7-117535285-T-G	c.617T>G	L206W	varying clinical consequence	0.000167267	5.01186e-06	CF or CFTR-RD
7-117592169-C-T	c.2002C>T	R668C	CFTR-RD-causing	0.0100734	7-117602865-T-TA	c.2657+2_2657+3insA	2789+2insA	CFTR-RD-causing	0.000233338	4.70099e-06	No expected phenotype
7-117559590-ATCT-A	c.1521_1523del	[delta]F508	CF-causing	0.0149816	7-117590440-G-A	c.1766+1G>A	1898+1G>A	CF-causing	0.000144207	4.32092e-06	CF
7-117559590-ATCT-A	c.1521_1523del	[delta]F508	CF-causing	0.0149816	7-117509069-C-T	c.200C>T	P67L	CF-causing	0.000143076	4.28703e-06	CF
7-117530975-G-A	c.350G>A	R117H	CFTR-RD-causing	0.0027138	7-117592416-C-T	c.2249C>T	P750L	CFTR-RD-causing	0.000782761	4.24851e-06	No expected phenotype
7-117530975-G-A	c.350G>A	R117H	CFTR-RD-causing	0.0027138	7-117592588-A-G	c.2421A>G	I807M ! 2553A/G	CFTR-RD-causing	0.000778316	4.22438e-06	No expected phenotype
7-117592169-C-T	c.2002C>T	R668C	CFTR-RD-causing	0.0100734	7-117531117-A-G	c.489+3A>G	621+3A>G	CFTR-RD-causing	0.000205413	4.1384e-06	No expected phenotype
7-117592169-C-T	c.2002C>T	R668C	CFTR-RD-causing	0.0100734	7-117540231-G-A	c.1001G>A	R334Q	varying clinical consequence	0.000203238	4.09458e-06	No expected phenotype
7-117530975-G-A	c.350G>A	R117H	CFTR-RD-causing	0.0027138	7-117548758-G-T	c.1327G>T	D443Y	CFTR-RD-causing	0.000738729	4.00952e-06	No expected phenotype
7-117592169-C-T	c.2002C>T	R668C	CFTR-RD-causing	0.0100734	7-117530957-C-T	c.332C>T	P111L	CFTR-RD-causing	0.000198777	4.0047e-06	No expected phenotype
7-117559590-ATCT-A	c.1521_1523del	[delta]F508	CF-causing	0.0149816	7-117611555-A-G	c.3140-26A>G	3272-26A>G	varying clinical consequence	0.000132148	3.95957e-06	CF or CFTR-RD
7-117592169-C-T	c.2002C>T	R668C	CFTR-RD-causing	0.0100734	7-117614660-A-G	c.3415A>G	I1139V	CFTR-RD-causing	0.000195342	3.93551e-06	No expected phenotype
7-117592169-C-T	c.2002C>T	R668C	CFTR-RD-causing	0.0100734	7-117627579-AC-A	c.3528del	3659delC	CF-causing	0.000194337	3.91526e-06	CFTR-RD
7-117592169-C-T	c.2002C>T	R668C	CFTR-RD-causing	0.0100734	7-117587738-G-A	c.1585-1G>A	1717-1G>A	CF-causing	0.000188605	3.79978e-06	CFTR-RD
7-117559590-ATCT-A	c.1521_1523del	[delta]F508	CF-causing	0.0149816	7-117530974-C-T	c.349C>T	R117C	varying clinical consequence	0.000119633	3.58459e-06	CF or CFTR-RD
7-117559590-ATCT-A	c.1521_1523del	[delta]F508	CF-causing	0.0149816	7-117587811-C-T	c.1657C>T	R553X	CF-causing	0.000115799	3.46971e-06	CF
7-117592169-C-T	c.2002C>T	R668C	CFTR-RD-causing	0.0100734	7-117652877-C-G	c.3909C>G	N1303K	CF-causing	0.000171948	3.4642e-06	CFTR-RD
7-117592169-C-T	c.2002C>T	R668C	CFTR-RD-causing	0.0100734	7-117509089-C-T	c.220C>T	R74W	CFTR-RD-causing	0.000167391	3.37238e-06	No expected phenotype
7-117592169-C-T	c.2002C>T	R668C	CFTR-RD-causing	0.0100734	7-117535285-T-G	c.617T>G	L206W	varying clinical consequence	0.000167267	3.36988e-06	No expected phenotype
7-117610521-G-C	c.2991G>C	L997F	CFTR-RD-causing	0.00169029	7-117627538-G-T	c.3485G>T	3617G/T	CFTR-RD-causing	0.000983448	3.32462e-06	No expected phenotype
7-117559594-T-G	c.1523T>G	F508C	CFTR-RD-causing	0.0016674	7-117627538-G-T	c.3485G>T	3617G/T	CFTR-RD-causing	0.000983448	3.27959e-06	No expected phenotype
7-117559590-ATCT-A	c.1521_1523del	[delta]F508	CF-causing	0.0149816	7-117611649-C-T	c.3208C>T	R1070W	varying clinical consequence	0.000102548	3.07266e-06	CF or CFTR-RD
7-117559590-ATCT-A	c.1521_1523del	[delta]F508	CF-causing	0.0149816	7-117535269-G-A	c.601G>A	V201M	CFTR-RD-causing	9.9821e-05	2.99096e-06	CFTR-RD
7-117592169-C-T	c.2002C>T	R668C	CFTR-RD-causing	0.0100734	7-117590440-G-A	c.1766+1G>A	1898+1G>A	CF-causing	0.000144207	2.9053e-06	CFTR-RD
7-117592169-C-T	c.2002C>T	R668C	CFTR-RD-causing	0.0100734	7-117509069-C-T	c.200C>T	P67L	CF-causing	0.000143076	2.88252e-06	CFTR-RD
7-117610521-G-C	c.2991G>C	L997F	CFTR-RD-causing	0.00169029	7-117610521-G-C	c.2991G>C	L997F	CFTR-RD-causing	0.00169029	2.85708e-06	No expected phenotype
7-117559594-T-G	c.1523T>G	F508C	CFTR-RD-causing	0.0016674	7-117559594-T-G	c.1523T>G	F508C	CFTR-RD-causing	0.0016674	2.78021e-06	No expected phenotype
7-117559590-ATCT-A	c.1521_1523del	[delta]F508	CF-causing	0.0149816	7-117559586-TATC-T	c.1519_1521del	[delta]I507	CF-causing	9.27058e-05	2.77777e-06	CF
7-117530975-G-A	c.350G>A	R117H	CFTR-RD-causing	0.0027138	7-117587806-G-A	c.1652G>A	G551D	CF-causing	0.000506209	2.7475e-06	CFTR-RD
7-117559590-ATCT-A	c.1521_1523del	[delta]F508	CF-causing	0.0149816	7-117602868-G-A	c.2657+5G>A	2789+5G>A	varying clinical consequence	9.11089e-05	2.72992e-06	CF or CFTR-RD
7-117592169-C-T	c.2002C>T	R668C	CFTR-RD-causing	0.0100734	7-117611555-A-G	c.3140-26A>G	3272-26A>G	varying clinical consequence	0.000132148	2.66234e-06	No expected phenotype
7-117610521-G-C	c.2991G>C	L997F	CFTR-RD-causing	0.00169029	7-117592416-C-T	c.2249C>T	P750L	CFTR-RD-causing	0.000782761	2.64619e-06	No expected phenotype
7-117610521-G-C	c.2991G>C	L997F	CFTR-RD-causing	0.00169029	7-117592588-A-G	c.2421A>G	I807M ! 2553A/G	CFTR-RD-causing	0.000778316	2.63116e-06	No expected phenotype
7-117559594-T-G	c.1523T>G	F508C	CFTR-RD-causing	0.0016674	7-117592416-C-T	c.2249C>T	P750L	CFTR-RD-causing	0.000782761	2.61035e-06	No expected phenotype
7-117559594-T-G	c.1523T>G	F508C	CFTR-RD-causing	0.0016674	7-117592588-A-G	c.2421A>G	I807M ! 2553A/G	CFTR-RD-causing	0.000778316	2.59552e-06	No expected phenotype
7-117530975-G-A	c.350G>A	R117H	CFTR-RD-causing	0.0027138	7-117611595-T-G	c.3154T>G	F1052V	CFTR-RD-causing	0.000471245	2.55773e-06	No expected phenotype
7-117530975-G-A	c.350G>A	R117H	CFTR-RD-causing	0.0027138	7-117534295-G-A	c.509G>A	R170H	CFTR-RD-causing	0.000465137	2.52457e-06	No expected phenotype
7-117559590-ATCT-A	c.1521_1523del	[delta]F508	CF-causing	0.0149816	7-117559548-C-T	c.1477C>T	Q493X	CF-causing	8.37947e-05	2.51076e-06	CF
7-117610521-G-C	c.2991G>C	L997F	CFTR-RD-causing	0.00169029	7-117548758-G-T	c.1327G>T	D443Y	CFTR-RD-causing	0.000738729	2.49733e-06	No expected phenotype
7-117559590-ATCT-A	c.1521_1523del	[delta]F508	CF-causing	0.0149816	7-117536576-A-G	c.772A>G	R258G	CFTR-RD-causing	8.32185e-05	2.4935e-06	CFTR-RD
7-117559590-ATCT-A	c.1521_1523del	[delta]F508	CF-causing	0.0149816	7-117509123-G-A	c.254G>A	G85E	CF-causing	8.22798e-05	2.46537e-06	CF
7-117559594-T-G	c.1523T>G	F508C	CFTR-RD-causing	0.0016674	7-117548758-G-T	c.1327G>T	D443Y	CFTR-RD-causing	0.000738729	2.46351e-06	No expected phenotype
7-117559590-ATCT-A	c.1521_1523del	[delta]F508	CF-causing	0.0149816	7-117611646-G-A	c.3205G>A	G1069R	CFTR-RD-causing	8.09535e-05	2.42563e-06	CFTR-RD
7-117592169-C-T	c.2002C>T	R668C	CFTR-RD-causing	0.0100734	7-117530974-C-T	c.349C>T	R117C	varying clinical consequence	0.000119633	2.41021e-06	No expected phenotype
7-117592169-C-T	c.2002C>T	R668C	CFTR-RD-causing	0.0100734	7-117587811-C-T	c.1657C>T	R553X	CF-causing	0.000115799	2.33297e-06	CFTR-RD
7-117559590-ATCT-A	c.1521_1523del	[delta]F508	CF-causing	0.0149816	7-117666898-AT-A	c.4243-7del	NULL	CFTR-RD-causing	7.55552e-05	2.26388e-06	CFTR-RD
7-117559590-ATCT-A	c.1521_1523del	[delta]F508	CF-causing	0.0149816	7-117534368-A-G	c.579+3A>G	711+3A>G	varying clinical consequence	7.50867e-05	2.24984e-06	CF or CFTR-RD
7-117530975-G-A	c.350G>A	R117H	CFTR-RD-causing	0.0027138	7-117614699-G-C	c.3454G>C	D1152H	varying clinical consequence	0.000411267	2.23219e-06	No expected phenotype
7-117559590-ATCT-A	c.1521_1523del	[delta]F508	CF-causing	0.0149816	7-117642566-G-A	c.3846G>A	W1282X	CF-causing	7.28651e-05	2.18327e-06	CF
7-117530975-G-A	c.350G>A	R117H	CFTR-RD-causing	0.0027138	7-117587778-G-T	c.1624G>T	G542X	CF-causing	0.000400762	2.17518e-06	CFTR-RD
7-117559590-ATCT-A	c.1521_1523del	[delta]F508	CF-causing	0.0149816	7-117548795-C-A	c.1364C>A	A455E	CF-causing	7.24571e-05	2.17105e-06	CF
7-117559590-ATCT-A	c.1521_1523del	[delta]F508	CF-causing	0.0149816	7-117509031-C-T	c.165-3C>T	297-3C>T	undefined	7.20866e-05	2.15995e-06	Undetermined Phenotype
7-117559590-ATCT-A	c.1521_1523del	[delta]F508	CF-causing	0.0149816	7-117530974-C-G	c.349C>G	R117G	CFTR-RD-causing	6.92614e-05	2.0753e-06	CFTR-RD
7-117592169-C-T	c.2002C>T	R668C	CFTR-RD-causing	0.0100734	7-117611649-C-T	c.3208C>T	R1070W	varying clinical consequence	0.000102548	2.066e-06	No expected phenotype
7-117592169-C-T	c.2002C>T	R668C	CFTR-RD-causing	0.0100734	7-117535269-G-A	c.601G>A	V201M	CFTR-RD-causing	9.9821e-05	2.01107e-06	No expected phenotype
7-117559590-ATCT-A	c.1521_1523del	[delta]F508	CF-causing	0.0149816	7-117540270-G-A	c.1040G>A	R347H	varying clinical consequence	6.29563e-05	1.88638e-06	CF or CFTR-RD
7-117592169-C-T	c.2002C>T	R668C	CFTR-RD-causing	0.0100734	7-117559586-TATC-T	c.1519_1521del	[delta]I507	CF-causing	9.27058e-05	1.86772e-06	CFTR-RD
7-117592169-C-T	c.2002C>T	R668C	CFTR-RD-causing	0.0100734	7-117602868-G-A	c.2657+5G>A	2789+5G>A	varying clinical consequence	9.11089e-05	1.83555e-06	No expected phenotype
7-117610521-G-C	c.2991G>C	L997F	CFTR-RD-causing	0.00169029	7-117587806-G-A	c.1652G>A	G551D	CF-causing	0.000506209	1.71128e-06	CFTR-RD
7-117559590-ATCT-A	c.1521_1523del	[delta]F508	CF-causing	0.0149816	7-117509047-G-T	c.178G>T	E60X	CF-causing	5.68767e-05	1.70421e-06	CF
7-117592169-C-T	c.2002C>T	R668C	CFTR-RD-causing	0.0100734	7-117559548-C-T	c.1477C>T	Q493X	CF-causing	8.37947e-05	1.68819e-06	CFTR-RD
7-117559594-T-G	c.1523T>G	F508C	CFTR-RD-causing	0.0016674	7-117587806-G-A	c.1652G>A	G551D	CF-causing	0.000506209	1.6881e-06	CFTR-RD
7-117592169-C-T	c.2002C>T	R668C	CFTR-RD-causing	0.0100734	7-117536576-A-G	c.772A>G	R258G	CFTR-RD-causing	8.32185e-05	1.67658e-06	No expected phenotype
7-117592169-C-T	c.2002C>T	R668C	CFTR-RD-causing	0.0100734	7-117509123-G-A	c.254G>A	G85E	CF-causing	8.22798e-05	1.65767e-06	CFTR-RD
7-117559590-ATCT-A	c.1521_1523del	[delta]F508	CF-causing	0.0149816	7-117592212-CA-C	c.2052del	2184delA	CF-causing	5.48594e-05	1.64377e-06	CF
7-117592169-C-T	c.2002C>T	R668C	CFTR-RD-causing	0.0100734	7-117611646-G-A	c.3205G>A	G1069R	CFTR-RD-causing	8.09535e-05	1.63095e-06	No expected phenotype
7-117559590-ATCT-A	c.1521_1523del	[delta]F508	CF-causing	0.0149816	7-117540270-G-C	c.1040G>C	R347P	CF-causing	5.39626e-05	1.61689e-06	CF
7-117610521-G-C	c.2991G>C	L997F	CFTR-RD-causing	0.00169029	7-117611595-T-G	c.3154T>G	F1052V	CFTR-RD-causing	0.000471245	1.59308e-06	No expected phenotype
7-117610521-G-C	c.2991G>C	L997F	CFTR-RD-causing	0.00169029	7-117534295-G-A	c.509G>A	R170H	CFTR-RD-causing	0.000465137	1.57243e-06	No expected phenotype
7-117559594-T-G	c.1523T>G	F508C	CFTR-RD-causing	0.0016674	7-117611595-T-G	c.3154T>G	F1052V	CFTR-RD-causing	0.000471245	1.5715e-06	No expected phenotype
7-117559590-ATCT-A	c.1521_1523del	[delta]F508	CF-causing	0.0149816	7-117611638-G-A	c.3197G>A	R1066H	CF-causing	5.21718e-05	1.56324e-06	CF
7-117559590-ATCT-A	c.1521_1523del	[delta]F508	CF-causing	0.0149816	7-117509127-CTT-C	c.262_263del	394delTT	CF-causing	5.1814e-05	1.55252e-06	CF
7-117559594-T-G	c.1523T>G	F508C	CFTR-RD-causing	0.0016674	7-117534295-G-A	c.509G>A	R170H	CFTR-RD-causing	0.000465137	1.55113e-06	No expected phenotype
7-117627538-G-T	c.3485G>T	3617G/T	CFTR-RD-causing	0.000983448	7-117592416-C-T	c.2249C>T	P750L	CFTR-RD-causing	0.000782761	1.53961e-06	No expected phenotype
7-117627538-G-T	c.3485G>T	3617G/T	CFTR-RD-causing	0.000983448	7-117592588-A-G	c.2421A>G	I807M ! 2553A/G	CFTR-RD-causing	0.000778316	1.53087e-06	No expected phenotype
7-117592169-C-T	c.2002C>T	R668C	CFTR-RD-causing	0.0100734	7-117666898-AT-A	c.4243-7del	NULL	CFTR-RD-causing	7.55552e-05	1.52219e-06	No expected phenotype
7-117592169-C-T	c.2002C>T	R668C	CFTR-RD-causing	0.0100734	7-117534368-A-G	c.579+3A>G	711+3A>G	varying clinical consequence	7.50867e-05	1.51275e-06	No expected phenotype
7-117592169-C-T	c.2002C>T	R668C	CFTR-RD-causing	0.0100734	7-117642566-G-A	c.3846G>A	W1282X	CF-causing	7.28651e-05	1.46799e-06	CFTR-RD
7-117592169-C-T	c.2002C>T	R668C	CFTR-RD-causing	0.0100734	7-117548795-C-A	c.1364C>A	A455E	CF-causing	7.24571e-05	1.45977e-06	CFTR-RD
7-117627538-G-T	c.3485G>T	3617G/T	CFTR-RD-causing	0.000983448	7-117548758-G-T	c.1327G>T	D443Y	CFTR-RD-causing	0.000738729	1.453e-06	No expected phenotype
7-117592169-C-T	c.2002C>T	R668C	CFTR-RD-causing	0.0100734	7-117509031-C-T	c.165-3C>T	297-3C>T	undefined	7.20866e-05	1.45231e-06	No expected phenotype
7-117530975-G-A	c.350G>A	R117H	CFTR-RD-causing	0.0027138	7-117531115-G-T	c.489+1G>T	621+1G>T	CF-causing	0.000257558	1.39792e-06	CFTR-RD
7-117592169-C-T	c.2002C>T	R668C	CFTR-RD-causing	0.0100734	7-117530974-C-G	c.349C>G	R117G	CFTR-RD-causing	6.92614e-05	1.39539e-06	No expected phenotype
7-117610521-G-C	c.2991G>C	L997F	CFTR-RD-causing	0.00169029	7-117614699-G-C	c.3454G>C	D1152H	varying clinical consequence	0.000411267	1.39032e-06	No expected phenotype
7-117559594-T-G	c.1523T>G	F508C	CFTR-RD-causing	0.0016674	7-117614699-G-C	c.3454G>C	D1152H	varying clinical consequence	0.000411267	1.37149e-06	No expected phenotype
7-117610521-G-C	c.2991G>C	L997F	CFTR-RD-causing	0.00169029	7-117587778-G-T	c.1624G>T	G542X	CF-causing	0.000400762	1.35481e-06	CFTR-RD
7-117559590-ATCT-A	c.1521_1523del	[delta]F508	CF-causing	0.0149816	7-117540175-CT-C	c.948del	1078delT	CF-causing	4.49682e-05	1.34739e-06	CF
7-117559590-ATCT-A	c.1521_1523del	[delta]F508	CF-causing	0.0149816	7-117603730-G-C	c.2856G>C	M952I	CFTR-RD-causing	4.49675e-05	1.34737e-06	CFTR-RD
7-117559594-T-G	c.1523T>G	F508C	CFTR-RD-causing	0.0016674	7-117587778-G-T	c.1624G>T	G542X	CF-causing	0.000400762	1.33646e-06	CFTR-RD
7-117559590-ATCT-A	c.1521_1523del	[delta]F508	CF-causing	0.0149816	7-117534366-G-T	c.579+1G>T	711+1G>T	CF-causing	4.42914e-05	1.32712e-06	CF
7-117559590-ATCT-A	c.1521_1523del	[delta]F508	CF-causing	0.0149816	7-117614703-T-A	c.3458T>A	V1153E	CFTR-RD-causing	4.42514e-05	1.32592e-06	CFTR-RD
7-117592169-C-T	c.2002C>T	R668C	CFTR-RD-causing	0.0100734	7-117540270-G-A	c.1040G>A	R347H	varying clinical consequence	6.29563e-05	1.26836e-06	No expected phenotype
7-117530975-G-A	c.350G>A	R117H	CFTR-RD-causing	0.0027138	7-117602865-T-TA	c.2657+2_2657+3insA	2789+2insA	CFTR-RD-causing	0.000233338	1.26646e-06	No expected phenotype
7-117592416-C-T	c.2249C>T	P750L	CFTR-RD-causing	0.000782761	7-117592588-A-G	c.2421A>G	I807M ! 2553A/G	CFTR-RD-causing	0.000778316	1.21847e-06	No expected phenotype
7-117592416-C-T	c.2249C>T	P750L	CFTR-RD-causing	0.000782761	7-117548758-G-T	c.1327G>T	D443Y	CFTR-RD-causing	0.000738729	1.1565e-06	No expected phenotype
7-117592588-A-G	c.2421A>G	I807M ! 2553A/G	CFTR-RD-causing	0.000778316	7-117548758-G-T	c.1327G>T	D443Y	CFTR-RD-causing	0.000738729	1.14993e-06	No expected phenotype
7-117592169-C-T	c.2002C>T	R668C	CFTR-RD-causing	0.0100734	7-117509047-G-T	c.178G>T	E60X	CF-causing	5.68767e-05	1.14588e-06	CFTR-RD
7-117530975-G-A	c.350G>A	R117H	CFTR-RD-causing	0.0027138	7-117531117-A-G	c.489+3A>G	621+3A>G	CFTR-RD-causing	0.000205413	1.1149e-06	No expected phenotype
7-117592169-C-T	c.2002C>T	R668C	CFTR-RD-causing	0.0100734	7-117592212-CA-C	c.2052del	2184delA	CF-causing	5.48594e-05	1.10524e-06	CFTR-RD
7-117559590-ATCT-A	c.1521_1523del	[delta]F508	CF-causing	0.0149816	7-117642528-G-A	c.3808G>A	D1270N	CFTR-RD-causing	3.68799e-05	1.10504e-06	CFTR-RD
7-117559590-ATCT-A	c.1521_1523del	[delta]F508	CF-causing	0.0149816	7-117592212-C-CA	c.2052dup	2184insA	CF-causing	3.68727e-05	1.10483e-06	CF
7-117530975-G-A	c.350G>A	R117H	CFTR-RD-causing	0.0027138	7-117540231-G-A	c.1001G>A	R334Q	varying clinical consequence	0.000203238	1.10309e-06	No expected phenotype
7-117592169-C-T	c.2002C>T	R668C	CFTR-RD-causing	0.0100734	7-117540270-G-C	c.1040G>C	R347P	CF-causing	5.39626e-05	1.08717e-06	CFTR-RD
7-117530975-G-A	c.350G>A	R117H	CFTR-RD-causing	0.0027138	7-117530957-C-T	c.332C>T	P111L	CFTR-RD-causing	0.000198777	1.07888e-06	No expected phenotype
7-117530975-G-A	c.350G>A	R117H	CFTR-RD-causing	0.0027138	7-117614660-A-G	c.3415A>G	I1139V	CFTR-RD-causing	0.000195342	1.06024e-06	No expected phenotype
7-117530975-G-A	c.350G>A	R117H	CFTR-RD-causing	0.0027138	7-117627579-AC-A	c.3528del	3659delC	CF-causing	0.000194337	1.05478e-06	CFTR-RD
7-117592169-C-T	c.2002C>T	R668C	CFTR-RD-causing	0.0100734	7-117611638-G-A	c.3197G>A	R1066H	CF-causing	5.21718e-05	1.05109e-06	CFTR-RD
7-117592169-C-T	c.2002C>T	R668C	CFTR-RD-causing	0.0100734	7-117509127-CTT-C	c.262_263del	394delTT	CF-causing	5.1814e-05	1.04388e-06	CFTR-RD
7-117559590-ATCT-A	c.1521_1523del	[delta]F508	CF-causing	0.0149816	7-117559629-G-T	c.1558G>T	V520F	CF-causing	3.41886e-05	1.0244e-06	CF
7-117559590-ATCT-A	c.1521_1523del	[delta]F508	CF-causing	0.0149816	7-117603708-C-T	c.2834C>T	S945L	varying clinical consequence	3.41752e-05	1.024e-06	CF or CFTR-RD
7-117530975-G-A	c.350G>A	R117H	CFTR-RD-causing	0.0027138	7-117587738-G-A	c.1585-1G>A	1717-1G>A	CF-causing	0.000188605	1.02367e-06	CFTR-RD
7-117627538-G-T	c.3485G>T	3617G/T	CFTR-RD-causing	0.000983448	7-117587806-G-A	c.1652G>A	G551D	CF-causing	0.000506209	9.9566e-07	CFTR-RD
7-117627538-G-T	c.3485G>T	3617G/T	CFTR-RD-causing	0.000983448	7-117627538-G-T	c.3485G>T	3617G/T	CFTR-RD-causing	0.000983448	9.6717e-07	No expected phenotype
7-117530975-G-A	c.350G>A	R117H	CFTR-RD-causing	0.0027138	7-117652877-C-G	c.3909C>G	N1303K	CF-causing	0.000171948	9.33266e-07	CFTR-RD
7-117627538-G-T	c.3485G>T	3617G/T	CFTR-RD-causing	0.000983448	7-117611595-T-G	c.3154T>G	F1052V	CFTR-RD-causing	0.000471245	9.2689e-07	No expected phenotype
7-117559590-ATCT-A	c.1521_1523del	[delta]F508	CF-causing	0.0149816	7-117627537-C-T	c.3484C>T	R1162X	CF-causing	3.05927e-05	9.16657e-07	CF
7-117627538-G-T	c.3485G>T	3617G/T	CFTR-RD-causing	0.000983448	7-117534295-G-A	c.509G>A	R170H	CFTR-RD-causing	0.000465137	9.14875e-07	No expected phenotype
7-117530975-G-A	c.350G>A	R117H	CFTR-RD-causing	0.0027138	7-117509089-C-T	c.220C>T	R74W	CFTR-RD-causing	0.000167391	9.08531e-07	No expected phenotype
7-117530975-G-A	c.350G>A	R117H	CFTR-RD-causing	0.0027138	7-117535285-T-G	c.617T>G	L206W	varying clinical consequence	0.000167267	9.07857e-07	No expected phenotype
7-117592169-C-T	c.2002C>T	R668C	CFTR-RD-causing	0.0100734	7-117540175-CT-C	c.948del	1078delT	CF-causing	4.49682e-05	9.05961e-07	CFTR-RD
7-117592169-C-T	c.2002C>T	R668C	CFTR-RD-causing	0.0100734	7-117603730-G-C	c.2856G>C	M952I	CFTR-RD-causing	4.49675e-05	9.05948e-07	No expected phenotype
7-117592169-C-T	c.2002C>T	R668C	CFTR-RD-causing	0.0100734	7-117534366-G-T	c.579+1G>T	711+1G>T	CF-causing	4.42914e-05	8.92328e-07	CFTR-RD
7-117592169-C-T	c.2002C>T	R668C	CFTR-RD-causing	0.0100734	7-117614703-T-A	c.3458T>A	V1153E	CFTR-RD-causing	4.42514e-05	8.91521e-07	No expected phenotype
7-117559590-ATCT-A	c.1521_1523del	[delta]F508	CF-causing	0.0149816	7-117603597-C-A	c.2723C>A	T908N	CFTR-RD-causing	2.96808e-05	8.89335e-07	CFTR-RD
7-117610521-G-C	c.2991G>C	L997F	CFTR-RD-causing	0.00169029	7-117531115-G-T	c.489+1G>T	621+1G>T	CF-causing	0.000257558	8.70696e-07	CFTR-RD
7-117559594-T-G	c.1523T>G	F508C	CFTR-RD-causing	0.0016674	7-117531115-G-T	c.489+1G>T	621+1G>T	CF-causing	0.000257558	8.58903e-07	CFTR-RD
7-117559590-ATCT-A	c.1521_1523del	[delta]F508	CF-causing	0.0149816	7-117590418-C-T	c.1745C>T	T582I	undefined	2.80859e-05	8.41544e-07	Undetermined Phenotype
7-117559590-ATCT-A	c.1521_1523del	[delta]F508	CF-causing	0.0149816	7-117536598-T-G	c.794T>G	M265R	undefined	2.79654e-05	8.37934e-07	Undetermined Phenotype
7-117627538-G-T	c.3485G>T	3617G/T	CFTR-RD-causing	0.000983448	7-117614699-G-C	c.3454G>C	D1152H	varying clinical consequence	0.000411267	8.08918e-07	No expected phenotype
7-117559590-ATCT-A	c.1521_1523del	[delta]F508	CF-causing	0.0149816	7-117595017-AT-A	c.2583del	2711delT	CF-causing	2.69936e-05	8.08817e-07	CF
7-117592416-C-T	c.2249C>T	P750L	CFTR-RD-causing	0.000782761	7-117587806-G-A	c.1652G>A	G551D	CF-causing	0.000506209	7.92482e-07	CFTR-RD
7-117610521-G-C	c.2991G>C	L997F	CFTR-RD-causing	0.00169029	7-117602865-T-TA	c.2657+2_2657+3insA	2789+2insA	CFTR-RD-causing	0.000233338	7.88816e-07	No expected phenotype
7-117627538-G-T	c.3485G>T	3617G/T	CFTR-RD-causing	0.000983448	7-117587778-G-T	c.1624G>T	G542X	CF-causing	0.000400762	7.88258e-07	CFTR-RD
7-117592588-A-G	c.2421A>G	I807M ! 2553A/G	CFTR-RD-causing	0.000778316	7-117587806-G-A	c.1652G>A	G551D	CF-causing	0.000506209	7.87981e-07	CFTR-RD
7-117530975-G-A	c.350G>A	R117H	CFTR-RD-causing	0.0027138	7-117590440-G-A	c.1766+1G>A	1898+1G>A	CF-causing	0.000144207	7.82699e-07	CFTR-RD
7-117559590-ATCT-A	c.1521_1523del	[delta]F508	CF-causing	0.0149816	7-117610625-A-G	c.3095A>G	Y1032C	CFTR-RD-causing	2.60857e-05	7.81613e-07	CFTR-RD
7-117559590-ATCT-A	c.1521_1523del	[delta]F508	CF-causing	0.0149816	7-117667091-C-T	c.4426C>T	Q1476X	CFTR-RD-causing	2.60826e-05	7.8152e-07	CFTR-RD
7-117559594-T-G	c.1523T>G	F508C	CFTR-RD-causing	0.0016674	7-117602865-T-TA	c.2657+2_2657+3insA	2789+2insA	CFTR-RD-causing	0.000233338	7.78132e-07	No expected phenotype
7-117530975-G-A	c.350G>A	R117H	CFTR-RD-causing	0.0027138	7-117509069-C-T	c.200C>T	P67L	CF-causing	0.000143076	7.7656e-07	CFTR-RD
7-117548758-G-T	c.1327G>T	D443Y	CFTR-RD-causing	0.000738729	7-117587806-G-A	c.1652G>A	G551D	CF-causing	0.000506209	7.47903e-07	CFTR-RD
7-117592169-C-T	c.2002C>T	R668C	CFTR-RD-causing	0.0100734	7-117642528-G-A	c.3808G>A	D1270N	CFTR-RD-causing	3.68799e-05	7.4301e-07	No expected phenotype
7-117592169-C-T	c.2002C>T	R668C	CFTR-RD-causing	0.0100734	7-117592212-C-CA	c.2052dup	2184insA	CF-causing	3.68727e-05	7.42864e-07	CFTR-RD
7-117592416-C-T	c.2249C>T	P750L	CFTR-RD-causing	0.000782761	7-117611595-T-G	c.3154T>G	F1052V	CFTR-RD-causing	0.000471245	7.37745e-07	No expected phenotype
7-117592588-A-G	c.2421A>G	I807M ! 2553A/G	CFTR-RD-causing	0.000778316	7-117611595-T-G	c.3154T>G	F1052V	CFTR-RD-causing	0.000471245	7.33555e-07	No expected phenotype
7-117559590-ATCT-A	c.1521_1523del	[delta]F508	CF-causing	0.0149816	7-117590397-T-A	c.1724T>A	F575Y	undefined	2.44437e-05	7.32412e-07	Undetermined Phenotype
7-117592416-C-T	c.2249C>T	P750L	CFTR-RD-causing	0.000782761	7-117534295-G-A	c.509G>A	R170H	CFTR-RD-causing	0.000465137	7.28182e-07	No expected phenotype
7-117559590-ATCT-A	c.1521_1523del	[delta]F508	CF-causing	0.0149816	7-117540156-CCTT-C	c.935_937del	[delta]F311	undefined	2.42926e-05	7.27885e-07	Undetermined Phenotype
7-117592588-A-G	c.2421A>G	I807M ! 2553A/G	CFTR-RD-causing	0.000778316	7-117534295-G-A	c.509G>A	R170H	CFTR-RD-causing	0.000465137	7.24046e-07	No expected phenotype
7-117530975-G-A	c.350G>A	R117H	CFTR-RD-causing	0.0027138	7-117611555-A-G	c.3140-26A>G	3272-26A>G	varying clinical consequence	0.000132148	7.17244e-07	No expected phenotype
7-117559590-ATCT-A	c.1521_1523del	[delta]F508	CF-causing	0.0149816	7-117652851-A-AT	c.3889dup	4016insT	CF-causing	2.34034e-05	7.01242e-07	CF
7-117559590-ATCT-A	c.1521_1523del	[delta]F508	CF-causing	0.0149816	7-117480108-C-T	c.14C>T	P5L	varying clinical consequence	2.33835e-05	7.00645e-07	CF or CFTR-RD
7-117548758-G-T	c.1327G>T	D443Y	CFTR-RD-causing	0.000738729	7-117611595-T-G	c.3154T>G	F1052V	CFTR-RD-causing	0.000471245	6.96245e-07	No expected phenotype
7-117610521-G-C	c.2991G>C	L997F	CFTR-RD-causing	0.00169029	7-117531117-A-G	c.489+3A>G	621+3A>G	CFTR-RD-causing	0.000205413	6.94416e-07	No expected phenotype
7-117592169-C-T	c.2002C>T	R668C	CFTR-RD-causing	0.0100734	7-117559629-G-T	c.1558G>T	V520F	CF-causing	3.41886e-05	6.8879e-07	CFTR-RD
7-117592169-C-T	c.2002C>T	R668C	CFTR-RD-causing	0.0100734	7-117603708-C-T	c.2834C>T	S945L	varying clinical consequence	3.41752e-05	6.8852e-07	No expected phenotype
7-117548758-G-T	c.1327G>T	D443Y	CFTR-RD-causing	0.000738729	7-117534295-G-A	c.509G>A	R170H	CFTR-RD-causing	0.000465137	6.8722e-07	No expected phenotype
7-117610521-G-C	c.2991G>C	L997F	CFTR-RD-causing	0.00169029	7-117540231-G-A	c.1001G>A	R334Q	varying clinical consequence	0.000203238	6.87063e-07	No expected phenotype
7-117559594-T-G	c.1523T>G	F508C	CFTR-RD-causing	0.0016674	7-117531117-A-G	c.489+3A>G	621+3A>G	CFTR-RD-causing	0.000205413	6.8501e-07	No expected phenotype
7-117559594-T-G	c.1523T>G	F508C	CFTR-RD-causing	0.0016674	7-117540231-G-A	c.1001G>A	R334Q	varying clinical consequence	0.000203238	6.77757e-07	No expected phenotype
7-117559590-ATCT-A	c.1521_1523del	[delta]F508	CF-causing	0.0149816	7-117642457-C-T	c.3737C>T	T1246I	CFTR-RD-causing	2.24897e-05	6.73864e-07	CFTR-RD
7-117559590-ATCT-A	c.1521_1523del	[delta]F508	CF-causing	0.0149816	7-117611650-G-A	c.3209G>A	R1070Q	varying clinical consequence	2.24873e-05	6.73793e-07	CF or CFTR-RD
7-117610521-G-C	c.2991G>C	L997F	CFTR-RD-causing	0.00169029	7-117530957-C-T	c.332C>T	P111L	CFTR-RD-causing	0.000198777	6.71981e-07	No expected phenotype
7-117559594-T-G	c.1523T>G	F508C	CFTR-RD-causing	0.0016674	7-117530957-C-T	c.332C>T	P111L	CFTR-RD-causing	0.000198777	6.62879e-07	No expected phenotype
7-117610521-G-C	c.2991G>C	L997F	CFTR-RD-causing	0.00169029	7-117614660-A-G	c.3415A>G	I1139V	CFTR-RD-causing	0.000195342	6.60371e-07	No expected phenotype
7-117610521-G-C	c.2991G>C	L997F	CFTR-RD-causing	0.00169029	7-117627579-AC-A	c.3528del	3659delC	CF-causing	0.000194337	6.56973e-07	CFTR-RD
7-117559590-ATCT-A	c.1521_1523del	[delta]F508	CF-causing	0.0149816	7-117590426-G-T	c.1753G>T	E585X	CF-causing	2.17542e-05	6.51828e-07	CF
7-117559594-T-G	c.1523T>G	F508C	CFTR-RD-causing	0.0016674	7-117614660-A-G	c.3415A>G	I1139V	CFTR-RD-causing	0.000195342	6.51426e-07	No expected phenotype
7-117530975-G-A	c.350G>A	R117H	CFTR-RD-causing	0.0027138	7-117530974-C-T	c.349C>T	R117C	varying clinical consequence	0.000119633	6.49319e-07	No expected phenotype
7-117559594-T-G	c.1523T>G	F508C	CFTR-RD-causing	0.0016674	7-117627579-AC-A	c.3528del	3659delC	CF-causing	0.000194337	6.48074e-07	CFTR-RD
7-117559590-ATCT-A	c.1521_1523del	[delta]F508	CF-causing	0.0149816	7-117627525-C-T	c.3472C>T	R1158X	CF-causing	2.15971e-05	6.4712e-07	CF
7-117559590-ATCT-A	c.1521_1523del	[delta]F508	CF-causing	0.0149816	7-117535363-T-A	c.695T>A	V232D	varying clinical consequence	2.15828e-05	6.46691e-07	CF or CFTR-RD
7-117592416-C-T	c.2249C>T	P750L	CFTR-RD-causing	0.000782761	7-117614699-G-C	c.3454G>C	D1152H	varying clinical consequence	0.000411267	6.43847e-07	No expected phenotype
7-117592588-A-G	c.2421A>G	I807M ! 2553A/G	CFTR-RD-causing	0.000778316	7-117614699-G-C	c.3454G>C	D1152H	varying clinical consequence	0.000411267	6.4019e-07	No expected phenotype
7-117610521-G-C	c.2991G>C	L997F	CFTR-RD-causing	0.00169029	7-117587738-G-A	c.1585-1G>A	1717-1G>A	CF-causing	0.000188605	6.37595e-07	CFTR-RD
7-117559590-ATCT-A	c.1521_1523del	[delta]F508	CF-causing	0.0149816	7-117592658-G-A	c.2490+1G>A	2622+1G>A	CF-causing	2.12623e-05	6.37087e-07	CF
7-117559594-T-G	c.1523T>G	F508C	CFTR-RD-causing	0.0016674	7-117587738-G-A	c.1585-1G>A	1717-1G>A	CF-causing	0.000188605	6.2896e-07	CFTR-RD
7-117530975-G-A	c.350G>A	R117H	CFTR-RD-causing	0.0027138	7-117587811-C-T	c.1657C>T	R553X	CF-causing	0.000115799	6.2851e-07	CFTR-RD
7-117592416-C-T	c.2249C>T	P750L	CFTR-RD-causing	0.000782761	7-117587778-G-T	c.1624G>T	G542X	CF-causing	0.000400762	6.27402e-07	CFTR-RD
7-117592588-A-G	c.2421A>G	I807M ! 2553A/G	CFTR-RD-causing	0.000778316	7-117587778-G-T	c.1624G>T	G542X	CF-causing	0.000400762	6.23839e-07	CFTR-RD
7-117559590-ATCT-A	c.1521_1523del	[delta]F508	CF-causing	0.0149816	7-117611794-C-T	c.3353C>T	S1118F	undefined	2.07352e-05	6.21294e-07	Undetermined Phenotype
7-117559590-ATCT-A	c.1521_1523del	[delta]F508	CF-causing	0.0149816	7-117587800-G-A	c.1646G>A	S549N	CF-causing	2.07293e-05	6.21119e-07	CF
7-117559590-ATCT-A	c.1521_1523del	[delta]F508	CF-causing	0.0149816	7-117530975-G-T	c.350G>T	R117L	undefined	2.06883e-05	6.19888e-07	Undetermined Phenotype
7-117559590-ATCT-A	c.1521_1523del	[delta]F508	CF-causing	0.0149816	7-117603687-T-G	c.2813T>G	V938G	CFTR-RD-causing	2.06849e-05	6.19787e-07	CFTR-RD
7-117592169-C-T	c.2002C>T	R668C	CFTR-RD-causing	0.0100734	7-117627537-C-T	c.3484C>T	R1162X	CF-causing	3.05927e-05	6.16343e-07	CFTR-RD
7-117592416-C-T	c.2249C>T	P750L	CFTR-RD-causing	0.000782761	7-117592416-C-T	c.2249C>T	P750L	CFTR-RD-causing	0.000782761	6.12715e-07	No expected phenotype
7-117548758-G-T	c.1327G>T	D443Y	CFTR-RD-causing	0.000738729	7-117614699-G-C	c.3454G>C	D1152H	varying clinical consequence	0.000411267	6.07629e-07	No expected phenotype
7-117592588-A-G	c.2421A>G	I807M ! 2553A/G	CFTR-RD-causing	0.000778316	7-117592588-A-G	c.2421A>G	I807M ! 2553A/G	CFTR-RD-causing	0.000778316	6.05775e-07	No expected phenotype
7-117592169-C-T	c.2002C>T	R668C	CFTR-RD-causing	0.0100734	7-117603597-C-A	c.2723C>A	T908N	CFTR-RD-causing	2.96808e-05	5.97972e-07	No expected phenotype
7-117559590-ATCT-A	c.1521_1523del	[delta]F508	CF-causing	0.0149816	7-117559537-C-A	c.1466C>A	S489X	CF-causing	1.98265e-05	5.94068e-07	CF
7-117559590-ATCT-A	c.1521_1523del	[delta]F508	CF-causing	0.0149816	7-117530953-G-C	c.328G>C	D110H	varying clinical consequence	1.97872e-05	5.9289e-07	CF or CFTR-RD
7-117548758-G-T	c.1327G>T	D443Y	CFTR-RD-causing	0.000738729	7-117587778-G-T	c.1624G>T	G542X	CF-causing	0.000400762	5.9211e-07	CFTR-RD
7-117610521-G-C	c.2991G>C	L997F	CFTR-RD-causing	0.00169029	7-117652877-C-G	c.3909C>G	N1303K	CF-causing	0.000171948	5.81285e-07	CFTR-RD
7-117559594-T-G	c.1523T>G	F508C	CFTR-RD-causing	0.0016674	7-117652877-C-G	c.3909C>G	N1303K	CF-causing	0.000171948	5.73412e-07	CFTR-RD
7-117610521-G-C	c.2991G>C	L997F	CFTR-RD-causing	0.00169029	7-117509089-C-T	c.220C>T	R74W	CFTR-RD-causing	0.000167391	5.65879e-07	No expected phenotype
7-117559590-ATCT-A	c.1521_1523del	[delta]F508	CF-causing	0.0149816	7-117540230-C-T	c.1000C>T	R334W	CF-causing	1.88849e-05	5.65854e-07	CF
7-117592169-C-T	c.2002C>T	R668C	CFTR-RD-causing	0.0100734	7-117590418-C-T	c.1745C>T	T582I	undefined	2.80859e-05	5.65838e-07	No expected phenotype
7-117610521-G-C	c.2991G>C	L997F	CFTR-RD-causing	0.00169029	7-117535285-T-G	c.617T>G	L206W	varying clinical consequence	0.000167267	5.65459e-07	No expected phenotype
7-117592169-C-T	c.2002C>T	R668C	CFTR-RD-causing	0.0100734	7-117536598-T-G	c.794T>G	M265R	undefined	2.79654e-05	5.63411e-07	No expected phenotype
7-117559594-T-G	c.1523T>G	F508C	CFTR-RD-causing	0.0016674	7-117509089-C-T	c.220C>T	R74W	CFTR-RD-causing	0.000167391	5.58215e-07	No expected phenotype
7-117559594-T-G	c.1523T>G	F508C	CFTR-RD-causing	0.0016674	7-117535285-T-G	c.617T>G	L206W	varying clinical consequence	0.000167267	5.578e-07	No expected phenotype
7-117530975-G-A	c.350G>A	R117H	CFTR-RD-causing	0.0027138	7-117611649-C-T	c.3208C>T	R1070W	varying clinical consequence	0.000102548	5.56587e-07	No expected phenotype
7-117548758-G-T	c.1327G>T	D443Y	CFTR-RD-causing	0.000738729	7-117548758-G-T	c.1327G>T	D443Y	CFTR-RD-causing	0.000738729	5.45721e-07	No expected phenotype
7-117559590-ATCT-A	c.1521_1523del	[delta]F508	CF-causing	0.0149816	7-117652876-A-T	c.3908A>T	N1303I	CFTR-RD-causing	1.82019e-05	5.45388e-07	CFTR-RD
7-117592169-C-T	c.2002C>T	R668C	CFTR-RD-causing	0.0100734	7-117595017-AT-A	c.2583del	2711delT	CF-causing	2.69936e-05	5.43833e-07	CFTR-RD
7-117530975-G-A	c.350G>A	R117H	CFTR-RD-causing	0.0027138	7-117535269-G-A	c.601G>A	V201M	CFTR-RD-causing	9.9821e-05	5.41788e-07	No expected phenotype
7-117559590-ATCT-A	c.1521_1523del	[delta]F508	CF-causing	0.0149816	7-117540285-G-A	c.1055G>A	R352Q	CF-causing	1.79877e-05	5.3897e-07	CF
7-117592169-C-T	c.2002C>T	R668C	CFTR-RD-causing	0.0100734	7-117610625-A-G	c.3095A>G	Y1032C	CFTR-RD-causing	2.60857e-05	5.25542e-07	No expected phenotype
7-117592169-C-T	c.2002C>T	R668C	CFTR-RD-causing	0.0100734	7-117667091-C-T	c.4426C>T	Q1476X	CFTR-RD-causing	2.60826e-05	5.25479e-07	No expected phenotype
7-117559590-ATCT-A	c.1521_1523del	[delta]F508	CF-causing	0.0149816	7-117611637-C-T	c.3196C>T	R1066C	CF-causing	1.70912e-05	5.1211e-07	CF
7-117627538-G-T	c.3485G>T	3617G/T	CFTR-RD-causing	0.000983448	7-117531115-G-T	c.489+1G>T	621+1G>T	CF-causing	0.000257558	5.0659e-07	CFTR-RD
7-117530975-G-A	c.350G>A	R117H	CFTR-RD-causing	0.0027138	7-117559586-TATC-T	c.1519_1521del	[delta]I507	CF-causing	9.27058e-05	5.03169e-07	CFTR-RD
7-117530975-G-A	c.350G>A	R117H	CFTR-RD-causing	0.0027138	7-117602868-G-A	c.2657+5G>A	2789+5G>A	varying clinical consequence	9.11089e-05	4.94502e-07	No expected phenotype
7-117592169-C-T	c.2002C>T	R668C	CFTR-RD-causing	0.0100734	7-117590397-T-A	c.1724T>A	F575Y	undefined	2.44437e-05	4.9246e-07	No expected phenotype
7-117559590-ATCT-A	c.1521_1523del	[delta]F508	CF-causing	0.0149816	7-117614713-G-A	c.3468G>A	L1156L (3600G/A)	varying clinical consequence	1.63349e-05	4.89446e-07	CF or CFTR-RD
7-117592169-C-T	c.2002C>T	R668C	CFTR-RD-causing	0.0100734	7-117540156-CCTT-C	c.935_937del	[delta]F311	undefined	2.42926e-05	4.89416e-07	No expected phenotype
7-117610521-G-C	c.2991G>C	L997F	CFTR-RD-causing	0.00169029	7-117590440-G-A	c.1766+1G>A	1898+1G>A	CF-causing	0.000144207	4.87504e-07	CFTR-RD
7-117610521-G-C	c.2991G>C	L997F	CFTR-RD-causing	0.00169029	7-117509069-C-T	c.200C>T	P67L	CF-causing	0.000143076	4.8368e-07	CFTR-RD
7-117559594-T-G	c.1523T>G	F508C	CFTR-RD-causing	0.0016674	7-117590440-G-A	c.1766+1G>A	1898+1G>A	CF-causing	0.000144207	4.80901e-07	CFTR-RD
7-117559594-T-G	c.1523T>G	F508C	CFTR-RD-causing	0.0016674	7-117509069-C-T	c.200C>T	P67L	CF-causing	0.000143076	4.77129e-07	CFTR-RD
7-117587806-G-A	c.1652G>A	G551D	CF-causing	0.000506209	7-117611595-T-G	c.3154T>G	F1052V	CFTR-RD-causing	0.000471245	4.77097e-07	CFTR-RD
7-117592169-C-T	c.2002C>T	R668C	CFTR-RD-causing	0.0100734	7-117652851-A-AT	c.3889dup	4016insT	CF-causing	2.34034e-05	4.71502e-07	CFTR-RD
7-117592169-C-T	c.2002C>T	R668C	CFTR-RD-causing	0.0100734	7-117480108-C-T	c.14C>T	P5L	varying clinical consequence	2.33835e-05	4.71101e-07	No expected phenotype
7-117587806-G-A	c.1652G>A	G551D	CF-causing	0.000506209	7-117534295-G-A	c.509G>A	R170H	CFTR-RD-causing	0.000465137	4.70913e-07	CFTR-RD
7-117559590-ATCT-A	c.1521_1523del	[delta]F508	CF-causing	0.0149816	7-117509035-G-A	c.166G>A	E56K	varying clinical consequence	1.5529e-05	4.65299e-07	CF or CFTR-RD
7-117627538-G-T	c.3485G>T	3617G/T	CFTR-RD-causing	0.000983448	7-117602865-T-TA	c.2657+2_2657+3insA	2789+2insA	CFTR-RD-causing	0.000233338	4.58951e-07	No expected phenotype
7-117559590-ATCT-A	c.1521_1523del	[delta]F508	CF-causing	0.0149816	7-117535326-C-T	c.658C>T	Q220X	CF-causing	1.52883e-05	4.58089e-07	CF
7-117559590-ATCT-A	c.1521_1523del	[delta]F508	CF-causing	0.0149816	7-117540243-C-T	c.1013C>T	T338I	CFTR-RD-causing	1.52881e-05	4.58082e-07	CFTR-RD
7-117530975-G-A	c.350G>A	R117H	CFTR-RD-causing	0.0027138	7-117559548-C-T	c.1477C>T	Q493X	CF-causing	8.37947e-05	4.54804e-07	CFTR-RD
7-117592169-C-T	c.2002C>T	R668C	CFTR-RD-causing	0.0100734	7-117642457-C-T	c.3737C>T	T1246I	CFTR-RD-causing	2.24897e-05	4.53093e-07	No expected phenotype
7-117592169-C-T	c.2002C>T	R668C	CFTR-RD-causing	0.0100734	7-117611650-G-A	c.3209G>A	R1070Q	varying clinical consequence	2.24873e-05	4.53046e-07	No expected phenotype
7-117530975-G-A	c.350G>A	R117H	CFTR-RD-causing	0.0027138	7-117536576-A-G	c.772A>G	R258G	CFTR-RD-causing	8.32185e-05	4.51676e-07	No expected phenotype
7-117610521-G-C	c.2991G>C	L997F	CFTR-RD-causing	0.00169029	7-117611555-A-G	c.3140-26A>G	3272-26A>G	varying clinical consequence	0.000132148	4.46735e-07	No expected phenotype
7-117530975-G-A	c.350G>A	R117H	CFTR-RD-causing	0.0027138	7-117509123-G-A	c.254G>A	G85E	CF-causing	8.22798e-05	4.46582e-07	CFTR-RD
7-117559594-T-G	c.1523T>G	F508C	CFTR-RD-causing	0.0016674	7-117611555-A-G	c.3140-26A>G	3272-26A>G	varying clinical consequence	0.000132148	4.40685e-07	No expected phenotype
7-117530975-G-A	c.350G>A	R117H	CFTR-RD-causing	0.0027138	7-117611646-G-A	c.3205G>A	G1069R	CFTR-RD-causing	8.09535e-05	4.39383e-07	No expected phenotype
7-117611595-T-G	c.3154T>G	F1052V	CFTR-RD-causing	0.000471245	7-117534295-G-A	c.509G>A	R170H	CFTR-RD-causing	0.000465137	4.38387e-07	No expected phenotype
7-117592169-C-T	c.2002C>T	R668C	CFTR-RD-causing	0.0100734	7-117590426-G-T	c.1753G>T	E585X	CF-causing	2.17542e-05	4.38277e-07	CFTR-RD
7-117592169-C-T	c.2002C>T	R668C	CFTR-RD-causing	0.0100734	7-117627525-C-T	c.3472C>T	R1158X	CF-causing	2.15971e-05	4.35111e-07	CFTR-RD
7-117592169-C-T	c.2002C>T	R668C	CFTR-RD-causing	0.0100734	7-117535363-T-A	c.695T>A	V232D	varying clinical consequence	2.15828e-05	4.34823e-07	No expected phenotype
7-117559590-ATCT-A	c.1521_1523del	[delta]F508	CF-causing	0.0149816	7-117594930-G-T	c.2491G>T	E831X	CF-causing	1.43985e-05	4.31427e-07	CF
7-117592169-C-T	c.2002C>T	R668C	CFTR-RD-causing	0.0100734	7-117592658-G-A	c.2490+1G>A	2622+1G>A	CF-causing	2.12623e-05	4.28365e-07	CFTR-RD
7-117592169-C-T	c.2002C>T	R668C	CFTR-RD-causing	0.0100734	7-117611794-C-T	c.3353C>T	S1118F	undefined	2.07352e-05	4.17746e-07	No expected phenotype
7-117592169-C-T	c.2002C>T	R668C	CFTR-RD-causing	0.0100734	7-117587800-G-A	c.1646G>A	S549N	CF-causing	2.07293e-05	4.17629e-07	CFTR-RD
7-117592169-C-T	c.2002C>T	R668C	CFTR-RD-causing	0.0100734	7-117530975-G-T	c.350G>T	R117L	undefined	2.06883e-05	4.16801e-07	No expected phenotype
7-117592169-C-T	c.2002C>T	R668C	CFTR-RD-causing	0.0100734	7-117603687-T-G	c.2813T>G	V938G	CFTR-RD-causing	2.06849e-05	4.16733e-07	No expected phenotype
7-117587806-G-A	c.1652G>A	G551D	CF-causing	0.000506209	7-117614699-G-C	c.3454G>C	D1152H	varying clinical consequence	0.000411267	4.16374e-07	CF or CFTR-RD
7-117530975-G-A	c.350G>A	R117H	CFTR-RD-causing	0.0027138	7-117666898-AT-A	c.4243-7del	NULL	CFTR-RD-causing	7.55552e-05	4.10083e-07	No expected phenotype
7-117530975-G-A	c.350G>A	R117H	CFTR-RD-causing	0.0027138	7-117534368-A-G	c.579+3A>G	711+3A>G	varying clinical consequence	7.50867e-05	4.0754e-07	No expected phenotype
7-117559590-ATCT-A	c.1521_1523del	[delta]F508	CF-causing	0.0149816	7-117590367-A-G	c.1694A>G	D565G	undefined	1.35842e-05	4.07027e-07	Undetermined Phenotype
7-117587806-G-A	c.1652G>A	G551D	CF-causing	0.000506209	7-117587778-G-T	c.1624G>T	G542X	CF-causing	0.000400762	4.05739e-07	CF
7-117610521-G-C	c.2991G>C	L997F	CFTR-RD-causing	0.00169029	7-117530974-C-T	c.349C>T	R117C	varying clinical consequence	0.000119633	4.04429e-07	No expected phenotype
7-117559590-ATCT-A	c.1521_1523del	[delta]F508	CF-causing	0.0149816	7-117665515-TTC-T	c.4197_4198del	4326delTC	CF-causing	1.34945e-05	4.0434e-07	CF
7-117559590-ATCT-A	c.1521_1523del	[delta]F508	CF-causing	0.0149816	7-117530955-C-A	c.330C>A	D110E	undefined	1.34915e-05	4.04248e-07	Undetermined Phenotype
7-117627538-G-T	c.3485G>T	3617G/T	CFTR-RD-causing	0.000983448	7-117531117-A-G	c.489+3A>G	621+3A>G	CFTR-RD-causing	0.000205413	4.04026e-07	No expected phenotype
7-117592416-C-T	c.2249C>T	P750L	CFTR-RD-causing	0.000782761	7-117531115-G-T	c.489+1G>T	621+1G>T	CF-causing	0.000257558	4.03213e-07	CFTR-RD
7-117592588-A-G	c.2421A>G	I807M ! 2553A/G	CFTR-RD-causing	0.000778316	7-117531115-G-T	c.489+1G>T	621+1G>T	CF-causing	0.000257558	4.00923e-07	CFTR-RD
7-117627538-G-T	c.3485G>T	3617G/T	CFTR-RD-causing	0.000983448	7-117540231-G-A	c.1001G>A	R334Q	varying clinical consequence	0.000203238	3.99748e-07	No expected phenotype
7-117592169-C-T	c.2002C>T	R668C	CFTR-RD-causing	0.0100734	7-117559537-C-A	c.1466C>A	S489X	CF-causing	1.98265e-05	3.9944e-07	CFTR-RD
7-117559594-T-G	c.1523T>G	F508C	CFTR-RD-causing	0.0016674	7-117530974-C-T	c.349C>T	R117C	varying clinical consequence	0.000119633	3.98951e-07	No expected phenotype
7-117592169-C-T	c.2002C>T	R668C	CFTR-RD-causing	0.0100734	7-117530953-G-C	c.328G>C	D110H	varying clinical consequence	1.97872e-05	3.98648e-07	No expected phenotype
7-117559590-ATCT-A	c.1521_1523del	[delta]F508	CF-causing	0.0149816	7-117587833-G-A	c.1679G>A	R560K	CF-causing	1.3229e-05	3.96385e-07	CF
7-117530975-G-A	c.350G>A	R117H	CFTR-RD-causing	0.0027138	7-117642566-G-A	c.3846G>A	W1282X	CF-causing	7.28651e-05	3.95482e-07	CFTR-RD
7-117530975-G-A	c.350G>A	R117H	CFTR-RD-causing	0.0027138	7-117548795-C-A	c.1364C>A	A455E	CF-causing	7.24571e-05	3.93268e-07	CFTR-RD
7-117610521-G-C	c.2991G>C	L997F	CFTR-RD-causing	0.00169029	7-117587811-C-T	c.1657C>T	R553X	CF-causing	0.000115799	3.91468e-07	CFTR-RD
7-117530975-G-A	c.350G>A	R117H	CFTR-RD-causing	0.0027138	7-117509031-C-T	c.165-3C>T	297-3C>T	undefined	7.20866e-05	3.91257e-07	No expected phenotype
7-117627538-G-T	c.3485G>T	3617G/T	CFTR-RD-causing	0.000983448	7-117530957-C-T	c.332C>T	P111L	CFTR-RD-causing	0.000198777	3.90973e-07	No expected phenotype
7-117611595-T-G	c.3154T>G	F1052V	CFTR-RD-causing	0.000471245	7-117614699-G-C	c.3454G>C	D1152H	varying clinical consequence	0.000411267	3.87615e-07	No expected phenotype
7-117559594-T-G	c.1523T>G	F508C	CFTR-RD-causing	0.0016674	7-117587811-C-T	c.1657C>T	R553X	CF-causing	0.000115799	3.86166e-07	CFTR-RD
7-117627538-G-T	c.3485G>T	3617G/T	CFTR-RD-causing	0.000983448	7-117614660-A-G	c.3415A>G	I1139V	CFTR-RD-causing	0.000195342	3.84218e-07	No expected phenotype
7-117534295-G-A	c.509G>A	R170H	CFTR-RD-causing	0.000465137	7-117614699-G-C	c.3454G>C	D1152H	varying clinical consequence	0.000411267	3.8259e-07	No expected phenotype
7-117627538-G-T	c.3485G>T	3617G/T	CFTR-RD-causing	0.000983448	7-117627579-AC-A	c.3528del	3659delC	CF-causing	0.000194337	3.82241e-07	CFTR-RD
7-117548758-G-T	c.1327G>T	D443Y	CFTR-RD-causing	0.000738729	7-117531115-G-T	c.489+1G>T	621+1G>T	CF-causing	0.000257558	3.80532e-07	CFTR-RD
7-117592169-C-T	c.2002C>T	R668C	CFTR-RD-causing	0.0100734	7-117540230-C-T	c.1000C>T	R334W	CF-causing	1.88849e-05	3.8047e-07	CFTR-RD
7-117611595-T-G	c.3154T>G	F1052V	CFTR-RD-causing	0.000471245	7-117587778-G-T	c.1624G>T	G542X	CF-causing	0.000400762	3.77714e-07	CFTR-RD
7-117559590-ATCT-A	c.1521_1523del	[delta]F508	CF-causing	0.0149816	7-117611717-C-A	c.3276C>A	Y1092X(C>A)	CF-causing	1.25932e-05	3.77333e-07	CF
7-117530975-G-A	c.350G>A	R117H	CFTR-RD-causing	0.0027138	7-117530974-C-G	c.349C>G	R117G	CFTR-RD-causing	6.92614e-05	3.75923e-07	No expected phenotype
7-117534295-G-A	c.509G>A	R170H	CFTR-RD-causing	0.000465137	7-117587778-G-T	c.1624G>T	G542X	CF-causing	0.000400762	3.72818e-07	CFTR-RD
7-117627538-G-T	c.3485G>T	3617G/T	CFTR-RD-causing	0.000983448	7-117587738-G-A	c.1585-1G>A	1717-1G>A	CF-causing	0.000188605	3.70967e-07	CFTR-RD
7-117592169-C-T	c.2002C>T	R668C	CFTR-RD-causing	0.0100734	7-117652876-A-T	c.3908A>T	N1303I	CFTR-RD-causing	1.82019e-05	3.66709e-07	No expected phenotype
7-117592416-C-T	c.2249C>T	P750L	CFTR-RD-causing	0.000782761	7-117602865-T-TA	c.2657+2_2657+3insA	2789+2insA	CFTR-RD-causing	0.000233338	3.65295e-07	No expected phenotype
7-117592588-A-G	c.2421A>G	I807M ! 2553A/G	CFTR-RD-causing	0.000778316	7-117602865-T-TA	c.2657+2_2657+3insA	2789+2insA	CFTR-RD-causing	0.000233338	3.63221e-07	No expected phenotype
7-117592169-C-T	c.2002C>T	R668C	CFTR-RD-causing	0.0100734	7-117540285-G-A	c.1055G>A	R352Q	CF-causing	1.79877e-05	3.62393e-07	CFTR-RD
7-117559590-ATCT-A	c.1521_1523del	[delta]F508	CF-causing	0.0149816	7-117606704-T-A	c.2939T>A	I980K	CFTR-RD-causing	1.18856e-05	3.56131e-07	CFTR-RD
7-117559590-ATCT-A	c.1521_1523del	[delta]F508	CF-causing	0.0149816	7-117559609-A-G	c.1538A>G	D513G	undefined	1.16953e-05	3.50429e-07	Undetermined Phenotype
7-117559590-ATCT-A	c.1521_1523del	[delta]F508	CF-causing	0.0149816	7-117642526-T-A	c.3806T>A	I1269N	undefined	1.16935e-05	3.50377e-07	Undetermined Phenotype
7-117559590-ATCT-A	c.1521_1523del	[delta]F508	CF-causing	0.0149816	7-117540284-C-T	c.1054C>T	R352W	CFTR-RD-causing	1.16928e-05	3.50354e-07	CFTR-RD
7-117610521-G-C	c.2991G>C	L997F	CFTR-RD-causing	0.00169029	7-117611649-C-T	c.3208C>T	R1070W	varying clinical consequence	0.000102548	3.46671e-07	No expected phenotype
7-117548758-G-T	c.1327G>T	D443Y	CFTR-RD-causing	0.000738729	7-117602865-T-TA	c.2657+2_2657+3insA	2789+2insA	CFTR-RD-causing	0.000233338	3.44747e-07	No expected phenotype
7-117592169-C-T	c.2002C>T	R668C	CFTR-RD-causing	0.0100734	7-117611637-C-T	c.3196C>T	R1066C	CF-causing	1.70912e-05	3.44333e-07	CFTR-RD
7-117559594-T-G	c.1523T>G	F508C	CFTR-RD-causing	0.0016674	7-117611649-C-T	c.3208C>T	R1070W	varying clinical consequence	0.000102548	3.41975e-07	No expected phenotype
7-117530975-G-A	c.350G>A	R117H	CFTR-RD-causing	0.0027138	7-117540270-G-A	c.1040G>A	R347H	varying clinical consequence	6.29563e-05	3.41701e-07	No expected phenotype
7-117627538-G-T	c.3485G>T	3617G/T	CFTR-RD-causing	0.000983448	7-117652877-C-G	c.3909C>G	N1303K	CF-causing	0.000171948	3.38204e-07	CFTR-RD
7-117610521-G-C	c.2991G>C	L997F	CFTR-RD-causing	0.00169029	7-117535269-G-A	c.601G>A	V201M	CFTR-RD-causing	9.9821e-05	3.37453e-07	No expected phenotype
7-117559594-T-G	c.1523T>G	F508C	CFTR-RD-causing	0.0016674	7-117535269-G-A	c.601G>A	V201M	CFTR-RD-causing	9.9821e-05	3.32882e-07	No expected phenotype
7-117614699-G-C	c.3454G>C	D1152H	varying clinical consequence	0.000411267	7-117587778-G-T	c.1624G>T	G542X	CF-causing	0.000400762	3.2964e-07	CF or CFTR-RD
7-117627538-G-T	c.3485G>T	3617G/T	CFTR-RD-causing	0.000983448	7-117509089-C-T	c.220C>T	R74W	CFTR-RD-causing	0.000167391	3.29241e-07	No expected phenotype
7-117592169-C-T	c.2002C>T	R668C	CFTR-RD-causing	0.0100734	7-117614713-G-A	c.3468G>A	L1156L (3600G/A)	varying clinical consequence	1.63349e-05	3.29094e-07	No expected phenotype
7-117627538-G-T	c.3485G>T	3617G/T	CFTR-RD-causing	0.000983448	7-117535285-T-G	c.617T>G	L206W	varying clinical consequence	0.000167267	3.28996e-07	No expected phenotype
7-117559590-ATCT-A	c.1521_1523del	[delta]F508	CF-causing	0.0149816	7-117534318-G-A	c.532G>A	G178R	CF-causing	1.08577e-05	3.25333e-07	CF
7-117559590-ATCT-A	c.1521_1523del	[delta]F508	CF-causing	0.0149816	7-117642472-G-A	c.3752G>A	S1251N	CF-causing	1.07944e-05	3.23435e-07	CF
7-117559590-ATCT-A	c.1521_1523del	[delta]F508	CF-causing	0.0149816	7-117664821-T-C	c.4097T>C	I1366T	CFTR-RD-causing	1.07924e-05	3.23375e-07	CFTR-RD
7-117592416-C-T	c.2249C>T	P750L	CFTR-RD-causing	0.000782761	7-117531117-A-G	c.489+3A>G	621+3A>G	CFTR-RD-causing	0.000205413	3.21579e-07	No expected phenotype
7-117592588-A-G	c.2421A>G	I807M ! 2553A/G	CFTR-RD-causing	0.000778316	7-117531117-A-G	c.489+3A>G	621+3A>G	CFTR-RD-causing	0.000205413	3.19753e-07	No expected phenotype
7-117592416-C-T	c.2249C>T	P750L	CFTR-RD-causing	0.000782761	7-117540231-G-A	c.1001G>A	R334Q	varying clinical consequence	0.000203238	3.18174e-07	No expected phenotype
7-117592588-A-G	c.2421A>G	I807M ! 2553A/G	CFTR-RD-causing	0.000778316	7-117540231-G-A	c.1001G>A	R334Q	varying clinical consequence	0.000203238	3.16367e-07	No expected phenotype
7-117610521-G-C	c.2991G>C	L997F	CFTR-RD-causing	0.00169029	7-117559586-TATC-T	c.1519_1521del	[delta]I507	CF-causing	9.27058e-05	3.13399e-07	CFTR-RD
7-117592169-C-T	c.2002C>T	R668C	CFTR-RD-causing	0.0100734	7-117509035-G-A	c.166G>A	E56K	varying clinical consequence	1.5529e-05	3.12858e-07	No expected phenotype
7-117592416-C-T	c.2249C>T	P750L	CFTR-RD-causing	0.000782761	7-117530957-C-T	c.332C>T	P111L	CFTR-RD-causing	0.000198777	3.11189e-07	No expected phenotype
7-117592588-A-G	c.2421A>G	I807M ! 2553A/G	CFTR-RD-causing	0.000778316	7-117530957-C-T	c.332C>T	P111L	CFTR-RD-causing	0.000198777	3.09422e-07	No expected phenotype
7-117559594-T-G	c.1523T>G	F508C	CFTR-RD-causing	0.0016674	7-117559586-TATC-T	c.1519_1521del	[delta]I507	CF-causing	9.27058e-05	3.09155e-07	CFTR-RD
7-117530975-G-A	c.350G>A	R117H	CFTR-RD-causing	0.0027138	7-117509047-G-T	c.178G>T	E60X	CF-causing	5.68767e-05	3.08704e-07	CFTR-RD
7-117592169-C-T	c.2002C>T	R668C	CFTR-RD-causing	0.0100734	7-117535326-C-T	c.658C>T	Q220X	CF-causing	1.52883e-05	3.0801e-07	CFTR-RD
7-117592169-C-T	c.2002C>T	R668C	CFTR-RD-causing	0.0100734	7-117540243-C-T	c.1013C>T	T338I	CFTR-RD-causing	1.52881e-05	3.08006e-07	No expected phenotype
7-117610521-G-C	c.2991G>C	L997F	CFTR-RD-causing	0.00169029	7-117602868-G-A	c.2657+5G>A	2789+5G>A	varying clinical consequence	9.11089e-05	3.08001e-07	No expected phenotype
7-117592416-C-T	c.2249C>T	P750L	CFTR-RD-causing	0.000782761	7-117614660-A-G	c.3415A>G	I1139V	CFTR-RD-causing	0.000195342	3.05813e-07	No expected phenotype
7-117592416-C-T	c.2249C>T	P750L	CFTR-RD-causing	0.000782761	7-117627579-AC-A	c.3528del	3659delC	CF-causing	0.000194337	3.04239e-07	CFTR-RD
7-117592588-A-G	c.2421A>G	I807M ! 2553A/G	CFTR-RD-causing	0.000778316	7-117614660-A-G	c.3415A>G	I1139V	CFTR-RD-causing	0.000195342	3.04076e-07	No expected phenotype
7-117559594-T-G	c.1523T>G	F508C	CFTR-RD-causing	0.0016674	7-117602868-G-A	c.2657+5G>A	2789+5G>A	varying clinical consequence	9.11089e-05	3.03829e-07	No expected phenotype
7-117548758-G-T	c.1327G>T	D443Y	CFTR-RD-causing	0.000738729	7-117531117-A-G	c.489+3A>G	621+3A>G	CFTR-RD-causing	0.000205413	3.03489e-07	No expected phenotype
7-117592588-A-G	c.2421A>G	I807M ! 2553A/G	CFTR-RD-causing	0.000778316	7-117627579-AC-A	c.3528del	3659delC	CF-causing	0.000194337	3.02511e-07	CFTR-RD
7-117548758-G-T	c.1327G>T	D443Y	CFTR-RD-causing	0.000738729	7-117540231-G-A	c.1001G>A	R334Q	varying clinical consequence	0.000203238	3.00276e-07	No expected phenotype
7-117530975-G-A	c.350G>A	R117H	CFTR-RD-causing	0.0027138	7-117592212-CA-C	c.2052del	2184delA	CF-causing	5.48594e-05	2.97755e-07	CFTR-RD
7-117592416-C-T	c.2249C>T	P750L	CFTR-RD-causing	0.000782761	7-117587738-G-A	c.1585-1G>A	1717-1G>A	CF-causing	0.000188605	2.95266e-07	CFTR-RD
7-117548758-G-T	c.1327G>T	D443Y	CFTR-RD-causing	0.000738729	7-117530957-C-T	c.332C>T	P111L	CFTR-RD-causing	0.000198777	2.93684e-07	No expected phenotype
7-117592588-A-G	c.2421A>G	I807M ! 2553A/G	CFTR-RD-causing	0.000778316	7-117587738-G-A	c.1585-1G>A	1717-1G>A	CF-causing	0.000188605	2.93589e-07	CFTR-RD
7-117530975-G-A	c.350G>A	R117H	CFTR-RD-causing	0.0027138	7-117540270-G-C	c.1040G>C	R347P	CF-causing	5.39626e-05	2.92887e-07	CFTR-RD
7-117592169-C-T	c.2002C>T	R668C	CFTR-RD-causing	0.0100734	7-117594930-G-T	c.2491G>T	E831X	CF-causing	1.43985e-05	2.90084e-07	CFTR-RD
7-117548758-G-T	c.1327G>T	D443Y	CFTR-RD-causing	0.000738729	7-117614660-A-G	c.3415A>G	I1139V	CFTR-RD-causing	0.000195342	2.8861e-07	No expected phenotype
7-117548758-G-T	c.1327G>T	D443Y	CFTR-RD-causing	0.000738729	7-117627579-AC-A	c.3528del	3659delC	CF-causing	0.000194337	2.87125e-07	CFTR-RD
7-117627538-G-T	c.3485G>T	3617G/T	CFTR-RD-causing	0.000983448	7-117590440-G-A	c.1766+1G>A	1898+1G>A	CF-causing	0.000144207	2.83641e-07	CFTR-RD
7-117610521-G-C	c.2991G>C	L997F	CFTR-RD-causing	0.00169029	7-117559548-C-T	c.1477C>T	Q493X	CF-causing	8.37947e-05	2.83275e-07	CFTR-RD
7-117530975-G-A	c.350G>A	R117H	CFTR-RD-causing	0.0027138	7-117611638-G-A	c.3197G>A	R1066H	CF-causing	5.21718e-05	2.83167e-07	CFTR-RD
7-117627538-G-T	c.3485G>T	3617G/T	CFTR-RD-causing	0.000983448	7-117509069-C-T	c.200C>T	P67L	CF-causing	0.000143076	2.81416e-07	CFTR-RD
7-117610521-G-C	c.2991G>C	L997F	CFTR-RD-causing	0.00169029	7-117536576-A-G	c.772A>G	R258G	CFTR-RD-causing	8.32185e-05	2.81327e-07	No expected phenotype
7-117530975-G-A	c.350G>A	R117H	CFTR-RD-causing	0.0027138	7-117509127-CTT-C	c.262_263del	394delTT	CF-causing	5.1814e-05	2.81226e-07	CFTR-RD
7-117559594-T-G	c.1523T>G	F508C	CFTR-RD-causing	0.0016674	7-117559548-C-T	c.1477C>T	Q493X	CF-causing	8.37947e-05	2.79438e-07	CFTR-RD
7-117548758-G-T	c.1327G>T	D443Y	CFTR-RD-causing	0.000738729	7-117587738-G-A	c.1585-1G>A	1717-1G>A	CF-causing	0.000188605	2.78656e-07	CFTR-RD
7-117610521-G-C	c.2991G>C	L997F	CFTR-RD-causing	0.00169029	7-117509123-G-A	c.254G>A	G85E	CF-causing	8.22798e-05	2.78154e-07	CFTR-RD
7-117559594-T-G	c.1523T>G	F508C	CFTR-RD-causing	0.0016674	7-117536576-A-G	c.772A>G	R258G	CFTR-RD-causing	8.32185e-05	2.77516e-07	No expected phenotype
7-117559594-T-G	c.1523T>G	F508C	CFTR-RD-causing	0.0016674	7-117509123-G-A	c.254G>A	G85E	CF-causing	8.22798e-05	2.74386e-07	CFTR-RD
7-117592169-C-T	c.2002C>T	R668C	CFTR-RD-causing	0.0100734	7-117590367-A-G	c.1694A>G	D565G	undefined	1.35842e-05	2.73677e-07	No expected phenotype
7-117610521-G-C	c.2991G>C	L997F	CFTR-RD-causing	0.00169029	7-117611646-G-A	c.3205G>A	G1069R	CFTR-RD-causing	8.09535e-05	2.7367e-07	No expected phenotype
7-117559590-ATCT-A	c.1521_1523del	[delta]F508	CF-causing	0.0149816	7-117592457-C-T	c.2290C>T	R764X	CF-causing	9.09759e-06	2.72594e-07	CF
7-117592169-C-T	c.2002C>T	R668C	CFTR-RD-causing	0.0100734	7-117665515-TTC-T	c.4197_4198del	4326delTC	CF-causing	1.34945e-05	2.71871e-07	CFTR-RD
7-117592169-C-T	c.2002C>T	R668C	CFTR-RD-causing	0.0100734	7-117530955-C-A	c.330C>A	D110E	undefined	1.34915e-05	2.71809e-07	No expected phenotype
7-117559590-ATCT-A	c.1521_1523del	[delta]F508	CF-causing	0.0149816	7-117590377-G-T	c.1704G>T	L568F	CFTR-RD-causing	9.05533e-06	2.71327e-07	CFTR-RD
7-117559590-ATCT-A	c.1521_1523del	[delta]F508	CF-causing	0.0149816	7-117591968-A-T	c.1801A>T	I601F	varying clinical consequence	9.03883e-06	2.70833e-07	CF or CFTR-RD
7-117559594-T-G	c.1523T>G	F508C	CFTR-RD-causing	0.0016674	7-117611646-G-A	c.3205G>A	G1069R	CFTR-RD-causing	8.09535e-05	2.69963e-07	No expected phenotype
7-117559590-ATCT-A	c.1521_1523del	[delta]F508	CF-causing	0.0149816	7-117530921-C-T	c.296C>T	P99L	undefined	8.99823e-06	2.69616e-07	Undetermined Phenotype
7-117559590-ATCT-A	c.1521_1523del	[delta]F508	CF-causing	0.0149816	7-117667029-C-G	c.4364C>G	S1455X	undefined	8.99319e-06	2.69465e-07	Undetermined Phenotype
7-117592416-C-T	c.2249C>T	P750L	CFTR-RD-causing	0.000782761	7-117652877-C-G	c.3909C>G	N1303K	CF-causing	0.000171948	2.69189e-07	CFTR-RD
7-117592588-A-G	c.2421A>G	I807M ! 2553A/G	CFTR-RD-causing	0.000778316	7-117652877-C-G	c.3909C>G	N1303K	CF-causing	0.000171948	2.6766e-07	CFTR-RD
7-117592169-C-T	c.2002C>T	R668C	CFTR-RD-causing	0.0100734	7-117587833-G-A	c.1679G>A	R560K	CF-causing	1.3229e-05	2.66522e-07	CFTR-RD
7-117592416-C-T	c.2249C>T	P750L	CFTR-RD-causing	0.000782761	7-117509089-C-T	c.220C>T	R74W	CFTR-RD-causing	0.000167391	2.62055e-07	No expected phenotype
7-117592416-C-T	c.2249C>T	P750L	CFTR-RD-causing	0.000782761	7-117535285-T-G	c.617T>G	L206W	varying clinical consequence	0.000167267	2.6186e-07	No expected phenotype
7-117587806-G-A	c.1652G>A	G551D	CF-causing	0.000506209	7-117531115-G-T	c.489+1G>T	621+1G>T	CF-causing	0.000257558	2.60757e-07	CF
7-117592588-A-G	c.2421A>G	I807M ! 2553A/G	CFTR-RD-causing	0.000778316	7-117509089-C-T	c.220C>T	R74W	CFTR-RD-causing	0.000167391	2.60566e-07	No expected phenotype
7-117592588-A-G	c.2421A>G	I807M ! 2553A/G	CFTR-RD-causing	0.000778316	7-117535285-T-G	c.617T>G	L206W	varying clinical consequence	0.000167267	2.60373e-07	No expected phenotype
7-117627538-G-T	c.3485G>T	3617G/T	CFTR-RD-causing	0.000983448	7-117611555-A-G	c.3140-26A>G	3272-26A>G	varying clinical consequence	0.000132148	2.5992e-07	No expected phenotype
7-117587806-G-A	c.1652G>A	G551D	CF-causing	0.000506209	7-117587806-G-A	c.1652G>A	G551D	CF-causing	0.000506209	2.56248e-07	CF
7-117559590-ATCT-A	c.1521_1523del	[delta]F508	CF-causing	0.0149816	7-117587834-G-C	c.1679+1G>C	1811+1G>C	CF-causing	8.52751e-06	2.55512e-07	CF
7-117610521-G-C	c.2991G>C	L997F	CFTR-RD-causing	0.00169029	7-117666898-AT-A	c.4243-7del	NULL	CFTR-RD-causing	7.55552e-05	2.5542e-07	No expected phenotype
7-117548758-G-T	c.1327G>T	D443Y	CFTR-RD-causing	0.000738729	7-117652877-C-G	c.3909C>G	N1303K	CF-causing	0.000171948	2.54046e-07	CFTR-RD
7-117610521-G-C	c.2991G>C	L997F	CFTR-RD-causing	0.00169029	7-117534368-A-G	c.579+3A>G	711+3A>G	varying clinical consequence	7.50867e-05	2.53836e-07	No expected phenotype
7-117592169-C-T	c.2002C>T	R668C	CFTR-RD-causing	0.0100734	7-117611717-C-A	c.3276C>A	Y1092X(C>A)	CF-causing	1.25932e-05	2.53712e-07	CFTR-RD
7-117559594-T-G	c.1523T>G	F508C	CFTR-RD-causing	0.0016674	7-117666898-AT-A	c.4243-7del	NULL	CFTR-RD-causing	7.55552e-05	2.51961e-07	No expected phenotype
7-117559594-T-G	c.1523T>G	F508C	CFTR-RD-causing	0.0016674	7-117534368-A-G	c.579+3A>G	711+3A>G	varying clinical consequence	7.50867e-05	2.50398e-07	No expected phenotype
7-117548758-G-T	c.1327G>T	D443Y	CFTR-RD-causing	0.000738729	7-117509089-C-T	c.220C>T	R74W	CFTR-RD-causing	0.000167391	2.47313e-07	No expected phenotype
7-117548758-G-T	c.1327G>T	D443Y	CFTR-RD-causing	0.000738729	7-117535285-T-G	c.617T>G	L206W	varying clinical consequence	0.000167267	2.4713e-07	No expected phenotype
7-117610521-G-C	c.2991G>C	L997F	CFTR-RD-causing	0.00169029	7-117642566-G-A	c.3846G>A	W1282X	CF-causing	7.28651e-05	2.46326e-07	CFTR-RD
7-117610521-G-C	c.2991G>C	L997F	CFTR-RD-causing	0.00169029	7-117548795-C-A	c.1364C>A	A455E	CF-causing	7.24571e-05	2.44947e-07	CFTR-RD
7-117530975-G-A	c.350G>A	R117H	CFTR-RD-causing	0.0027138	7-117540175-CT-C	c.948del	1078delT	CF-causing	4.49682e-05	2.44069e-07	CFTR-RD
7-117530975-G-A	c.350G>A	R117H	CFTR-RD-causing	0.0027138	7-117603730-G-C	c.2856G>C	M952I	CFTR-RD-causing	4.49675e-05	2.44065e-07	No expected phenotype
7-117610521-G-C	c.2991G>C	L997F	CFTR-RD-causing	0.00169029	7-117509031-C-T	c.165-3C>T	297-3C>T	undefined	7.20866e-05	2.43694e-07	No expected phenotype
7-117559594-T-G	c.1523T>G	F508C	CFTR-RD-causing	0.0016674	7-117642566-G-A	c.3846G>A	W1282X	CF-causing	7.28651e-05	2.4299e-07	CFTR-RD
7-117611595-T-G	c.3154T>G	F1052V	CFTR-RD-causing	0.000471245	7-117531115-G-T	c.489+1G>T	621+1G>T	CF-causing	0.000257558	2.42746e-07	CFTR-RD
7-117559590-ATCT-A	c.1521_1523del	[delta]F508	CF-causing	0.0149816	7-117594976-G-A	c.2537G>A	W846X	CF-causing	8.09935e-06	2.42683e-07	CF
7-117559590-ATCT-A	c.1521_1523del	[delta]F508	CF-causing	0.0149816	7-117592177-AT-A	c.2012del	2143delT	CF-causing	8.09354e-06	2.42509e-07	CF
7-117559594-T-G	c.1523T>G	F508C	CFTR-RD-causing	0.0016674	7-117548795-C-A	c.1364C>A	A455E	CF-causing	7.24571e-05	2.41629e-07	CFTR-RD
7-117530975-G-A	c.350G>A	R117H	CFTR-RD-causing	0.0027138	7-117534366-G-T	c.579+1G>T	711+1G>T	CF-causing	4.42914e-05	2.40396e-07	CFTR-RD
7-117559594-T-G	c.1523T>G	F508C	CFTR-RD-causing	0.0016674	7-117509031-C-T	c.165-3C>T	297-3C>T	undefined	7.20866e-05	2.40394e-07	No expected phenotype
7-117530975-G-A	c.350G>A	R117H	CFTR-RD-causing	0.0027138	7-117614703-T-A	c.3458T>A	V1153E	CFTR-RD-causing	4.42514e-05	2.40179e-07	No expected phenotype
7-117534295-G-A	c.509G>A	R170H	CFTR-RD-causing	0.000465137	7-117531115-G-T	c.489+1G>T	621+1G>T	CF-causing	0.000257558	2.396e-07	CFTR-RD
7-117592169-C-T	c.2002C>T	R668C	CFTR-RD-causing	0.0100734	7-117606704-T-A	c.2939T>A	I980K	CFTR-RD-causing	1.18856e-05	2.39456e-07	No expected phenotype
7-117559590-ATCT-A	c.1521_1523del	[delta]F508	CF-causing	0.0149816	7-117534363-G-T	c.577G>T	E193X	CF-causing	7.9085e-06	2.36964e-07	CF
7-117587806-G-A	c.1652G>A	G551D	CF-causing	0.000506209	7-117602865-T-TA	c.2657+2_2657+3insA	2789+2insA	CFTR-RD-causing	0.000233338	2.36235e-07	CFTR-RD
7-117592169-C-T	c.2002C>T	R668C	CFTR-RD-causing	0.0100734	7-117559609-A-G	c.1538A>G	D513G	undefined	1.16953e-05	2.35622e-07	No expected phenotype
7-117592169-C-T	c.2002C>T	R668C	CFTR-RD-causing	0.0100734	7-117642526-T-A	c.3806T>A	I1269N	undefined	1.16935e-05	2.35587e-07	No expected phenotype
7-117592169-C-T	c.2002C>T	R668C	CFTR-RD-causing	0.0100734	7-117540284-C-T	c.1054C>T	R352W	CFTR-RD-causing	1.16928e-05	2.35571e-07	No expected phenotype
7-117627538-G-T	c.3485G>T	3617G/T	CFTR-RD-causing	0.000983448	7-117530974-C-T	c.349C>T	R117C	varying clinical consequence	0.000119633	2.35306e-07	No expected phenotype
7-117610521-G-C	c.2991G>C	L997F	CFTR-RD-causing	0.00169029	7-117530974-C-G	c.349C>G	R117G	CFTR-RD-causing	6.92614e-05	2.34144e-07	No expected phenotype
7-117559594-T-G	c.1523T>G	F508C	CFTR-RD-causing	0.0016674	7-117530974-C-G	c.349C>G	R117G	CFTR-RD-causing	6.92614e-05	2.30972e-07	No expected phenotype
7-117627538-G-T	c.3485G>T	3617G/T	CFTR-RD-causing	0.000983448	7-117587811-C-T	c.1657C>T	R553X	CF-causing	0.000115799	2.27764e-07	CFTR-RD
7-117592416-C-T	c.2249C>T	P750L	CFTR-RD-causing	0.000782761	7-117590440-G-A	c.1766+1G>A	1898+1G>A	CF-causing	0.000144207	2.2576e-07	CFTR-RD
7-117592588-A-G	c.2421A>G	I807M ! 2553A/G	CFTR-RD-causing	0.000778316	7-117590440-G-A	c.1766+1G>A	1898+1G>A	CF-causing	0.000144207	2.24477e-07	CFTR-RD
7-117592416-C-T	c.2249C>T	P750L	CFTR-RD-causing	0.000782761	7-117509069-C-T	c.200C>T	P67L	CF-causing	0.000143076	2.23989e-07	CFTR-RD
7-117592588-A-G	c.2421A>G	I807M ! 2553A/G	CFTR-RD-causing	0.000778316	7-117509069-C-T	c.200C>T	P67L	CF-causing	0.000143076	2.22717e-07	CFTR-RD
7-117611595-T-G	c.3154T>G	F1052V	CFTR-RD-causing	0.000471245	7-117611595-T-G	c.3154T>G	F1052V	CFTR-RD-causing	0.000471245	2.22072e-07	No expected phenotype
7-117611595-T-G	c.3154T>G	F1052V	CFTR-RD-causing	0.000471245	7-117602865-T-TA	c.2657+2_2657+3insA	2789+2insA	CFTR-RD-causing	0.000233338	2.19918e-07	No expected phenotype
7-117592169-C-T	c.2002C>T	R668C	CFTR-RD-causing	0.0100734	7-117534318-G-A	c.532G>A	G178R	CF-causing	1.08577e-05	2.18748e-07	CFTR-RD
7-117592169-C-T	c.2002C>T	R668C	CFTR-RD-causing	0.0100734	7-117642472-G-A	c.3752G>A	S1251N	CF-causing	1.07944e-05	2.17471e-07	CFTR-RD
7-117592169-C-T	c.2002C>T	R668C	CFTR-RD-causing	0.0100734	7-117664821-T-C	c.4097T>C	I1366T	CFTR-RD-causing	1.07924e-05	2.17432e-07	No expected phenotype
7-117559590-ATCT-A	c.1521_1523del	[delta]F508	CF-causing	0.0149816	7-117590360-T-A	c.1687T>A	Y563N	undefined	7.24463e-06	2.17073e-07	Undetermined Phenotype
7-117534295-G-A	c.509G>A	R170H	CFTR-RD-causing	0.000465137	7-117602865-T-TA	c.2657+2_2657+3insA	2789+2insA	CFTR-RD-causing	0.000233338	2.17068e-07	No expected phenotype
7-117559590-ATCT-A	c.1521_1523del	[delta]F508	CF-causing	0.0149816	7-117590394-C-A	c.1721C>A	P574H	varying clinical consequence	7.24357e-06	2.17041e-07	CF or CFTR-RD
7-117534295-G-A	c.509G>A	R170H	CFTR-RD-causing	0.000465137	7-117534295-G-A	c.509G>A	R170H	CFTR-RD-causing	0.000465137	2.16352e-07	No expected phenotype
7-117559590-ATCT-A	c.1521_1523del	[delta]F508	CF-causing	0.0149816	7-117610592-CAGTGAT-C	c.3067_3072del	3199del6 ! 3195del6	CF-causing	7.19689e-06	2.15642e-07	CF
7-117559590-ATCT-A	c.1521_1523del	[delta]F508	CF-causing	0.0149816	7-117611733-T-C	c.3292T>C	W1098R	CF-causing	7.19576e-06	2.15608e-07	CF
7-117559590-ATCT-A	c.1521_1523del	[delta]F508	CF-causing	0.0149816	7-117603748-AG-A	c.2875del	3007delG	CF-causing	7.19476e-06	2.15579e-07	CF
7-117559590-ATCT-A	c.1521_1523del	[delta]F508	CF-causing	0.0149816	7-117535249-G-T	c.581G>T	G194V	CFTR-RD-causing	7.19445e-06	2.15569e-07	CFTR-RD
7-117559590-ATCT-A	c.1521_1523del	[delta]F508	CF-causing	0.0149816	7-117592150-CCTAA-C	c.1986_1989del	2118del4 ! 2116delCTAA	CF-causing	7.1943e-06	2.15565e-07	CF
7-117548758-G-T	c.1327G>T	D443Y	CFTR-RD-causing	0.000738729	7-117590440-G-A	c.1766+1G>A	1898+1G>A	CF-causing	0.000144207	2.1306e-07	CFTR-RD
7-117610521-G-C	c.2991G>C	L997F	CFTR-RD-causing	0.00169029	7-117540270-G-A	c.1040G>A	R347H	varying clinical consequence	6.29563e-05	2.12829e-07	No expected phenotype
7-117614699-G-C	c.3454G>C	D1152H	varying clinical consequence	0.000411267	7-117531115-G-T	c.489+1G>T	621+1G>T	CF-causing	0.000257558	2.1185e-07	CF or CFTR-RD
7-117548758-G-T	c.1327G>T	D443Y	CFTR-RD-causing	0.000738729	7-117509069-C-T	c.200C>T	P67L	CF-causing	0.000143076	2.11389e-07	CFTR-RD
7-117559594-T-G	c.1523T>G	F508C	CFTR-RD-causing	0.0016674	7-117540270-G-A	c.1040G>A	R347H	varying clinical consequence	6.29563e-05	2.09946e-07	No expected phenotype
7-117587806-G-A	c.1652G>A	G551D	CF-causing	0.000506209	7-117531117-A-G	c.489+3A>G	621+3A>G	CFTR-RD-causing	0.000205413	2.07964e-07	CFTR-RD
7-117592416-C-T	c.2249C>T	P750L	CFTR-RD-causing	0.000782761	7-117611555-A-G	c.3140-26A>G	3272-26A>G	varying clinical consequence	0.000132148	2.0688e-07	No expected phenotype
7-117587778-G-T	c.1624G>T	G542X	CF-causing	0.000400762	7-117531115-G-T	c.489+1G>T	621+1G>T	CF-causing	0.000257558	2.06439e-07	CF
7-117587806-G-A	c.1652G>A	G551D	CF-causing	0.000506209	7-117540231-G-A	c.1001G>A	R334Q	varying clinical consequence	0.000203238	2.05762e-07	CF or CFTR-RD
7-117592588-A-G	c.2421A>G	I807M ! 2553A/G	CFTR-RD-causing	0.000778316	7-117611555-A-G	c.3140-26A>G	3272-26A>G	varying clinical consequence	0.000132148	2.05705e-07	No expected phenotype
7-117627538-G-T	c.3485G>T	3617G/T	CFTR-RD-causing	0.000983448	7-117611649-C-T	c.3208C>T	R1070W	varying clinical consequence	0.000102548	2.01701e-07	No expected phenotype
7-117587806-G-A	c.1652G>A	G551D	CF-causing	0.000506209	7-117530957-C-T	c.332C>T	P111L	CFTR-RD-causing	0.000198777	2.01245e-07	CFTR-RD
7-117530975-G-A	c.350G>A	R117H	CFTR-RD-causing	0.0027138	7-117642528-G-A	c.3808G>A	D1270N	CFTR-RD-causing	3.68799e-05	2.00169e-07	No expected phenotype
7-117530975-G-A	c.350G>A	R117H	CFTR-RD-causing	0.0027138	7-117592212-C-CA	c.2052dup	2184insA	CF-causing	3.68727e-05	2.0013e-07	CFTR-RD
7-117587806-G-A	c.1652G>A	G551D	CF-causing	0.000506209	7-117614660-A-G	c.3415A>G	I1139V	CFTR-RD-causing	0.000195342	1.97768e-07	CFTR-RD
7-117587806-G-A	c.1652G>A	G551D	CF-causing	0.000506209	7-117627579-AC-A	c.3528del	3659delC	CF-causing	0.000194337	1.9675e-07	CF
7-117627538-G-T	c.3485G>T	3617G/T	CFTR-RD-causing	0.000983448	7-117535269-G-A	c.601G>A	V201M	CFTR-RD-causing	9.9821e-05	1.96338e-07	No expected phenotype
7-117548758-G-T	c.1327G>T	D443Y	CFTR-RD-causing	0.000738729	7-117611555-A-G	c.3140-26A>G	3272-26A>G	varying clinical consequence	0.000132148	1.95243e-07	No expected phenotype
7-117611595-T-G	c.3154T>G	F1052V	CFTR-RD-causing	0.000471245	7-117531117-A-G	c.489+3A>G	621+3A>G	CFTR-RD-causing	0.000205413	1.936e-07	No expected phenotype
7-117610521-G-C	c.2991G>C	L997F	CFTR-RD-causing	0.00169029	7-117509047-G-T	c.178G>T	E60X	CF-causing	5.68767e-05	1.92276e-07	CFTR-RD
7-117614699-G-C	c.3454G>C	D1152H	varying clinical consequence	0.000411267	7-117602865-T-TA	c.2657+2_2657+3insA	2789+2insA	CFTR-RD-causing	0.000233338	1.91928e-07	No expected phenotype
7-117611595-T-G	c.3154T>G	F1052V	CFTR-RD-causing	0.000471245	7-117540231-G-A	c.1001G>A	R334Q	varying clinical consequence	0.000203238	1.9155e-07	No expected phenotype
7-117534295-G-A	c.509G>A	R170H	CFTR-RD-causing	0.000465137	7-117531117-A-G	c.489+3A>G	621+3A>G	CFTR-RD-causing	0.000205413	1.9109e-07	No expected phenotype
7-117587806-G-A	c.1652G>A	G551D	CF-causing	0.000506209	7-117587738-G-A	c.1585-1G>A	1717-1G>A	CF-causing	0.000188605	1.90947e-07	CF
7-117559594-T-G	c.1523T>G	F508C	CFTR-RD-causing	0.0016674	7-117509047-G-T	c.178G>T	E60X	CF-causing	5.68767e-05	1.89672e-07	CFTR-RD
7-117559590-ATCT-A	c.1521_1523del	[delta]F508	CF-causing	0.0149816	7-117587801-T-G	c.1647T>G	S549R(T>G)	CF-causing	6.31017e-06	1.89073e-07	CF
7-117534295-G-A	c.509G>A	R170H	CFTR-RD-causing	0.000465137	7-117540231-G-A	c.1001G>A	R334Q	varying clinical consequence	0.000203238	1.89067e-07	No expected phenotype
7-117559590-ATCT-A	c.1521_1523del	[delta]F508	CF-causing	0.0149816	7-117595039-T-TA	c.2601dup	2732insA	CF-causing	6.29936e-06	1.88749e-07	CF
7-117559590-ATCT-A	c.1521_1523del	[delta]F508	CF-causing	0.0149816	7-117664853-G-C	c.4129G>C	D1377H	CFTR-RD-causing	6.29606e-06	1.88651e-07	CFTR-RD
7-117559590-ATCT-A	c.1521_1523del	[delta]F508	CF-causing	0.0149816	7-117666961-C-CGA	c.4300_4301dup	4428insGA	varying clinical consequence	6.29521e-06	1.88625e-07	CF or CFTR-RD
7-117611595-T-G	c.3154T>G	F1052V	CFTR-RD-causing	0.000471245	7-117530957-C-T	c.332C>T	P111L	CFTR-RD-causing	0.000198777	1.87345e-07	No expected phenotype
7-117592416-C-T	c.2249C>T	P750L	CFTR-RD-causing	0.000782761	7-117530974-C-T	c.349C>T	R117C	varying clinical consequence	0.000119633	1.87288e-07	No expected phenotype
7-117587778-G-T	c.1624G>T	G542X	CF-causing	0.000400762	7-117602865-T-TA	c.2657+2_2657+3insA	2789+2insA	CFTR-RD-causing	0.000233338	1.87026e-07	CFTR-RD
7-117592588-A-G	c.2421A>G	I807M ! 2553A/G	CFTR-RD-causing	0.000778316	7-117530974-C-T	c.349C>T	R117C	varying clinical consequence	0.000119633	1.86224e-07	No expected phenotype
7-117530975-G-A	c.350G>A	R117H	CFTR-RD-causing	0.0027138	7-117559629-G-T	c.1558G>T	V520F	CF-causing	3.41886e-05	1.85562e-07	CFTR-RD
7-117530975-G-A	c.350G>A	R117H	CFTR-RD-causing	0.0027138	7-117603708-C-T	c.2834C>T	S945L	varying clinical consequence	3.41752e-05	1.85489e-07	No expected phenotype
7-117610521-G-C	c.2991G>C	L997F	CFTR-RD-causing	0.00169029	7-117592212-CA-C	c.2052del	2184delA	CF-causing	5.48594e-05	1.85456e-07	CFTR-RD
7-117534295-G-A	c.509G>A	R170H	CFTR-RD-causing	0.000465137	7-117530957-C-T	c.332C>T	P111L	CFTR-RD-causing	0.000198777	1.84917e-07	No expected phenotype
7-117611595-T-G	c.3154T>G	F1052V	CFTR-RD-causing	0.000471245	7-117614660-A-G	c.3415A>G	I1139V	CFTR-RD-causing	0.000195342	1.84108e-07	No expected phenotype
7-117592169-C-T	c.2002C>T	R668C	CFTR-RD-causing	0.0100734	7-117592457-C-T	c.2290C>T	R764X	CF-causing	9.09759e-06	1.83287e-07	CFTR-RD
7-117611595-T-G	c.3154T>G	F1052V	CFTR-RD-causing	0.000471245	7-117627579-AC-A	c.3528del	3659delC	CF-causing	0.000194337	1.83161e-07	CFTR-RD
7-117559594-T-G	c.1523T>G	F508C	CFTR-RD-causing	0.0016674	7-117592212-CA-C	c.2052del	2184delA	CF-causing	5.48594e-05	1.82945e-07	CFTR-RD
7-117592169-C-T	c.2002C>T	R668C	CFTR-RD-causing	0.0100734	7-117590377-G-T	c.1704G>T	L568F	CFTR-RD-causing	9.05533e-06	1.82435e-07	No expected phenotype
7-117610521-G-C	c.2991G>C	L997F	CFTR-RD-causing	0.00169029	7-117540270-G-C	c.1040G>C	R347P	CF-causing	5.39626e-05	1.82425e-07	CFTR-RD
7-117627538-G-T	c.3485G>T	3617G/T	CFTR-RD-causing	0.000983448	7-117559586-TATC-T	c.1519_1521del	[delta]I507	CF-causing	9.27058e-05	1.82343e-07	CFTR-RD
7-117592169-C-T	c.2002C>T	R668C	CFTR-RD-causing	0.0100734	7-117591968-A-T	c.1801A>T	I601F	varying clinical consequence	9.03883e-06	1.82103e-07	No expected phenotype
7-117534295-G-A	c.509G>A	R170H	CFTR-RD-causing	0.000465137	7-117614660-A-G	c.3415A>G	I1139V	CFTR-RD-causing	0.000195342	1.81722e-07	No expected phenotype
7-117592416-C-T	c.2249C>T	P750L	CFTR-RD-causing	0.000782761	7-117587811-C-T	c.1657C>T	R553X	CF-causing	0.000115799	1.81286e-07	CFTR-RD
7-117592169-C-T	c.2002C>T	R668C	CFTR-RD-causing	0.0100734	7-117530921-C-T	c.296C>T	P99L	undefined	8.99823e-06	1.81285e-07	No expected phenotype
7-117592169-C-T	c.2002C>T	R668C	CFTR-RD-causing	0.0100734	7-117667029-C-G	c.4364C>G	S1455X	undefined	8.99319e-06	1.81183e-07	No expected phenotype
7-117534295-G-A	c.509G>A	R170H	CFTR-RD-causing	0.000465137	7-117627579-AC-A	c.3528del	3659delC	CF-causing	0.000194337	1.80787e-07	CFTR-RD
7-117592588-A-G	c.2421A>G	I807M ! 2553A/G	CFTR-RD-causing	0.000778316	7-117587811-C-T	c.1657C>T	R553X	CF-causing	0.000115799	1.80256e-07	CFTR-RD
7-117559594-T-G	c.1523T>G	F508C	CFTR-RD-causing	0.0016674	7-117540270-G-C	c.1040G>C	R347P	CF-causing	5.39626e-05	1.79954e-07	CFTR-RD
7-117627538-G-T	c.3485G>T	3617G/T	CFTR-RD-causing	0.000983448	7-117602868-G-A	c.2657+5G>A	2789+5G>A	varying clinical consequence	9.11089e-05	1.79202e-07	No expected phenotype
7-117611595-T-G	c.3154T>G	F1052V	CFTR-RD-causing	0.000471245	7-117587738-G-A	c.1585-1G>A	1717-1G>A	CF-causing	0.000188605	1.77759e-07	CFTR-RD
7-117548758-G-T	c.1327G>T	D443Y	CFTR-RD-causing	0.000738729	7-117530974-C-T	c.349C>T	R117C	varying clinical consequence	0.000119633	1.76753e-07	No expected phenotype
7-117610521-G-C	c.2991G>C	L997F	CFTR-RD-causing	0.00169029	7-117611638-G-A	c.3197G>A	R1066H	CF-causing	5.21718e-05	1.76371e-07	CFTR-RD
7-117534295-G-A	c.509G>A	R170H	CFTR-RD-causing	0.000465137	7-117587738-G-A	c.1585-1G>A	1717-1G>A	CF-causing	0.000188605	1.75454e-07	CFTR-RD
7-117610521-G-C	c.2991G>C	L997F	CFTR-RD-causing	0.00169029	7-117509127-CTT-C	c.262_263del	394delTT	CF-causing	5.1814e-05	1.75162e-07	CFTR-RD
7-117587806-G-A	c.1652G>A	G551D	CF-causing	0.000506209	7-117652877-C-G	c.3909C>G	N1303K	CF-causing	0.000171948	1.74083e-07	CF
7-117559594-T-G	c.1523T>G	F508C	CFTR-RD-causing	0.0016674	7-117611638-G-A	c.3197G>A	R1066H	CF-causing	5.21718e-05	1.73982e-07	CFTR-RD
7-117559590-ATCT-A	c.1521_1523del	[delta]F508	CF-causing	0.0149816	7-117606753-G-A	c.2988G>A	Q996Q (3120G/A)	CF-causing	5.80065e-06	1.73807e-07	CF
7-117559594-T-G	c.1523T>G	F508C	CFTR-RD-causing	0.0016674	7-117509127-CTT-C	c.262_263del	394delTT	CF-causing	5.1814e-05	1.72789e-07	CFTR-RD
7-117592169-C-T	c.2002C>T	R668C	CFTR-RD-causing	0.0100734	7-117587834-G-C	c.1679+1G>C	1811+1G>C	CF-causing	8.52751e-06	1.71801e-07	CFTR-RD
7-117548758-G-T	c.1327G>T	D443Y	CFTR-RD-causing	0.000738729	7-117587811-C-T	c.1657C>T	R553X	CF-causing	0.000115799	1.71088e-07	CFTR-RD
7-117559590-ATCT-A	c.1521_1523del	[delta]F508	CF-causing	0.0149816	7-117534280-T-C	c.494T>C	L165S	CF-causing	5.68355e-06	1.70298e-07	CF
7-117587806-G-A	c.1652G>A	G551D	CF-causing	0.000506209	7-117509089-C-T	c.220C>T	R74W	CFTR-RD-causing	0.000167391	1.6947e-07	CFTR-RD
7-117587806-G-A	c.1652G>A	G551D	CF-causing	0.000506209	7-117535285-T-G	c.617T>G	L206W	varying clinical consequence	0.000167267	1.69344e-07	CF or CFTR-RD
7-117614699-G-C	c.3454G>C	D1152H	varying clinical consequence	0.000411267	7-117614699-G-C	c.3454G>C	D1152H	varying clinical consequence	0.000411267	1.6914e-07	No expected phenotype
7-117614699-G-C	c.3454G>C	D1152H	varying clinical consequence	0.000411267	7-117531117-A-G	c.489+3A>G	621+3A>G	CFTR-RD-causing	0.000205413	1.68959e-07	No expected phenotype
7-117614699-G-C	c.3454G>C	D1152H	varying clinical consequence	0.000411267	7-117540231-G-A	c.1001G>A	R334Q	varying clinical consequence	0.000203238	1.6717e-07	No expected phenotype
7-117530975-G-A	c.350G>A	R117H	CFTR-RD-causing	0.0027138	7-117627537-C-T	c.3484C>T	R1162X	CF-causing	3.05927e-05	1.66045e-07	CFTR-RD
7-117559590-ATCT-A	c.1521_1523del	[delta]F508	CF-causing	0.0149816	7-117606695-C-T	c.2930C>T	S977F	varying clinical consequence	5.51307e-06	1.6519e-07	CF or CFTR-RD
7-117627538-G-T	c.3485G>T	3617G/T	CFTR-RD-causing	0.000983448	7-117559548-C-T	c.1477C>T	Q493X	CF-causing	8.37947e-05	1.64815e-07	CFTR-RD
7-117587778-G-T	c.1624G>T	G542X	CF-causing	0.000400762	7-117531117-A-G	c.489+3A>G	621+3A>G	CFTR-RD-causing	0.000205413	1.64644e-07	CFTR-RD
7-117627538-G-T	c.3485G>T	3617G/T	CFTR-RD-causing	0.000983448	7-117536576-A-G	c.772A>G	R258G	CFTR-RD-causing	8.32185e-05	1.63682e-07	No expected phenotype
7-117559590-ATCT-A	c.1521_1523del	[delta]F508	CF-causing	0.0149816	7-117559468-C-G	c.1397C>G	S466X(TAG)	CF-causing	5.45941e-06	1.63582e-07	CF
7-117614699-G-C	c.3454G>C	D1152H	varying clinical consequence	0.000411267	7-117530957-C-T	c.332C>T	P111L	CFTR-RD-causing	0.000198777	1.635e-07	No expected phenotype
7-117592169-C-T	c.2002C>T	R668C	CFTR-RD-causing	0.0100734	7-117594976-G-A	c.2537G>A	W846X	CF-causing	8.09935e-06	1.63175e-07	CFTR-RD
7-117592169-C-T	c.2002C>T	R668C	CFTR-RD-causing	0.0100734	7-117592177-AT-A	c.2012del	2143delT	CF-causing	8.09354e-06	1.63058e-07	CFTR-RD
7-117587778-G-T	c.1624G>T	G542X	CF-causing	0.000400762	7-117540231-G-A	c.1001G>A	R334Q	varying clinical consequence	0.000203238	1.629e-07	CF or CFTR-RD
7-117559590-ATCT-A	c.1521_1523del	[delta]F508	CF-causing	0.0149816	7-117592008-A-G	c.1841A>G	D614G	varying clinical consequence	5.42332e-06	1.625e-07	CF or CFTR-RD
7-117611595-T-G	c.3154T>G	F1052V	CFTR-RD-causing	0.000471245	7-117652877-C-G	c.3909C>G	N1303K	CF-causing	0.000171948	1.6206e-07	CFTR-RD
7-117627538-G-T	c.3485G>T	3617G/T	CFTR-RD-causing	0.000983448	7-117509123-G-A	c.254G>A	G85E	CF-causing	8.22798e-05	1.61836e-07	CFTR-RD
7-117559590-ATCT-A	c.1521_1523del	[delta]F508	CF-causing	0.0149816	7-117642487-C-CT	c.3773dup	3905insT	CF-causing	5.39715e-06	1.61716e-07	CF
7-117559590-ATCT-A	c.1521_1523del	[delta]F508	CF-causing	0.0149816	7-117531002-G-A	c.377G>A	G126D	undefined	5.3967e-06	1.61703e-07	Undetermined Phenotype
7-117559590-ATCT-A	c.1521_1523del	[delta]F508	CF-causing	0.0149816	7-117480095-A-G	c.1A>G	M1V	CF-causing	5.39612e-06	1.61685e-07	CF
7-117559590-ATCT-A	c.1521_1523del	[delta]F508	CF-causing	0.0149816	7-117540237-T-A	c.1007T>A	I336K	CF-causing	5.39572e-06	1.61673e-07	CF
7-117530975-G-A	c.350G>A	R117H	CFTR-RD-causing	0.0027138	7-117603597-C-A	c.2723C>A	T908N	CFTR-RD-causing	2.96808e-05	1.61096e-07	No expected phenotype
7-117614699-G-C	c.3454G>C	D1152H	varying clinical consequence	0.000411267	7-117614660-A-G	c.3415A>G	I1139V	CFTR-RD-causing	0.000195342	1.60676e-07	No expected phenotype
7-117587778-G-T	c.1624G>T	G542X	CF-causing	0.000400762	7-117587778-G-T	c.1624G>T	G542X	CF-causing	0.000400762	1.6061e-07	CF
7-117592416-C-T	c.2249C>T	P750L	CFTR-RD-causing	0.000782761	7-117611649-C-T	c.3208C>T	R1070W	varying clinical consequence	0.000102548	1.60541e-07	No expected phenotype
7-117534295-G-A	c.509G>A	R170H	CFTR-RD-causing	0.000465137	7-117652877-C-G	c.3909C>G	N1303K	CF-causing	0.000171948	1.59959e-07	CFTR-RD
7-117614699-G-C	c.3454G>C	D1152H	varying clinical consequence	0.000411267	7-117627579-AC-A	c.3528del	3659delC	CF-causing	0.000194337	1.59849e-07	CF or CFTR-RD
7-117592588-A-G	c.2421A>G	I807M ! 2553A/G	CFTR-RD-causing	0.000778316	7-117611649-C-T	c.3208C>T	R1070W	varying clinical consequence	0.000102548	1.59629e-07	No expected phenotype
7-117592169-C-T	c.2002C>T	R668C	CFTR-RD-causing	0.0100734	7-117534363-G-T	c.577G>T	E193X	CF-causing	7.9085e-06	1.5933e-07	CFTR-RD
7-117587778-G-T	c.1624G>T	G542X	CF-causing	0.000400762	7-117530957-C-T	c.332C>T	P111L	CFTR-RD-causing	0.000198777	1.59324e-07	CFTR-RD
7-117627538-G-T	c.3485G>T	3617G/T	CFTR-RD-causing	0.000983448	7-117611646-G-A	c.3205G>A	G1069R	CFTR-RD-causing	8.09535e-05	1.59227e-07	No expected phenotype
7-117611595-T-G	c.3154T>G	F1052V	CFTR-RD-causing	0.000471245	7-117509089-C-T	c.220C>T	R74W	CFTR-RD-causing	0.000167391	1.57764e-07	No expected phenotype
7-117611595-T-G	c.3154T>G	F1052V	CFTR-RD-causing	0.000471245	7-117535285-T-G	c.617T>G	L206W	varying clinical consequence	0.000167267	1.57647e-07	No expected phenotype
7-117587778-G-T	c.1624G>T	G542X	CF-causing	0.000400762	7-117614660-A-G	c.3415A>G	I1139V	CFTR-RD-causing	0.000195342	1.56572e-07	CFTR-RD
7-117592416-C-T	c.2249C>T	P750L	CFTR-RD-causing	0.000782761	7-117535269-G-A	c.601G>A	V201M	CFTR-RD-causing	9.9821e-05	1.56272e-07	No expected phenotype
7-117587778-G-T	c.1624G>T	G542X	CF-causing	0.000400762	7-117627579-AC-A	c.3528del	3659delC	CF-causing	0.000194337	1.55766e-07	CF
7-117534295-G-A	c.509G>A	R170H	CFTR-RD-causing	0.000465137	7-117509089-C-T	c.220C>T	R74W	CFTR-RD-causing	0.000167391	1.5572e-07	No expected phenotype
7-117534295-G-A	c.509G>A	R170H	CFTR-RD-causing	0.000465137	7-117535285-T-G	c.617T>G	L206W	varying clinical consequence	0.000167267	1.55604e-07	No expected phenotype
7-117592588-A-G	c.2421A>G	I807M ! 2553A/G	CFTR-RD-causing	0.000778316	7-117535269-G-A	c.601G>A	V201M	CFTR-RD-causing	9.9821e-05	1.55385e-07	No expected phenotype
7-117614699-G-C	c.3454G>C	D1152H	varying clinical consequence	0.000411267	7-117587738-G-A	c.1585-1G>A	1717-1G>A	CF-causing	0.000188605	1.55134e-07	CF or CFTR-RD
7-117530975-G-A	c.350G>A	R117H	CFTR-RD-causing	0.0027138	7-117590418-C-T	c.1745C>T	T582I	undefined	2.80859e-05	1.52439e-07	No expected phenotype
7-117610521-G-C	c.2991G>C	L997F	CFTR-RD-causing	0.00169029	7-117540175-CT-C	c.948del	1078delT	CF-causing	4.49682e-05	1.52018e-07	CFTR-RD
7-117610521-G-C	c.2991G>C	L997F	CFTR-RD-causing	0.00169029	7-117603730-G-C	c.2856G>C	M952I	CFTR-RD-causing	4.49675e-05	1.52016e-07	No expected phenotype
7-117530975-G-A	c.350G>A	R117H	CFTR-RD-causing	0.0027138	7-117536598-T-G	c.794T>G	M265R	undefined	2.79654e-05	1.51785e-07	No expected phenotype
7-117548758-G-T	c.1327G>T	D443Y	CFTR-RD-causing	0.000738729	7-117611649-C-T	c.3208C>T	R1070W	varying clinical consequence	0.000102548	1.5151e-07	No expected phenotype
7-117587778-G-T	c.1624G>T	G542X	CF-causing	0.000400762	7-117587738-G-A	c.1585-1G>A	1717-1G>A	CF-causing	0.000188605	1.51172e-07	CF
7-117559594-T-G	c.1523T>G	F508C	CFTR-RD-causing	0.0016674	7-117540175-CT-C	c.948del	1078delT	CF-causing	4.49682e-05	1.49959e-07	CFTR-RD
7-117559594-T-G	c.1523T>G	F508C	CFTR-RD-causing	0.0016674	7-117603730-G-C	c.2856G>C	M952I	CFTR-RD-causing	4.49675e-05	1.49957e-07	No expected phenotype
7-117610521-G-C	c.2991G>C	L997F	CFTR-RD-causing	0.00169029	7-117534366-G-T	c.579+1G>T	711+1G>T	CF-causing	4.42914e-05	1.49731e-07	CFTR-RD
7-117610521-G-C	c.2991G>C	L997F	CFTR-RD-causing	0.00169029	7-117614703-T-A	c.3458T>A	V1153E	CFTR-RD-causing	4.42514e-05	1.49595e-07	No expected phenotype
7-117627538-G-T	c.3485G>T	3617G/T	CFTR-RD-causing	0.000983448	7-117666898-AT-A	c.4243-7del	NULL	CFTR-RD-causing	7.55552e-05	1.48609e-07	No expected phenotype
7-117559594-T-G	c.1523T>G	F508C	CFTR-RD-causing	0.0016674	7-117534366-G-T	c.579+1G>T	711+1G>T	CF-causing	4.42914e-05	1.47703e-07	CFTR-RD
7-117627538-G-T	c.3485G>T	3617G/T	CFTR-RD-causing	0.000983448	7-117534368-A-G	c.579+3A>G	711+3A>G	varying clinical consequence	7.50867e-05	1.47688e-07	No expected phenotype
7-117559594-T-G	c.1523T>G	F508C	CFTR-RD-causing	0.0016674	7-117614703-T-A	c.3458T>A	V1153E	CFTR-RD-causing	4.42514e-05	1.47569e-07	No expected phenotype
7-117548758-G-T	c.1327G>T	D443Y	CFTR-RD-causing	0.000738729	7-117535269-G-A	c.601G>A	V201M	CFTR-RD-causing	9.9821e-05	1.47481e-07	No expected phenotype
7-117530975-G-A	c.350G>A	R117H	CFTR-RD-causing	0.0027138	7-117595017-AT-A	c.2583del	2711delT	CF-causing	2.69936e-05	1.4651e-07	CFTR-RD
7-117587806-G-A	c.1652G>A	G551D	CF-causing	0.000506209	7-117590440-G-A	c.1766+1G>A	1898+1G>A	CF-causing	0.000144207	1.45998e-07	CF
7-117592169-C-T	c.2002C>T	R668C	CFTR-RD-causing	0.0100734	7-117590360-T-A	c.1687T>A	Y563N	undefined	7.24463e-06	1.45956e-07	No expected phenotype
7-117592169-C-T	c.2002C>T	R668C	CFTR-RD-causing	0.0100734	7-117590394-C-A	c.1721C>A	P574H	varying clinical consequence	7.24357e-06	1.45934e-07	No expected phenotype
7-117592416-C-T	c.2249C>T	P750L	CFTR-RD-causing	0.000782761	7-117559586-TATC-T	c.1519_1521del	[delta]I507	CF-causing	9.27058e-05	1.45133e-07	CFTR-RD
7-117592169-C-T	c.2002C>T	R668C	CFTR-RD-causing	0.0100734	7-117610592-CAGTGAT-C	c.3067_3072del	3199del6 ! 3195del6	CF-causing	7.19689e-06	1.44994e-07	CFTR-RD
7-117592169-C-T	c.2002C>T	R668C	CFTR-RD-causing	0.0100734	7-117611733-T-C	c.3292T>C	W1098R	CF-causing	7.19576e-06	1.44971e-07	CFTR-RD
7-117592169-C-T	c.2002C>T	R668C	CFTR-RD-causing	0.0100734	7-117603748-AG-A	c.2875del	3007delG	CF-causing	7.19476e-06	1.44951e-07	CFTR-RD
7-117592169-C-T	c.2002C>T	R668C	CFTR-RD-causing	0.0100734	7-117535249-G-T	c.581G>T	G194V	CFTR-RD-causing	7.19445e-06	1.44945e-07	No expected phenotype
7-117592169-C-T	c.2002C>T	R668C	CFTR-RD-causing	0.0100734	7-117592150-CCTAA-C	c.1986_1989del	2118del4 ! 2116delCTAA	CF-causing	7.1943e-06	1.44942e-07	CFTR-RD
7-117587806-G-A	c.1652G>A	G551D	CF-causing	0.000506209	7-117509069-C-T	c.200C>T	P67L	CF-causing	0.000143076	1.44853e-07	CF
7-117592588-A-G	c.2421A>G	I807M ! 2553A/G	CFTR-RD-causing	0.000778316	7-117559586-TATC-T	c.1519_1521del	[delta]I507	CF-causing	9.27058e-05	1.44309e-07	CFTR-RD
7-117627538-G-T	c.3485G>T	3617G/T	CFTR-RD-causing	0.000983448	7-117642566-G-A	c.3846G>A	W1282X	CF-causing	7.28651e-05	1.43318e-07	CFTR-RD
7-117592416-C-T	c.2249C>T	P750L	CFTR-RD-causing	0.000782761	7-117602868-G-A	c.2657+5G>A	2789+5G>A	varying clinical consequence	9.11089e-05	1.42633e-07	No expected phenotype
7-117627538-G-T	c.3485G>T	3617G/T	CFTR-RD-causing	0.000983448	7-117548795-C-A	c.1364C>A	A455E	CF-causing	7.24571e-05	1.42516e-07	CFTR-RD
7-117592588-A-G	c.2421A>G	I807M ! 2553A/G	CFTR-RD-causing	0.000778316	7-117602868-G-A	c.2657+5G>A	2789+5G>A	varying clinical consequence	9.11089e-05	1.41823e-07	No expected phenotype
7-117627538-G-T	c.3485G>T	3617G/T	CFTR-RD-causing	0.000983448	7-117509031-C-T	c.165-3C>T	297-3C>T	undefined	7.20866e-05	1.41787e-07	No expected phenotype
7-117530975-G-A	c.350G>A	R117H	CFTR-RD-causing	0.0027138	7-117610625-A-G	c.3095A>G	Y1032C	CFTR-RD-causing	2.60857e-05	1.41583e-07	No expected phenotype
7-117530975-G-A	c.350G>A	R117H	CFTR-RD-causing	0.0027138	7-117667091-C-T	c.4426C>T	Q1476X	CFTR-RD-causing	2.60826e-05	1.41566e-07	No expected phenotype
7-117614699-G-C	c.3454G>C	D1152H	varying clinical consequence	0.000411267	7-117652877-C-G	c.3909C>G	N1303K	CF-causing	0.000171948	1.41433e-07	CF or CFTR-RD
7-117587778-G-T	c.1624G>T	G542X	CF-causing	0.000400762	7-117652877-C-G	c.3909C>G	N1303K	CF-causing	0.000171948	1.37821e-07	CF
7-117614699-G-C	c.3454G>C	D1152H	varying clinical consequence	0.000411267	7-117509089-C-T	c.220C>T	R74W	CFTR-RD-causing	0.000167391	1.37685e-07	No expected phenotype
7-117614699-G-C	c.3454G>C	D1152H	varying clinical consequence	0.000411267	7-117535285-T-G	c.617T>G	L206W	varying clinical consequence	0.000167267	1.37582e-07	No expected phenotype
7-117548758-G-T	c.1327G>T	D443Y	CFTR-RD-causing	0.000738729	7-117559586-TATC-T	c.1519_1521del	[delta]I507	CF-causing	9.27058e-05	1.36969e-07	CFTR-RD
7-117559590-ATCT-A	c.1521_1523del	[delta]F508	CF-causing	0.0149816	7-117665466-C-CA	c.4147dup	4279insA	CF-causing	4.56855e-06	1.36889e-07	CF
7-117627538-G-T	c.3485G>T	3617G/T	CFTR-RD-causing	0.000983448	7-117530974-C-G	c.349C>G	R117G	CFTR-RD-causing	6.92614e-05	1.3623e-07	No expected phenotype
7-117611595-T-G	c.3154T>G	F1052V	CFTR-RD-causing	0.000471245	7-117590440-G-A	c.1766+1G>A	1898+1G>A	CF-causing	0.000144207	1.35914e-07	CFTR-RD
7-117611595-T-G	c.3154T>G	F1052V	CFTR-RD-causing	0.000471245	7-117509069-C-T	c.200C>T	P67L	CF-causing	0.000143076	1.34848e-07	CFTR-RD
7-117559590-ATCT-A	c.1521_1523del	[delta]F508	CF-causing	0.0149816	7-117559612-AAT-A	c.1545_1546del	1677delTA	CF-causing	4.49807e-06	1.34777e-07	CF
7-117559590-ATCT-A	c.1521_1523del	[delta]F508	CF-causing	0.0149816	7-117611635-T-C	c.3194T>C	L1065P	CF-causing	4.49746e-06	1.34759e-07	CF
7-117559590-ATCT-A	c.1521_1523del	[delta]F508	CF-causing	0.0149816	7-117592295-A-T	c.2128A>T	K710X	CF-causing	4.49636e-06	1.34726e-07	CF
7-117548758-G-T	c.1327G>T	D443Y	CFTR-RD-causing	0.000738729	7-117602868-G-A	c.2657+5G>A	2789+5G>A	varying clinical consequence	9.11089e-05	1.3461e-07	No expected phenotype
7-117587778-G-T	c.1624G>T	G542X	CF-causing	0.000400762	7-117509089-C-T	c.220C>T	R74W	CFTR-RD-causing	0.000167391	1.34168e-07	CFTR-RD
7-117534295-G-A	c.509G>A	R170H	CFTR-RD-causing	0.000465137	7-117590440-G-A	c.1766+1G>A	1898+1G>A	CF-causing	0.000144207	1.34152e-07	CFTR-RD
7-117587778-G-T	c.1624G>T	G542X	CF-causing	0.000400762	7-117535285-T-G	c.617T>G	L206W	varying clinical consequence	0.000167267	1.34068e-07	CF or CFTR-RD
7-117587806-G-A	c.1652G>A	G551D	CF-causing	0.000506209	7-117611555-A-G	c.3140-26A>G	3272-26A>G	varying clinical consequence	0.000132148	1.33789e-07	CF or CFTR-RD
7-117534295-G-A	c.509G>A	R170H	CFTR-RD-causing	0.000465137	7-117509069-C-T	c.200C>T	P67L	CF-causing	0.000143076	1.331e-07	CFTR-RD
7-117530975-G-A	c.350G>A	R117H	CFTR-RD-causing	0.0027138	7-117590397-T-A	c.1724T>A	F575Y	undefined	2.44437e-05	1.3267e-07	No expected phenotype
7-117530975-G-A	c.350G>A	R117H	CFTR-RD-causing	0.0027138	7-117540156-CCTT-C	c.935_937del	[delta]F311	undefined	2.42926e-05	1.3185e-07	No expected phenotype
7-117592416-C-T	c.2249C>T	P750L	CFTR-RD-causing	0.000782761	7-117559548-C-T	c.1477C>T	Q493X	CF-causing	8.37947e-05	1.31182e-07	CFTR-RD
7-117592588-A-G	c.2421A>G	I807M ! 2553A/G	CFTR-RD-causing	0.000778316	7-117559548-C-T	c.1477C>T	Q493X	CF-causing	8.37947e-05	1.30437e-07	CFTR-RD
7-117592416-C-T	c.2249C>T	P750L	CFTR-RD-causing	0.000782761	7-117536576-A-G	c.772A>G	R258G	CFTR-RD-causing	8.32185e-05	1.3028e-07	No expected phenotype
7-117592588-A-G	c.2421A>G	I807M ! 2553A/G	CFTR-RD-causing	0.000778316	7-117536576-A-G	c.772A>G	R258G	CFTR-RD-causing	8.32185e-05	1.2954e-07	No expected phenotype
7-117592416-C-T	c.2249C>T	P750L	CFTR-RD-causing	0.000782761	7-117509123-G-A	c.254G>A	G85E	CF-causing	8.22798e-05	1.28811e-07	CFTR-RD
7-117592588-A-G	c.2421A>G	I807M ! 2553A/G	CFTR-RD-causing	0.000778316	7-117509123-G-A	c.254G>A	G85E	CF-causing	8.22798e-05	1.28079e-07	CFTR-RD
7-117592169-C-T	c.2002C>T	R668C	CFTR-RD-causing	0.0100734	7-117587801-T-G	c.1647T>G	S549R(T>G)	CF-causing	6.31017e-06	1.27129e-07	CFTR-RD
7-117530975-G-A	c.350G>A	R117H	CFTR-RD-causing	0.0027138	7-117652851-A-AT	c.3889dup	4016insT	CF-causing	2.34034e-05	1.27024e-07	CFTR-RD
7-117530975-G-A	c.350G>A	R117H	CFTR-RD-causing	0.0027138	7-117480108-C-T	c.14C>T	P5L	varying clinical consequence	2.33835e-05	1.26916e-07	No expected phenotype
7-117592169-C-T	c.2002C>T	R668C	CFTR-RD-causing	0.0100734	7-117595039-T-TA	c.2601dup	2732insA	CF-causing	6.29936e-06	1.26912e-07	CFTR-RD
7-117592169-C-T	c.2002C>T	R668C	CFTR-RD-causing	0.0100734	7-117664853-G-C	c.4129G>C	D1377H	CFTR-RD-causing	6.29606e-06	1.26845e-07	No expected phenotype
7-117592169-C-T	c.2002C>T	R668C	CFTR-RD-causing	0.0100734	7-117666961-C-CGA	c.4300_4301dup	4428insGA	varying clinical consequence	6.29521e-06	1.26828e-07	No expected phenotype
7-117592416-C-T	c.2249C>T	P750L	CFTR-RD-causing	0.000782761	7-117611646-G-A	c.3205G>A	G1069R	CFTR-RD-causing	8.09535e-05	1.26734e-07	No expected phenotype
7-117592588-A-G	c.2421A>G	I807M ! 2553A/G	CFTR-RD-causing	0.000778316	7-117611646-G-A	c.3205G>A	G1069R	CFTR-RD-causing	8.09535e-05	1.26015e-07	No expected phenotype
7-117610521-G-C	c.2991G>C	L997F	CFTR-RD-causing	0.00169029	7-117642528-G-A	c.3808G>A	D1270N	CFTR-RD-causing	3.68799e-05	1.24676e-07	No expected phenotype
7-117610521-G-C	c.2991G>C	L997F	CFTR-RD-causing	0.00169029	7-117592212-C-CA	c.2052dup	2184insA	CF-causing	3.68727e-05	1.24651e-07	CFTR-RD
7-117611595-T-G	c.3154T>G	F1052V	CFTR-RD-causing	0.000471245	7-117611555-A-G	c.3140-26A>G	3272-26A>G	varying clinical consequence	0.000132148	1.24548e-07	No expected phenotype
7-117627538-G-T	c.3485G>T	3617G/T	CFTR-RD-causing	0.000983448	7-117540270-G-A	c.1040G>A	R347H	varying clinical consequence	6.29563e-05	1.23829e-07	No expected phenotype
7-117548758-G-T	c.1327G>T	D443Y	CFTR-RD-causing	0.000738729	7-117559548-C-T	c.1477C>T	Q493X	CF-causing	8.37947e-05	1.23803e-07	CFTR-RD
7-117559594-T-G	c.1523T>G	F508C	CFTR-RD-causing	0.0016674	7-117642528-G-A	c.3808G>A	D1270N	CFTR-RD-causing	3.68799e-05	1.22987e-07	No expected phenotype
7-117559594-T-G	c.1523T>G	F508C	CFTR-RD-causing	0.0016674	7-117592212-C-CA	c.2052dup	2184insA	CF-causing	3.68727e-05	1.22963e-07	CFTR-RD
7-117548758-G-T	c.1327G>T	D443Y	CFTR-RD-causing	0.000738729	7-117536576-A-G	c.772A>G	R258G	CFTR-RD-causing	8.32185e-05	1.22952e-07	No expected phenotype
7-117534295-G-A	c.509G>A	R170H	CFTR-RD-causing	0.000465137	7-117611555-A-G	c.3140-26A>G	3272-26A>G	varying clinical consequence	0.000132148	1.22933e-07	No expected phenotype
7-117530975-G-A	c.350G>A	R117H	CFTR-RD-causing	0.0027138	7-117642457-C-T	c.3737C>T	T1246I	CFTR-RD-causing	2.24897e-05	1.22065e-07	No expected phenotype
7-117530975-G-A	c.350G>A	R117H	CFTR-RD-causing	0.0027138	7-117611650-G-A	c.3209G>A	R1070Q	varying clinical consequence	2.24873e-05	1.22052e-07	No expected phenotype
7-117548758-G-T	c.1327G>T	D443Y	CFTR-RD-causing	0.000738729	7-117509123-G-A	c.254G>A	G85E	CF-causing	8.22798e-05	1.21565e-07	CFTR-RD
7-117587806-G-A	c.1652G>A	G551D	CF-causing	0.000506209	7-117530974-C-T	c.349C>T	R117C	varying clinical consequence	0.000119633	1.21119e-07	CF or CFTR-RD
7-117531115-G-T	c.489+1G>T	621+1G>T	CF-causing	0.000257558	7-117602865-T-TA	c.2657+2_2657+3insA	2789+2insA	CFTR-RD-causing	0.000233338	1.20196e-07	CFTR-RD
7-117548758-G-T	c.1327G>T	D443Y	CFTR-RD-causing	0.000738729	7-117611646-G-A	c.3205G>A	G1069R	CFTR-RD-causing	8.09535e-05	1.19605e-07	No expected phenotype
7-117614699-G-C	c.3454G>C	D1152H	varying clinical consequence	0.000411267	7-117590440-G-A	c.1766+1G>A	1898+1G>A	CF-causing	0.000144207	1.18615e-07	CF or CFTR-RD
7-117592416-C-T	c.2249C>T	P750L	CFTR-RD-causing	0.000782761	7-117666898-AT-A	c.4243-7del	NULL	CFTR-RD-causing	7.55552e-05	1.18283e-07	No expected phenotype
7-117530975-G-A	c.350G>A	R117H	CFTR-RD-causing	0.0027138	7-117590426-G-T	c.1753G>T	E585X	CF-causing	2.17542e-05	1.18073e-07	CFTR-RD
7-117614699-G-C	c.3454G>C	D1152H	varying clinical consequence	0.000411267	7-117509069-C-T	c.200C>T	P67L	CF-causing	0.000143076	1.17685e-07	CF or CFTR-RD
7-117592588-A-G	c.2421A>G	I807M ! 2553A/G	CFTR-RD-causing	0.000778316	7-117666898-AT-A	c.4243-7del	NULL	CFTR-RD-causing	7.55552e-05	1.17612e-07	No expected phenotype
7-117592416-C-T	c.2249C>T	P750L	CFTR-RD-causing	0.000782761	7-117534368-A-G	c.579+3A>G	711+3A>G	varying clinical consequence	7.50867e-05	1.1755e-07	No expected phenotype
7-117587806-G-A	c.1652G>A	G551D	CF-causing	0.000506209	7-117587811-C-T	c.1657C>T	R553X	CF-causing	0.000115799	1.17237e-07	CF
7-117530975-G-A	c.350G>A	R117H	CFTR-RD-causing	0.0027138	7-117627525-C-T	c.3472C>T	R1158X	CF-causing	2.15971e-05	1.1722e-07	CFTR-RD
7-117530975-G-A	c.350G>A	R117H	CFTR-RD-causing	0.0027138	7-117535363-T-A	c.695T>A	V232D	varying clinical consequence	2.15828e-05	1.17143e-07	No expected phenotype
7-117592588-A-G	c.2421A>G	I807M ! 2553A/G	CFTR-RD-causing	0.000778316	7-117534368-A-G	c.579+3A>G	711+3A>G	varying clinical consequence	7.50867e-05	1.16882e-07	No expected phenotype
7-117592169-C-T	c.2002C>T	R668C	CFTR-RD-causing	0.0100734	7-117606753-G-A	c.2988G>A	Q996Q (3120G/A)	CF-causing	5.80065e-06	1.16864e-07	CFTR-RD
7-117587778-G-T	c.1624G>T	G542X	CF-causing	0.000400762	7-117590440-G-A	c.1766+1G>A	1898+1G>A	CF-causing	0.000144207	1.15586e-07	CF
7-117610521-G-C	c.2991G>C	L997F	CFTR-RD-causing	0.00169029	7-117559629-G-T	c.1558G>T	V520F	CF-causing	3.41886e-05	1.15577e-07	CFTR-RD
7-117610521-G-C	c.2991G>C	L997F	CFTR-RD-causing	0.00169029	7-117603708-C-T	c.2834C>T	S945L	varying clinical consequence	3.41752e-05	1.15532e-07	No expected phenotype
7-117530975-G-A	c.350G>A	R117H	CFTR-RD-causing	0.0027138	7-117592658-G-A	c.2490+1G>A	2622+1G>A	CF-causing	2.12623e-05	1.15403e-07	CFTR-RD
7-117587778-G-T	c.1624G>T	G542X	CF-causing	0.000400762	7-117509069-C-T	c.200C>T	P67L	CF-causing	0.000143076	1.14679e-07	CF
7-117592169-C-T	c.2002C>T	R668C	CFTR-RD-causing	0.0100734	7-117534280-T-C	c.494T>C	L165S	CF-causing	5.68355e-06	1.14505e-07	CFTR-RD
7-117592416-C-T	c.2249C>T	P750L	CFTR-RD-causing	0.000782761	7-117642566-G-A	c.3846G>A	W1282X	CF-causing	7.28651e-05	1.14072e-07	CFTR-RD
7-117559594-T-G	c.1523T>G	F508C	CFTR-RD-causing	0.0016674	7-117559629-G-T	c.1558G>T	V520F	CF-causing	3.41886e-05	1.14012e-07	CFTR-RD
7-117559594-T-G	c.1523T>G	F508C	CFTR-RD-causing	0.0016674	7-117603708-C-T	c.2834C>T	S945L	varying clinical consequence	3.41752e-05	1.13967e-07	No expected phenotype
7-117592416-C-T	c.2249C>T	P750L	CFTR-RD-causing	0.000782761	7-117548795-C-A	c.1364C>A	A455E	CF-causing	7.24571e-05	1.13433e-07	CFTR-RD
7-117592588-A-G	c.2421A>G	I807M ! 2553A/G	CFTR-RD-causing	0.000778316	7-117642566-G-A	c.3846G>A	W1282X	CF-causing	7.28651e-05	1.13424e-07	CFTR-RD
7-117559590-ATCT-A	c.1521_1523del	[delta]F508	CF-causing	0.0149816	7-117587731-G-A	c.1585-8G>A	1717-8G>A	CF-causing	3.78419e-06	1.13387e-07	CF
7-117592416-C-T	c.2249C>T	P750L	CFTR-RD-causing	0.000782761	7-117509031-C-T	c.165-3C>T	297-3C>T	undefined	7.20866e-05	1.12853e-07	No expected phenotype
7-117592588-A-G	c.2421A>G	I807M ! 2553A/G	CFTR-RD-causing	0.000778316	7-117548795-C-A	c.1364C>A	A455E	CF-causing	7.24571e-05	1.12789e-07	CFTR-RD
7-117611595-T-G	c.3154T>G	F1052V	CFTR-RD-causing	0.000471245	7-117530974-C-T	c.349C>T	R117C	varying clinical consequence	0.000119633	1.12753e-07	No expected phenotype
7-117530975-G-A	c.350G>A	R117H	CFTR-RD-causing	0.0027138	7-117611794-C-T	c.3353C>T	S1118F	undefined	2.07352e-05	1.12542e-07	No expected phenotype
7-117530975-G-A	c.350G>A	R117H	CFTR-RD-causing	0.0027138	7-117587800-G-A	c.1646G>A	S549N	CF-causing	2.07293e-05	1.12511e-07	CFTR-RD
7-117530975-G-A	c.350G>A	R117H	CFTR-RD-causing	0.0027138	7-117530975-G-T	c.350G>T	R117L	undefined	2.06883e-05	1.12287e-07	No expected phenotype
7-117530975-G-A	c.350G>A	R117H	CFTR-RD-causing	0.0027138	7-117603687-T-G	c.2813T>G	V938G	CFTR-RD-causing	2.06849e-05	1.12269e-07	No expected phenotype
7-117592588-A-G	c.2421A>G	I807M ! 2553A/G	CFTR-RD-causing	0.000778316	7-117509031-C-T	c.165-3C>T	297-3C>T	undefined	7.20866e-05	1.12212e-07	No expected phenotype
7-117627538-G-T	c.3485G>T	3617G/T	CFTR-RD-causing	0.000983448	7-117509047-G-T	c.178G>T	E60X	CF-causing	5.68767e-05	1.1187e-07	CFTR-RD
7-117559590-ATCT-A	c.1521_1523del	[delta]F508	CF-causing	0.0149816	7-117592520-C-T	c.2353C>T	R785X	CF-causing	3.72903e-06	1.11734e-07	CF
7-117548758-G-T	c.1327G>T	D443Y	CFTR-RD-causing	0.000738729	7-117666898-AT-A	c.4243-7del	NULL	CFTR-RD-causing	7.55552e-05	1.1163e-07	No expected phenotype
7-117534295-G-A	c.509G>A	R170H	CFTR-RD-causing	0.000465137	7-117530974-C-T	c.349C>T	R117C	varying clinical consequence	0.000119633	1.11291e-07	No expected phenotype
7-117592169-C-T	c.2002C>T	R668C	CFTR-RD-causing	0.0100734	7-117606695-C-T	c.2930C>T	S977F	varying clinical consequence	5.51307e-06	1.1107e-07	No expected phenotype
7-117548758-G-T	c.1327G>T	D443Y	CFTR-RD-causing	0.000738729	7-117534368-A-G	c.579+3A>G	711+3A>G	varying clinical consequence	7.50867e-05	1.10937e-07	No expected phenotype
7-117592169-C-T	c.2002C>T	R668C	CFTR-RD-causing	0.0100734	7-117559468-C-G	c.1397C>G	S466X(TAG)	CF-causing	5.45941e-06	1.09989e-07	CFTR-RD
7-117559590-ATCT-A	c.1521_1523del	[delta]F508	CF-causing	0.0149816	7-117559462-A-G	c.1393-2A>G	1525-2A>G	CF-causing	3.65579e-06	1.09539e-07	CF
7-117559590-ATCT-A	c.1521_1523del	[delta]F508	CF-causing	0.0149816	7-117509035-GA-G	c.168del	300delA	CF-causing	3.65388e-06	1.09482e-07	CF
7-117592169-C-T	c.2002C>T	R668C	CFTR-RD-causing	0.0100734	7-117592008-A-G	c.1841A>G	D614G	varying clinical consequence	5.42332e-06	1.09262e-07	No expected phenotype
7-117611595-T-G	c.3154T>G	F1052V	CFTR-RD-causing	0.000471245	7-117587811-C-T	c.1657C>T	R553X	CF-causing	0.000115799	1.09139e-07	CFTR-RD
7-117592169-C-T	c.2002C>T	R668C	CFTR-RD-causing	0.0100734	7-117642487-C-CT	c.3773dup	3905insT	CF-causing	5.39715e-06	1.08735e-07	CFTR-RD
7-117592169-C-T	c.2002C>T	R668C	CFTR-RD-causing	0.0100734	7-117531002-G-A	c.377G>A	G126D	undefined	5.3967e-06	1.08726e-07	No expected phenotype
7-117592169-C-T	c.2002C>T	R668C	CFTR-RD-causing	0.0100734	7-117480095-A-G	c.1A>G	M1V	CF-causing	5.39612e-06	1.08714e-07	CFTR-RD
7-117592169-C-T	c.2002C>T	R668C	CFTR-RD-causing	0.0100734	7-117540237-T-A	c.1007T>A	I336K	CF-causing	5.39572e-06	1.08706e-07	CFTR-RD
7-117614699-G-C	c.3454G>C	D1152H	varying clinical consequence	0.000411267	7-117611555-A-G	c.3140-26A>G	3272-26A>G	varying clinical consequence	0.000132148	1.08696e-07	No expected phenotype
7-117559590-ATCT-A	c.1521_1523del	[delta]F508	CF-causing	0.0149816	7-117559476-A-G	c.1405A>G	M469V	undefined	3.62584e-06	1.08642e-07	Undetermined Phenotype
7-117592416-C-T	c.2249C>T	P750L	CFTR-RD-causing	0.000782761	7-117530974-C-G	c.349C>G	R117G	CFTR-RD-causing	6.92614e-05	1.0843e-07	No expected phenotype
7-117627538-G-T	c.3485G>T	3617G/T	CFTR-RD-causing	0.000983448	7-117592212-CA-C	c.2052del	2184delA	CF-causing	5.48594e-05	1.07903e-07	CFTR-RD
7-117559590-ATCT-A	c.1521_1523del	[delta]F508	CF-causing	0.0149816	7-117540347-G-A	c.1116+1G>A	1248+1G>A	CF-causing	3.60077e-06	1.07891e-07	CF
7-117559590-ATCT-A	c.1521_1523del	[delta]F508	CF-causing	0.0149816	7-117594990-C-T	c.2551C>T	R851X	CF-causing	3.60049e-06	1.07882e-07	CF
7-117559590-ATCT-A	c.1521_1523del	[delta]F508	CF-causing	0.0149816	7-117610547-C-A	c.3017C>A	A1006E	CF-causing	3.59873e-06	1.0783e-07	CF
7-117559590-ATCT-A	c.1521_1523del	[delta]F508	CF-causing	0.0149816	7-117642451-G-A	c.3731G>A	G1244E	CF-causing	3.59829e-06	1.07816e-07	CF
7-117592588-A-G	c.2421A>G	I807M ! 2553A/G	CFTR-RD-causing	0.000778316	7-117530974-C-G	c.349C>G	R117G	CFTR-RD-causing	6.92614e-05	1.07814e-07	No expected phenotype
7-117559590-ATCT-A	c.1521_1523del	[delta]F508	CF-causing	0.0149816	7-117664728-T-C	c.4004T>C	L1335P	CF-causing	3.59743e-06	1.07791e-07	CF
7-117534295-G-A	c.509G>A	R170H	CFTR-RD-causing	0.000465137	7-117587811-C-T	c.1657C>T	R553X	CF-causing	0.000115799	1.07725e-07	CFTR-RD
7-117548758-G-T	c.1327G>T	D443Y	CFTR-RD-causing	0.000738729	7-117642566-G-A	c.3846G>A	W1282X	CF-causing	7.28651e-05	1.07655e-07	CFTR-RD
7-117530975-G-A	c.350G>A	R117H	CFTR-RD-causing	0.0027138	7-117559537-C-A	c.1466C>A	S489X	CF-causing	1.98265e-05	1.0761e-07	CFTR-RD
7-117530975-G-A	c.350G>A	R117H	CFTR-RD-causing	0.0027138	7-117530953-G-C	c.328G>C	D110H	varying clinical consequence	1.97872e-05	1.07397e-07	No expected phenotype
7-117548758-G-T	c.1327G>T	D443Y	CFTR-RD-causing	0.000738729	7-117548795-C-A	c.1364C>A	A455E	CF-causing	7.24571e-05	1.07052e-07	CFTR-RD
7-117548758-G-T	c.1327G>T	D443Y	CFTR-RD-causing	0.000738729	7-117509031-C-T	c.165-3C>T	297-3C>T	undefined	7.20866e-05	1.06505e-07	No expected phenotype
7-117627538-G-T	c.3485G>T	3617G/T	CFTR-RD-causing	0.000983448	7-117540270-G-C	c.1040G>C	R347P	CF-causing	5.39626e-05	1.06139e-07	CFTR-RD
7-117587778-G-T	c.1624G>T	G542X	CF-causing	0.000400762	7-117611555-A-G	c.3140-26A>G	3272-26A>G	varying clinical consequence	0.000132148	1.0592e-07	CF or CFTR-RD
7-117531115-G-T	c.489+1G>T	621+1G>T	CF-causing	0.000257558	7-117531117-A-G	c.489+3A>G	621+3A>G	CFTR-RD-causing	0.000205413	1.05812e-07	CFTR-RD
7-117531115-G-T	c.489+1G>T	621+1G>T	CF-causing	0.000257558	7-117540231-G-A	c.1001G>A	R334Q	varying clinical consequence	0.000203238	1.04691e-07	CF or CFTR-RD
7-117587806-G-A	c.1652G>A	G551D	CF-causing	0.000506209	7-117611649-C-T	c.3208C>T	R1070W	varying clinical consequence	0.000102548	1.03821e-07	CF or CFTR-RD
7-117610521-G-C	c.2991G>C	L997F	CFTR-RD-causing	0.00169029	7-117627537-C-T	c.3484C>T	R1162X	CF-causing	3.05927e-05	1.03421e-07	CFTR-RD
7-117627538-G-T	c.3485G>T	3617G/T	CFTR-RD-causing	0.000983448	7-117611638-G-A	c.3197G>A	R1066H	CF-causing	5.21718e-05	1.02616e-07	CFTR-RD
7-117530975-G-A	c.350G>A	R117H	CFTR-RD-causing	0.0027138	7-117540230-C-T	c.1000C>T	R334W	CF-causing	1.88849e-05	1.025e-07	CFTR-RD
7-117531115-G-T	c.489+1G>T	621+1G>T	CF-causing	0.000257558	7-117530957-C-T	c.332C>T	P111L	CFTR-RD-causing	0.000198777	1.02393e-07	CFTR-RD
7-117548758-G-T	c.1327G>T	D443Y	CFTR-RD-causing	0.000738729	7-117530974-C-G	c.349C>G	R117G	CFTR-RD-causing	6.92614e-05	1.02331e-07	No expected phenotype
7-117559594-T-G	c.1523T>G	F508C	CFTR-RD-causing	0.0016674	7-117627537-C-T	c.3484C>T	R1162X	CF-causing	3.05927e-05	1.0202e-07	CFTR-RD
7-117627538-G-T	c.3485G>T	3617G/T	CFTR-RD-causing	0.000983448	7-117509127-CTT-C	c.262_263del	394delTT	CF-causing	5.1814e-05	1.01913e-07	CFTR-RD
7-117587806-G-A	c.1652G>A	G551D	CF-causing	0.000506209	7-117535269-G-A	c.601G>A	V201M	CFTR-RD-causing	9.9821e-05	1.01061e-07	CFTR-RD
7-117531115-G-T	c.489+1G>T	621+1G>T	CF-causing	0.000257558	7-117614660-A-G	c.3415A>G	I1139V	CFTR-RD-causing	0.000195342	1.00624e-07	CFTR-RD
7-117610521-G-C	c.2991G>C	L997F	CFTR-RD-causing	0.00169029	7-117603597-C-A	c.2723C>A	T908N	CFTR-RD-causing	2.96808e-05	1.00338e-07	No expected phenotype
7-117531115-G-T	c.489+1G>T	621+1G>T	CF-causing	0.000257558	7-117627579-AC-A	c.3528del	3659delC	CF-causing	0.000194337	1.00106e-07	CF
7-117559594-T-G	c.1523T>G	F508C	CFTR-RD-causing	0.0016674	7-117603597-C-A	c.2723C>A	T908N	CFTR-RD-causing	2.96808e-05	9.89795e-08	No expected phenotype
7-117530975-G-A	c.350G>A	R117H	CFTR-RD-causing	0.0027138	7-117652876-A-T	c.3908A>T	N1303I	CFTR-RD-causing	1.82019e-05	9.87926e-08	No expected phenotype
7-117592416-C-T	c.2249C>T	P750L	CFTR-RD-causing	0.000782761	7-117540270-G-A	c.1040G>A	R347H	varying clinical consequence	6.29563e-05	9.85595e-08	No expected phenotype
7-117614699-G-C	c.3454G>C	D1152H	varying clinical consequence	0.000411267	7-117530974-C-T	c.349C>T	R117C	varying clinical consequence	0.000119633	9.8402e-08	No expected phenotype
7-117592588-A-G	c.2421A>G	I807M ! 2553A/G	CFTR-RD-causing	0.000778316	7-117540270-G-A	c.1040G>A	R347H	varying clinical consequence	6.29563e-05	9.79998e-08	No expected phenotype
7-117530975-G-A	c.350G>A	R117H	CFTR-RD-causing	0.0027138	7-117540285-G-A	c.1055G>A	R352Q	CF-causing	1.79877e-05	9.76299e-08	CFTR-RD
7-117531115-G-T	c.489+1G>T	621+1G>T	CF-causing	0.000257558	7-117587738-G-A	c.1585-1G>A	1717-1G>A	CF-causing	0.000188605	9.71537e-08	CF
7-117611595-T-G	c.3154T>G	F1052V	CFTR-RD-causing	0.000471245	7-117611649-C-T	c.3208C>T	R1070W	varying clinical consequence	0.000102548	9.66502e-08	No expected phenotype
7-117587778-G-T	c.1624G>T	G542X	CF-causing	0.000400762	7-117530974-C-T	c.349C>T	R117C	varying clinical consequence	0.000119633	9.58887e-08	CF or CFTR-RD
7-117602865-T-TA	c.2657+2_2657+3insA	2789+2insA	CFTR-RD-causing	0.000233338	7-117531117-A-G	c.489+3A>G	621+3A>G	CFTR-RD-causing	0.000205413	9.58612e-08	No expected phenotype
7-117534295-G-A	c.509G>A	R170H	CFTR-RD-causing	0.000465137	7-117611649-C-T	c.3208C>T	R1070W	varying clinical consequence	0.000102548	9.53974e-08	No expected phenotype
7-117614699-G-C	c.3454G>C	D1152H	varying clinical consequence	0.000411267	7-117587811-C-T	c.1657C>T	R553X	CF-causing	0.000115799	9.52485e-08	CF or CFTR-RD
7-117610521-G-C	c.2991G>C	L997F	CFTR-RD-causing	0.00169029	7-117590418-C-T	c.1745C>T	T582I	undefined	2.80859e-05	9.49465e-08	No expected phenotype
7-117602865-T-TA	c.2657+2_2657+3insA	2789+2insA	CFTR-RD-causing	0.000233338	7-117540231-G-A	c.1001G>A	R334Q	varying clinical consequence	0.000203238	9.48462e-08	No expected phenotype
7-117610521-G-C	c.2991G>C	L997F	CFTR-RD-causing	0.00169029	7-117536598-T-G	c.794T>G	M265R	undefined	2.79654e-05	9.45392e-08	No expected phenotype
7-117611595-T-G	c.3154T>G	F1052V	CFTR-RD-causing	0.000471245	7-117535269-G-A	c.601G>A	V201M	CFTR-RD-causing	9.9821e-05	9.40803e-08	No expected phenotype
7-117587806-G-A	c.1652G>A	G551D	CF-causing	0.000506209	7-117559586-TATC-T	c.1519_1521del	[delta]I507	CF-causing	9.27058e-05	9.3857e-08	CF
7-117559594-T-G	c.1523T>G	F508C	CFTR-RD-causing	0.0016674	7-117590418-C-T	c.1745C>T	T582I	undefined	2.80859e-05	9.36605e-08	No expected phenotype
7-117559594-T-G	c.1523T>G	F508C	CFTR-RD-causing	0.0016674	7-117536598-T-G	c.794T>G	M265R	undefined	2.79654e-05	9.32587e-08	No expected phenotype
7-117548758-G-T	c.1327G>T	D443Y	CFTR-RD-causing	0.000738729	7-117540270-G-A	c.1040G>A	R347H	varying clinical consequence	6.29563e-05	9.30153e-08	No expected phenotype
7-117534295-G-A	c.509G>A	R170H	CFTR-RD-causing	0.000465137	7-117535269-G-A	c.601G>A	V201M	CFTR-RD-causing	9.9821e-05	9.28609e-08	No expected phenotype
7-117587778-G-T	c.1624G>T	G542X	CF-causing	0.000400762	7-117587811-C-T	c.1657C>T	R553X	CF-causing	0.000115799	9.28157e-08	CF
7-117530975-G-A	c.350G>A	R117H	CFTR-RD-causing	0.0027138	7-117611637-C-T	c.3196C>T	R1066C	CF-causing	1.70912e-05	9.27644e-08	CFTR-RD
7-117602865-T-TA	c.2657+2_2657+3insA	2789+2insA	CFTR-RD-causing	0.000233338	7-117530957-C-T	c.332C>T	P111L	CFTR-RD-causing	0.000198777	9.27642e-08	No expected phenotype
7-117587806-G-A	c.1652G>A	G551D	CF-causing	0.000506209	7-117602868-G-A	c.2657+5G>A	2789+5G>A	varying clinical consequence	9.11089e-05	9.22402e-08	CF or CFTR-RD
7-117592169-C-T	c.2002C>T	R668C	CFTR-RD-causing	0.0100734	7-117665466-C-CA	c.4147dup	4279insA	CF-causing	4.56855e-06	9.20413e-08	CFTR-RD
7-117610521-G-C	c.2991G>C	L997F	CFTR-RD-causing	0.00169029	7-117595017-AT-A	c.2583del	2711delT	CF-causing	2.69936e-05	9.12541e-08	CFTR-RD
7-117602865-T-TA	c.2657+2_2657+3insA	2789+2insA	CFTR-RD-causing	0.000233338	7-117614660-A-G	c.3415A>G	I1139V	CFTR-RD-causing	0.000195342	9.11614e-08	No expected phenotype
7-117602865-T-TA	c.2657+2_2657+3insA	2789+2insA	CFTR-RD-causing	0.000233338	7-117627579-AC-A	c.3528del	3659delC	CF-causing	0.000194337	9.06923e-08	CFTR-RD
7-117592169-C-T	c.2002C>T	R668C	CFTR-RD-causing	0.0100734	7-117559612-AAT-A	c.1545_1546del	1677delTA	CF-causing	4.49807e-06	9.06214e-08	CFTR-RD
7-117592169-C-T	c.2002C>T	R668C	CFTR-RD-causing	0.0100734	7-117611635-T-C	c.3194T>C	L1065P	CF-causing	4.49746e-06	9.06092e-08	CFTR-RD
7-117592169-C-T	c.2002C>T	R668C	CFTR-RD-causing	0.0100734	7-117592295-A-T	c.2128A>T	K710X	CF-causing	4.49636e-06	9.0587e-08	CFTR-RD
7-117559594-T-G	c.1523T>G	F508C	CFTR-RD-causing	0.0016674	7-117595017-AT-A	c.2583del	2711delT	CF-causing	2.69936e-05	9.00181e-08	CFTR-RD
7-117592416-C-T	c.2249C>T	P750L	CFTR-RD-causing	0.000782761	7-117509047-G-T	c.178G>T	E60X	CF-causing	5.68767e-05	8.90417e-08	CFTR-RD
7-117530975-G-A	c.350G>A	R117H	CFTR-RD-causing	0.0027138	7-117614713-G-A	c.3468G>A	L1156L (3600G/A)	varying clinical consequence	1.63349e-05	8.8659e-08	No expected phenotype
7-117531115-G-T	c.489+1G>T	621+1G>T	CF-causing	0.000257558	7-117652877-C-G	c.3909C>G	N1303K	CF-causing	0.000171948	8.85734e-08	CF
7-117592588-A-G	c.2421A>G	I807M ! 2553A/G	CFTR-RD-causing	0.000778316	7-117509047-G-T	c.178G>T	E60X	CF-causing	5.68767e-05	8.8536e-08	CFTR-RD
7-117627538-G-T	c.3485G>T	3617G/T	CFTR-RD-causing	0.000983448	7-117540175-CT-C	c.948del	1078delT	CF-causing	4.49682e-05	8.84477e-08	CFTR-RD
7-117627538-G-T	c.3485G>T	3617G/T	CFTR-RD-causing	0.000983448	7-117603730-G-C	c.2856G>C	M952I	CFTR-RD-causing	4.49675e-05	8.84464e-08	No expected phenotype
7-117610521-G-C	c.2991G>C	L997F	CFTR-RD-causing	0.00169029	7-117610625-A-G	c.3095A>G	Y1032C	CFTR-RD-causing	2.60857e-05	8.81848e-08	No expected phenotype
7-117610521-G-C	c.2991G>C	L997F	CFTR-RD-causing	0.00169029	7-117667091-C-T	c.4426C>T	Q1476X	CFTR-RD-causing	2.60826e-05	8.81743e-08	No expected phenotype
7-117602865-T-TA	c.2657+2_2657+3insA	2789+2insA	CFTR-RD-causing	0.000233338	7-117587738-G-A	c.1585-1G>A	1717-1G>A	CF-causing	0.000188605	8.80174e-08	CFTR-RD
7-117611595-T-G	c.3154T>G	F1052V	CFTR-RD-causing	0.000471245	7-117559586-TATC-T	c.1519_1521del	[delta]I507	CF-causing	9.27058e-05	8.73743e-08	CFTR-RD
7-117627538-G-T	c.3485G>T	3617G/T	CFTR-RD-causing	0.000983448	7-117534366-G-T	c.579+1G>T	711+1G>T	CF-causing	4.42914e-05	8.71166e-08	CFTR-RD
7-117627538-G-T	c.3485G>T	3617G/T	CFTR-RD-causing	0.000983448	7-117614703-T-A	c.3458T>A	V1153E	CFTR-RD-causing	4.42514e-05	8.70379e-08	No expected phenotype
7-117559594-T-G	c.1523T>G	F508C	CFTR-RD-causing	0.0016674	7-117610625-A-G	c.3095A>G	Y1032C	CFTR-RD-causing	2.60857e-05	8.69904e-08	No expected phenotype
7-117559594-T-G	c.1523T>G	F508C	CFTR-RD-causing	0.0016674	7-117667091-C-T	c.4426C>T	Q1476X	CFTR-RD-causing	2.60826e-05	8.69801e-08	No expected phenotype
7-117534295-G-A	c.509G>A	R170H	CFTR-RD-causing	0.000465137	7-117559586-TATC-T	c.1519_1521del	[delta]I507	CF-causing	9.27058e-05	8.62417e-08	CFTR-RD
7-117531115-G-T	c.489+1G>T	621+1G>T	CF-causing	0.000257558	7-117509089-C-T	c.220C>T	R74W	CFTR-RD-causing	0.000167391	8.62259e-08	CFTR-RD
7-117531115-G-T	c.489+1G>T	621+1G>T	CF-causing	0.000257558	7-117535285-T-G	c.617T>G	L206W	varying clinical consequence	0.000167267	8.61619e-08	CF or CFTR-RD
7-117592416-C-T	c.2249C>T	P750L	CFTR-RD-causing	0.000782761	7-117592212-CA-C	c.2052del	2184delA	CF-causing	5.48594e-05	8.58836e-08	CFTR-RD
7-117611595-T-G	c.3154T>G	F1052V	CFTR-RD-causing	0.000471245	7-117602868-G-A	c.2657+5G>A	2789+5G>A	varying clinical consequence	9.11089e-05	8.58692e-08	No expected phenotype
7-117592588-A-G	c.2421A>G	I807M ! 2553A/G	CFTR-RD-causing	0.000778316	7-117592212-CA-C	c.2052del	2184delA	CF-causing	5.48594e-05	8.53958e-08	CFTR-RD
7-117587806-G-A	c.1652G>A	G551D	CF-causing	0.000506209	7-117559548-C-T	c.1477C>T	Q493X	CF-causing	8.37947e-05	8.48352e-08	CF
7-117534295-G-A	c.509G>A	R170H	CFTR-RD-causing	0.000465137	7-117602868-G-A	c.2657+5G>A	2789+5G>A	varying clinical consequence	9.11089e-05	8.47561e-08	No expected phenotype
7-117592416-C-T	c.2249C>T	P750L	CFTR-RD-causing	0.000782761	7-117540270-G-C	c.1040G>C	R347P	CF-causing	5.39626e-05	8.44796e-08	CFTR-RD
7-117614699-G-C	c.3454G>C	D1152H	varying clinical consequence	0.000411267	7-117611649-C-T	c.3208C>T	R1070W	varying clinical consequence	0.000102548	8.43489e-08	No expected phenotype
7-117530975-G-A	c.350G>A	R117H	CFTR-RD-causing	0.0027138	7-117509035-G-A	c.166G>A	E56K	varying clinical consequence	1.5529e-05	8.4285e-08	No expected phenotype
7-117587806-G-A	c.1652G>A	G551D	CF-causing	0.000506209	7-117536576-A-G	c.772A>G	R258G	CFTR-RD-causing	8.32185e-05	8.42519e-08	CFTR-RD
7-117548758-G-T	c.1327G>T	D443Y	CFTR-RD-causing	0.000738729	7-117509047-G-T	c.178G>T	E60X	CF-causing	5.68767e-05	8.40329e-08	CFTR-RD
7-117592588-A-G	c.2421A>G	I807M ! 2553A/G	CFTR-RD-causing	0.000778316	7-117540270-G-C	c.1040G>C	R347P	CF-causing	5.39626e-05	8.39998e-08	CFTR-RD
7-117559590-ATCT-A	c.1521_1523del	[delta]F508	CF-causing	0.0149816	7-117542102-G-A	c.1203G>A	W401X(TGA)	CF-causing	2.7942e-06	8.37234e-08	CF
7-117531117-A-G	c.489+3A>G	621+3A>G	CFTR-RD-causing	0.000205413	7-117540231-G-A	c.1001G>A	R334Q	varying clinical consequence	0.000203238	8.34956e-08	No expected phenotype
7-117587806-G-A	c.1652G>A	G551D	CF-causing	0.000506209	7-117509123-G-A	c.254G>A	G85E	CF-causing	8.22798e-05	8.33016e-08	CF
7-117530975-G-A	c.350G>A	R117H	CFTR-RD-causing	0.0027138	7-117535326-C-T	c.658C>T	Q220X	CF-causing	1.52883e-05	8.2979e-08	CFTR-RD
7-117530975-G-A	c.350G>A	R117H	CFTR-RD-causing	0.0027138	7-117540243-C-T	c.1013C>T	T338I	CFTR-RD-causing	1.52881e-05	8.29778e-08	No expected phenotype
7-117610521-G-C	c.2991G>C	L997F	CFTR-RD-causing	0.00169029	7-117590397-T-A	c.1724T>A	F575Y	undefined	2.44437e-05	8.26338e-08	No expected phenotype
7-117587778-G-T	c.1624G>T	G542X	CF-causing	0.000400762	7-117611649-C-T	c.3208C>T	R1070W	varying clinical consequence	0.000102548	8.21945e-08	CF or CFTR-RD
7-117559590-ATCT-A	c.1521_1523del	[delta]F508	CF-causing	0.0149816	7-117665466-C-T	c.4144C>T	Q1382X	CF-causing	2.74112e-06	8.2133e-08	CF
7-117610521-G-C	c.2991G>C	L997F	CFTR-RD-causing	0.00169029	7-117540156-CCTT-C	c.935_937del	[delta]F311	undefined	2.42926e-05	8.2123e-08	No expected phenotype
7-117614699-G-C	c.3454G>C	D1152H	varying clinical consequence	0.000411267	7-117535269-G-A	c.601G>A	V201M	CFTR-RD-causing	9.9821e-05	8.21061e-08	No expected phenotype
7-117587806-G-A	c.1652G>A	G551D	CF-causing	0.000506209	7-117611646-G-A	c.3205G>A	G1069R	CFTR-RD-causing	8.09535e-05	8.19587e-08	CFTR-RD
7-117592416-C-T	c.2249C>T	P750L	CFTR-RD-causing	0.000782761	7-117611638-G-A	c.3197G>A	R1066H	CF-causing	5.21718e-05	8.16761e-08	CFTR-RD
7-117531117-A-G	c.489+3A>G	621+3A>G	CFTR-RD-causing	0.000205413	7-117530957-C-T	c.332C>T	P111L	CFTR-RD-causing	0.000198777	8.16627e-08	No expected phenotype
7-117559594-T-G	c.1523T>G	F508C	CFTR-RD-causing	0.0016674	7-117590397-T-A	c.1724T>A	F575Y	undefined	2.44437e-05	8.15146e-08	No expected phenotype
7-117592588-A-G	c.2421A>G	I807M ! 2553A/G	CFTR-RD-causing	0.000778316	7-117611638-G-A	c.3197G>A	R1066H	CF-causing	5.21718e-05	8.12122e-08	CFTR-RD
7-117592416-C-T	c.2249C>T	P750L	CFTR-RD-causing	0.000782761	7-117509127-CTT-C	c.262_263del	394delTT	CF-causing	5.1814e-05	8.11161e-08	CFTR-RD
7-117559590-ATCT-A	c.1521_1523del	[delta]F508	CF-causing	0.0149816	7-117592049-G-C	c.1882G>C	G628R(G->C)	undefined	2.70593e-06	8.10784e-08	Undetermined Phenotype
7-117548758-G-T	c.1327G>T	D443Y	CFTR-RD-causing	0.000738729	7-117592212-CA-C	c.2052del	2184delA	CF-causing	5.48594e-05	8.10524e-08	CFTR-RD
7-117559590-ATCT-A	c.1521_1523del	[delta]F508	CF-causing	0.0149816	7-117504278-G-T	c.79G>T	G27X	CF-causing	2.70493e-06	8.10484e-08	CF
7-117559594-T-G	c.1523T>G	F508C	CFTR-RD-causing	0.0016674	7-117540156-CCTT-C	c.935_937del	[delta]F311	undefined	2.42926e-05	8.10108e-08	No expected phenotype
7-117559590-ATCT-A	c.1521_1523del	[delta]F508	CF-causing	0.0149816	7-117594977-G-A	c.2538G>A	W846X (2670TGG>TGA)	CF-causing	2.69959e-06	8.08885e-08	CF
7-117559590-ATCT-A	c.1521_1523del	[delta]F508	CF-causing	0.0149816	7-117627529-C-T	c.3476C>T	S1159F	CF-causing	2.69943e-06	8.08839e-08	CF
7-117559590-ATCT-A	c.1521_1523del	[delta]F508	CF-causing	0.0149816	7-117627528-T-C	c.3475T>C	S1159P	undefined	2.69939e-06	8.08825e-08	Undetermined Phenotype
7-117559590-ATCT-A	c.1521_1523del	[delta]F508	CF-causing	0.0149816	7-117642439-T-G	c.3719T>G	V1240G	undefined	2.69915e-06	8.08753e-08	Undetermined Phenotype
7-117559590-ATCT-A	c.1521_1523del	[delta]F508	CF-causing	0.0149816	7-117627640-C-G	c.3587C>G	S1196X	CF-causing	2.69879e-06	8.08646e-08	CF
7-117559590-ATCT-A	c.1521_1523del	[delta]F508	CF-causing	0.0149816	7-117611671-T-C	c.3230T>C	L1077P	CF-causing	2.69849e-06	8.08555e-08	CF
7-117559590-ATCT-A	c.1521_1523del	[delta]F508	CF-causing	0.0149816	7-117611743-T-A	c.3302T>A	M1101K	CF-causing	2.69841e-06	8.08533e-08	CF
7-117559590-ATCT-A	c.1521_1523del	[delta]F508	CF-causing	0.0149816	7-117540171-G-A	c.941G>A	G314E	undefined	2.69806e-06	8.08425e-08	Undetermined Phenotype
7-117559590-ATCT-A	c.1521_1523del	[delta]F508	CF-causing	0.0149816	7-117535281-C-T	c.613C>T	P205S	CF-causing	2.69786e-06	8.08366e-08	CF
7-117559590-ATCT-A	c.1521_1523del	[delta]F508	CF-causing	0.0149816	7-117592292-C-T	c.2125C>T	R709X	CF-causing	2.69786e-06	8.08366e-08	CF
7-117559590-ATCT-A	c.1521_1523del	[delta]F508	CF-causing	0.0149816	7-117540231-G-T	c.1001G>T	R334L	undefined	2.69785e-06	8.08364e-08	Undetermined Phenotype
7-117540231-G-A	c.1001G>A	R334Q	varying clinical consequence	0.000203238	7-117530957-C-T	c.332C>T	P111L	CFTR-RD-causing	0.000198777	8.0798e-08	No expected phenotype
7-117592588-A-G	c.2421A>G	I807M ! 2553A/G	CFTR-RD-causing	0.000778316	7-117509127-CTT-C	c.262_263del	394delTT	CF-causing	5.1814e-05	8.06554e-08	CFTR-RD
7-117531117-A-G	c.489+3A>G	621+3A>G	CFTR-RD-causing	0.000205413	7-117614660-A-G	c.3415A>G	I1139V	CFTR-RD-causing	0.000195342	8.02518e-08	No expected phenotype
7-117602865-T-TA	c.2657+2_2657+3insA	2789+2insA	CFTR-RD-causing	0.000233338	7-117652877-C-G	c.3909C>G	N1303K	CF-causing	0.000171948	8.0244e-08	CFTR-RD
7-117587778-G-T	c.1624G>T	G542X	CF-causing	0.000400762	7-117535269-G-A	c.601G>A	V201M	CFTR-RD-causing	9.9821e-05	8.0009e-08	CFTR-RD
7-117531117-A-G	c.489+3A>G	621+3A>G	CFTR-RD-causing	0.000205413	7-117627579-AC-A	c.3528del	3659delC	CF-causing	0.000194337	7.98388e-08	CFTR-RD
7-117548758-G-T	c.1327G>T	D443Y	CFTR-RD-causing	0.000738729	7-117540270-G-C	c.1040G>C	R347P	CF-causing	5.39626e-05	7.97274e-08	CFTR-RD
7-117540231-G-A	c.1001G>A	R334Q	varying clinical consequence	0.000203238	7-117614660-A-G	c.3415A>G	I1139V	CFTR-RD-causing	0.000195342	7.9402e-08	No expected phenotype
7-117610521-G-C	c.2991G>C	L997F	CFTR-RD-causing	0.00169029	7-117652851-A-AT	c.3889dup	4016insT	CF-causing	2.34034e-05	7.91171e-08	CFTR-RD
7-117610521-G-C	c.2991G>C	L997F	CFTR-RD-causing	0.00169029	7-117480108-C-T	c.14C>T	P5L	varying clinical consequence	2.33835e-05	7.90497e-08	No expected phenotype
7-117540231-G-A	c.1001G>A	R334Q	varying clinical consequence	0.000203238	7-117627579-AC-A	c.3528del	3659delC	CF-causing	0.000194337	7.89935e-08	CF or CFTR-RD
7-117611595-T-G	c.3154T>G	F1052V	CFTR-RD-causing	0.000471245	7-117559548-C-T	c.1477C>T	Q493X	CF-causing	8.37947e-05	7.89756e-08	CFTR-RD
7-117611595-T-G	c.3154T>G	F1052V	CFTR-RD-causing	0.000471245	7-117536576-A-G	c.772A>G	R258G	CFTR-RD-causing	8.32185e-05	7.84326e-08	No expected phenotype
7-117530975-G-A	c.350G>A	R117H	CFTR-RD-causing	0.0027138	7-117594930-G-T	c.2491G>T	E831X	CF-causing	1.43985e-05	7.81494e-08	CFTR-RD
7-117602865-T-TA	c.2657+2_2657+3insA	2789+2insA	CFTR-RD-causing	0.000233338	7-117509089-C-T	c.220C>T	R74W	CFTR-RD-causing	0.000167391	7.81173e-08	No expected phenotype
7-117602865-T-TA	c.2657+2_2657+3insA	2789+2insA	CFTR-RD-causing	0.000233338	7-117535285-T-G	c.617T>G	L206W	varying clinical consequence	0.000167267	7.80592e-08	No expected phenotype
7-117559594-T-G	c.1523T>G	F508C	CFTR-RD-causing	0.0016674	7-117652851-A-AT	c.3889dup	4016insT	CF-causing	2.34034e-05	7.80455e-08	CFTR-RD
7-117559594-T-G	c.1523T>G	F508C	CFTR-RD-causing	0.0016674	7-117480108-C-T	c.14C>T	P5L	varying clinical consequence	2.33835e-05	7.79791e-08	No expected phenotype
7-117534295-G-A	c.509G>A	R170H	CFTR-RD-causing	0.000465137	7-117559548-C-T	c.1477C>T	Q493X	CF-causing	8.37947e-05	7.79519e-08	CFTR-RD
7-117530957-C-T	c.332C>T	P111L	CFTR-RD-causing	0.000198777	7-117614660-A-G	c.3415A>G	I1139V	CFTR-RD-causing	0.000195342	7.76591e-08	No expected phenotype
7-117611595-T-G	c.3154T>G	F1052V	CFTR-RD-causing	0.000471245	7-117509123-G-A	c.254G>A	G85E	CF-causing	8.22798e-05	7.75479e-08	CFTR-RD
7-117531117-A-G	c.489+3A>G	621+3A>G	CFTR-RD-causing	0.000205413	7-117587738-G-A	c.1585-1G>A	1717-1G>A	CF-causing	0.000188605	7.7484e-08	CFTR-RD
7-117534295-G-A	c.509G>A	R170H	CFTR-RD-causing	0.000465137	7-117536576-A-G	c.772A>G	R258G	CFTR-RD-causing	8.32185e-05	7.74159e-08	No expected phenotype
7-117530957-C-T	c.332C>T	P111L	CFTR-RD-causing	0.000198777	7-117627579-AC-A	c.3528del	3659delC	CF-causing	0.000194337	7.72594e-08	CFTR-RD
7-117548758-G-T	c.1327G>T	D443Y	CFTR-RD-causing	0.000738729	7-117611638-G-A	c.3197G>A	R1066H	CF-causing	5.21718e-05	7.70816e-08	CFTR-RD
7-117540231-G-A	c.1001G>A	R334Q	varying clinical consequence	0.000203238	7-117587738-G-A	c.1585-1G>A	1717-1G>A	CF-causing	0.000188605	7.66636e-08	CF or CFTR-RD
7-117548758-G-T	c.1327G>T	D443Y	CFTR-RD-causing	0.000738729	7-117509127-CTT-C	c.262_263del	394delTT	CF-causing	5.1814e-05	7.65531e-08	CFTR-RD
7-117534295-G-A	c.509G>A	R170H	CFTR-RD-causing	0.000465137	7-117509123-G-A	c.254G>A	G85E	CF-causing	8.22798e-05	7.65427e-08	CFTR-RD
7-117587806-G-A	c.1652G>A	G551D	CF-causing	0.000506209	7-117666898-AT-A	c.4243-7del	NULL	CFTR-RD-causing	7.55552e-05	7.64934e-08	CFTR-RD
7-117611595-T-G	c.3154T>G	F1052V	CFTR-RD-causing	0.000471245	7-117611646-G-A	c.3205G>A	G1069R	CFTR-RD-causing	8.09535e-05	7.62978e-08	No expected phenotype
7-117614699-G-C	c.3454G>C	D1152H	varying clinical consequence	0.000411267	7-117559586-TATC-T	c.1519_1521del	[delta]I507	CF-causing	9.27058e-05	7.62536e-08	CF or CFTR-RD
7-117592169-C-T	c.2002C>T	R668C	CFTR-RD-causing	0.0100734	7-117587731-G-A	c.1585-8G>A	1717-8G>A	CF-causing	3.78419e-06	7.6239e-08	CFTR-RD
7-117610521-G-C	c.2991G>C	L997F	CFTR-RD-causing	0.00169029	7-117642457-C-T	c.3737C>T	T1246I	CFTR-RD-causing	2.24897e-05	7.60281e-08	No expected phenotype
7-117610521-G-C	c.2991G>C	L997F	CFTR-RD-causing	0.00169029	7-117611650-G-A	c.3209G>A	R1070Q	varying clinical consequence	2.24873e-05	7.60202e-08	No expected phenotype
7-117587806-G-A	c.1652G>A	G551D	CF-causing	0.000506209	7-117534368-A-G	c.579+3A>G	711+3A>G	varying clinical consequence	7.50867e-05	7.60191e-08	CF or CFTR-RD
7-117614660-A-G	c.3415A>G	I1139V	CFTR-RD-causing	0.000195342	7-117627579-AC-A	c.3528del	3659delC	CF-causing	0.000194337	7.59246e-08	CFTR-RD
7-117534295-G-A	c.509G>A	R170H	CFTR-RD-causing	0.000465137	7-117611646-G-A	c.3205G>A	G1069R	CFTR-RD-causing	8.09535e-05	7.53088e-08	No expected phenotype
7-117592169-C-T	c.2002C>T	R668C	CFTR-RD-causing	0.0100734	7-117592520-C-T	c.2353C>T	R785X	CF-causing	3.72903e-06	7.51277e-08	CFTR-RD
7-117559594-T-G	c.1523T>G	F508C	CFTR-RD-causing	0.0016674	7-117642457-C-T	c.3737C>T	T1246I	CFTR-RD-causing	2.24897e-05	7.49984e-08	No expected phenotype
7-117559594-T-G	c.1523T>G	F508C	CFTR-RD-causing	0.0016674	7-117611650-G-A	c.3209G>A	R1070Q	varying clinical consequence	2.24873e-05	7.49905e-08	No expected phenotype
7-117530957-C-T	c.332C>T	P111L	CFTR-RD-causing	0.000198777	7-117587738-G-A	c.1585-1G>A	1717-1G>A	CF-causing	0.000188605	7.49807e-08	CFTR-RD
7-117614699-G-C	c.3454G>C	D1152H	varying clinical consequence	0.000411267	7-117602868-G-A	c.2657+5G>A	2789+5G>A	varying clinical consequence	9.11089e-05	7.494e-08	No expected phenotype
7-117587778-G-T	c.1624G>T	G542X	CF-causing	0.000400762	7-117559586-TATC-T	c.1519_1521del	[delta]I507	CF-causing	9.27058e-05	7.43059e-08	CF
7-117531115-G-T	c.489+1G>T	621+1G>T	CF-causing	0.000257558	7-117590440-G-A	c.1766+1G>A	1898+1G>A	CF-causing	0.000144207	7.42835e-08	CF
7-117587806-G-A	c.1652G>A	G551D	CF-causing	0.000506209	7-117642566-G-A	c.3846G>A	W1282X	CF-causing	7.28651e-05	7.37699e-08	CF
7-117530975-G-A	c.350G>A	R117H	CFTR-RD-causing	0.0027138	7-117590367-A-G	c.1694A>G	D565G	undefined	1.35842e-05	7.37296e-08	No expected phenotype
7-117531115-G-T	c.489+1G>T	621+1G>T	CF-causing	0.000257558	7-117509069-C-T	c.200C>T	P67L	CF-causing	0.000143076	7.37009e-08	CF
7-117614660-A-G	c.3415A>G	I1139V	CFTR-RD-causing	0.000195342	7-117587738-G-A	c.1585-1G>A	1717-1G>A	CF-causing	0.000188605	7.36852e-08	CFTR-RD
7-117592169-C-T	c.2002C>T	R668C	CFTR-RD-causing	0.0100734	7-117559462-A-G	c.1393-2A>G	1525-2A>G	CF-causing	3.65579e-06	7.36521e-08	CFTR-RD
7-117592169-C-T	c.2002C>T	R668C	CFTR-RD-causing	0.0100734	7-117509035-GA-G	c.168del	300delA	CF-causing	3.65388e-06	7.36137e-08	CFTR-RD
7-117610521-G-C	c.2991G>C	L997F	CFTR-RD-causing	0.00169029	7-117590426-G-T	c.1753G>T	E585X	CF-causing	2.17542e-05	7.35419e-08	CFTR-RD
7-117587806-G-A	c.1652G>A	G551D	CF-causing	0.000506209	7-117548795-C-A	c.1364C>A	A455E	CF-causing	7.24571e-05	7.33568e-08	CF
7-117627579-AC-A	c.3528del	3659delC	CF-causing	0.000194337	7-117587738-G-A	c.1585-1G>A	1717-1G>A	CF-causing	0.000188605	7.33061e-08	CF
7-117530975-G-A	c.350G>A	R117H	CFTR-RD-causing	0.0027138	7-117665515-TTC-T	c.4197_4198del	4326delTC	CF-causing	1.34945e-05	7.32428e-08	CFTR-RD
7-117530975-G-A	c.350G>A	R117H	CFTR-RD-causing	0.0027138	7-117530955-C-A	c.330C>A	D110E	undefined	1.34915e-05	7.32262e-08	No expected phenotype
7-117592169-C-T	c.2002C>T	R668C	CFTR-RD-causing	0.0100734	7-117559476-A-G	c.1405A>G	M469V	undefined	3.62584e-06	7.30487e-08	No expected phenotype
7-117587778-G-T	c.1624G>T	G542X	CF-causing	0.000400762	7-117602868-G-A	c.2657+5G>A	2789+5G>A	varying clinical consequence	9.11089e-05	7.3026e-08	CF or CFTR-RD
7-117610521-G-C	c.2991G>C	L997F	CFTR-RD-causing	0.00169029	7-117627525-C-T	c.3472C>T	R1158X	CF-causing	2.15971e-05	7.30107e-08	CFTR-RD
7-117587806-G-A	c.1652G>A	G551D	CF-causing	0.000506209	7-117509031-C-T	c.165-3C>T	297-3C>T	undefined	7.20866e-05	7.29818e-08	Undetermined Phenotype
7-117610521-G-C	c.2991G>C	L997F	CFTR-RD-causing	0.00169029	7-117535363-T-A	c.695T>A	V232D	varying clinical consequence	2.15828e-05	7.29624e-08	No expected phenotype
7-117559594-T-G	c.1523T>G	F508C	CFTR-RD-causing	0.0016674	7-117590426-G-T	c.1753G>T	E585X	CF-causing	2.17542e-05	7.25458e-08	CFTR-RD
7-117592169-C-T	c.2002C>T	R668C	CFTR-RD-causing	0.0100734	7-117540347-G-A	c.1116+1G>A	1248+1G>A	CF-causing	3.60077e-06	7.25437e-08	CFTR-RD
7-117627538-G-T	c.3485G>T	3617G/T	CFTR-RD-causing	0.000983448	7-117642528-G-A	c.3808G>A	D1270N	CFTR-RD-causing	3.68799e-05	7.2539e-08	No expected phenotype
7-117592169-C-T	c.2002C>T	R668C	CFTR-RD-causing	0.0100734	7-117594990-C-T	c.2551C>T	R851X	CF-causing	3.60049e-06	7.25381e-08	CFTR-RD
7-117627538-G-T	c.3485G>T	3617G/T	CFTR-RD-causing	0.000983448	7-117592212-C-CA	c.2052dup	2184insA	CF-causing	3.68727e-05	7.25247e-08	CFTR-RD
7-117592169-C-T	c.2002C>T	R668C	CFTR-RD-causing	0.0100734	7-117610547-C-A	c.3017C>A	A1006E	CF-causing	3.59873e-06	7.25026e-08	CFTR-RD
7-117592169-C-T	c.2002C>T	R668C	CFTR-RD-causing	0.0100734	7-117642451-G-A	c.3731G>A	G1244E	CF-causing	3.59829e-06	7.24937e-08	CFTR-RD
7-117592169-C-T	c.2002C>T	R668C	CFTR-RD-causing	0.0100734	7-117664728-T-C	c.4004T>C	L1335P	CF-causing	3.59743e-06	7.24764e-08	CFTR-RD
7-117559594-T-G	c.1523T>G	F508C	CFTR-RD-causing	0.0016674	7-117627525-C-T	c.3472C>T	R1158X	CF-causing	2.15971e-05	7.20219e-08	CFTR-RD
7-117559594-T-G	c.1523T>G	F508C	CFTR-RD-causing	0.0016674	7-117535363-T-A	c.695T>A	V232D	varying clinical consequence	2.15828e-05	7.19742e-08	No expected phenotype
7-117610521-G-C	c.2991G>C	L997F	CFTR-RD-causing	0.00169029	7-117592658-G-A	c.2490+1G>A	2622+1G>A	CF-causing	2.12623e-05	7.18788e-08	CFTR-RD
7-117530975-G-A	c.350G>A	R117H	CFTR-RD-causing	0.0027138	7-117587833-G-A	c.1679G>A	R560K	CF-causing	1.3229e-05	7.18019e-08	CFTR-RD
7-117611595-T-G	c.3154T>G	F1052V	CFTR-RD-causing	0.000471245	7-117666898-AT-A	c.4243-7del	NULL	CFTR-RD-causing	7.55552e-05	7.121e-08	No expected phenotype
7-117559594-T-G	c.1523T>G	F508C	CFTR-RD-causing	0.0016674	7-117592658-G-A	c.2490+1G>A	2622+1G>A	CF-causing	2.12623e-05	7.09053e-08	CFTR-RD
7-117611595-T-G	c.3154T>G	F1052V	CFTR-RD-causing	0.000471245	7-117534368-A-G	c.579+3A>G	711+3A>G	varying clinical consequence	7.50867e-05	7.07684e-08	No expected phenotype
7-117531117-A-G	c.489+3A>G	621+3A>G	CFTR-RD-causing	0.000205413	7-117652877-C-G	c.3909C>G	N1303K	CF-causing	0.000171948	7.06409e-08	CFTR-RD
7-117592416-C-T	c.2249C>T	P750L	CFTR-RD-causing	0.000782761	7-117540175-CT-C	c.948del	1078delT	CF-causing	4.49682e-05	7.03987e-08	CFTR-RD
7-117592416-C-T	c.2249C>T	P750L	CFTR-RD-causing	0.000782761	7-117603730-G-C	c.2856G>C	M952I	CFTR-RD-causing	4.49675e-05	7.03976e-08	No expected phenotype
7-117534295-G-A	c.509G>A	R170H	CFTR-RD-causing	0.000465137	7-117666898-AT-A	c.4243-7del	NULL	CFTR-RD-causing	7.55552e-05	7.0287e-08	No expected phenotype
7-117587806-G-A	c.1652G>A	G551D	CF-causing	0.000506209	7-117530974-C-G	c.349C>G	R117G	CFTR-RD-causing	6.92614e-05	7.01215e-08	CFTR-RD
7-117610521-G-C	c.2991G>C	L997F	CFTR-RD-causing	0.00169029	7-117611794-C-T	c.3353C>T	S1118F	undefined	2.07352e-05	7.00969e-08	No expected phenotype
7-117610521-G-C	c.2991G>C	L997F	CFTR-RD-causing	0.00169029	7-117587800-G-A	c.1646G>A	S549N	CF-causing	2.07293e-05	7.00772e-08	CFTR-RD
7-117592588-A-G	c.2421A>G	I807M ! 2553A/G	CFTR-RD-causing	0.000778316	7-117540175-CT-C	c.948del	1078delT	CF-causing	4.49682e-05	6.99988e-08	CFTR-RD
7-117592588-A-G	c.2421A>G	I807M ! 2553A/G	CFTR-RD-causing	0.000778316	7-117603730-G-C	c.2856G>C	M952I	CFTR-RD-causing	4.49675e-05	6.99978e-08	No expected phenotype
7-117610521-G-C	c.2991G>C	L997F	CFTR-RD-causing	0.00169029	7-117530975-G-T	c.350G>T	R117L	undefined	2.06883e-05	6.99383e-08	No expected phenotype
7-117610521-G-C	c.2991G>C	L997F	CFTR-RD-causing	0.00169029	7-117603687-T-G	c.2813T>G	V938G	CFTR-RD-causing	2.06849e-05	6.9927e-08	No expected phenotype
7-117540231-G-A	c.1001G>A	R334Q	varying clinical consequence	0.000203238	7-117652877-C-G	c.3909C>G	N1303K	CF-causing	0.000171948	6.98929e-08	CF or CFTR-RD
7-117534295-G-A	c.509G>A	R170H	CFTR-RD-causing	0.000465137	7-117534368-A-G	c.579+3A>G	711+3A>G	varying clinical consequence	7.50867e-05	6.98511e-08	No expected phenotype
7-117592416-C-T	c.2249C>T	P750L	CFTR-RD-causing	0.000782761	7-117534366-G-T	c.579+1G>T	711+1G>T	CF-causing	4.42914e-05	6.93392e-08	CFTR-RD
7-117592416-C-T	c.2249C>T	P750L	CFTR-RD-causing	0.000782761	7-117614703-T-A	c.3458T>A	V1153E	CFTR-RD-causing	4.42514e-05	6.92765e-08	No expected phenotype
7-117559594-T-G	c.1523T>G	F508C	CFTR-RD-causing	0.0016674	7-117611794-C-T	c.3353C>T	S1118F	undefined	2.07352e-05	6.91475e-08	No expected phenotype
7-117559594-T-G	c.1523T>G	F508C	CFTR-RD-causing	0.0016674	7-117587800-G-A	c.1646G>A	S549N	CF-causing	2.07293e-05	6.91281e-08	CFTR-RD
7-117559594-T-G	c.1523T>G	F508C	CFTR-RD-causing	0.0016674	7-117530975-G-T	c.350G>T	R117L	undefined	2.06883e-05	6.8991e-08	No expected phenotype
7-117559594-T-G	c.1523T>G	F508C	CFTR-RD-causing	0.0016674	7-117603687-T-G	c.2813T>G	V938G	CFTR-RD-causing	2.06849e-05	6.89799e-08	No expected phenotype
7-117592588-A-G	c.2421A>G	I807M ! 2553A/G	CFTR-RD-causing	0.000778316	7-117534366-G-T	c.579+1G>T	711+1G>T	CF-causing	4.42914e-05	6.89454e-08	CFTR-RD
7-117614699-G-C	c.3454G>C	D1152H	varying clinical consequence	0.000411267	7-117559548-C-T	c.1477C>T	Q493X	CF-causing	8.37947e-05	6.89239e-08	CF or CFTR-RD
7-117592588-A-G	c.2421A>G	I807M ! 2553A/G	CFTR-RD-causing	0.000778316	7-117614703-T-A	c.3458T>A	V1153E	CFTR-RD-causing	4.42514e-05	6.88831e-08	No expected phenotype
7-117531117-A-G	c.489+3A>G	621+3A>G	CFTR-RD-causing	0.000205413	7-117509089-C-T	c.220C>T	R74W	CFTR-RD-causing	0.000167391	6.87687e-08	No expected phenotype
7-117531117-A-G	c.489+3A>G	621+3A>G	CFTR-RD-causing	0.000205413	7-117535285-T-G	c.617T>G	L206W	varying clinical consequence	0.000167267	6.87176e-08	No expected phenotype
7-117611595-T-G	c.3154T>G	F1052V	CFTR-RD-causing	0.000471245	7-117642566-G-A	c.3846G>A	W1282X	CF-causing	7.28651e-05	6.86746e-08	CFTR-RD
7-117614699-G-C	c.3454G>C	D1152H	varying clinical consequence	0.000411267	7-117536576-A-G	c.772A>G	R258G	CFTR-RD-causing	8.32185e-05	6.84499e-08	No expected phenotype
7-117530957-C-T	c.332C>T	P111L	CFTR-RD-causing	0.000198777	7-117652877-C-G	c.3909C>G	N1303K	CF-causing	0.000171948	6.83586e-08	CFTR-RD
7-117530975-G-A	c.350G>A	R117H	CFTR-RD-causing	0.0027138	7-117611717-C-A	c.3276C>A	Y1092X(C>A)	CF-causing	1.25932e-05	6.83508e-08	CFTR-RD
7-117611595-T-G	c.3154T>G	F1052V	CFTR-RD-causing	0.000471245	7-117548795-C-A	c.1364C>A	A455E	CF-causing	7.24571e-05	6.82901e-08	CFTR-RD
7-117531115-G-T	c.489+1G>T	621+1G>T	CF-causing	0.000257558	7-117611555-A-G	c.3140-26A>G	3272-26A>G	varying clinical consequence	0.000132148	6.80714e-08	CF or CFTR-RD
7-117540231-G-A	c.1001G>A	R334Q	varying clinical consequence	0.000203238	7-117509089-C-T	c.220C>T	R74W	CFTR-RD-causing	0.000167391	6.80405e-08	No expected phenotype
7-117540231-G-A	c.1001G>A	R334Q	varying clinical consequence	0.000203238	7-117535285-T-G	c.617T>G	L206W	varying clinical consequence	0.000167267	6.799e-08	No expected phenotype
7-117611595-T-G	c.3154T>G	F1052V	CFTR-RD-causing	0.000471245	7-117509031-C-T	c.165-3C>T	297-3C>T	undefined	7.20866e-05	6.79409e-08	No expected phenotype
7-117534295-G-A	c.509G>A	R170H	CFTR-RD-causing	0.000465137	7-117642566-G-A	c.3846G>A	W1282X	CF-causing	7.28651e-05	6.77844e-08	CFTR-RD
7-117614699-G-C	c.3454G>C	D1152H	varying clinical consequence	0.000411267	7-117509123-G-A	c.254G>A	G85E	CF-causing	8.22798e-05	6.76779e-08	CF or CFTR-RD
7-117534295-G-A	c.509G>A	R170H	CFTR-RD-causing	0.000465137	7-117548795-C-A	c.1364C>A	A455E	CF-causing	7.24571e-05	6.74049e-08	CFTR-RD
7-117602865-T-TA	c.2657+2_2657+3insA	2789+2insA	CFTR-RD-causing	0.000233338	7-117590440-G-A	c.1766+1G>A	1898+1G>A	CF-causing	0.000144207	6.72979e-08	CFTR-RD
7-117627538-G-T	c.3485G>T	3617G/T	CFTR-RD-causing	0.000983448	7-117559629-G-T	c.1558G>T	V520F	CF-causing	3.41886e-05	6.72455e-08	CFTR-RD
7-117627538-G-T	c.3485G>T	3617G/T	CFTR-RD-causing	0.000983448	7-117603708-C-T	c.2834C>T	S945L	varying clinical consequence	3.41752e-05	6.72191e-08	No expected phenotype
7-117614660-A-G	c.3415A>G	I1139V	CFTR-RD-causing	0.000195342	7-117652877-C-G	c.3909C>G	N1303K	CF-causing	0.000171948	6.71776e-08	CFTR-RD
7-117587778-G-T	c.1624G>T	G542X	CF-causing	0.000400762	7-117559548-C-T	c.1477C>T	Q493X	CF-causing	8.37947e-05	6.71635e-08	CF
7-117534295-G-A	c.509G>A	R170H	CFTR-RD-causing	0.000465137	7-117509031-C-T	c.165-3C>T	297-3C>T	undefined	7.20866e-05	6.70602e-08	No expected phenotype
7-117610521-G-C	c.2991G>C	L997F	CFTR-RD-causing	0.00169029	7-117559537-C-A	c.1466C>A	S489X	CF-causing	1.98265e-05	6.70252e-08	CFTR-RD
7-117610521-G-C	c.2991G>C	L997F	CFTR-RD-causing	0.00169029	7-117530953-G-C	c.328G>C	D110H	varying clinical consequence	1.97872e-05	6.68923e-08	No expected phenotype
7-117627579-AC-A	c.3528del	3659delC	CF-causing	0.000194337	7-117652877-C-G	c.3909C>G	N1303K	CF-causing	0.000171948	6.68319e-08	CF
7-117602865-T-TA	c.2657+2_2657+3insA	2789+2insA	CFTR-RD-causing	0.000233338	7-117509069-C-T	c.200C>T	P67L	CF-causing	0.000143076	6.67701e-08	CFTR-RD
7-117587778-G-T	c.1624G>T	G542X	CF-causing	0.000400762	7-117536576-A-G	c.772A>G	R258G	CFTR-RD-causing	8.32185e-05	6.67016e-08	CFTR-RD
7-117614699-G-C	c.3454G>C	D1152H	varying clinical consequence	0.000411267	7-117611646-G-A	c.3205G>A	G1069R	CFTR-RD-causing	8.09535e-05	6.65869e-08	No expected phenotype
7-117530957-C-T	c.332C>T	P111L	CFTR-RD-causing	0.000198777	7-117509089-C-T	c.220C>T	R74W	CFTR-RD-causing	0.000167391	6.65469e-08	No expected phenotype
7-117530957-C-T	c.332C>T	P111L	CFTR-RD-causing	0.000198777	7-117535285-T-G	c.617T>G	L206W	varying clinical consequence	0.000167267	6.64975e-08	No expected phenotype
7-117548758-G-T	c.1327G>T	D443Y	CFTR-RD-causing	0.000738729	7-117540175-CT-C	c.948del	1078delT	CF-causing	4.49682e-05	6.64386e-08	CFTR-RD
7-117548758-G-T	c.1327G>T	D443Y	CFTR-RD-causing	0.000738729	7-117603730-G-C	c.2856G>C	M952I	CFTR-RD-causing	4.49675e-05	6.64376e-08	No expected phenotype
7-117531115-G-T	c.489+1G>T	621+1G>T	CF-causing	0.000257558	7-117531115-G-T	c.489+1G>T	621+1G>T	CF-causing	0.000257558	6.63362e-08	CF
7-117559594-T-G	c.1523T>G	F508C	CFTR-RD-causing	0.0016674	7-117559537-C-A	c.1466C>A	S489X	CF-causing	1.98265e-05	6.61174e-08	CFTR-RD
7-117559594-T-G	c.1523T>G	F508C	CFTR-RD-causing	0.0016674	7-117530953-G-C	c.328G>C	D110H	varying clinical consequence	1.97872e-05	6.59863e-08	No expected phenotype
7-117587778-G-T	c.1624G>T	G542X	CF-causing	0.000400762	7-117509123-G-A	c.254G>A	G85E	CF-causing	8.22798e-05	6.59493e-08	CF
7-117548758-G-T	c.1327G>T	D443Y	CFTR-RD-causing	0.000738729	7-117534366-G-T	c.579+1G>T	711+1G>T	CF-causing	4.42914e-05	6.54388e-08	CFTR-RD
7-117614660-A-G	c.3415A>G	I1139V	CFTR-RD-causing	0.000195342	7-117509089-C-T	c.220C>T	R74W	CFTR-RD-causing	0.000167391	6.53972e-08	No expected phenotype
7-117548758-G-T	c.1327G>T	D443Y	CFTR-RD-causing	0.000738729	7-117614703-T-A	c.3458T>A	V1153E	CFTR-RD-causing	4.42514e-05	6.53796e-08	No expected phenotype
7-117614660-A-G	c.3415A>G	I1139V	CFTR-RD-causing	0.000195342	7-117535285-T-G	c.617T>G	L206W	varying clinical consequence	0.000167267	6.53486e-08	No expected phenotype
7-117611595-T-G	c.3154T>G	F1052V	CFTR-RD-causing	0.000471245	7-117530974-C-G	c.349C>G	R117G	CFTR-RD-causing	6.92614e-05	6.52782e-08	No expected phenotype
7-117627579-AC-A	c.3528del	3659delC	CF-causing	0.000194337	7-117509089-C-T	c.220C>T	R74W	CFTR-RD-causing	0.000167391	6.50607e-08	CFTR-RD
7-117627579-AC-A	c.3528del	3659delC	CF-causing	0.000194337	7-117535285-T-G	c.617T>G	L206W	varying clinical consequence	0.000167267	6.50123e-08	CF or CFTR-RD
7-117587778-G-T	c.1624G>T	G542X	CF-causing	0.000400762	7-117611646-G-A	c.3205G>A	G1069R	CFTR-RD-causing	8.09535e-05	6.48862e-08	CFTR-RD
7-117587738-G-A	c.1585-1G>A	1717-1G>A	CF-causing	0.000188605	7-117652877-C-G	c.3909C>G	N1303K	CF-causing	0.000171948	6.48607e-08	CF
7-117530975-G-A	c.350G>A	R117H	CFTR-RD-causing	0.0027138	7-117606704-T-A	c.2939T>A	I980K	CFTR-RD-causing	1.18856e-05	6.45102e-08	No expected phenotype
7-117534295-G-A	c.509G>A	R170H	CFTR-RD-causing	0.000465137	7-117530974-C-G	c.349C>G	R117G	CFTR-RD-causing	6.92614e-05	6.44321e-08	No expected phenotype
7-117610521-G-C	c.2991G>C	L997F	CFTR-RD-causing	0.00169029	7-117540230-C-T	c.1000C>T	R334W	CF-causing	1.88849e-05	6.3842e-08	CFTR-RD
7-117587806-G-A	c.1652G>A	G551D	CF-causing	0.000506209	7-117540270-G-A	c.1040G>A	R347H	varying clinical consequence	6.29563e-05	6.37381e-08	CF or CFTR-RD
7-117530975-G-A	c.350G>A	R117H	CFTR-RD-causing	0.0027138	7-117559609-A-G	c.1538A>G	D513G	undefined	1.16953e-05	6.34773e-08	No expected phenotype
7-117530975-G-A	c.350G>A	R117H	CFTR-RD-causing	0.0027138	7-117642526-T-A	c.3806T>A	I1269N	undefined	1.16935e-05	6.34679e-08	No expected phenotype
7-117530975-G-A	c.350G>A	R117H	CFTR-RD-causing	0.0027138	7-117540284-C-T	c.1054C>T	R352W	CFTR-RD-causing	1.16928e-05	6.34636e-08	No expected phenotype
7-117587738-G-A	c.1585-1G>A	1717-1G>A	CF-causing	0.000188605	7-117509089-C-T	c.220C>T	R74W	CFTR-RD-causing	0.000167391	6.31417e-08	CFTR-RD
7-117587738-G-A	c.1585-1G>A	1717-1G>A	CF-causing	0.000188605	7-117535285-T-G	c.617T>G	L206W	varying clinical consequence	0.000167267	6.30948e-08	CF or CFTR-RD
7-117559594-T-G	c.1523T>G	F508C	CFTR-RD-causing	0.0016674	7-117540230-C-T	c.1000C>T	R334W	CF-causing	1.88849e-05	6.29773e-08	CFTR-RD
7-117614699-G-C	c.3454G>C	D1152H	varying clinical consequence	0.000411267	7-117666898-AT-A	c.4243-7del	NULL	CFTR-RD-causing	7.55552e-05	6.21466e-08	No expected phenotype
7-117614699-G-C	c.3454G>C	D1152H	varying clinical consequence	0.000411267	7-117534368-A-G	c.579+3A>G	711+3A>G	varying clinical consequence	7.50867e-05	6.17613e-08	No expected phenotype
7-117602865-T-TA	c.2657+2_2657+3insA	2789+2insA	CFTR-RD-causing	0.000233338	7-117611555-A-G	c.3140-26A>G	3272-26A>G	varying clinical consequence	0.000132148	6.167e-08	No expected phenotype
7-117531115-G-T	c.489+1G>T	621+1G>T	CF-causing	0.000257558	7-117530974-C-T	c.349C>T	R117C	varying clinical consequence	0.000119633	6.16249e-08	CF or CFTR-RD
7-117610521-G-C	c.2991G>C	L997F	CFTR-RD-causing	0.00169029	7-117652876-A-T	c.3908A>T	N1303I	CFTR-RD-causing	1.82019e-05	6.1533e-08	No expected phenotype
7-117610521-G-C	c.2991G>C	L997F	CFTR-RD-causing	0.00169029	7-117540285-G-A	c.1055G>A	R352Q	CF-causing	1.79877e-05	6.08088e-08	CFTR-RD
7-117559594-T-G	c.1523T>G	F508C	CFTR-RD-causing	0.0016674	7-117652876-A-T	c.3908A>T	N1303I	CFTR-RD-causing	1.82019e-05	6.06996e-08	No expected phenotype
7-117587778-G-T	c.1624G>T	G542X	CF-causing	0.000400762	7-117666898-AT-A	c.4243-7del	NULL	CFTR-RD-causing	7.55552e-05	6.05593e-08	CFTR-RD
7-117587778-G-T	c.1624G>T	G542X	CF-causing	0.000400762	7-117534368-A-G	c.579+3A>G	711+3A>G	varying clinical consequence	7.50867e-05	6.01838e-08	CF or CFTR-RD
7-117627538-G-T	c.3485G>T	3617G/T	CFTR-RD-causing	0.000983448	7-117627537-C-T	c.3484C>T	R1162X	CF-causing	3.05927e-05	6.01727e-08	CFTR-RD
7-117559594-T-G	c.1523T>G	F508C	CFTR-RD-causing	0.0016674	7-117540285-G-A	c.1055G>A	R352Q	CF-causing	1.79877e-05	5.99852e-08	CFTR-RD
7-117614699-G-C	c.3454G>C	D1152H	varying clinical consequence	0.000411267	7-117642566-G-A	c.3846G>A	W1282X	CF-causing	7.28651e-05	5.99339e-08	CF or CFTR-RD
7-117531115-G-T	c.489+1G>T	621+1G>T	CF-causing	0.000257558	7-117587811-C-T	c.1657C>T	R553X	CF-causing	0.000115799	5.96499e-08	CF
7-117614699-G-C	c.3454G>C	D1152H	varying clinical consequence	0.000411267	7-117548795-C-A	c.1364C>A	A455E	CF-causing	7.24571e-05	5.95983e-08	CF or CFTR-RD
7-117611595-T-G	c.3154T>G	F1052V	CFTR-RD-causing	0.000471245	7-117540270-G-A	c.1040G>A	R347H	varying clinical consequence	6.29563e-05	5.93357e-08	No expected phenotype
7-117614699-G-C	c.3454G>C	D1152H	varying clinical consequence	0.000411267	7-117509031-C-T	c.165-3C>T	297-3C>T	undefined	7.20866e-05	5.92936e-08	No expected phenotype
7-117531117-A-G	c.489+3A>G	621+3A>G	CFTR-RD-causing	0.000205413	7-117590440-G-A	c.1766+1G>A	1898+1G>A	CF-causing	0.000144207	5.92441e-08	CFTR-RD
7-117530975-G-A	c.350G>A	R117H	CFTR-RD-causing	0.0027138	7-117534318-G-A	c.532G>A	G178R	CF-causing	1.08577e-05	5.89313e-08	CFTR-RD
7-117531117-A-G	c.489+3A>G	621+3A>G	CFTR-RD-causing	0.000205413	7-117509069-C-T	c.200C>T	P67L	CF-causing	0.000143076	5.87795e-08	CFTR-RD
7-117540231-G-A	c.1001G>A	R334Q	varying clinical consequence	0.000203238	7-117590440-G-A	c.1766+1G>A	1898+1G>A	CF-causing	0.000144207	5.86168e-08	CF or CFTR-RD
7-117530975-G-A	c.350G>A	R117H	CFTR-RD-causing	0.0027138	7-117642472-G-A	c.3752G>A	S1251N	CF-causing	1.07944e-05	5.85875e-08	CFTR-RD
7-117530975-G-A	c.350G>A	R117H	CFTR-RD-causing	0.0027138	7-117664821-T-C	c.4097T>C	I1366T	CFTR-RD-causing	1.07924e-05	5.85768e-08	No expected phenotype
7-117534295-G-A	c.509G>A	R170H	CFTR-RD-causing	0.000465137	7-117540270-G-A	c.1040G>A	R347H	varying clinical consequence	6.29563e-05	5.85666e-08	No expected phenotype
7-117587778-G-T	c.1624G>T	G542X	CF-causing	0.000400762	7-117642566-G-A	c.3846G>A	W1282X	CF-causing	7.28651e-05	5.84031e-08	CF
7-117627538-G-T	c.3485G>T	3617G/T	CFTR-RD-causing	0.000983448	7-117603597-C-A	c.2723C>A	T908N	CFTR-RD-causing	2.96808e-05	5.83791e-08	No expected phenotype
7-117540231-G-A	c.1001G>A	R334Q	varying clinical consequence	0.000203238	7-117509069-C-T	c.200C>T	P67L	CF-causing	0.000143076	5.81571e-08	CF or CFTR-RD
7-117587778-G-T	c.1624G>T	G542X	CF-causing	0.000400762	7-117548795-C-A	c.1364C>A	A455E	CF-causing	7.24571e-05	5.80761e-08	CF
7-117587778-G-T	c.1624G>T	G542X	CF-causing	0.000400762	7-117509031-C-T	c.165-3C>T	297-3C>T	undefined	7.20866e-05	5.77792e-08	Undetermined Phenotype
7-117610521-G-C	c.2991G>C	L997F	CFTR-RD-causing	0.00169029	7-117611637-C-T	c.3196C>T	R1066C	CF-causing	1.70912e-05	5.77783e-08	CFTR-RD
7-117592416-C-T	c.2249C>T	P750L	CFTR-RD-causing	0.000782761	7-117642528-G-A	c.3808G>A	D1270N	CFTR-RD-causing	3.68799e-05	5.77363e-08	No expected phenotype
7-117592416-C-T	c.2249C>T	P750L	CFTR-RD-causing	0.000782761	7-117592212-C-CA	c.2052dup	2184insA	CF-causing	3.68727e-05	5.7725e-08	CFTR-RD
7-117587806-G-A	c.1652G>A	G551D	CF-causing	0.000506209	7-117509047-G-T	c.178G>T	E60X	CF-causing	5.68767e-05	5.75829e-08	CF
7-117652877-C-G	c.3909C>G	N1303K	CF-causing	0.000171948	7-117509089-C-T	c.220C>T	R74W	CFTR-RD-causing	0.000167391	5.75652e-08	CFTR-RD
7-117652877-C-G	c.3909C>G	N1303K	CF-causing	0.000171948	7-117535285-T-G	c.617T>G	L206W	varying clinical consequence	0.000167267	5.75225e-08	CF or CFTR-RD
7-117592588-A-G	c.2421A>G	I807M ! 2553A/G	CFTR-RD-causing	0.000778316	7-117642528-G-A	c.3808G>A	D1270N	CFTR-RD-causing	3.68799e-05	5.74084e-08	No expected phenotype
7-117592588-A-G	c.2421A>G	I807M ! 2553A/G	CFTR-RD-causing	0.000778316	7-117592212-C-CA	c.2052dup	2184insA	CF-causing	3.68727e-05	5.73972e-08	CFTR-RD
7-117530957-C-T	c.332C>T	P111L	CFTR-RD-causing	0.000198777	7-117590440-G-A	c.1766+1G>A	1898+1G>A	CF-causing	0.000144207	5.73301e-08	CFTR-RD
7-117559594-T-G	c.1523T>G	F508C	CFTR-RD-causing	0.0016674	7-117611637-C-T	c.3196C>T	R1066C	CF-causing	1.70912e-05	5.69958e-08	CFTR-RD
7-117614699-G-C	c.3454G>C	D1152H	varying clinical consequence	0.000411267	7-117530974-C-G	c.349C>G	R117G	CFTR-RD-causing	6.92614e-05	5.69698e-08	No expected phenotype
7-117530957-C-T	c.332C>T	P111L	CFTR-RD-causing	0.000198777	7-117509069-C-T	c.200C>T	P67L	CF-causing	0.000143076	5.68804e-08	CFTR-RD
7-117614660-A-G	c.3415A>G	I1139V	CFTR-RD-causing	0.000195342	7-117590440-G-A	c.1766+1G>A	1898+1G>A	CF-causing	0.000144207	5.63396e-08	CFTR-RD
7-117592169-C-T	c.2002C>T	R668C	CFTR-RD-causing	0.0100734	7-117542102-G-A	c.1203G>A	W401X(TGA)	CF-causing	2.7942e-06	5.6294e-08	CFTR-RD
7-117627579-AC-A	c.3528del	3659delC	CF-causing	0.000194337	7-117590440-G-A	c.1766+1G>A	1898+1G>A	CF-causing	0.000144207	5.60497e-08	CF
7-117509089-C-T	c.220C>T	R74W	CFTR-RD-causing	0.000167391	7-117535285-T-G	c.617T>G	L206W	varying clinical consequence	0.000167267	5.5998e-08	No expected phenotype
7-117614660-A-G	c.3415A>G	I1139V	CFTR-RD-causing	0.000195342	7-117509069-C-T	c.200C>T	P67L	CF-causing	0.000143076	5.58977e-08	CFTR-RD
7-117602865-T-TA	c.2657+2_2657+3insA	2789+2insA	CFTR-RD-causing	0.000233338	7-117530974-C-T	c.349C>T	R117C	varying clinical consequence	0.000119633	5.58297e-08	No expected phenotype
7-117627579-AC-A	c.3528del	3659delC	CF-causing	0.000194337	7-117509069-C-T	c.200C>T	P67L	CF-causing	0.000143076	5.56101e-08	CF
7-117587806-G-A	c.1652G>A	G551D	CF-causing	0.000506209	7-117592212-CA-C	c.2052del	2184delA	CF-causing	5.48594e-05	5.55406e-08	CF
7-117587778-G-T	c.1624G>T	G542X	CF-causing	0.000400762	7-117530974-C-G	c.349C>G	R117G	CFTR-RD-causing	6.92614e-05	5.55147e-08	CFTR-RD
7-117627538-G-T	c.3485G>T	3617G/T	CFTR-RD-causing	0.000983448	7-117590418-C-T	c.1745C>T	T582I	undefined	2.80859e-05	5.5242e-08	No expected phenotype
7-117592169-C-T	c.2002C>T	R668C	CFTR-RD-causing	0.0100734	7-117665466-C-T	c.4144C>T	Q1382X	CF-causing	2.74112e-06	5.52247e-08	CFTR-RD
7-117610521-G-C	c.2991G>C	L997F	CFTR-RD-causing	0.00169029	7-117614713-G-A	c.3468G>A	L1156L (3600G/A)	varying clinical consequence	1.63349e-05	5.52213e-08	No expected phenotype
7-117627538-G-T	c.3485G>T	3617G/T	CFTR-RD-causing	0.000983448	7-117536598-T-G	c.794T>G	M265R	undefined	2.79654e-05	5.5005e-08	No expected phenotype
7-117587806-G-A	c.1652G>A	G551D	CF-causing	0.000506209	7-117540270-G-C	c.1040G>C	R347P	CF-causing	5.39626e-05	5.46327e-08	CF
7-117559590-ATCT-A	c.1521_1523del	[delta]F508	CF-causing	0.0149816	7-117530899-G-A	c.274G>A	E92K	varying clinical consequence	1.8195e-06	5.4518e-08	CF or CFTR-RD
7-117559590-ATCT-A	c.1521_1523del	[delta]F508	CF-causing	0.0149816	7-117530899-G-T	c.274G>T	E92X	undefined	1.8195e-06	5.4518e-08	Undetermined Phenotype
7-117592169-C-T	c.2002C>T	R668C	CFTR-RD-causing	0.0100734	7-117592049-G-C	c.1882G>C	G628R(G->C)	undefined	2.70593e-06	5.45156e-08	No expected phenotype
7-117592169-C-T	c.2002C>T	R668C	CFTR-RD-causing	0.0100734	7-117504278-G-T	c.79G>T	G27X	CF-causing	2.70493e-06	5.44954e-08	CFTR-RD
7-117548758-G-T	c.1327G>T	D443Y	CFTR-RD-causing	0.000738729	7-117642528-G-A	c.3808G>A	D1270N	CFTR-RD-causing	3.68799e-05	5.44886e-08	No expected phenotype
7-117548758-G-T	c.1327G>T	D443Y	CFTR-RD-causing	0.000738729	7-117592212-C-CA	c.2052dup	2184insA	CF-causing	3.68727e-05	5.44779e-08	CFTR-RD
7-117559594-T-G	c.1523T>G	F508C	CFTR-RD-causing	0.0016674	7-117614713-G-A	c.3468G>A	L1156L (3600G/A)	varying clinical consequence	1.63349e-05	5.44734e-08	No expected phenotype
7-117602865-T-TA	c.2657+2_2657+3insA	2789+2insA	CFTR-RD-causing	0.000233338	7-117602865-T-TA	c.2657+2_2657+3insA	2789+2insA	CFTR-RD-causing	0.000233338	5.44464e-08	No expected phenotype
7-117587738-G-A	c.1585-1G>A	1717-1G>A	CF-causing	0.000188605	7-117590440-G-A	c.1766+1G>A	1898+1G>A	CF-causing	0.000144207	5.43965e-08	CF
7-117592169-C-T	c.2002C>T	R668C	CFTR-RD-causing	0.0100734	7-117594977-G-A	c.2538G>A	W846X (2670TGG>TGA)	CF-causing	2.69959e-06	5.43879e-08	CFTR-RD
7-117592169-C-T	c.2002C>T	R668C	CFTR-RD-causing	0.0100734	7-117627529-C-T	c.3476C>T	S1159F	CF-causing	2.69943e-06	5.43848e-08	CFTR-RD
7-117592169-C-T	c.2002C>T	R668C	CFTR-RD-causing	0.0100734	7-117627528-T-C	c.3475T>C	S1159P	undefined	2.69939e-06	5.43839e-08	No expected phenotype
7-117592169-C-T	c.2002C>T	R668C	CFTR-RD-causing	0.0100734	7-117642439-T-G	c.3719T>G	V1240G	undefined	2.69915e-06	5.4379e-08	No expected phenotype
7-117559590-ATCT-A	c.1521_1523del	[delta]F508	CF-causing	0.0149816	7-117590442-A-G	c.1766+3A>G	1898+3A>G	CF-causing	1.81463e-06	5.43722e-08	CF
7-117592169-C-T	c.2002C>T	R668C	CFTR-RD-causing	0.0100734	7-117627640-C-G	c.3587C>G	S1196X	CF-causing	2.69879e-06	5.43719e-08	CFTR-RD
7-117592169-C-T	c.2002C>T	R668C	CFTR-RD-causing	0.0100734	7-117611671-T-C	c.3230T>C	L1077P	CF-causing	2.69849e-06	5.43657e-08	CFTR-RD
7-117592169-C-T	c.2002C>T	R668C	CFTR-RD-causing	0.0100734	7-117611743-T-A	c.3302T>A	M1101K	CF-causing	2.69841e-06	5.43642e-08	CFTR-RD
7-117592169-C-T	c.2002C>T	R668C	CFTR-RD-causing	0.0100734	7-117540171-G-A	c.941G>A	G314E	undefined	2.69806e-06	5.4357e-08	No expected phenotype
7-117592169-C-T	c.2002C>T	R668C	CFTR-RD-causing	0.0100734	7-117535281-C-T	c.613C>T	P205S	CF-causing	2.69786e-06	5.4353e-08	CFTR-RD
7-117592169-C-T	c.2002C>T	R668C	CFTR-RD-causing	0.0100734	7-117592292-C-T	c.2125C>T	R709X	CF-causing	2.69786e-06	5.4353e-08	CFTR-RD
7-117592169-C-T	c.2002C>T	R668C	CFTR-RD-causing	0.0100734	7-117540231-G-T	c.1001G>T	R334L	undefined	2.69785e-06	5.43529e-08	No expected phenotype
7-117559590-ATCT-A	c.1521_1523del	[delta]F508	CF-causing	0.0149816	7-117590440-G-C	c.1766+1G>C	1898+1G>C	CF-causing	1.81392e-06	5.4351e-08	CF
7-117531117-A-G	c.489+3A>G	621+3A>G	CFTR-RD-causing	0.000205413	7-117611555-A-G	c.3140-26A>G	3272-26A>G	varying clinical consequence	0.000132148	5.42897e-08	No expected phenotype
7-117559590-ATCT-A	c.1521_1523del	[delta]F508	CF-causing	0.0149816	7-117665556-C-T	c.4234C>T	Q1412X	CF-causing	1.8102e-06	5.42396e-08	CF
7-117559590-ATCT-A	c.1521_1523del	[delta]F508	CF-causing	0.0149816	7-117652905-C-T	c.3937C>T	Q1313X	CF-causing	1.80941e-06	5.42159e-08	CF
7-117559590-ATCT-A	c.1521_1523del	[delta]F508	CF-causing	0.0149816	7-117614706-A-G	c.3461A>G	D1154G	CFTR-RD-causing	1.80723e-06	5.41505e-08	CFTR-RD
7-117559590-ATCT-A	c.1521_1523del	[delta]F508	CF-causing	0.0149816	7-117587805-G-A	c.1651G>A	G551S	undefined	1.8046e-06	5.40717e-08	Undetermined Phenotype
7-117602865-T-TA	c.2657+2_2657+3insA	2789+2insA	CFTR-RD-causing	0.000233338	7-117587811-C-T	c.1657C>T	R553X	CF-causing	0.000115799	5.40405e-08	CFTR-RD
7-117559590-ATCT-A	c.1521_1523del	[delta]F508	CF-causing	0.0149816	7-117611601-C-G	c.3160C>G	H1054D	CF-causing	1.80339e-06	5.40354e-08	CF
7-117559590-ATCT-A	c.1521_1523del	[delta]F508	CF-causing	0.0149816	7-117587799-A-C	c.1645A>C	S549R(A>C)	CF-causing	1.80288e-06	5.40202e-08	CF
7-117559590-ATCT-A	c.1521_1523del	[delta]F508	CF-causing	0.0149816	7-117559546-C-T	c.1475C>T	S492F	CF-causing	1.80221e-06	5.4e-08	CF
7-117559590-ATCT-A	c.1521_1523del	[delta]F508	CF-causing	0.0149816	7-117559547-TCA-T	c.1477_1478del	1609delCA	CF-causing	1.80154e-06	5.398e-08	CF
7-117587738-G-A	c.1585-1G>A	1717-1G>A	CF-causing	0.000188605	7-117509069-C-T	c.200C>T	P67L	CF-causing	0.000143076	5.39699e-08	CF
7-117559590-ATCT-A	c.1521_1523del	[delta]F508	CF-causing	0.0149816	7-117559576-T-C	c.1505T>C	I502T	undefined	1.80035e-06	5.39442e-08	Undetermined Phenotype
7-117559590-ATCT-A	c.1521_1523del	[delta]F508	CF-causing	0.0149816	7-117509092-C-T	c.223C>T	R75X	CF-causing	1.80021e-06	5.39402e-08	CF
7-117559590-ATCT-A	c.1521_1523del	[delta]F508	CF-causing	0.0149816	7-117536662-AAACTT-A	c.861_865del	991del5	CF-causing	1.8002e-06	5.39398e-08	CF
7-117559590-ATCT-A	c.1521_1523del	[delta]F508	CF-causing	0.0149816	7-117627771-G-A	c.3717+1G>A	3849+ 1G- >A	CF-causing	1.79975e-06	5.39264e-08	CF
7-117559590-ATCT-A	c.1521_1523del	[delta]F508	CF-causing	0.0149816	7-117627770-G-A	c.3717G>A	3849G>A	varying clinical consequence	1.79972e-06	5.39254e-08	CF or CFTR-RD
7-117559590-ATCT-A	c.1521_1523del	[delta]F508	CF-causing	0.0149816	7-117627753-A-G	c.3700A>G	I1234V	CF-causing	1.79959e-06	5.39215e-08	CF
7-117559590-ATCT-A	c.1521_1523del	[delta]F508	CF-causing	0.0149816	7-117611622-G-C	c.3181G>C	G1061R	CF-causing	1.79927e-06	5.39119e-08	CF
7-117559590-ATCT-A	c.1521_1523del	[delta]F508	CF-causing	0.0149816	7-117627670-CAG-C	c.3618_3619del	3750delAG	CF-causing	1.79927e-06	5.39119e-08	CF
7-117559590-ATCT-A	c.1521_1523del	[delta]F508	CF-causing	0.0149816	7-117610538-GAGCTATAGC-G	c.3011_3019del	3143del9	undefined	1.79923e-06	5.39107e-08	Undetermined Phenotype
7-117559590-ATCT-A	c.1521_1523del	[delta]F508	CF-causing	0.0149816	7-117610551-TG-T	c.3022del	3154delG	CF-causing	1.79913e-06	5.39077e-08	CF
7-117559590-ATCT-A	c.1521_1523del	[delta]F508	CF-causing	0.0149816	7-117642466-G-A	c.3746G>A	G1249E	CF-causing	1.79912e-06	5.39076e-08	CF
7-117559590-ATCT-A	c.1521_1523del	[delta]F508	CF-causing	0.0149816	7-117642542-G-A	c.3822G>A	W1274X	CF-causing	1.79903e-06	5.39048e-08	CF
7-117559590-ATCT-A	c.1521_1523del	[delta]F508	CF-causing	0.0149816	7-117530975-G-C	c.350G>C	R117P	undefined	1.79898e-06	5.39033e-08	Undetermined Phenotype
7-117559590-ATCT-A	c.1521_1523del	[delta]F508	CF-causing	0.0149816	7-117540311-T-C	c.1081T>C	W361R(T>C)	CF-causing	1.79888e-06	5.39003e-08	CF
7-117559590-ATCT-A	c.1521_1523del	[delta]F508	CF-causing	0.0149816	7-117664780-G-C	c.4056G>C	Q1352H(G>C)	CFTR-RD-causing	1.79877e-06	5.38972e-08	CFTR-RD
7-117559590-ATCT-A	c.1521_1523del	[delta]F508	CF-causing	0.0149816	7-117603542-C-T	c.2668C>T	Q890X	CF-causing	1.79877e-06	5.3897e-08	CF
7-117559590-ATCT-A	c.1521_1523del	[delta]F508	CF-causing	0.0149816	7-117664770-G-A	c.4046G>A	G1349D	CF-causing	1.79874e-06	5.38962e-08	CF
7-117559590-ATCT-A	c.1521_1523del	[delta]F508	CF-causing	0.0149816	7-117664821-T-A	c.4097T>A	I1366N	undefined	1.79873e-06	5.38959e-08	Undetermined Phenotype
7-117559590-ATCT-A	c.1521_1523del	[delta]F508	CF-causing	0.0149816	7-117480105-C-A	c.11C>A	S4X	CF-causing	1.79872e-06	5.38956e-08	CF
7-117559590-ATCT-A	c.1521_1523del	[delta]F508	CF-causing	0.0149816	7-117666914-GA-G	c.4251del	4382delA	CF-causing	1.7987e-06	5.3895e-08	CF
7-117559590-ATCT-A	c.1521_1523del	[delta]F508	CF-causing	0.0149816	7-117592362-T-G	c.2195T>G	L732X	CF-causing	1.7987e-06	5.38949e-08	CF
7-117559590-ATCT-A	c.1521_1523del	[delta]F508	CF-causing	0.0149816	7-117603635-G-GGA	c.2763_2764dup	2896insAG	CF-causing	1.79867e-06	5.38941e-08	CF
7-117559590-ATCT-A	c.1521_1523del	[delta]F508	CF-causing	0.0149816	7-117603654-T-C	c.2780T>C	L927P	CF-causing	1.79866e-06	5.38938e-08	CF
7-117559590-ATCT-A	c.1521_1523del	[delta]F508	CF-causing	0.0149816	7-117603683-C-CT	c.2810dup	2942insT	CF-causing	1.79866e-06	5.38938e-08	CF
7-117559590-ATCT-A	c.1521_1523del	[delta]F508	CF-causing	0.0149816	7-117592381-AG-A	c.2215del	2347delG	CF-causing	1.79859e-06	5.38916e-08	CF
7-117540231-G-A	c.1001G>A	R334Q	varying clinical consequence	0.000203238	7-117611555-A-G	c.3140-26A>G	3272-26A>G	varying clinical consequence	0.000132148	5.37149e-08	No expected phenotype
7-117611595-T-G	c.3154T>G	F1052V	CFTR-RD-causing	0.000471245	7-117509047-G-T	c.178G>T	E60X	CF-causing	5.68767e-05	5.36057e-08	CFTR-RD
7-117592416-C-T	c.2249C>T	P750L	CFTR-RD-causing	0.000782761	7-117559629-G-T	c.1558G>T	V520F	CF-causing	3.41886e-05	5.35231e-08	CFTR-RD
7-117592416-C-T	c.2249C>T	P750L	CFTR-RD-causing	0.000782761	7-117603708-C-T	c.2834C>T	S945L	varying clinical consequence	3.41752e-05	5.35021e-08	No expected phenotype
7-117592588-A-G	c.2421A>G	I807M ! 2553A/G	CFTR-RD-causing	0.000778316	7-117559629-G-T	c.1558G>T	V520F	CF-causing	3.41886e-05	5.32191e-08	CFTR-RD
7-117592588-A-G	c.2421A>G	I807M ! 2553A/G	CFTR-RD-causing	0.000778316	7-117603708-C-T	c.2834C>T	S945L	varying clinical consequence	3.41752e-05	5.31983e-08	No expected phenotype
7-117627538-G-T	c.3485G>T	3617G/T	CFTR-RD-causing	0.000983448	7-117595017-AT-A	c.2583del	2711delT	CF-causing	2.69936e-05	5.30936e-08	CFTR-RD
7-117534295-G-A	c.509G>A	R170H	CFTR-RD-causing	0.000465137	7-117509047-G-T	c.178G>T	E60X	CF-causing	5.68767e-05	5.29108e-08	CFTR-RD
7-117531115-G-T	c.489+1G>T	621+1G>T	CF-causing	0.000257558	7-117611649-C-T	c.3208C>T	R1070W	varying clinical consequence	0.000102548	5.2824e-08	CF or CFTR-RD
7-117587806-G-A	c.1652G>A	G551D	CF-causing	0.000506209	7-117611638-G-A	c.3197G>A	R1066H	CF-causing	5.21718e-05	5.28197e-08	CF
7-117530957-C-T	c.332C>T	P111L	CFTR-RD-causing	0.000198777	7-117611555-A-G	c.3140-26A>G	3272-26A>G	varying clinical consequence	0.000132148	5.25357e-08	No expected phenotype
7-117610521-G-C	c.2991G>C	L997F	CFTR-RD-causing	0.00169029	7-117509035-G-A	c.166G>A	E56K	varying clinical consequence	1.5529e-05	5.24969e-08	No expected phenotype
7-117587806-G-A	c.1652G>A	G551D	CF-causing	0.000506209	7-117509127-CTT-C	c.262_263del	394delTT	CF-causing	5.1814e-05	5.24575e-08	CF
7-117559594-T-G	c.1523T>G	F508C	CFTR-RD-causing	0.0016674	7-117509035-G-A	c.166G>A	E56K	varying clinical consequence	1.5529e-05	5.17859e-08	No expected phenotype
7-117614699-G-C	c.3454G>C	D1152H	varying clinical consequence	0.000411267	7-117540270-G-A	c.1040G>A	R347H	varying clinical consequence	6.29563e-05	5.17837e-08	No expected phenotype
7-117611595-T-G	c.3154T>G	F1052V	CFTR-RD-causing	0.000471245	7-117592212-CA-C	c.2052del	2184delA	CF-causing	5.48594e-05	5.17044e-08	CFTR-RD
7-117610521-G-C	c.2991G>C	L997F	CFTR-RD-causing	0.00169029	7-117535326-C-T	c.658C>T	Q220X	CF-causing	1.52883e-05	5.16835e-08	CFTR-RD
7-117610521-G-C	c.2991G>C	L997F	CFTR-RD-causing	0.00169029	7-117540243-C-T	c.1013C>T	T338I	CFTR-RD-causing	1.52881e-05	5.16827e-08	No expected phenotype
7-117614660-A-G	c.3415A>G	I1139V	CFTR-RD-causing	0.000195342	7-117611555-A-G	c.3140-26A>G	3272-26A>G	varying clinical consequence	0.000132148	5.1628e-08	No expected phenotype
7-117531115-G-T	c.489+1G>T	621+1G>T	CF-causing	0.000257558	7-117535269-G-A	c.601G>A	V201M	CFTR-RD-causing	9.9821e-05	5.14195e-08	CFTR-RD
7-117627579-AC-A	c.3528del	3659delC	CF-causing	0.000194337	7-117611555-A-G	c.3140-26A>G	3272-26A>G	varying clinical consequence	0.000132148	5.13624e-08	CF or CFTR-RD
7-117627538-G-T	c.3485G>T	3617G/T	CFTR-RD-causing	0.000983448	7-117610625-A-G	c.3095A>G	Y1032C	CFTR-RD-causing	2.60857e-05	5.13079e-08	No expected phenotype
7-117627538-G-T	c.3485G>T	3617G/T	CFTR-RD-causing	0.000983448	7-117667091-C-T	c.4426C>T	Q1476X	CFTR-RD-causing	2.60826e-05	5.13018e-08	No expected phenotype
7-117534295-G-A	c.509G>A	R170H	CFTR-RD-causing	0.000465137	7-117592212-CA-C	c.2052del	2184delA	CF-causing	5.48594e-05	5.10342e-08	CFTR-RD
7-117559594-T-G	c.1523T>G	F508C	CFTR-RD-causing	0.0016674	7-117535326-C-T	c.658C>T	Q220X	CF-causing	1.52883e-05	5.09835e-08	CFTR-RD
7-117559594-T-G	c.1523T>G	F508C	CFTR-RD-causing	0.0016674	7-117540243-C-T	c.1013C>T	T338I	CFTR-RD-causing	1.52881e-05	5.09827e-08	No expected phenotype
7-117611595-T-G	c.3154T>G	F1052V	CFTR-RD-causing	0.000471245	7-117540270-G-C	c.1040G>C	R347P	CF-causing	5.39626e-05	5.08592e-08	CFTR-RD
7-117548758-G-T	c.1327G>T	D443Y	CFTR-RD-causing	0.000738729	7-117559629-G-T	c.1558G>T	V520F	CF-causing	3.41886e-05	5.05123e-08	CFTR-RD
7-117548758-G-T	c.1327G>T	D443Y	CFTR-RD-causing	0.000738729	7-117603708-C-T	c.2834C>T	S945L	varying clinical consequence	3.41752e-05	5.04925e-08	No expected phenotype
7-117587778-G-T	c.1624G>T	G542X	CF-causing	0.000400762	7-117540270-G-A	c.1040G>A	R347H	varying clinical consequence	6.29563e-05	5.0461e-08	CF or CFTR-RD
7-117534295-G-A	c.509G>A	R170H	CFTR-RD-causing	0.000465137	7-117540270-G-C	c.1040G>C	R347P	CF-causing	5.39626e-05	5.01999e-08	CFTR-RD
7-117587738-G-A	c.1585-1G>A	1717-1G>A	CF-causing	0.000188605	7-117611555-A-G	c.3140-26A>G	3272-26A>G	varying clinical consequence	0.000132148	4.98475e-08	CF or CFTR-RD
7-117652877-C-G	c.3909C>G	N1303K	CF-causing	0.000171948	7-117590440-G-A	c.1766+1G>A	1898+1G>A	CF-causing	0.000144207	4.95924e-08	CF
7-117530975-G-A	c.350G>A	R117H	CFTR-RD-causing	0.0027138	7-117592457-C-T	c.2290C>T	R764X	CF-causing	9.09759e-06	4.93781e-08	CFTR-RD
7-117652877-C-G	c.3909C>G	N1303K	CF-causing	0.000171948	7-117509069-C-T	c.200C>T	P67L	CF-causing	0.000143076	4.92034e-08	CF
7-117611595-T-G	c.3154T>G	F1052V	CFTR-RD-causing	0.000471245	7-117611638-G-A	c.3197G>A	R1066H	CF-causing	5.21718e-05	4.91714e-08	CFTR-RD
7-117530975-G-A	c.350G>A	R117H	CFTR-RD-causing	0.0027138	7-117590377-G-T	c.1704G>T	L568F	CFTR-RD-causing	9.05533e-06	4.91487e-08	No expected phenotype
7-117531117-A-G	c.489+3A>G	621+3A>G	CFTR-RD-causing	0.000205413	7-117530974-C-T	c.349C>T	R117C	varying clinical consequence	0.000119633	4.91484e-08	No expected phenotype
7-117530975-G-A	c.350G>A	R117H	CFTR-RD-causing	0.0027138	7-117591968-A-T	c.1801A>T	I601F	varying clinical consequence	9.03883e-06	4.90591e-08	No expected phenotype
7-117530975-G-A	c.350G>A	R117H	CFTR-RD-causing	0.0027138	7-117530921-C-T	c.296C>T	P99L	undefined	8.99823e-06	4.88387e-08	No expected phenotype
7-117611595-T-G	c.3154T>G	F1052V	CFTR-RD-causing	0.000471245	7-117509127-CTT-C	c.262_263del	394delTT	CF-causing	5.1814e-05	4.88342e-08	CFTR-RD
7-117530975-G-A	c.350G>A	R117H	CFTR-RD-causing	0.0027138	7-117667029-C-G	c.4364C>G	S1455X	undefined	8.99319e-06	4.88114e-08	No expected phenotype
7-117610521-G-C	c.2991G>C	L997F	CFTR-RD-causing	0.00169029	7-117594930-G-T	c.2491G>T	E831X	CF-causing	1.43985e-05	4.86754e-08	CFTR-RD
7-117540231-G-A	c.1001G>A	R334Q	varying clinical consequence	0.000203238	7-117530974-C-T	c.349C>T	R117C	varying clinical consequence	0.000119633	4.8628e-08	No expected phenotype
7-117534295-G-A	c.509G>A	R170H	CFTR-RD-causing	0.000465137	7-117611638-G-A	c.3197G>A	R1066H	CF-causing	5.21718e-05	4.8534e-08	CFTR-RD
7-117509089-C-T	c.220C>T	R74W	CFTR-RD-causing	0.000167391	7-117590440-G-A	c.1766+1G>A	1898+1G>A	CF-causing	0.000144207	4.8278e-08	CFTR-RD
7-117535285-T-G	c.617T>G	L206W	varying clinical consequence	0.000167267	7-117590440-G-A	c.1766+1G>A	1898+1G>A	CF-causing	0.000144207	4.82422e-08	CF or CFTR-RD
7-117534295-G-A	c.509G>A	R170H	CFTR-RD-causing	0.000465137	7-117509127-CTT-C	c.262_263del	394delTT	CF-causing	5.1814e-05	4.82012e-08	CFTR-RD
7-117627538-G-T	c.3485G>T	3617G/T	CFTR-RD-causing	0.000983448	7-117590397-T-A	c.1724T>A	F575Y	undefined	2.44437e-05	4.80782e-08	No expected phenotype
7-117559594-T-G	c.1523T>G	F508C	CFTR-RD-causing	0.0016674	7-117594930-G-T	c.2491G>T	E831X	CF-causing	1.43985e-05	4.80161e-08	CFTR-RD
7-117509089-C-T	c.220C>T	R74W	CFTR-RD-causing	0.000167391	7-117509069-C-T	c.200C>T	P67L	CF-causing	0.000143076	4.78994e-08	CFTR-RD
7-117592416-C-T	c.2249C>T	P750L	CFTR-RD-causing	0.000782761	7-117627537-C-T	c.3484C>T	R1162X	CF-causing	3.05927e-05	4.78936e-08	CFTR-RD
7-117535285-T-G	c.617T>G	L206W	varying clinical consequence	0.000167267	7-117509069-C-T	c.200C>T	P67L	CF-causing	0.000143076	4.78638e-08	CF or CFTR-RD
7-117602865-T-TA	c.2657+2_2657+3insA	2789+2insA	CFTR-RD-causing	0.000233338	7-117611649-C-T	c.3208C>T	R1070W	varying clinical consequence	0.000102548	4.78564e-08	No expected phenotype
7-117627538-G-T	c.3485G>T	3617G/T	CFTR-RD-causing	0.000983448	7-117540156-CCTT-C	c.935_937del	[delta]F311	undefined	2.42926e-05	4.7781e-08	No expected phenotype
7-117531115-G-T	c.489+1G>T	621+1G>T	CF-causing	0.000257558	7-117559586-TATC-T	c.1519_1521del	[delta]I507	CF-causing	9.27058e-05	4.77543e-08	CF
7-117592588-A-G	c.2421A>G	I807M ! 2553A/G	CFTR-RD-causing	0.000778316	7-117627537-C-T	c.3484C>T	R1162X	CF-causing	3.05927e-05	4.76216e-08	CFTR-RD
7-117531117-A-G	c.489+3A>G	621+3A>G	CFTR-RD-causing	0.000205413	7-117587811-C-T	c.1657C>T	R553X	CF-causing	0.000115799	4.75733e-08	CFTR-RD
7-117530957-C-T	c.332C>T	P111L	CFTR-RD-causing	0.000198777	7-117530974-C-T	c.349C>T	R117C	varying clinical consequence	0.000119633	4.75605e-08	No expected phenotype
7-117540231-G-A	c.1001G>A	R334Q	varying clinical consequence	0.000203238	7-117587811-C-T	c.1657C>T	R553X	CF-causing	0.000115799	4.70695e-08	CF or CFTR-RD
7-117531115-G-T	c.489+1G>T	621+1G>T	CF-causing	0.000257558	7-117602868-G-A	c.2657+5G>A	2789+5G>A	varying clinical consequence	9.11089e-05	4.69317e-08	CF or CFTR-RD
7-117614699-G-C	c.3454G>C	D1152H	varying clinical consequence	0.000411267	7-117509047-G-T	c.178G>T	E60X	CF-causing	5.68767e-05	4.67829e-08	CF or CFTR-RD
7-117614660-A-G	c.3415A>G	I1139V	CFTR-RD-causing	0.000195342	7-117530974-C-T	c.349C>T	R117C	varying clinical consequence	0.000119633	4.67388e-08	No expected phenotype
7-117602865-T-TA	c.2657+2_2657+3insA	2789+2insA	CFTR-RD-causing	0.000233338	7-117535269-G-A	c.601G>A	V201M	CFTR-RD-causing	9.9821e-05	4.6584e-08	No expected phenotype
7-117627579-AC-A	c.3528del	3659delC	CF-causing	0.000194337	7-117530974-C-T	c.349C>T	R117C	varying clinical consequence	0.000119633	4.64983e-08	CF or CFTR-RD
7-117592416-C-T	c.2249C>T	P750L	CFTR-RD-causing	0.000782761	7-117603597-C-A	c.2723C>A	T908N	CFTR-RD-causing	2.96808e-05	4.6466e-08	No expected phenotype
7-117530975-G-A	c.350G>A	R117H	CFTR-RD-causing	0.0027138	7-117587834-G-C	c.1679+1G>C	1811+1G>C	CF-causing	8.52751e-06	4.62839e-08	CFTR-RD
7-117592588-A-G	c.2421A>G	I807M ! 2553A/G	CFTR-RD-causing	0.000778316	7-117603597-C-A	c.2723C>A	T908N	CFTR-RD-causing	2.96808e-05	4.62021e-08	No expected phenotype
7-117530957-C-T	c.332C>T	P111L	CFTR-RD-causing	0.000198777	7-117587811-C-T	c.1657C>T	R553X	CF-causing	0.000115799	4.60363e-08	CFTR-RD
7-117627538-G-T	c.3485G>T	3617G/T	CFTR-RD-causing	0.000983448	7-117652851-A-AT	c.3889dup	4016insT	CF-causing	2.34034e-05	4.6032e-08	CFTR-RD
7-117627538-G-T	c.3485G>T	3617G/T	CFTR-RD-causing	0.000983448	7-117480108-C-T	c.14C>T	P5L	varying clinical consequence	2.33835e-05	4.59929e-08	No expected phenotype
7-117610521-G-C	c.2991G>C	L997F	CFTR-RD-causing	0.00169029	7-117590367-A-G	c.1694A>G	D565G	undefined	1.35842e-05	4.59225e-08	No expected phenotype
7-117610521-G-C	c.2991G>C	L997F	CFTR-RD-causing	0.00169029	7-117665515-TTC-T	c.4197_4198del	4326delTC	CF-causing	1.34945e-05	4.56193e-08	CFTR-RD
7-117610521-G-C	c.2991G>C	L997F	CFTR-RD-causing	0.00169029	7-117530955-C-A	c.330C>A	D110E	undefined	1.34915e-05	4.5609e-08	No expected phenotype
7-117587778-G-T	c.1624G>T	G542X	CF-causing	0.000400762	7-117509047-G-T	c.178G>T	E60X	CF-causing	5.68767e-05	4.5588e-08	CF
7-117587806-G-A	c.1652G>A	G551D	CF-causing	0.000506209	7-117540175-CT-C	c.948del	1078delT	CF-causing	4.49682e-05	4.55266e-08	CF
7-117587806-G-A	c.1652G>A	G551D	CF-causing	0.000506209	7-117603730-G-C	c.2856G>C	M952I	CFTR-RD-causing	4.49675e-05	4.55259e-08	CFTR-RD
7-117652877-C-G	c.3909C>G	N1303K	CF-causing	0.000171948	7-117611555-A-G	c.3140-26A>G	3272-26A>G	varying clinical consequence	0.000132148	4.54451e-08	CF or CFTR-RD
7-117559594-T-G	c.1523T>G	F508C	CFTR-RD-causing	0.0016674	7-117590367-A-G	c.1694A>G	D565G	undefined	1.35842e-05	4.53005e-08	No expected phenotype
7-117614660-A-G	c.3415A>G	I1139V	CFTR-RD-causing	0.000195342	7-117587811-C-T	c.1657C>T	R553X	CF-causing	0.000115799	4.52409e-08	CFTR-RD
7-117548758-G-T	c.1327G>T	D443Y	CFTR-RD-causing	0.000738729	7-117627537-C-T	c.3484C>T	R1162X	CF-causing	3.05927e-05	4.51995e-08	CFTR-RD
7-117587738-G-A	c.1585-1G>A	1717-1G>A	CF-causing	0.000188605	7-117530974-C-T	c.349C>T	R117C	varying clinical consequence	0.000119633	4.51268e-08	CF or CFTR-RD
7-117614699-G-C	c.3454G>C	D1152H	varying clinical consequence	0.000411267	7-117592212-CA-C	c.2052del	2184delA	CF-causing	5.48594e-05	4.51236e-08	CF or CFTR-RD
7-117627579-AC-A	c.3528del	3659delC	CF-causing	0.000194337	7-117587811-C-T	c.1657C>T	R553X	CF-causing	0.000115799	4.50081e-08	CF
7-117559594-T-G	c.1523T>G	F508C	CFTR-RD-causing	0.0016674	7-117665515-TTC-T	c.4197_4198del	4326delTC	CF-causing	1.34945e-05	4.50014e-08	CFTR-RD
7-117559594-T-G	c.1523T>G	F508C	CFTR-RD-causing	0.0016674	7-117530955-C-A	c.330C>A	D110E	undefined	1.34915e-05	4.49912e-08	No expected phenotype
7-117587806-G-A	c.1652G>A	G551D	CF-causing	0.000506209	7-117534366-G-T	c.579+1G>T	711+1G>T	CF-causing	4.42914e-05	4.48414e-08	CF
7-117587806-G-A	c.1652G>A	G551D	CF-causing	0.000506209	7-117614703-T-A	c.3458T>A	V1153E	CFTR-RD-causing	4.42514e-05	4.48009e-08	CFTR-RD
7-117610521-G-C	c.2991G>C	L997F	CFTR-RD-causing	0.00169029	7-117587833-G-A	c.1679G>A	R560K	CF-causing	1.3229e-05	4.47218e-08	CFTR-RD
7-117614699-G-C	c.3454G>C	D1152H	varying clinical consequence	0.000411267	7-117540270-G-C	c.1040G>C	R347P	CF-causing	5.39626e-05	4.4386e-08	CF or CFTR-RD
7-117509089-C-T	c.220C>T	R74W	CFTR-RD-causing	0.000167391	7-117611555-A-G	c.3140-26A>G	3272-26A>G	varying clinical consequence	0.000132148	4.42407e-08	No expected phenotype
7-117627538-G-T	c.3485G>T	3617G/T	CFTR-RD-causing	0.000983448	7-117642457-C-T	c.3737C>T	T1246I	CFTR-RD-causing	2.24897e-05	4.42348e-08	No expected phenotype
7-117627538-G-T	c.3485G>T	3617G/T	CFTR-RD-causing	0.000983448	7-117611650-G-A	c.3209G>A	R1070Q	varying clinical consequence	2.24873e-05	4.42302e-08	No expected phenotype
7-117535285-T-G	c.617T>G	L206W	varying clinical consequence	0.000167267	7-117611555-A-G	c.3140-26A>G	3272-26A>G	varying clinical consequence	0.000132148	4.42078e-08	No expected phenotype
7-117559594-T-G	c.1523T>G	F508C	CFTR-RD-causing	0.0016674	7-117587833-G-A	c.1679G>A	R560K	CF-causing	1.3229e-05	4.41161e-08	CFTR-RD
7-117587778-G-T	c.1624G>T	G542X	CF-causing	0.000400762	7-117592212-CA-C	c.2052del	2184delA	CF-causing	5.48594e-05	4.39711e-08	CF
7-117592416-C-T	c.2249C>T	P750L	CFTR-RD-causing	0.000782761	7-117590418-C-T	c.1745C>T	T582I	undefined	2.80859e-05	4.39691e-08	No expected phenotype
7-117530975-G-A	c.350G>A	R117H	CFTR-RD-causing	0.0027138	7-117594976-G-A	c.2537G>A	W846X	CF-causing	8.09935e-06	4.396e-08	CFTR-RD
7-117530975-G-A	c.350G>A	R117H	CFTR-RD-causing	0.0027138	7-117592177-AT-A	c.2012del	2143delT	CF-causing	8.09354e-06	4.39285e-08	CFTR-RD
7-117548758-G-T	c.1327G>T	D443Y	CFTR-RD-causing	0.000738729	7-117603597-C-A	c.2723C>A	T908N	CFTR-RD-causing	2.96808e-05	4.38522e-08	No expected phenotype
7-117592416-C-T	c.2249C>T	P750L	CFTR-RD-causing	0.000782761	7-117536598-T-G	c.794T>G	M265R	undefined	2.79654e-05	4.37804e-08	No expected phenotype
7-117592588-A-G	c.2421A>G	I807M ! 2553A/G	CFTR-RD-causing	0.000778316	7-117590418-C-T	c.1745C>T	T582I	undefined	2.80859e-05	4.37193e-08	No expected phenotype
7-117587738-G-A	c.1585-1G>A	1717-1G>A	CF-causing	0.000188605	7-117587811-C-T	c.1657C>T	R553X	CF-causing	0.000115799	4.36806e-08	CF
7-117592588-A-G	c.2421A>G	I807M ! 2553A/G	CFTR-RD-causing	0.000778316	7-117536598-T-G	c.794T>G	M265R	undefined	2.79654e-05	4.35318e-08	No expected phenotype
7-117602865-T-TA	c.2657+2_2657+3insA	2789+2insA	CFTR-RD-causing	0.000233338	7-117559586-TATC-T	c.1519_1521del	[delta]I507	CF-causing	9.27058e-05	4.32635e-08	CFTR-RD
7-117587778-G-T	c.1624G>T	G542X	CF-causing	0.000400762	7-117540270-G-C	c.1040G>C	R347P	CF-causing	5.39626e-05	4.32523e-08	CF
7-117531115-G-T	c.489+1G>T	621+1G>T	CF-causing	0.000257558	7-117559548-C-T	c.1477C>T	Q493X	CF-causing	8.37947e-05	4.3164e-08	CF
7-117530975-G-A	c.350G>A	R117H	CFTR-RD-causing	0.0027138	7-117534363-G-T	c.577G>T	E193X	CF-causing	7.9085e-06	4.29241e-08	CFTR-RD
7-117614699-G-C	c.3454G>C	D1152H	varying clinical consequence	0.000411267	7-117611638-G-A	c.3197G>A	R1066H	CF-causing	5.21718e-05	4.2913e-08	CF or CFTR-RD
7-117531115-G-T	c.489+1G>T	621+1G>T	CF-causing	0.000257558	7-117536576-A-G	c.772A>G	R258G	CFTR-RD-causing	8.32185e-05	4.28672e-08	CFTR-RD
7-117627538-G-T	c.3485G>T	3617G/T	CFTR-RD-causing	0.000983448	7-117590426-G-T	c.1753G>T	E585X	CF-causing	2.17542e-05	4.27883e-08	CFTR-RD
7-117614699-G-C	c.3454G>C	D1152H	varying clinical consequence	0.000411267	7-117509127-CTT-C	c.262_263del	394delTT	CF-causing	5.1814e-05	4.26188e-08	CF or CFTR-RD
7-117610521-G-C	c.2991G>C	L997F	CFTR-RD-causing	0.00169029	7-117611717-C-A	c.3276C>A	Y1092X(C>A)	CF-causing	1.25932e-05	4.25723e-08	CFTR-RD
7-117602865-T-TA	c.2657+2_2657+3insA	2789+2insA	CFTR-RD-causing	0.000233338	7-117602868-G-A	c.2657+5G>A	2789+5G>A	varying clinical consequence	9.11089e-05	4.25182e-08	No expected phenotype
7-117627538-G-T	c.3485G>T	3617G/T	CFTR-RD-causing	0.000983448	7-117627525-C-T	c.3472C>T	R1158X	CF-causing	2.15971e-05	4.24793e-08	CFTR-RD
7-117627538-G-T	c.3485G>T	3617G/T	CFTR-RD-causing	0.000983448	7-117535363-T-A	c.695T>A	V232D	varying clinical consequence	2.15828e-05	4.24511e-08	No expected phenotype
7-117531115-G-T	c.489+1G>T	621+1G>T	CF-causing	0.000257558	7-117509123-G-A	c.254G>A	G85E	CF-causing	8.22798e-05	4.23837e-08	CF
7-117611595-T-G	c.3154T>G	F1052V	CFTR-RD-causing	0.000471245	7-117540175-CT-C	c.948del	1078delT	CF-causing	4.49682e-05	4.2382e-08	CFTR-RD
7-117611595-T-G	c.3154T>G	F1052V	CFTR-RD-causing	0.000471245	7-117603730-G-C	c.2856G>C	M952I	CFTR-RD-causing	4.49675e-05	4.23814e-08	No expected phenotype
7-117592416-C-T	c.2249C>T	P750L	CFTR-RD-causing	0.000782761	7-117595017-AT-A	c.2583del	2711delT	CF-causing	2.69936e-05	4.22591e-08	CFTR-RD
7-117531117-A-G	c.489+3A>G	621+3A>G	CFTR-RD-causing	0.000205413	7-117531117-A-G	c.489+3A>G	621+3A>G	CFTR-RD-causing	0.000205413	4.21946e-08	No expected phenotype
7-117531117-A-G	c.489+3A>G	621+3A>G	CFTR-RD-causing	0.000205413	7-117611649-C-T	c.3208C>T	R1070W	varying clinical consequence	0.000102548	4.21293e-08	No expected phenotype
7-117592588-A-G	c.2421A>G	I807M ! 2553A/G	CFTR-RD-causing	0.000778316	7-117595017-AT-A	c.2583del	2711delT	CF-causing	2.69936e-05	4.20191e-08	CFTR-RD
7-117559594-T-G	c.1523T>G	F508C	CFTR-RD-causing	0.0016674	7-117611717-C-A	c.3276C>A	Y1092X(C>A)	CF-causing	1.25932e-05	4.19957e-08	CFTR-RD
7-117534295-G-A	c.509G>A	R170H	CFTR-RD-causing	0.000465137	7-117540175-CT-C	c.948del	1078delT	CF-causing	4.49682e-05	4.18327e-08	CFTR-RD
7-117534295-G-A	c.509G>A	R170H	CFTR-RD-causing	0.000465137	7-117603730-G-C	c.2856G>C	M952I	CFTR-RD-causing	4.49675e-05	4.18321e-08	No expected phenotype
7-117627538-G-T	c.3485G>T	3617G/T	CFTR-RD-causing	0.000983448	7-117592658-G-A	c.2490+1G>A	2622+1G>A	CF-causing	2.12623e-05	4.18207e-08	CFTR-RD
7-117587778-G-T	c.1624G>T	G542X	CF-causing	0.000400762	7-117611638-G-A	c.3197G>A	R1066H	CF-causing	5.21718e-05	4.1817e-08	CF
7-117611595-T-G	c.3154T>G	F1052V	CFTR-RD-causing	0.000471245	7-117534366-G-T	c.579+1G>T	711+1G>T	CF-causing	4.42914e-05	4.17442e-08	CFTR-RD
7-117611595-T-G	c.3154T>G	F1052V	CFTR-RD-causing	0.000471245	7-117614703-T-A	c.3458T>A	V1153E	CFTR-RD-causing	4.42514e-05	4.17065e-08	No expected phenotype
7-117531115-G-T	c.489+1G>T	621+1G>T	CF-causing	0.000257558	7-117611646-G-A	c.3205G>A	G1069R	CFTR-RD-causing	8.09535e-05	4.17005e-08	CFTR-RD
7-117540231-G-A	c.1001G>A	R334Q	varying clinical consequence	0.000203238	7-117611649-C-T	c.3208C>T	R1070W	varying clinical consequence	0.000102548	4.16832e-08	No expected phenotype
7-117587778-G-T	c.1624G>T	G542X	CF-causing	0.000400762	7-117509127-CTT-C	c.262_263del	394delTT	CF-causing	5.1814e-05	4.15302e-08	CF
7-117548758-G-T	c.1327G>T	D443Y	CFTR-RD-causing	0.000738729	7-117590418-C-T	c.1745C>T	T582I	undefined	2.80859e-05	4.14957e-08	No expected phenotype
7-117548758-G-T	c.1327G>T	D443Y	CFTR-RD-causing	0.000738729	7-117536598-T-G	c.794T>G	M265R	undefined	2.79654e-05	4.13177e-08	No expected phenotype
7-117540231-G-A	c.1001G>A	R334Q	varying clinical consequence	0.000203238	7-117540231-G-A	c.1001G>A	R334Q	varying clinical consequence	0.000203238	4.13057e-08	No expected phenotype
7-117590440-G-A	c.1766+1G>A	1898+1G>A	CF-causing	0.000144207	7-117509069-C-T	c.200C>T	P67L	CF-causing	0.000143076	4.12652e-08	CF
7-117534295-G-A	c.509G>A	R170H	CFTR-RD-causing	0.000465137	7-117534366-G-T	c.579+1G>T	711+1G>T	CF-causing	4.42914e-05	4.12031e-08	CFTR-RD
7-117534295-G-A	c.509G>A	R170H	CFTR-RD-causing	0.000465137	7-117614703-T-A	c.3458T>A	V1153E	CFTR-RD-causing	4.42514e-05	4.11659e-08	No expected phenotype
7-117652877-C-G	c.3909C>G	N1303K	CF-causing	0.000171948	7-117530974-C-T	c.349C>T	R117C	varying clinical consequence	0.000119633	4.11413e-08	CF or CFTR-RD
7-117531117-A-G	c.489+3A>G	621+3A>G	CFTR-RD-causing	0.000205413	7-117535269-G-A	c.601G>A	V201M	CFTR-RD-causing	9.9821e-05	4.10091e-08	No expected phenotype
7-117592416-C-T	c.2249C>T	P750L	CFTR-RD-causing	0.000782761	7-117610625-A-G	c.3095A>G	Y1032C	CFTR-RD-causing	2.60857e-05	4.08378e-08	No expected phenotype
7-117592416-C-T	c.2249C>T	P750L	CFTR-RD-causing	0.000782761	7-117667091-C-T	c.4426C>T	Q1476X	CFTR-RD-causing	2.60826e-05	4.08329e-08	No expected phenotype
7-117627538-G-T	c.3485G>T	3617G/T	CFTR-RD-causing	0.000983448	7-117611794-C-T	c.3353C>T	S1118F	undefined	2.07352e-05	4.07839e-08	No expected phenotype
7-117627538-G-T	c.3485G>T	3617G/T	CFTR-RD-causing	0.000983448	7-117587800-G-A	c.1646G>A	S549N	CF-causing	2.07293e-05	4.07725e-08	CFTR-RD
7-117530957-C-T	c.332C>T	P111L	CFTR-RD-causing	0.000198777	7-117611649-C-T	c.3208C>T	R1070W	varying clinical consequence	0.000102548	4.07682e-08	No expected phenotype
7-117627538-G-T	c.3485G>T	3617G/T	CFTR-RD-causing	0.000983448	7-117530975-G-T	c.350G>T	R117L	undefined	2.06883e-05	4.06916e-08	No expected phenotype
7-117627538-G-T	c.3485G>T	3617G/T	CFTR-RD-causing	0.000983448	7-117603687-T-G	c.2813T>G	V938G	CFTR-RD-causing	2.06849e-05	4.0685e-08	No expected phenotype
7-117592588-A-G	c.2421A>G	I807M ! 2553A/G	CFTR-RD-causing	0.000778316	7-117610625-A-G	c.3095A>G	Y1032C	CFTR-RD-causing	2.60857e-05	4.06058e-08	No expected phenotype
7-117592588-A-G	c.2421A>G	I807M ! 2553A/G	CFTR-RD-causing	0.000778316	7-117667091-C-T	c.4426C>T	Q1476X	CFTR-RD-causing	2.60826e-05	4.0601e-08	No expected phenotype
7-117540231-G-A	c.1001G>A	R334Q	varying clinical consequence	0.000203238	7-117535269-G-A	c.601G>A	V201M	CFTR-RD-causing	9.9821e-05	4.05749e-08	No expected phenotype
7-117610521-G-C	c.2991G>C	L997F	CFTR-RD-causing	0.00169029	7-117606704-T-A	c.2939T>A	I980K	CFTR-RD-causing	1.18856e-05	4.01802e-08	No expected phenotype
7-117614660-A-G	c.3415A>G	I1139V	CFTR-RD-causing	0.000195342	7-117611649-C-T	c.3208C>T	R1070W	varying clinical consequence	0.000102548	4.00638e-08	No expected phenotype
7-117509089-C-T	c.220C>T	R74W	CFTR-RD-causing	0.000167391	7-117530974-C-T	c.349C>T	R117C	varying clinical consequence	0.000119633	4.0051e-08	No expected phenotype
7-117535285-T-G	c.617T>G	L206W	varying clinical consequence	0.000167267	7-117530974-C-T	c.349C>T	R117C	varying clinical consequence	0.000119633	4.00212e-08	No expected phenotype
7-117548758-G-T	c.1327G>T	D443Y	CFTR-RD-causing	0.000738729	7-117595017-AT-A	c.2583del	2711delT	CF-causing	2.69936e-05	3.98819e-08	CFTR-RD
7-117627579-AC-A	c.3528del	3659delC	CF-causing	0.000194337	7-117611649-C-T	c.3208C>T	R1070W	varying clinical consequence	0.000102548	3.98577e-08	CF or CFTR-RD
7-117652877-C-G	c.3909C>G	N1303K	CF-causing	0.000171948	7-117587811-C-T	c.1657C>T	R553X	CF-causing	0.000115799	3.98229e-08	CF
7-117530957-C-T	c.332C>T	P111L	CFTR-RD-causing	0.000198777	7-117535269-G-A	c.601G>A	V201M	CFTR-RD-causing	9.9821e-05	3.96842e-08	No expected phenotype
7-117559594-T-G	c.1523T>G	F508C	CFTR-RD-causing	0.0016674	7-117606704-T-A	c.2939T>A	I980K	CFTR-RD-causing	1.18856e-05	3.9636e-08	No expected phenotype
7-117610521-G-C	c.2991G>C	L997F	CFTR-RD-causing	0.00169029	7-117559609-A-G	c.1538A>G	D513G	undefined	1.16953e-05	3.95369e-08	No expected phenotype
7-117610521-G-C	c.2991G>C	L997F	CFTR-RD-causing	0.00169029	7-117642526-T-A	c.3806T>A	I1269N	undefined	1.16935e-05	3.9531e-08	No expected phenotype
7-117610521-G-C	c.2991G>C	L997F	CFTR-RD-causing	0.00169029	7-117540284-C-T	c.1054C>T	R352W	CFTR-RD-causing	1.16928e-05	3.95283e-08	No expected phenotype
7-117530957-C-T	c.332C>T	P111L	CFTR-RD-causing	0.000198777	7-117530957-C-T	c.332C>T	P111L	CFTR-RD-causing	0.000198777	3.95122e-08	No expected phenotype
7-117530975-G-A	c.350G>A	R117H	CFTR-RD-causing	0.0027138	7-117590360-T-A	c.1687T>A	Y563N	undefined	7.24463e-06	3.93209e-08	No expected phenotype
7-117530975-G-A	c.350G>A	R117H	CFTR-RD-causing	0.0027138	7-117590394-C-A	c.1721C>A	P574H	varying clinical consequence	7.24357e-06	3.93152e-08	No expected phenotype
7-117602865-T-TA	c.2657+2_2657+3insA	2789+2insA	CFTR-RD-causing	0.000233338	7-117559548-C-T	c.1477C>T	Q493X	CF-causing	8.37947e-05	3.91049e-08	CFTR-RD
7-117530975-G-A	c.350G>A	R117H	CFTR-RD-causing	0.0027138	7-117610592-CAGTGAT-C	c.3067_3072del	3199del6 ! 3195del6	CF-causing	7.19689e-06	3.90618e-08	CFTR-RD
7-117530975-G-A	c.350G>A	R117H	CFTR-RD-causing	0.0027138	7-117611733-T-C	c.3292T>C	W1098R	CF-causing	7.19576e-06	3.90557e-08	CFTR-RD
7-117530975-G-A	c.350G>A	R117H	CFTR-RD-causing	0.0027138	7-117603748-AG-A	c.2875del	3007delG	CF-causing	7.19476e-06	3.90503e-08	CFTR-RD
7-117530975-G-A	c.350G>A	R117H	CFTR-RD-causing	0.0027138	7-117535249-G-T	c.581G>T	G194V	CFTR-RD-causing	7.19445e-06	3.90486e-08	No expected phenotype
7-117530975-G-A	c.350G>A	R117H	CFTR-RD-causing	0.0027138	7-117592150-CCTAA-C	c.1986_1989del	2118del4 ! 2116delCTAA	CF-causing	7.1943e-06	3.90477e-08	CFTR-RD
7-117559594-T-G	c.1523T>G	F508C	CFTR-RD-causing	0.0016674	7-117559609-A-G	c.1538A>G	D513G	undefined	1.16953e-05	3.90014e-08	No expected phenotype
7-117614660-A-G	c.3415A>G	I1139V	CFTR-RD-causing	0.000195342	7-117535269-G-A	c.601G>A	V201M	CFTR-RD-causing	9.9821e-05	3.89986e-08	No expected phenotype
7-117627538-G-T	c.3485G>T	3617G/T	CFTR-RD-causing	0.000983448	7-117559537-C-A	c.1466C>A	S489X	CF-causing	1.98265e-05	3.89967e-08	CFTR-RD
7-117559594-T-G	c.1523T>G	F508C	CFTR-RD-causing	0.0016674	7-117642526-T-A	c.3806T>A	I1269N	undefined	1.16935e-05	3.89956e-08	No expected phenotype
7-117559594-T-G	c.1523T>G	F508C	CFTR-RD-causing	0.0016674	7-117540284-C-T	c.1054C>T	R352W	CFTR-RD-causing	1.16928e-05	3.8993e-08	No expected phenotype
7-117531115-G-T	c.489+1G>T	621+1G>T	CF-causing	0.000257558	7-117666898-AT-A	c.4243-7del	NULL	CFTR-RD-causing	7.55552e-05	3.89197e-08	CFTR-RD
7-117627538-G-T	c.3485G>T	3617G/T	CFTR-RD-causing	0.000983448	7-117530953-G-C	c.328G>C	D110H	varying clinical consequence	1.97872e-05	3.89194e-08	No expected phenotype
7-117602865-T-TA	c.2657+2_2657+3insA	2789+2insA	CFTR-RD-causing	0.000233338	7-117536576-A-G	c.772A>G	R258G	CFTR-RD-causing	8.32185e-05	3.8836e-08	No expected phenotype
7-117627579-AC-A	c.3528del	3659delC	CF-causing	0.000194337	7-117535269-G-A	c.601G>A	V201M	CFTR-RD-causing	9.9821e-05	3.87979e-08	CFTR-RD
7-117509089-C-T	c.220C>T	R74W	CFTR-RD-causing	0.000167391	7-117587811-C-T	c.1657C>T	R553X	CF-causing	0.000115799	3.87674e-08	CFTR-RD
7-117535285-T-G	c.617T>G	L206W	varying clinical consequence	0.000167267	7-117587811-C-T	c.1657C>T	R553X	CF-causing	0.000115799	3.87386e-08	CF or CFTR-RD
7-117587738-G-A	c.1585-1G>A	1717-1G>A	CF-causing	0.000188605	7-117611649-C-T	c.3208C>T	R1070W	varying clinical consequence	0.000102548	3.86821e-08	CF or CFTR-RD
7-117531115-G-T	c.489+1G>T	621+1G>T	CF-causing	0.000257558	7-117534368-A-G	c.579+3A>G	711+3A>G	varying clinical consequence	7.50867e-05	3.86784e-08	CF or CFTR-RD
7-117548758-G-T	c.1327G>T	D443Y	CFTR-RD-causing	0.000738729	7-117610625-A-G	c.3095A>G	Y1032C	CFTR-RD-causing	2.60857e-05	3.85405e-08	No expected phenotype
7-117548758-G-T	c.1327G>T	D443Y	CFTR-RD-causing	0.000738729	7-117667091-C-T	c.4426C>T	Q1476X	CFTR-RD-causing	2.60826e-05	3.8536e-08	No expected phenotype
7-117602865-T-TA	c.2657+2_2657+3insA	2789+2insA	CFTR-RD-causing	0.000233338	7-117509123-G-A	c.254G>A	G85E	CF-causing	8.22798e-05	3.8398e-08	CFTR-RD
7-117592416-C-T	c.2249C>T	P750L	CFTR-RD-causing	0.000782761	7-117590397-T-A	c.1724T>A	F575Y	undefined	2.44437e-05	3.82671e-08	No expected phenotype
7-117614660-A-G	c.3415A>G	I1139V	CFTR-RD-causing	0.000195342	7-117614660-A-G	c.3415A>G	I1139V	CFTR-RD-causing	0.000195342	3.81586e-08	No expected phenotype
7-117590440-G-A	c.1766+1G>A	1898+1G>A	CF-causing	0.000144207	7-117611555-A-G	c.3140-26A>G	3272-26A>G	varying clinical consequence	0.000132148	3.81133e-08	CF or CFTR-RD
7-117531117-A-G	c.489+3A>G	621+3A>G	CFTR-RD-causing	0.000205413	7-117559586-TATC-T	c.1519_1521del	[delta]I507	CF-causing	9.27058e-05	3.8086e-08	CFTR-RD
7-117592588-A-G	c.2421A>G	I807M ! 2553A/G	CFTR-RD-causing	0.000778316	7-117590397-T-A	c.1724T>A	F575Y	undefined	2.44437e-05	3.80498e-08	No expected phenotype
7-117592416-C-T	c.2249C>T	P750L	CFTR-RD-causing	0.000782761	7-117540156-CCTT-C	c.935_937del	[delta]F311	undefined	2.42926e-05	3.80306e-08	No expected phenotype
7-117592588-A-G	c.2421A>G	I807M ! 2553A/G	CFTR-RD-causing	0.000778316	7-117540156-CCTT-C	c.935_937del	[delta]F311	undefined	2.42926e-05	3.78146e-08	No expected phenotype
7-117509069-C-T	c.200C>T	P67L	CF-causing	0.000143076	7-117611555-A-G	c.3140-26A>G	3272-26A>G	varying clinical consequence	0.000132148	3.78143e-08	CF or CFTR-RD
7-117602865-T-TA	c.2657+2_2657+3insA	2789+2insA	CFTR-RD-causing	0.000233338	7-117611646-G-A	c.3205G>A	G1069R	CFTR-RD-causing	8.09535e-05	3.7779e-08	No expected phenotype
7-117627579-AC-A	c.3528del	3659delC	CF-causing	0.000194337	7-117627579-AC-A	c.3528del	3659delC	CF-causing	0.000194337	3.7767e-08	CF
7-117540231-G-A	c.1001G>A	R334Q	varying clinical consequence	0.000203238	7-117559586-TATC-T	c.1519_1521del	[delta]I507	CF-causing	9.27058e-05	3.76827e-08	CF or CFTR-RD
7-117587738-G-A	c.1585-1G>A	1717-1G>A	CF-causing	0.000188605	7-117535269-G-A	c.601G>A	V201M	CFTR-RD-causing	9.9821e-05	3.76536e-08	CFTR-RD
7-117531115-G-T	c.489+1G>T	621+1G>T	CF-causing	0.000257558	7-117642566-G-A	c.3846G>A	W1282X	CF-causing	7.28651e-05	3.7534e-08	CF
7-117531117-A-G	c.489+3A>G	621+3A>G	CFTR-RD-causing	0.000205413	7-117602868-G-A	c.2657+5G>A	2789+5G>A	varying clinical consequence	9.11089e-05	3.74299e-08	No expected phenotype
7-117587806-G-A	c.1652G>A	G551D	CF-causing	0.000506209	7-117642528-G-A	c.3808G>A	D1270N	CFTR-RD-causing	3.68799e-05	3.73379e-08	CFTR-RD
7-117587806-G-A	c.1652G>A	G551D	CF-causing	0.000506209	7-117592212-C-CA	c.2052dup	2184insA	CF-causing	3.68727e-05	3.73306e-08	CF
7-117531115-G-T	c.489+1G>T	621+1G>T	CF-causing	0.000257558	7-117548795-C-A	c.1364C>A	A455E	CF-causing	7.24571e-05	3.73238e-08	CF
7-117627538-G-T	c.3485G>T	3617G/T	CFTR-RD-causing	0.000983448	7-117540230-C-T	c.1000C>T	R334W	CF-causing	1.88849e-05	3.71447e-08	CFTR-RD
7-117531115-G-T	c.489+1G>T	621+1G>T	CF-causing	0.000257558	7-117509031-C-T	c.165-3C>T	297-3C>T	undefined	7.20866e-05	3.7133e-08	Undetermined Phenotype
7-117540231-G-A	c.1001G>A	R334Q	varying clinical consequence	0.000203238	7-117602868-G-A	c.2657+5G>A	2789+5G>A	varying clinical consequence	9.11089e-05	3.70336e-08	No expected phenotype
7-117614699-G-C	c.3454G>C	D1152H	varying clinical consequence	0.000411267	7-117540175-CT-C	c.948del	1078delT	CF-causing	4.49682e-05	3.69878e-08	CF or CFTR-RD
7-117614699-G-C	c.3454G>C	D1152H	varying clinical consequence	0.000411267	7-117603730-G-C	c.2856G>C	M952I	CFTR-RD-causing	4.49675e-05	3.69873e-08	No expected phenotype
7-117530957-C-T	c.332C>T	P111L	CFTR-RD-causing	0.000198777	7-117559586-TATC-T	c.1519_1521del	[delta]I507	CF-causing	9.27058e-05	3.68555e-08	CFTR-RD
7-117610521-G-C	c.2991G>C	L997F	CFTR-RD-causing	0.00169029	7-117534318-G-A	c.532G>A	G178R	CF-causing	1.08577e-05	3.67054e-08	CFTR-RD
7-117592169-C-T	c.2002C>T	R668C	CFTR-RD-causing	0.0100734	7-117530899-G-A	c.274G>A	E92K	varying clinical consequence	1.8195e-06	3.66569e-08	No expected phenotype
7-117592169-C-T	c.2002C>T	R668C	CFTR-RD-causing	0.0100734	7-117530899-G-T	c.274G>T	E92X	undefined	1.8195e-06	3.66569e-08	No expected phenotype
7-117592416-C-T	c.2249C>T	P750L	CFTR-RD-causing	0.000782761	7-117652851-A-AT	c.3889dup	4016insT	CF-causing	2.34034e-05	3.66386e-08	CFTR-RD
7-117592416-C-T	c.2249C>T	P750L	CFTR-RD-causing	0.000782761	7-117480108-C-T	c.14C>T	P5L	varying clinical consequence	2.33835e-05	3.66074e-08	No expected phenotype
7-117592169-C-T	c.2002C>T	R668C	CFTR-RD-causing	0.0100734	7-117590442-A-G	c.1766+3A>G	1898+3A>G	CF-causing	1.81463e-06	3.65588e-08	CFTR-RD
7-117592169-C-T	c.2002C>T	R668C	CFTR-RD-causing	0.0100734	7-117590440-G-C	c.1766+1G>C	1898+1G>C	CF-causing	1.81392e-06	3.65446e-08	CFTR-RD
7-117610521-G-C	c.2991G>C	L997F	CFTR-RD-causing	0.00169029	7-117642472-G-A	c.3752G>A	S1251N	CF-causing	1.07944e-05	3.64913e-08	CFTR-RD
7-117610521-G-C	c.2991G>C	L997F	CFTR-RD-causing	0.00169029	7-117664821-T-C	c.4097T>C	I1366T	CFTR-RD-causing	1.07924e-05	3.64846e-08	No expected phenotype
7-117592169-C-T	c.2002C>T	R668C	CFTR-RD-causing	0.0100734	7-117665556-C-T	c.4234C>T	Q1412X	CF-causing	1.8102e-06	3.64697e-08	CFTR-RD
7-117592169-C-T	c.2002C>T	R668C	CFTR-RD-causing	0.0100734	7-117652905-C-T	c.3937C>T	Q1313X	CF-causing	1.80941e-06	3.64537e-08	CFTR-RD
7-117614699-G-C	c.3454G>C	D1152H	varying clinical consequence	0.000411267	7-117534366-G-T	c.579+1G>T	711+1G>T	CF-causing	4.42914e-05	3.64312e-08	CF or CFTR-RD
7-117592588-A-G	c.2421A>G	I807M ! 2553A/G	CFTR-RD-causing	0.000778316	7-117652851-A-AT	c.3889dup	4016insT	CF-causing	2.34034e-05	3.64305e-08	CFTR-RD
7-117592169-C-T	c.2002C>T	R668C	CFTR-RD-causing	0.0100734	7-117614706-A-G	c.3461A>G	D1154G	CFTR-RD-causing	1.80723e-06	3.64098e-08	No expected phenotype
7-117592588-A-G	c.2421A>G	I807M ! 2553A/G	CFTR-RD-causing	0.000778316	7-117480108-C-T	c.14C>T	P5L	varying clinical consequence	2.33835e-05	3.63995e-08	No expected phenotype
7-117614699-G-C	c.3454G>C	D1152H	varying clinical consequence	0.000411267	7-117614703-T-A	c.3458T>A	V1153E	CFTR-RD-causing	4.42514e-05	3.63982e-08	No expected phenotype
7-117592169-C-T	c.2002C>T	R668C	CFTR-RD-causing	0.0100734	7-117587805-G-A	c.1651G>A	G551S	undefined	1.8046e-06	3.63568e-08	No expected phenotype
7-117592169-C-T	c.2002C>T	R668C	CFTR-RD-causing	0.0100734	7-117611601-C-G	c.3160C>G	H1054D	CF-causing	1.80339e-06	3.63324e-08	CFTR-RD
7-117592169-C-T	c.2002C>T	R668C	CFTR-RD-causing	0.0100734	7-117587799-A-C	c.1645A>C	S549R(A>C)	CF-causing	1.80288e-06	3.63221e-08	CFTR-RD
7-117592169-C-T	c.2002C>T	R668C	CFTR-RD-causing	0.0100734	7-117559546-C-T	c.1475C>T	S492F	CF-causing	1.80221e-06	3.63086e-08	CFTR-RD
7-117592169-C-T	c.2002C>T	R668C	CFTR-RD-causing	0.0100734	7-117559547-TCA-T	c.1477_1478del	1609delCA	CF-causing	1.80154e-06	3.62951e-08	CFTR-RD
7-117592169-C-T	c.2002C>T	R668C	CFTR-RD-causing	0.0100734	7-117559576-T-C	c.1505T>C	I502T	undefined	1.80035e-06	3.62711e-08	No expected phenotype
7-117592169-C-T	c.2002C>T	R668C	CFTR-RD-causing	0.0100734	7-117509092-C-T	c.223C>T	R75X	CF-causing	1.80021e-06	3.62684e-08	CFTR-RD
7-117592169-C-T	c.2002C>T	R668C	CFTR-RD-causing	0.0100734	7-117536662-AAACTT-A	c.861_865del	991del5	CF-causing	1.8002e-06	3.62681e-08	CFTR-RD
7-117592169-C-T	c.2002C>T	R668C	CFTR-RD-causing	0.0100734	7-117627771-G-A	c.3717+1G>A	3849+ 1G- >A	CF-causing	1.79975e-06	3.62591e-08	CFTR-RD
7-117592169-C-T	c.2002C>T	R668C	CFTR-RD-causing	0.0100734	7-117627770-G-A	c.3717G>A	3849G>A	varying clinical consequence	1.79972e-06	3.62584e-08	No expected phenotype
7-117592169-C-T	c.2002C>T	R668C	CFTR-RD-causing	0.0100734	7-117627753-A-G	c.3700A>G	I1234V	CF-causing	1.79959e-06	3.62558e-08	CFTR-RD
7-117592169-C-T	c.2002C>T	R668C	CFTR-RD-causing	0.0100734	7-117611622-G-C	c.3181G>C	G1061R	CF-causing	1.79927e-06	3.62493e-08	CFTR-RD
7-117592169-C-T	c.2002C>T	R668C	CFTR-RD-causing	0.0100734	7-117627670-CAG-C	c.3618_3619del	3750delAG	CF-causing	1.79927e-06	3.62493e-08	CFTR-RD
7-117592169-C-T	c.2002C>T	R668C	CFTR-RD-causing	0.0100734	7-117610538-GAGCTATAGC-G	c.3011_3019del	3143del9	undefined	1.79923e-06	3.62486e-08	No expected phenotype
7-117592169-C-T	c.2002C>T	R668C	CFTR-RD-causing	0.0100734	7-117610551-TG-T	c.3022del	3154delG	CF-causing	1.79913e-06	3.62465e-08	CFTR-RD
7-117592169-C-T	c.2002C>T	R668C	CFTR-RD-causing	0.0100734	7-117642466-G-A	c.3746G>A	G1249E	CF-causing	1.79912e-06	3.62465e-08	CFTR-RD
7-117592169-C-T	c.2002C>T	R668C	CFTR-RD-causing	0.0100734	7-117642542-G-A	c.3822G>A	W1274X	CF-causing	1.79903e-06	3.62446e-08	CFTR-RD
7-117592169-C-T	c.2002C>T	R668C	CFTR-RD-causing	0.0100734	7-117530975-G-C	c.350G>C	R117P	undefined	1.79898e-06	3.62435e-08	No expected phenotype
7-117592169-C-T	c.2002C>T	R668C	CFTR-RD-causing	0.0100734	7-117540311-T-C	c.1081T>C	W361R(T>C)	CF-causing	1.79888e-06	3.62415e-08	CFTR-RD
7-117592169-C-T	c.2002C>T	R668C	CFTR-RD-causing	0.0100734	7-117664780-G-C	c.4056G>C	Q1352H(G>C)	CFTR-RD-causing	1.79877e-06	3.62394e-08	No expected phenotype
7-117592169-C-T	c.2002C>T	R668C	CFTR-RD-causing	0.0100734	7-117603542-C-T	c.2668C>T	Q890X	CF-causing	1.79877e-06	3.62393e-08	CFTR-RD
7-117592169-C-T	c.2002C>T	R668C	CFTR-RD-causing	0.0100734	7-117664770-G-A	c.4046G>A	G1349D	CF-causing	1.79874e-06	3.62388e-08	CFTR-RD
7-117592169-C-T	c.2002C>T	R668C	CFTR-RD-causing	0.0100734	7-117664821-T-A	c.4097T>A	I1366N	undefined	1.79873e-06	3.62386e-08	No expected phenotype
7-117592169-C-T	c.2002C>T	R668C	CFTR-RD-causing	0.0100734	7-117480105-C-A	c.11C>A	S4X	CF-causing	1.79872e-06	3.62384e-08	CFTR-RD
7-117592169-C-T	c.2002C>T	R668C	CFTR-RD-causing	0.0100734	7-117666914-GA-G	c.4251del	4382delA	CF-causing	1.7987e-06	3.6238e-08	CFTR-RD
7-117592169-C-T	c.2002C>T	R668C	CFTR-RD-causing	0.0100734	7-117592362-T-G	c.2195T>G	L732X	CF-causing	1.7987e-06	3.62379e-08	CFTR-RD
7-117592169-C-T	c.2002C>T	R668C	CFTR-RD-causing	0.0100734	7-117603635-G-GGA	c.2763_2764dup	2896insAG	CF-causing	1.79867e-06	3.62373e-08	CFTR-RD
7-117592169-C-T	c.2002C>T	R668C	CFTR-RD-causing	0.0100734	7-117603654-T-C	c.2780T>C	L927P	CF-causing	1.79866e-06	3.62372e-08	CFTR-RD
7-117592169-C-T	c.2002C>T	R668C	CFTR-RD-causing	0.0100734	7-117603683-C-CT	c.2810dup	2942insT	CF-causing	1.79866e-06	3.62372e-08	CFTR-RD
7-117592169-C-T	c.2002C>T	R668C	CFTR-RD-causing	0.0100734	7-117592381-AG-A	c.2215del	2347delG	CF-causing	1.79859e-06	3.62357e-08	CFTR-RD
7-117530957-C-T	c.332C>T	P111L	CFTR-RD-causing	0.000198777	7-117602868-G-A	c.2657+5G>A	2789+5G>A	varying clinical consequence	9.11089e-05	3.62206e-08	No expected phenotype
7-117614660-A-G	c.3415A>G	I1139V	CFTR-RD-causing	0.000195342	7-117559586-TATC-T	c.1519_1521del	[delta]I507	CF-causing	9.27058e-05	3.62187e-08	CFTR-RD
7-117559594-T-G	c.1523T>G	F508C	CFTR-RD-causing	0.0016674	7-117534318-G-A	c.532G>A	G178R	CF-causing	1.08577e-05	3.62083e-08	CFTR-RD
7-117548758-G-T	c.1327G>T	D443Y	CFTR-RD-causing	0.000738729	7-117590397-T-A	c.1724T>A	F575Y	undefined	2.44437e-05	3.61145e-08	No expected phenotype
7-117587778-G-T	c.1624G>T	G542X	CF-causing	0.000400762	7-117540175-CT-C	c.948del	1078delT	CF-causing	4.49682e-05	3.60431e-08	CF
7-117587778-G-T	c.1624G>T	G542X	CF-causing	0.000400762	7-117603730-G-C	c.2856G>C	M952I	CFTR-RD-causing	4.49675e-05	3.60426e-08	CFTR-RD
7-117627579-AC-A	c.3528del	3659delC	CF-causing	0.000194337	7-117559586-TATC-T	c.1519_1521del	[delta]I507	CF-causing	9.27058e-05	3.60324e-08	CF
7-117559594-T-G	c.1523T>G	F508C	CFTR-RD-causing	0.0016674	7-117642472-G-A	c.3752G>A	S1251N	CF-causing	1.07944e-05	3.5997e-08	CFTR-RD
7-117559594-T-G	c.1523T>G	F508C	CFTR-RD-causing	0.0016674	7-117664821-T-C	c.4097T>C	I1366T	CFTR-RD-causing	1.07924e-05	3.59904e-08	No expected phenotype
7-117548758-G-T	c.1327G>T	D443Y	CFTR-RD-causing	0.000738729	7-117540156-CCTT-C	c.935_937del	[delta]F311	undefined	2.42926e-05	3.58913e-08	No expected phenotype
7-117627538-G-T	c.3485G>T	3617G/T	CFTR-RD-causing	0.000983448	7-117652876-A-T	c.3908A>T	N1303I	CFTR-RD-causing	1.82019e-05	3.58013e-08	No expected phenotype
7-117531115-G-T	c.489+1G>T	621+1G>T	CF-causing	0.000257558	7-117530974-C-G	c.349C>G	R117G	CFTR-RD-causing	6.92614e-05	3.56777e-08	CFTR-RD
7-117614660-A-G	c.3415A>G	I1139V	CFTR-RD-causing	0.000195342	7-117602868-G-A	c.2657+5G>A	2789+5G>A	varying clinical consequence	9.11089e-05	3.55948e-08	No expected phenotype
7-117587738-G-A	c.1585-1G>A	1717-1G>A	CF-causing	0.000188605	7-117587738-G-A	c.1585-1G>A	1717-1G>A	CF-causing	0.000188605	3.5572e-08	CF
7-117587778-G-T	c.1624G>T	G542X	CF-causing	0.000400762	7-117534366-G-T	c.579+1G>T	711+1G>T	CF-causing	4.42914e-05	3.55007e-08	CF
7-117587778-G-T	c.1624G>T	G542X	CF-causing	0.000400762	7-117614703-T-A	c.3458T>A	V1153E	CFTR-RD-causing	4.42514e-05	3.54686e-08	CFTR-RD
7-117627579-AC-A	c.3528del	3659delC	CF-causing	0.000194337	7-117602868-G-A	c.2657+5G>A	2789+5G>A	varying clinical consequence	9.11089e-05	3.54117e-08	CF or CFTR-RD
7-117627538-G-T	c.3485G>T	3617G/T	CFTR-RD-causing	0.000983448	7-117540285-G-A	c.1055G>A	R352Q	CF-causing	1.79877e-05	3.53799e-08	CFTR-RD
7-117652877-C-G	c.3909C>G	N1303K	CF-causing	0.000171948	7-117611649-C-T	c.3208C>T	R1070W	varying clinical consequence	0.000102548	3.52658e-08	CF or CFTR-RD
7-117602865-T-TA	c.2657+2_2657+3insA	2789+2insA	CFTR-RD-causing	0.000233338	7-117666898-AT-A	c.4243-7del	NULL	CFTR-RD-causing	7.55552e-05	3.52597e-08	No expected phenotype
7-117592416-C-T	c.2249C>T	P750L	CFTR-RD-causing	0.000782761	7-117642457-C-T	c.3737C>T	T1246I	CFTR-RD-causing	2.24897e-05	3.52081e-08	No expected phenotype
7-117592416-C-T	c.2249C>T	P750L	CFTR-RD-causing	0.000782761	7-117611650-G-A	c.3209G>A	R1070Q	varying clinical consequence	2.24873e-05	3.52044e-08	No expected phenotype
7-117602865-T-TA	c.2657+2_2657+3insA	2789+2insA	CFTR-RD-causing	0.000233338	7-117534368-A-G	c.579+3A>G	711+3A>G	varying clinical consequence	7.50867e-05	3.50411e-08	No expected phenotype
7-117592588-A-G	c.2421A>G	I807M ! 2553A/G	CFTR-RD-causing	0.000778316	7-117642457-C-T	c.3737C>T	T1246I	CFTR-RD-causing	2.24897e-05	3.50081e-08	No expected phenotype
7-117592588-A-G	c.2421A>G	I807M ! 2553A/G	CFTR-RD-causing	0.000778316	7-117611650-G-A	c.3209G>A	R1070Q	varying clinical consequence	2.24873e-05	3.50045e-08	No expected phenotype
7-117587738-G-A	c.1585-1G>A	1717-1G>A	CF-causing	0.000188605	7-117559586-TATC-T	c.1519_1521del	[delta]I507	CF-causing	9.27058e-05	3.49696e-08	CF
7-117611595-T-G	c.3154T>G	F1052V	CFTR-RD-causing	0.000471245	7-117642528-G-A	c.3808G>A	D1270N	CFTR-RD-causing	3.68799e-05	3.4759e-08	No expected phenotype
7-117611595-T-G	c.3154T>G	F1052V	CFTR-RD-causing	0.000471245	7-117592212-C-CA	c.2052dup	2184insA	CF-causing	3.68727e-05	3.47521e-08	CFTR-RD
7-117587806-G-A	c.1652G>A	G551D	CF-causing	0.000506209	7-117559629-G-T	c.1558G>T	V520F	CF-causing	3.41886e-05	3.46132e-08	CF
7-117587806-G-A	c.1652G>A	G551D	CF-causing	0.000506209	7-117603708-C-T	c.2834C>T	S945L	varying clinical consequence	3.41752e-05	3.45996e-08	CF or CFTR-RD
7-117548758-G-T	c.1327G>T	D443Y	CFTR-RD-causing	0.000738729	7-117652851-A-AT	c.3889dup	4016insT	CF-causing	2.34034e-05	3.45776e-08	CFTR-RD
7-117548758-G-T	c.1327G>T	D443Y	CFTR-RD-causing	0.000738729	7-117480108-C-T	c.14C>T	P5L	varying clinical consequence	2.33835e-05	3.45481e-08	No expected phenotype
7-117590440-G-A	c.1766+1G>A	1898+1G>A	CF-causing	0.000144207	7-117530974-C-T	c.349C>T	R117C	varying clinical consequence	0.000119633	3.45039e-08	CF or CFTR-RD
7-117531117-A-G	c.489+3A>G	621+3A>G	CFTR-RD-causing	0.000205413	7-117559548-C-T	c.1477C>T	Q493X	CF-causing	8.37947e-05	3.4425e-08	CFTR-RD
7-117587738-G-A	c.1585-1G>A	1717-1G>A	CF-causing	0.000188605	7-117602868-G-A	c.2657+5G>A	2789+5G>A	varying clinical consequence	9.11089e-05	3.43672e-08	CF or CFTR-RD
7-117509089-C-T	c.220C>T	R74W	CFTR-RD-causing	0.000167391	7-117611649-C-T	c.3208C>T	R1070W	varying clinical consequence	0.000102548	3.43311e-08	No expected phenotype
7-117652877-C-G	c.3909C>G	N1303K	CF-causing	0.000171948	7-117535269-G-A	c.601G>A	V201M	CFTR-RD-causing	9.9821e-05	3.43281e-08	CFTR-RD
7-117534295-G-A	c.509G>A	R170H	CFTR-RD-causing	0.000465137	7-117642528-G-A	c.3808G>A	D1270N	CFTR-RD-causing	3.68799e-05	3.43084e-08	No expected phenotype
7-117535285-T-G	c.617T>G	L206W	varying clinical consequence	0.000167267	7-117611649-C-T	c.3208C>T	R1070W	varying clinical consequence	0.000102548	3.43056e-08	No expected phenotype
7-117534295-G-A	c.509G>A	R170H	CFTR-RD-causing	0.000465137	7-117592212-C-CA	c.2052dup	2184insA	CF-causing	3.68727e-05	3.43017e-08	CFTR-RD
7-117530975-G-A	c.350G>A	R117H	CFTR-RD-causing	0.0027138	7-117587801-T-G	c.1647T>G	S549R(T>G)	CF-causing	6.31017e-06	3.42491e-08	CFTR-RD
7-117509069-C-T	c.200C>T	P67L	CF-causing	0.000143076	7-117530974-C-T	c.349C>T	R117C	varying clinical consequence	0.000119633	3.42332e-08	CF or CFTR-RD
7-117530975-G-A	c.350G>A	R117H	CFTR-RD-causing	0.0027138	7-117595039-T-TA	c.2601dup	2732insA	CF-causing	6.29936e-06	3.41904e-08	CFTR-RD
7-117531117-A-G	c.489+3A>G	621+3A>G	CFTR-RD-causing	0.000205413	7-117536576-A-G	c.772A>G	R258G	CFTR-RD-causing	8.32185e-05	3.41883e-08	No expected phenotype
7-117530975-G-A	c.350G>A	R117H	CFTR-RD-causing	0.0027138	7-117664853-G-C	c.4129G>C	D1377H	CFTR-RD-causing	6.29606e-06	3.41725e-08	No expected phenotype
7-117530975-G-A	c.350G>A	R117H	CFTR-RD-causing	0.0027138	7-117666961-C-CGA	c.4300_4301dup	4428insGA	varying clinical consequence	6.29521e-06	3.41679e-08	No expected phenotype
7-117540231-G-A	c.1001G>A	R334Q	varying clinical consequence	0.000203238	7-117559548-C-T	c.1477C>T	Q493X	CF-causing	8.37947e-05	3.40605e-08	CF or CFTR-RD
7-117592416-C-T	c.2249C>T	P750L	CFTR-RD-causing	0.000782761	7-117590426-G-T	c.1753G>T	E585X	CF-causing	2.17542e-05	3.40567e-08	CFTR-RD
7-117602865-T-TA	c.2657+2_2657+3insA	2789+2insA	CFTR-RD-causing	0.000233338	7-117642566-G-A	c.3846G>A	W1282X	CF-causing	7.28651e-05	3.40043e-08	CFTR-RD
7-117592588-A-G	c.2421A>G	I807M ! 2553A/G	CFTR-RD-causing	0.000778316	7-117590426-G-T	c.1753G>T	E585X	CF-causing	2.17542e-05	3.38633e-08	CFTR-RD
7-117540231-G-A	c.1001G>A	R334Q	varying clinical consequence	0.000203238	7-117536576-A-G	c.772A>G	R258G	CFTR-RD-causing	8.32185e-05	3.38263e-08	No expected phenotype
7-117602865-T-TA	c.2657+2_2657+3insA	2789+2insA	CFTR-RD-causing	0.000233338	7-117548795-C-A	c.1364C>A	A455E	CF-causing	7.24571e-05	3.38139e-08	CFTR-RD
7-117592416-C-T	c.2249C>T	P750L	CFTR-RD-causing	0.000782761	7-117627525-C-T	c.3472C>T	R1158X	CF-causing	2.15971e-05	3.38108e-08	CFTR-RD
7-117531117-A-G	c.489+3A>G	621+3A>G	CFTR-RD-causing	0.000205413	7-117509123-G-A	c.254G>A	G85E	CF-causing	8.22798e-05	3.38027e-08	CFTR-RD
7-117592416-C-T	c.2249C>T	P750L	CFTR-RD-causing	0.000782761	7-117535363-T-A	c.695T>A	V232D	varying clinical consequence	2.15828e-05	3.37884e-08	No expected phenotype
7-117602865-T-TA	c.2657+2_2657+3insA	2789+2insA	CFTR-RD-causing	0.000233338	7-117509031-C-T	c.165-3C>T	297-3C>T	undefined	7.20866e-05	3.3641e-08	No expected phenotype
7-117592588-A-G	c.2421A>G	I807M ! 2553A/G	CFTR-RD-causing	0.000778316	7-117627525-C-T	c.3472C>T	R1158X	CF-causing	2.15971e-05	3.36187e-08	CFTR-RD
7-117627538-G-T	c.3485G>T	3617G/T	CFTR-RD-causing	0.000983448	7-117611637-C-T	c.3196C>T	R1066C	CF-causing	1.70912e-05	3.36167e-08	CFTR-RD
7-117592588-A-G	c.2421A>G	I807M ! 2553A/G	CFTR-RD-causing	0.000778316	7-117535363-T-A	c.695T>A	V232D	varying clinical consequence	2.15828e-05	3.35965e-08	No expected phenotype
7-117540231-G-A	c.1001G>A	R334Q	varying clinical consequence	0.000203238	7-117509123-G-A	c.254G>A	G85E	CF-causing	8.22798e-05	3.34448e-08	CF or CFTR-RD
7-117509089-C-T	c.220C>T	R74W	CFTR-RD-causing	0.000167391	7-117535269-G-A	c.601G>A	V201M	CFTR-RD-causing	9.9821e-05	3.34183e-08	No expected phenotype
7-117590440-G-A	c.1766+1G>A	1898+1G>A	CF-causing	0.000144207	7-117587811-C-T	c.1657C>T	R553X	CF-causing	0.000115799	3.33981e-08	CF
7-117535285-T-G	c.617T>G	L206W	varying clinical consequence	0.000167267	7-117535269-G-A	c.601G>A	V201M	CFTR-RD-causing	9.9821e-05	3.33935e-08	No expected phenotype
7-117530957-C-T	c.332C>T	P111L	CFTR-RD-causing	0.000198777	7-117559548-C-T	c.1477C>T	Q493X	CF-causing	8.37947e-05	3.33129e-08	CFTR-RD
7-117592416-C-T	c.2249C>T	P750L	CFTR-RD-causing	0.000782761	7-117592658-G-A	c.2490+1G>A	2622+1G>A	CF-causing	2.12623e-05	3.32866e-08	CFTR-RD
7-117531117-A-G	c.489+3A>G	621+3A>G	CFTR-RD-causing	0.000205413	7-117611646-G-A	c.3205G>A	G1069R	CFTR-RD-causing	8.09535e-05	3.32578e-08	No expected phenotype
7-117548758-G-T	c.1327G>T	D443Y	CFTR-RD-causing	0.000738729	7-117642457-C-T	c.3737C>T	T1246I	CFTR-RD-causing	2.24897e-05	3.32275e-08	No expected phenotype
7-117548758-G-T	c.1327G>T	D443Y	CFTR-RD-causing	0.000738729	7-117611650-G-A	c.3209G>A	R1070Q	varying clinical consequence	2.24873e-05	3.32241e-08	No expected phenotype
7-117509069-C-T	c.200C>T	P67L	CF-causing	0.000143076	7-117587811-C-T	c.1657C>T	R553X	CF-causing	0.000115799	3.31361e-08	CF
7-117592588-A-G	c.2421A>G	I807M ! 2553A/G	CFTR-RD-causing	0.000778316	7-117592658-G-A	c.2490+1G>A	2622+1G>A	CF-causing	2.12623e-05	3.30975e-08	CFTR-RD
7-117530957-C-T	c.332C>T	P111L	CFTR-RD-causing	0.000198777	7-117536576-A-G	c.772A>G	R258G	CFTR-RD-causing	8.32185e-05	3.30838e-08	No expected phenotype
7-117540231-G-A	c.1001G>A	R334Q	varying clinical consequence	0.000203238	7-117611646-G-A	c.3205G>A	G1069R	CFTR-RD-causing	8.09535e-05	3.29057e-08	No expected phenotype
7-117614660-A-G	c.3415A>G	I1139V	CFTR-RD-causing	0.000195342	7-117559548-C-T	c.1477C>T	Q493X	CF-causing	8.37947e-05	3.27373e-08	CFTR-RD
7-117530957-C-T	c.332C>T	P111L	CFTR-RD-causing	0.000198777	7-117509123-G-A	c.254G>A	G85E	CF-causing	8.22798e-05	3.27106e-08	CFTR-RD
7-117627579-AC-A	c.3528del	3659delC	CF-causing	0.000194337	7-117559548-C-T	c.1477C>T	Q493X	CF-causing	8.37947e-05	3.25688e-08	CF
7-117614660-A-G	c.3415A>G	I1139V	CFTR-RD-causing	0.000195342	7-117536576-A-G	c.772A>G	R258G	CFTR-RD-causing	8.32185e-05	3.25122e-08	No expected phenotype
7-117592416-C-T	c.2249C>T	P750L	CFTR-RD-causing	0.000782761	7-117611794-C-T	c.3353C>T	S1118F	undefined	2.07352e-05	3.24614e-08	No expected phenotype
7-117592416-C-T	c.2249C>T	P750L	CFTR-RD-causing	0.000782761	7-117587800-G-A	c.1646G>A	S549N	CF-causing	2.07293e-05	3.24523e-08	CFTR-RD
7-117531115-G-T	c.489+1G>T	621+1G>T	CF-causing	0.000257558	7-117540270-G-A	c.1040G>A	R347H	varying clinical consequence	6.29563e-05	3.24298e-08	CF or CFTR-RD
7-117592416-C-T	c.2249C>T	P750L	CFTR-RD-causing	0.000782761	7-117530975-G-T	c.350G>T	R117L	undefined	2.06883e-05	3.23879e-08	No expected phenotype
7-117592416-C-T	c.2249C>T	P750L	CFTR-RD-causing	0.000782761	7-117603687-T-G	c.2813T>G	V938G	CFTR-RD-causing	2.06849e-05	3.23827e-08	No expected phenotype
7-117627579-AC-A	c.3528del	3659delC	CF-causing	0.000194337	7-117536576-A-G	c.772A>G	R258G	CFTR-RD-causing	8.32185e-05	3.23449e-08	CFTR-RD
7-117602865-T-TA	c.2657+2_2657+3insA	2789+2insA	CFTR-RD-causing	0.000233338	7-117530974-C-G	c.349C>G	R117G	CFTR-RD-causing	6.92614e-05	3.23226e-08	No expected phenotype
7-117592588-A-G	c.2421A>G	I807M ! 2553A/G	CFTR-RD-causing	0.000778316	7-117611794-C-T	c.3353C>T	S1118F	undefined	2.07352e-05	3.2277e-08	No expected phenotype
7-117592588-A-G	c.2421A>G	I807M ! 2553A/G	CFTR-RD-causing	0.000778316	7-117587800-G-A	c.1646G>A	S549N	CF-causing	2.07293e-05	3.2268e-08	CFTR-RD
7-117611595-T-G	c.3154T>G	F1052V	CFTR-RD-causing	0.000471245	7-117559629-G-T	c.1558G>T	V520F	CF-causing	3.41886e-05	3.22225e-08	CFTR-RD
7-117611595-T-G	c.3154T>G	F1052V	CFTR-RD-causing	0.000471245	7-117603708-C-T	c.2834C>T	S945L	varying clinical consequence	3.41752e-05	3.22098e-08	No expected phenotype
7-117592588-A-G	c.2421A>G	I807M ! 2553A/G	CFTR-RD-causing	0.000778316	7-117530975-G-T	c.350G>T	R117L	undefined	2.06883e-05	3.2204e-08	No expected phenotype
7-117592588-A-G	c.2421A>G	I807M ! 2553A/G	CFTR-RD-causing	0.000778316	7-117603687-T-G	c.2813T>G	V938G	CFTR-RD-causing	2.06849e-05	3.21988e-08	No expected phenotype
7-117530957-C-T	c.332C>T	P111L	CFTR-RD-causing	0.000198777	7-117611646-G-A	c.3205G>A	G1069R	CFTR-RD-causing	8.09535e-05	3.21833e-08	No expected phenotype
7-117614660-A-G	c.3415A>G	I1139V	CFTR-RD-causing	0.000195342	7-117509123-G-A	c.254G>A	G85E	CF-causing	8.22798e-05	3.21455e-08	CFTR-RD
7-117548758-G-T	c.1327G>T	D443Y	CFTR-RD-causing	0.000738729	7-117590426-G-T	c.1753G>T	E585X	CF-causing	2.17542e-05	3.2141e-08	CFTR-RD
7-117627538-G-T	c.3485G>T	3617G/T	CFTR-RD-causing	0.000983448	7-117614713-G-A	c.3468G>A	L1156L (3600G/A)	varying clinical consequence	1.63349e-05	3.2129e-08	No expected phenotype
7-117627579-AC-A	c.3528del	3659delC	CF-causing	0.000194337	7-117509123-G-A	c.254G>A	G85E	CF-causing	8.22798e-05	3.19801e-08	CF
7-117548758-G-T	c.1327G>T	D443Y	CFTR-RD-causing	0.000738729	7-117627525-C-T	c.3472C>T	R1158X	CF-causing	2.15971e-05	3.19088e-08	CFTR-RD
7-117548758-G-T	c.1327G>T	D443Y	CFTR-RD-causing	0.000738729	7-117535363-T-A	c.695T>A	V232D	varying clinical consequence	2.15828e-05	3.18877e-08	No expected phenotype
7-117652877-C-G	c.3909C>G	N1303K	CF-causing	0.000171948	7-117559586-TATC-T	c.1519_1521del	[delta]I507	CF-causing	9.27058e-05	3.18812e-08	CF
7-117534295-G-A	c.509G>A	R170H	CFTR-RD-causing	0.000465137	7-117559629-G-T	c.1558G>T	V520F	CF-causing	3.41886e-05	3.18048e-08	CFTR-RD
7-117534295-G-A	c.509G>A	R170H	CFTR-RD-causing	0.000465137	7-117603708-C-T	c.2834C>T	S945L	varying clinical consequence	3.41752e-05	3.17923e-08	No expected phenotype
7-117614660-A-G	c.3415A>G	I1139V	CFTR-RD-causing	0.000195342	7-117611646-G-A	c.3205G>A	G1069R	CFTR-RD-causing	8.09535e-05	3.16273e-08	No expected phenotype
7-117611555-A-G	c.3140-26A>G	3272-26A>G	varying clinical consequence	0.000132148	7-117530974-C-T	c.349C>T	R117C	varying clinical consequence	0.000119633	3.16184e-08	No expected phenotype
7-117587738-G-A	c.1585-1G>A	1717-1G>A	CF-causing	0.000188605	7-117559548-C-T	c.1477C>T	Q493X	CF-causing	8.37947e-05	3.16082e-08	CF
7-117530975-G-A	c.350G>A	R117H	CFTR-RD-causing	0.0027138	7-117606753-G-A	c.2988G>A	Q996Q (3120G/A)	CF-causing	5.80065e-06	3.14836e-08	CFTR-RD
7-117627579-AC-A	c.3528del	3659delC	CF-causing	0.000194337	7-117611646-G-A	c.3205G>A	G1069R	CFTR-RD-causing	8.09535e-05	3.14645e-08	CFTR-RD
7-117548758-G-T	c.1327G>T	D443Y	CFTR-RD-causing	0.000738729	7-117592658-G-A	c.2490+1G>A	2622+1G>A	CF-causing	2.12623e-05	3.14141e-08	CFTR-RD
7-117587738-G-A	c.1585-1G>A	1717-1G>A	CF-causing	0.000188605	7-117536576-A-G	c.772A>G	R258G	CFTR-RD-causing	8.32185e-05	3.13909e-08	CFTR-RD
7-117652877-C-G	c.3909C>G	N1303K	CF-causing	0.000171948	7-117602868-G-A	c.2657+5G>A	2789+5G>A	varying clinical consequence	9.11089e-05	3.1332e-08	CF or CFTR-RD
7-117531117-A-G	c.489+3A>G	621+3A>G	CFTR-RD-causing	0.000205413	7-117666898-AT-A	c.4243-7del	NULL	CFTR-RD-causing	7.55552e-05	3.10401e-08	No expected phenotype
7-117592416-C-T	c.2249C>T	P750L	CFTR-RD-causing	0.000782761	7-117559537-C-A	c.1466C>A	S489X	CF-causing	1.98265e-05	3.10389e-08	CFTR-RD
7-117587738-G-A	c.1585-1G>A	1717-1G>A	CF-causing	0.000188605	7-117509123-G-A	c.254G>A	G85E	CF-causing	8.22798e-05	3.10368e-08	CF
7-117509089-C-T	c.220C>T	R74W	CFTR-RD-causing	0.000167391	7-117559586-TATC-T	c.1519_1521del	[delta]I507	CF-causing	9.27058e-05	3.10362e-08	CFTR-RD
7-117535285-T-G	c.617T>G	L206W	varying clinical consequence	0.000167267	7-117559586-TATC-T	c.1519_1521del	[delta]I507	CF-causing	9.27058e-05	3.10132e-08	CF or CFTR-RD
7-117592416-C-T	c.2249C>T	P750L	CFTR-RD-causing	0.000782761	7-117530953-G-C	c.328G>C	D110H	varying clinical consequence	1.97872e-05	3.09774e-08	No expected phenotype
7-117587806-G-A	c.1652G>A	G551D	CF-causing	0.000506209	7-117627537-C-T	c.3484C>T	R1162X	CF-causing	3.05927e-05	3.09726e-08	CF
7-117592588-A-G	c.2421A>G	I807M ! 2553A/G	CFTR-RD-causing	0.000778316	7-117559537-C-A	c.1466C>A	S489X	CF-causing	1.98265e-05	3.08626e-08	CFTR-RD
7-117530975-G-A	c.350G>A	R117H	CFTR-RD-causing	0.0027138	7-117534280-T-C	c.494T>C	L165S	CF-causing	5.68355e-06	3.0848e-08	CFTR-RD
7-117531117-A-G	c.489+3A>G	621+3A>G	CFTR-RD-causing	0.000205413	7-117534368-A-G	c.579+3A>G	711+3A>G	varying clinical consequence	7.50867e-05	3.08476e-08	No expected phenotype
7-117592588-A-G	c.2421A>G	I807M ! 2553A/G	CFTR-RD-causing	0.000778316	7-117530953-G-C	c.328G>C	D110H	varying clinical consequence	1.97872e-05	3.08014e-08	No expected phenotype
7-117610521-G-C	c.2991G>C	L997F	CFTR-RD-causing	0.00169029	7-117592457-C-T	c.2290C>T	R764X	CF-causing	9.09759e-06	3.07551e-08	CFTR-RD
7-117540231-G-A	c.1001G>A	R334Q	varying clinical consequence	0.000203238	7-117666898-AT-A	c.4243-7del	NULL	CFTR-RD-causing	7.55552e-05	3.07114e-08	No expected phenotype
7-117548758-G-T	c.1327G>T	D443Y	CFTR-RD-causing	0.000738729	7-117611794-C-T	c.3353C>T	S1118F	undefined	2.07352e-05	3.06354e-08	No expected phenotype
7-117548758-G-T	c.1327G>T	D443Y	CFTR-RD-causing	0.000738729	7-117587800-G-A	c.1646G>A	S549N	CF-causing	2.07293e-05	3.06268e-08	CFTR-RD
7-117610521-G-C	c.2991G>C	L997F	CFTR-RD-causing	0.00169029	7-117590377-G-T	c.1704G>T	L568F	CFTR-RD-causing	9.05533e-06	3.06123e-08	No expected phenotype
7-117611555-A-G	c.3140-26A>G	3272-26A>G	varying clinical consequence	0.000132148	7-117587811-C-T	c.1657C>T	R553X	CF-causing	0.000115799	3.06051e-08	CF or CFTR-RD
7-117548758-G-T	c.1327G>T	D443Y	CFTR-RD-causing	0.000738729	7-117530975-G-T	c.350G>T	R117L	undefined	2.06883e-05	3.0566e-08	No expected phenotype
7-117548758-G-T	c.1327G>T	D443Y	CFTR-RD-causing	0.000738729	7-117603687-T-G	c.2813T>G	V938G	CFTR-RD-causing	2.06849e-05	3.05611e-08	No expected phenotype
7-117610521-G-C	c.2991G>C	L997F	CFTR-RD-causing	0.00169029	7-117591968-A-T	c.1801A>T	I601F	varying clinical consequence	9.03883e-06	3.05565e-08	No expected phenotype
7-117627538-G-T	c.3485G>T	3617G/T	CFTR-RD-causing	0.000983448	7-117509035-G-A	c.166G>A	E56K	varying clinical consequence	1.5529e-05	3.05439e-08	No expected phenotype
7-117587738-G-A	c.1585-1G>A	1717-1G>A	CF-causing	0.000188605	7-117611646-G-A	c.3205G>A	G1069R	CFTR-RD-causing	8.09535e-05	3.05365e-08	CFTR-RD
7-117540231-G-A	c.1001G>A	R334Q	varying clinical consequence	0.000203238	7-117534368-A-G	c.579+3A>G	711+3A>G	varying clinical consequence	7.50867e-05	3.05209e-08	No expected phenotype
7-117509089-C-T	c.220C>T	R74W	CFTR-RD-causing	0.000167391	7-117602868-G-A	c.2657+5G>A	2789+5G>A	varying clinical consequence	9.11089e-05	3.05016e-08	No expected phenotype
7-117535285-T-G	c.617T>G	L206W	varying clinical consequence	0.000167267	7-117602868-G-A	c.2657+5G>A	2789+5G>A	varying clinical consequence	9.11089e-05	3.0479e-08	No expected phenotype
7-117610521-G-C	c.2991G>C	L997F	CFTR-RD-causing	0.00169029	7-117530921-C-T	c.296C>T	P99L	undefined	8.99823e-06	3.04192e-08	No expected phenotype
7-117610521-G-C	c.2991G>C	L997F	CFTR-RD-causing	0.00169029	7-117667029-C-G	c.4364C>G	S1455X	undefined	8.99319e-06	3.04022e-08	No expected phenotype
7-117559594-T-G	c.1523T>G	F508C	CFTR-RD-causing	0.0016674	7-117592457-C-T	c.2290C>T	R764X	CF-causing	9.09759e-06	3.03386e-08	CFTR-RD
7-117614699-G-C	c.3454G>C	D1152H	varying clinical consequence	0.000411267	7-117642528-G-A	c.3808G>A	D1270N	CFTR-RD-causing	3.68799e-05	3.0335e-08	No expected phenotype
7-117614699-G-C	c.3454G>C	D1152H	varying clinical consequence	0.000411267	7-117592212-C-CA	c.2052dup	2184insA	CF-causing	3.68727e-05	3.0329e-08	CF or CFTR-RD
7-117559594-T-G	c.1523T>G	F508C	CFTR-RD-causing	0.0016674	7-117590377-G-T	c.1704G>T	L568F	CFTR-RD-causing	9.05533e-06	3.01976e-08	No expected phenotype
7-117559594-T-G	c.1523T>G	F508C	CFTR-RD-causing	0.0016674	7-117591968-A-T	c.1801A>T	I601F	varying clinical consequence	9.03883e-06	3.01426e-08	No expected phenotype
7-117559590-ATCT-A	c.1521_1523del	[delta]F508	CF-causing	0.0149816	7-117509143-G-A	c.273+1G>A	405+1G>A	CF-causing	1.00466e-06	3.0103e-08	CF
7-117627538-G-T	c.3485G>T	3617G/T	CFTR-RD-causing	0.000983448	7-117535326-C-T	c.658C>T	Q220X	CF-causing	1.52883e-05	3.00706e-08	CFTR-RD
7-117627538-G-T	c.3485G>T	3617G/T	CFTR-RD-causing	0.000983448	7-117540243-C-T	c.1013C>T	T338I	CFTR-RD-causing	1.52881e-05	3.00702e-08	No expected phenotype
7-117587806-G-A	c.1652G>A	G551D	CF-causing	0.000506209	7-117603597-C-A	c.2723C>A	T908N	CFTR-RD-causing	2.96808e-05	3.00494e-08	CFTR-RD
7-117530957-C-T	c.332C>T	P111L	CFTR-RD-causing	0.000198777	7-117666898-AT-A	c.4243-7del	NULL	CFTR-RD-causing	7.55552e-05	3.00372e-08	No expected phenotype
7-117559594-T-G	c.1523T>G	F508C	CFTR-RD-causing	0.0016674	7-117530921-C-T	c.296C>T	P99L	undefined	8.99823e-06	3.00072e-08	No expected phenotype
7-117559594-T-G	c.1523T>G	F508C	CFTR-RD-causing	0.0016674	7-117667029-C-G	c.4364C>G	S1455X	undefined	8.99319e-06	2.99904e-08	No expected phenotype
7-117531117-A-G	c.489+3A>G	621+3A>G	CFTR-RD-causing	0.000205413	7-117642566-G-A	c.3846G>A	W1282X	CF-causing	7.28651e-05	2.99349e-08	CFTR-RD
7-117530975-G-A	c.350G>A	R117H	CFTR-RD-causing	0.0027138	7-117606695-C-T	c.2930C>T	S977F	varying clinical consequence	5.51307e-06	2.99227e-08	No expected phenotype
7-117530957-C-T	c.332C>T	P111L	CFTR-RD-causing	0.000198777	7-117534368-A-G	c.579+3A>G	711+3A>G	varying clinical consequence	7.50867e-05	2.9851e-08	No expected phenotype
7-117531117-A-G	c.489+3A>G	621+3A>G	CFTR-RD-causing	0.000205413	7-117548795-C-A	c.1364C>A	A455E	CF-causing	7.24571e-05	2.97673e-08	CFTR-RD
7-117530975-G-A	c.350G>A	R117H	CFTR-RD-causing	0.0027138	7-117559468-C-G	c.1397C>G	S466X(TAG)	CF-causing	5.45941e-06	2.96315e-08	CFTR-RD
7-117540231-G-A	c.1001G>A	R334Q	varying clinical consequence	0.000203238	7-117642566-G-A	c.3846G>A	W1282X	CF-causing	7.28651e-05	2.96179e-08	CF or CFTR-RD
7-117531117-A-G	c.489+3A>G	621+3A>G	CFTR-RD-causing	0.000205413	7-117509031-C-T	c.165-3C>T	297-3C>T	undefined	7.20866e-05	2.96151e-08	No expected phenotype
7-117559590-ATCT-A	c.1521_1523del	[delta]F508	CF-causing	0.0149816	7-117652850-TA-T	c.3883del	4015delA	CF-causing	9.88084e-07	2.96062e-08	CF
7-117590440-G-A	c.1766+1G>A	1898+1G>A	CF-causing	0.000144207	7-117611649-C-T	c.3208C>T	R1070W	varying clinical consequence	0.000102548	2.95762e-08	CF or CFTR-RD
7-117652877-C-G	c.3909C>G	N1303K	CF-causing	0.000171948	7-117652877-C-G	c.3909C>G	N1303K	CF-causing	0.000171948	2.95662e-08	CF
7-117592416-C-T	c.2249C>T	P750L	CFTR-RD-causing	0.000782761	7-117540230-C-T	c.1000C>T	R334W	CF-causing	1.88849e-05	2.95648e-08	CFTR-RD
7-117587778-G-T	c.1624G>T	G542X	CF-causing	0.000400762	7-117642528-G-A	c.3808G>A	D1270N	CFTR-RD-causing	3.68799e-05	2.95602e-08	CFTR-RD
7-117587778-G-T	c.1624G>T	G542X	CF-causing	0.000400762	7-117592212-C-CA	c.2052dup	2184insA	CF-causing	3.68727e-05	2.95544e-08	CF
7-117614660-A-G	c.3415A>G	I1139V	CFTR-RD-causing	0.000195342	7-117666898-AT-A	c.4243-7del	NULL	CFTR-RD-causing	7.55552e-05	2.95183e-08	No expected phenotype
7-117540231-G-A	c.1001G>A	R334Q	varying clinical consequence	0.000203238	7-117548795-C-A	c.1364C>A	A455E	CF-causing	7.24571e-05	2.94521e-08	CF or CFTR-RD
7-117530975-G-A	c.350G>A	R117H	CFTR-RD-causing	0.0027138	7-117592008-A-G	c.1841A>G	D614G	varying clinical consequence	5.42332e-06	2.94356e-08	No expected phenotype
7-117592588-A-G	c.2421A>G	I807M ! 2553A/G	CFTR-RD-causing	0.000778316	7-117540230-C-T	c.1000C>T	R334W	CF-causing	1.88849e-05	2.93969e-08	CFTR-RD
7-117602865-T-TA	c.2657+2_2657+3insA	2789+2insA	CFTR-RD-causing	0.000233338	7-117540270-G-A	c.1040G>A	R347H	varying clinical consequence	6.29563e-05	2.93801e-08	No expected phenotype
7-117627579-AC-A	c.3528del	3659delC	CF-causing	0.000194337	7-117666898-AT-A	c.4243-7del	NULL	CFTR-RD-causing	7.55552e-05	2.93664e-08	CFTR-RD
7-117509069-C-T	c.200C>T	P67L	CF-causing	0.000143076	7-117611649-C-T	c.3208C>T	R1070W	varying clinical consequence	0.000102548	2.93443e-08	CF or CFTR-RD
7-117614660-A-G	c.3415A>G	I1139V	CFTR-RD-causing	0.000195342	7-117534368-A-G	c.579+3A>G	711+3A>G	varying clinical consequence	7.50867e-05	2.93352e-08	No expected phenotype
7-117540231-G-A	c.1001G>A	R334Q	varying clinical consequence	0.000203238	7-117509031-C-T	c.165-3C>T	297-3C>T	undefined	7.20866e-05	2.93015e-08	No expected phenotype
7-117531115-G-T	c.489+1G>T	621+1G>T	CF-causing	0.000257558	7-117509047-G-T	c.178G>T	E60X	CF-causing	5.68767e-05	2.92981e-08	CF
7-117530975-G-A	c.350G>A	R117H	CFTR-RD-causing	0.0027138	7-117642487-C-CT	c.3773dup	3905insT	CF-causing	5.39715e-06	2.92935e-08	CFTR-RD
7-117548758-G-T	c.1327G>T	D443Y	CFTR-RD-causing	0.000738729	7-117559537-C-A	c.1466C>A	S489X	CF-causing	1.98265e-05	2.92929e-08	CFTR-RD
7-117530975-G-A	c.350G>A	R117H	CFTR-RD-causing	0.0027138	7-117531002-G-A	c.377G>A	G126D	undefined	5.3967e-06	2.92911e-08	No expected phenotype
7-117530975-G-A	c.350G>A	R117H	CFTR-RD-causing	0.0027138	7-117480095-A-G	c.1A>G	M1V	CF-causing	5.39612e-06	2.9288e-08	CFTR-RD
7-117530975-G-A	c.350G>A	R117H	CFTR-RD-causing	0.0027138	7-117540237-T-A	c.1007T>A	I336K	CF-causing	5.39572e-06	2.92858e-08	CFTR-RD
7-117559590-ATCT-A	c.1521_1523del	[delta]F508	CF-causing	0.0149816	7-117606674-G-A	c.2909G>A	G970D	CF-causing	9.7725e-07	2.92816e-08	CF
7-117559590-ATCT-A	c.1521_1523del	[delta]F508	CF-causing	0.0149816	7-117534361-A-G	c.575A>G	D192G	undefined	9.77062e-07	2.9276e-08	Undetermined Phenotype
7-117548758-G-T	c.1327G>T	D443Y	CFTR-RD-causing	0.000738729	7-117530953-G-C	c.328G>C	D110H	varying clinical consequence	1.97872e-05	2.92348e-08	No expected phenotype
7-117627579-AC-A	c.3528del	3659delC	CF-causing	0.000194337	7-117534368-A-G	c.579+3A>G	711+3A>G	varying clinical consequence	7.50867e-05	2.91843e-08	CF or CFTR-RD
7-117559590-ATCT-A	c.1521_1523del	[delta]F508	CF-causing	0.0149816	7-117606754-G-A	c.2988+1G>A	3120+1G>A	CF-causing	9.69214e-07	2.90408e-08	CF
7-117530957-C-T	c.332C>T	P111L	CFTR-RD-causing	0.000198777	7-117642566-G-A	c.3846G>A	W1282X	CF-causing	7.28651e-05	2.89678e-08	CFTR-RD
7-117559590-ATCT-A	c.1521_1523del	[delta]F508	CF-causing	0.0149816	7-117542025-C-CA	c.1130dup	NULL	CF-causing	9.65132e-07	2.89185e-08	CF
7-117611595-T-G	c.3154T>G	F1052V	CFTR-RD-causing	0.000471245	7-117627537-C-T	c.3484C>T	R1162X	CF-causing	3.05927e-05	2.88333e-08	CFTR-RD
7-117610521-G-C	c.2991G>C	L997F	CFTR-RD-causing	0.00169029	7-117587834-G-C	c.1679+1G>C	1811+1G>C	CF-causing	8.52751e-06	2.88279e-08	CFTR-RD
7-117652877-C-G	c.3909C>G	N1303K	CF-causing	0.000171948	7-117559548-C-T	c.1477C>T	Q493X	CF-causing	8.37947e-05	2.88167e-08	CF
7-117530957-C-T	c.332C>T	P111L	CFTR-RD-causing	0.000198777	7-117548795-C-A	c.1364C>A	A455E	CF-causing	7.24571e-05	2.88056e-08	CFTR-RD
7-117590440-G-A	c.1766+1G>A	1898+1G>A	CF-causing	0.000144207	7-117535269-G-A	c.601G>A	V201M	CFTR-RD-causing	9.9821e-05	2.87898e-08	CFTR-RD
7-117530957-C-T	c.332C>T	P111L	CFTR-RD-causing	0.000198777	7-117509031-C-T	c.165-3C>T	297-3C>T	undefined	7.20866e-05	2.86583e-08	No expected phenotype
7-117652877-C-G	c.3909C>G	N1303K	CF-causing	0.000171948	7-117536576-A-G	c.772A>G	R258G	CFTR-RD-causing	8.32185e-05	2.86185e-08	CFTR-RD
7-117509069-C-T	c.200C>T	P67L	CF-causing	0.000143076	7-117535269-G-A	c.601G>A	V201M	CFTR-RD-causing	9.9821e-05	2.8564e-08	CFTR-RD
7-117587738-G-A	c.1585-1G>A	1717-1G>A	CF-causing	0.000188605	7-117666898-AT-A	c.4243-7del	NULL	CFTR-RD-causing	7.55552e-05	2.85002e-08	CFTR-RD
7-117592416-C-T	c.2249C>T	P750L	CFTR-RD-causing	0.000782761	7-117652876-A-T	c.3908A>T	N1303I	CFTR-RD-causing	1.82019e-05	2.84955e-08	No expected phenotype
7-117614660-A-G	c.3415A>G	I1139V	CFTR-RD-causing	0.000195342	7-117642566-G-A	c.3846G>A	W1282X	CF-causing	7.28651e-05	2.84673e-08	CFTR-RD
7-117534295-G-A	c.509G>A	R170H	CFTR-RD-causing	0.000465137	7-117627537-C-T	c.3484C>T	R1162X	CF-causing	3.05927e-05	2.84596e-08	CFTR-RD
7-117531117-A-G	c.489+3A>G	621+3A>G	CFTR-RD-causing	0.000205413	7-117530974-C-G	c.349C>G	R117G	CFTR-RD-causing	6.92614e-05	2.84544e-08	No expected phenotype
7-117559594-T-G	c.1523T>G	F508C	CFTR-RD-causing	0.0016674	7-117587834-G-C	c.1679+1G>C	1811+1G>C	CF-causing	8.52751e-06	2.84375e-08	CFTR-RD
7-117587806-G-A	c.1652G>A	G551D	CF-causing	0.000506209	7-117590418-C-T	c.1745C>T	T582I	undefined	2.80859e-05	2.84346e-08	Undetermined Phenotype
7-117592588-A-G	c.2421A>G	I807M ! 2553A/G	CFTR-RD-causing	0.000778316	7-117652876-A-T	c.3908A>T	N1303I	CFTR-RD-causing	1.82019e-05	2.83337e-08	No expected phenotype
7-117587738-G-A	c.1585-1G>A	1717-1G>A	CF-causing	0.000188605	7-117534368-A-G	c.579+3A>G	711+3A>G	varying clinical consequence	7.50867e-05	2.83235e-08	CF or CFTR-RD
7-117627579-AC-A	c.3528del	3659delC	CF-causing	0.000194337	7-117642566-G-A	c.3846G>A	W1282X	CF-causing	7.28651e-05	2.83208e-08	CF
7-117627538-G-T	c.3485G>T	3617G/T	CFTR-RD-causing	0.000983448	7-117594930-G-T	c.2491G>T	E831X	CF-causing	1.43985e-05	2.83204e-08	CFTR-RD
7-117587806-G-A	c.1652G>A	G551D	CF-causing	0.000506209	7-117536598-T-G	c.794T>G	M265R	undefined	2.79654e-05	2.83126e-08	Undetermined Phenotype
7-117614660-A-G	c.3415A>G	I1139V	CFTR-RD-causing	0.000195342	7-117548795-C-A	c.1364C>A	A455E	CF-causing	7.24571e-05	2.83079e-08	CFTR-RD
7-117559590-ATCT-A	c.1521_1523del	[delta]F508	CF-causing	0.0149816	7-117542109-G-A	c.1209+1G>A	1341+1G>A	CF-causing	9.44496e-07	2.83002e-08	CF
7-117652877-C-G	c.3909C>G	N1303K	CF-causing	0.000171948	7-117509123-G-A	c.254G>A	G85E	CF-causing	8.22798e-05	2.82957e-08	CF
7-117531115-G-T	c.489+1G>T	621+1G>T	CF-causing	0.000257558	7-117592212-CA-C	c.2052del	2184delA	CF-causing	5.48594e-05	2.8259e-08	CF
7-117614660-A-G	c.3415A>G	I1139V	CFTR-RD-causing	0.000195342	7-117509031-C-T	c.165-3C>T	297-3C>T	undefined	7.20866e-05	2.81631e-08	No expected phenotype
7-117627579-AC-A	c.3528del	3659delC	CF-causing	0.000194337	7-117548795-C-A	c.1364C>A	A455E	CF-causing	7.24571e-05	2.81622e-08	CF
7-117592416-C-T	c.2249C>T	P750L	CFTR-RD-causing	0.000782761	7-117540285-G-A	c.1055G>A	R352Q	CF-causing	1.79877e-05	2.81601e-08	CFTR-RD
7-117540231-G-A	c.1001G>A	R334Q	varying clinical consequence	0.000203238	7-117530974-C-G	c.349C>G	R117G	CFTR-RD-causing	6.92614e-05	2.81531e-08	No expected phenotype
7-117614699-G-C	c.3454G>C	D1152H	varying clinical consequence	0.000411267	7-117559629-G-T	c.1558G>T	V520F	CF-causing	3.41886e-05	2.81213e-08	CF or CFTR-RD
7-117614699-G-C	c.3454G>C	D1152H	varying clinical consequence	0.000411267	7-117603708-C-T	c.2834C>T	S945L	varying clinical consequence	3.41752e-05	2.81103e-08	No expected phenotype
7-117509089-C-T	c.220C>T	R74W	CFTR-RD-causing	0.000167391	7-117559548-C-T	c.1477C>T	Q493X	CF-causing	8.37947e-05	2.8053e-08	CFTR-RD
7-117535285-T-G	c.617T>G	L206W	varying clinical consequence	0.000167267	7-117559548-C-T	c.1477C>T	Q493X	CF-causing	8.37947e-05	2.80321e-08	CF or CFTR-RD
7-117559590-ATCT-A	c.1521_1523del	[delta]F508	CF-causing	0.0149816	7-117592541-C-T	c.2374C>T	R792X	CF-causing	9.35506e-07	2.80308e-08	CF
7-117509089-C-T	c.220C>T	R74W	CFTR-RD-causing	0.000167391	7-117509089-C-T	c.220C>T	R74W	CFTR-RD-causing	0.000167391	2.80198e-08	No expected phenotype
7-117627579-AC-A	c.3528del	3659delC	CF-causing	0.000194337	7-117509031-C-T	c.165-3C>T	297-3C>T	undefined	7.20866e-05	2.80182e-08	Undetermined Phenotype
7-117592588-A-G	c.2421A>G	I807M ! 2553A/G	CFTR-RD-causing	0.000778316	7-117540285-G-A	c.1055G>A	R352Q	CF-causing	1.79877e-05	2.80002e-08	CFTR-RD
7-117535285-T-G	c.617T>G	L206W	varying clinical consequence	0.000167267	7-117535285-T-G	c.617T>G	L206W	varying clinical consequence	0.000167267	2.79782e-08	No expected phenotype
7-117611595-T-G	c.3154T>G	F1052V	CFTR-RD-causing	0.000471245	7-117603597-C-A	c.2723C>A	T908N	CFTR-RD-causing	2.96808e-05	2.79739e-08	No expected phenotype
7-117559590-ATCT-A	c.1521_1523del	[delta]F508	CF-causing	0.0149816	7-117606687-TAG-T	c.2924_2925del	3056delGA	CF-causing	9.3281e-07	2.795e-08	CF
7-117548758-G-T	c.1327G>T	D443Y	CFTR-RD-causing	0.000738729	7-117540230-C-T	c.1000C>T	R334W	CF-causing	1.88849e-05	2.79017e-08	CFTR-RD
7-117509089-C-T	c.220C>T	R74W	CFTR-RD-causing	0.000167391	7-117536576-A-G	c.772A>G	R258G	CFTR-RD-causing	8.32185e-05	2.78601e-08	No expected phenotype
7-117652877-C-G	c.3909C>G	N1303K	CF-causing	0.000171948	7-117611646-G-A	c.3205G>A	G1069R	CFTR-RD-causing	8.09535e-05	2.78396e-08	CFTR-RD
7-117535285-T-G	c.617T>G	L206W	varying clinical consequence	0.000167267	7-117536576-A-G	c.772A>G	R258G	CFTR-RD-causing	8.32185e-05	2.78394e-08	No expected phenotype
7-117531115-G-T	c.489+1G>T	621+1G>T	CF-causing	0.000257558	7-117540270-G-C	c.1040G>C	R347P	CF-causing	5.39626e-05	2.7797e-08	CF
7-117530974-C-T	c.349C>T	R117C	varying clinical consequence	0.000119633	7-117587811-C-T	c.1657C>T	R553X	CF-causing	0.000115799	2.77067e-08	CF or CFTR-RD
7-117534295-G-A	c.509G>A	R170H	CFTR-RD-causing	0.000465137	7-117603597-C-A	c.2723C>A	T908N	CFTR-RD-causing	2.96808e-05	2.76113e-08	No expected phenotype
7-117509089-C-T	c.220C>T	R74W	CFTR-RD-causing	0.000167391	7-117509123-G-A	c.254G>A	G85E	CF-causing	8.22798e-05	2.75458e-08	CFTR-RD
7-117530957-C-T	c.332C>T	P111L	CFTR-RD-causing	0.000198777	7-117530974-C-G	c.349C>G	R117G	CFTR-RD-causing	6.92614e-05	2.75351e-08	No expected phenotype
7-117535285-T-G	c.617T>G	L206W	varying clinical consequence	0.000167267	7-117509123-G-A	c.254G>A	G85E	CF-causing	8.22798e-05	2.75254e-08	CF or CFTR-RD
7-117587738-G-A	c.1585-1G>A	1717-1G>A	CF-causing	0.000188605	7-117642566-G-A	c.3846G>A	W1282X	CF-causing	7.28651e-05	2.74855e-08	CF
7-117587778-G-T	c.1624G>T	G542X	CF-causing	0.000400762	7-117559629-G-T	c.1558G>T	V520F	CF-causing	3.41886e-05	2.7403e-08	CF
7-117587778-G-T	c.1624G>T	G542X	CF-causing	0.000400762	7-117603708-C-T	c.2834C>T	S945L	varying clinical consequence	3.41752e-05	2.73923e-08	CF or CFTR-RD
7-117610521-G-C	c.2991G>C	L997F	CFTR-RD-causing	0.00169029	7-117594976-G-A	c.2537G>A	W846X	CF-causing	8.09935e-06	2.73805e-08	CFTR-RD
7-117610521-G-C	c.2991G>C	L997F	CFTR-RD-causing	0.00169029	7-117592177-AT-A	c.2012del	2143delT	CF-causing	8.09354e-06	2.73609e-08	CFTR-RD
7-117587738-G-A	c.1585-1G>A	1717-1G>A	CF-causing	0.000188605	7-117548795-C-A	c.1364C>A	A455E	CF-causing	7.24571e-05	2.73316e-08	CF
7-117587806-G-A	c.1652G>A	G551D	CF-causing	0.000506209	7-117595017-AT-A	c.2583del	2711delT	CF-causing	2.69936e-05	2.73288e-08	CF
7-117587738-G-A	c.1585-1G>A	1717-1G>A	CF-causing	0.000188605	7-117509031-C-T	c.165-3C>T	297-3C>T	undefined	7.20866e-05	2.71918e-08	Undetermined Phenotype
7-117559590-ATCT-A	c.1521_1523del	[delta]F508	CF-causing	0.0149816	7-117590409-A-G	c.1736A>G	D579G	varying clinical consequence	9.05579e-07	2.71341e-08	CF or CFTR-RD
7-117611555-A-G	c.3140-26A>G	3272-26A>G	varying clinical consequence	0.000132148	7-117611649-C-T	c.3208C>T	R1070W	varying clinical consequence	0.000102548	2.71029e-08	No expected phenotype
7-117509089-C-T	c.220C>T	R74W	CFTR-RD-causing	0.000167391	7-117611646-G-A	c.3205G>A	G1069R	CFTR-RD-causing	8.09535e-05	2.71018e-08	No expected phenotype
7-117559590-ATCT-A	c.1521_1523del	[delta]F508	CF-causing	0.0149816	7-117592020-T-C	c.1853T>C	I618T	undefined	9.03876e-07	2.70831e-08	Undetermined Phenotype
7-117535285-T-G	c.617T>G	L206W	varying clinical consequence	0.000167267	7-117611646-G-A	c.3205G>A	G1069R	CFTR-RD-causing	8.09535e-05	2.70816e-08	No expected phenotype
7-117614660-A-G	c.3415A>G	I1139V	CFTR-RD-causing	0.000195342	7-117530974-C-G	c.349C>G	R117G	CFTR-RD-causing	6.92614e-05	2.70594e-08	No expected phenotype
7-117559590-ATCT-A	c.1521_1523del	[delta]F508	CF-causing	0.0149816	7-117614627-A-T	c.3382A>T	R1128X	CF-causing	9.02574e-07	2.70441e-08	CF
7-117559590-ATCT-A	c.1521_1523del	[delta]F508	CF-causing	0.0149816	7-117559491-G-A	c.1420G>A	E474K	varying clinical consequence	9.0241e-07	2.70391e-08	CF or CFTR-RD
7-117559590-ATCT-A	c.1521_1523del	[delta]F508	CF-causing	0.0149816	7-117592032-G-A	c.1865G>A	G622D	CFTR-RD-causing	9.02262e-07	2.70347e-08	CFTR-RD
7-117559590-ATCT-A	c.1521_1523del	[delta]F508	CF-causing	0.0149816	7-117509105-G-A	c.236G>A	W79X	CF-causing	9.01878e-07	2.70232e-08	CF
7-117559590-ATCT-A	c.1521_1523del	[delta]F508	CF-causing	0.0149816	7-117504278-G-A	c.79G>A	G27R	undefined	9.01642e-07	2.70161e-08	Undetermined Phenotype
7-117559594-T-G	c.1523T>G	F508C	CFTR-RD-causing	0.0016674	7-117594976-G-A	c.2537G>A	W846X	CF-causing	8.09935e-06	2.70097e-08	CFTR-RD
7-117559590-ATCT-A	c.1521_1523del	[delta]F508	CF-causing	0.0149816	7-117536678-G-A	c.869+5G>A	NULL	CF-causing	9.00906e-07	2.69941e-08	CF
7-117559594-T-G	c.1523T>G	F508C	CFTR-RD-causing	0.0016674	7-117592177-AT-A	c.2012del	2143delT	CF-causing	8.09354e-06	2.69903e-08	CFTR-RD
7-117559590-ATCT-A	c.1521_1523del	[delta]F508	CF-causing	0.0149816	7-117559644-C-T	c.1573C>T	Q525X	CF-causing	9.00581e-07	2.69844e-08	CF
7-117559590-ATCT-A	c.1521_1523del	[delta]F508	CF-causing	0.0149816	7-117509096-GT-G	c.233del	360delT	CF-causing	9.00453e-07	2.69805e-08	CF
7-117559590-ATCT-A	c.1521_1523del	[delta]F508	CF-causing	0.0149816	7-117559588-T-C	c.1517T>C	I506T	CF-causing	9.00299e-07	2.69759e-08	CF
7-117559590-ATCT-A	c.1521_1523del	[delta]F508	CF-causing	0.0149816	7-117610517-A-G	c.2989-2A>G	3121-2A>G	CF-causing	9.00085e-07	2.69695e-08	CF
7-117559590-ATCT-A	c.1521_1523del	[delta]F508	CF-causing	0.0149816	7-117594986-C-A	c.2547C>A	Y849X	undefined	9.00022e-07	2.69676e-08	Undetermined Phenotype
7-117559590-ATCT-A	c.1521_1523del	[delta]F508	CF-causing	0.0149816	7-117595039-T-A	c.2600T>A	L867X	undefined	8.99909e-07	2.69642e-08	Undetermined Phenotype
7-117559590-ATCT-A	c.1521_1523del	[delta]F508	CF-causing	0.0149816	7-117627741-AT-A	c.3691del	3821delT	CF-causing	8.9981e-07	2.69612e-08	CF
7-117559590-ATCT-A	c.1521_1523del	[delta]F508	CF-causing	0.0149816	7-117610670-G-A	c.3139+1G>A	3271+1G>A	CF-causing	8.99743e-07	2.69592e-08	CF
7-117559590-ATCT-A	c.1521_1523del	[delta]F508	CF-causing	0.0149816	7-117548671-C-T	c.1240C>T	Q414X	CF-causing	8.99713e-07	2.69583e-08	CF
7-117559590-ATCT-A	c.1521_1523del	[delta]F508	CF-causing	0.0149816	7-117642594-G-A	c.3873+1G>A	4005+1G>A	CF-causing	8.99701e-07	2.6958e-08	CF
7-117559590-ATCT-A	c.1521_1523del	[delta]F508	CF-causing	0.0149816	7-117642592-A-G	c.3872A>G	Q1291R	varying clinical consequence	8.99679e-07	2.69573e-08	CF or CFTR-RD
7-117559590-ATCT-A	c.1521_1523del	[delta]F508	CF-causing	0.0149816	7-117627665-G-A	c.3612G>A	W1204X(3744G>A)	undefined	8.99633e-07	2.69559e-08	Undetermined Phenotype
7-117559590-ATCT-A	c.1521_1523del	[delta]F508	CF-causing	0.0149816	7-117627664-G-A	c.3611G>A	W1204X(3743G>A)	CF-causing	8.99627e-07	2.69558e-08	CF
7-117559590-ATCT-A	c.1521_1523del	[delta]F508	CF-causing	0.0149816	7-117642464-AG-A	c.3747del	3878delG	CF-causing	8.99569e-07	2.6954e-08	CF
7-117559590-ATCT-A	c.1521_1523del	[delta]F508	CF-causing	0.0149816	7-117642465-G-A	c.3745G>A	G1249R	CF-causing	8.99562e-07	2.69538e-08	CF
7-117559590-ATCT-A	c.1521_1523del	[delta]F508	CF-causing	0.0149816	7-117611707-G-A	c.3266G>A	W1089X	CF-causing	8.99501e-07	2.6952e-08	CF
7-117559590-ATCT-A	c.1521_1523del	[delta]F508	CF-causing	0.0149816	7-117540163-C-G	c.933C>G	F311L	varying clinical consequence	8.9947e-07	2.69511e-08	CF or CFTR-RD
7-117559590-ATCT-A	c.1521_1523del	[delta]F508	CF-causing	0.0149816	7-117531070-G-A	c.445G>A	G149R	CF-causing	8.99441e-07	2.69502e-08	CF
7-117559590-ATCT-A	c.1521_1523del	[delta]F508	CF-causing	0.0149816	7-117530956-C-G	c.331C>G	P111A	CFTR-RD-causing	8.99431e-07	2.69499e-08	CFTR-RD
7-117559590-ATCT-A	c.1521_1523del	[delta]F508	CF-causing	0.0149816	7-117531036-C-CCTA	c.413_415dup	L138ins	undefined	8.99405e-07	2.69491e-08	Undetermined Phenotype
7-117559590-ATCT-A	c.1521_1523del	[delta]F508	CF-causing	0.0149816	7-117531033-GCTCC-G	c.409_412del	541del4	CF-causing	8.99404e-07	2.69491e-08	CF
7-117559590-ATCT-A	c.1521_1523del	[delta]F508	CF-causing	0.0149816	7-117603531-G-C	c.2658-1G>C	2790-1G>C	CF-causing	8.99404e-07	2.69491e-08	CF
7-117559590-ATCT-A	c.1521_1523del	[delta]F508	CF-causing	0.0149816	7-117603613-T-A	c.2739T>A	Y913X	CF-causing	8.99352e-07	2.69475e-08	CF
7-117559590-ATCT-A	c.1521_1523del	[delta]F508	CF-causing	0.0149816	7-117664809-G-GT	c.4086dup	4218insT	CF-causing	8.99352e-07	2.69475e-08	CF
7-117559590-ATCT-A	c.1521_1523del	[delta]F508	CF-causing	0.0149816	7-117664778-C-T	c.4054C>T	Q1352X	CF-causing	8.99349e-07	2.69474e-08	CF
7-117559590-ATCT-A	c.1521_1523del	[delta]F508	CF-causing	0.0149816	7-117540251-T-C	c.1021T>C	S341P	undefined	8.99334e-07	2.6947e-08	Undetermined Phenotype
7-117559590-ATCT-A	c.1521_1523del	[delta]F508	CF-causing	0.0149816	7-117603671-A-G	c.2797A>G	R933G	CFTR-RD-causing	8.99327e-07	2.69468e-08	CFTR-RD
7-117559590-ATCT-A	c.1521_1523del	[delta]F508	CF-causing	0.0149816	7-117666941-T-C	c.4276T>C	S1426P	CFTR-RD-causing	8.99321e-07	2.69466e-08	CFTR-RD
7-117559590-ATCT-A	c.1521_1523del	[delta]F508	CF-causing	0.0149816	7-117535247-G-T	c.580-1G>T	712-1G>T	CF-causing	8.99306e-07	2.69462e-08	CF
7-117559590-ATCT-A	c.1521_1523del	[delta]F508	CF-causing	0.0149816	7-117535387-TAGGGAGAATGATGATGAAGTAC-T	c.723_743+1del	852del22	CF-causing	8.99292e-07	2.69457e-08	CF
7-117559590-ATCT-A	c.1521_1523del	[delta]F508	CF-causing	0.0149816	7-117535264-A-G	c.596A>G	H199R	CF-causing	8.9929e-07	2.69457e-08	CF
7-117559590-ATCT-A	c.1521_1523del	[delta]F508	CF-causing	0.0149816	7-117592184-G-T	c.2017G>T	G673X	CF-causing	8.99284e-07	2.69455e-08	CF
7-117627579-AC-A	c.3528del	3659delC	CF-causing	0.000194337	7-117530974-C-G	c.349C>G	R117G	CFTR-RD-causing	6.92614e-05	2.69201e-08	CFTR-RD
7-117548758-G-T	c.1327G>T	D443Y	CFTR-RD-causing	0.000738729	7-117652876-A-T	c.3908A>T	N1303I	CFTR-RD-causing	1.82019e-05	2.68926e-08	No expected phenotype
7-117531115-G-T	c.489+1G>T	621+1G>T	CF-causing	0.000257558	7-117611638-G-A	c.3197G>A	R1066H	CF-causing	5.21718e-05	2.68745e-08	CF
7-117592416-C-T	c.2249C>T	P750L	CFTR-RD-causing	0.000782761	7-117611637-C-T	c.3196C>T	R1066C	CF-causing	1.70912e-05	2.67567e-08	CFTR-RD
7-117590440-G-A	c.1766+1G>A	1898+1G>A	CF-causing	0.000144207	7-117559586-TATC-T	c.1519_1521del	[delta]I507	CF-causing	9.27058e-05	2.67377e-08	CF
7-117610521-G-C	c.2991G>C	L997F	CFTR-RD-causing	0.00169029	7-117534363-G-T	c.577G>T	E193X	CF-causing	7.9085e-06	2.67353e-08	CFTR-RD
7-117627538-G-T	c.3485G>T	3617G/T	CFTR-RD-causing	0.000983448	7-117590367-A-G	c.1694A>G	D565G	undefined	1.35842e-05	2.67187e-08	No expected phenotype
7-117531115-G-T	c.489+1G>T	621+1G>T	CF-causing	0.000257558	7-117509127-CTT-C	c.262_263del	394delTT	CF-causing	5.1814e-05	2.66903e-08	CF
7-117592588-A-G	c.2421A>G	I807M ! 2553A/G	CFTR-RD-causing	0.000778316	7-117611637-C-T	c.3196C>T	R1066C	CF-causing	1.70912e-05	2.66048e-08	CFTR-RD
7-117548758-G-T	c.1327G>T	D443Y	CFTR-RD-causing	0.000738729	7-117540285-G-A	c.1055G>A	R352Q	CF-causing	1.79877e-05	2.65761e-08	CFTR-RD
7-117602865-T-TA	c.2657+2_2657+3insA	2789+2insA	CFTR-RD-causing	0.000233338	7-117509047-G-T	c.178G>T	E60X	CF-causing	5.68767e-05	2.65429e-08	CFTR-RD
7-117627538-G-T	c.3485G>T	3617G/T	CFTR-RD-causing	0.000983448	7-117665515-TTC-T	c.4197_4198del	4326delTC	CF-causing	1.34945e-05	2.65423e-08	CFTR-RD
7-117627538-G-T	c.3485G>T	3617G/T	CFTR-RD-causing	0.000983448	7-117530955-C-A	c.330C>A	D110E	undefined	1.34915e-05	2.65363e-08	No expected phenotype
7-117509069-C-T	c.200C>T	P67L	CF-causing	0.000143076	7-117559586-TATC-T	c.1519_1521del	[delta]I507	CF-causing	9.27058e-05	2.6528e-08	CF
7-117611595-T-G	c.3154T>G	F1052V	CFTR-RD-causing	0.000471245	7-117590418-C-T	c.1745C>T	T582I	undefined	2.80859e-05	2.64706e-08	No expected phenotype
7-117587806-G-A	c.1652G>A	G551D	CF-causing	0.000506209	7-117610625-A-G	c.3095A>G	Y1032C	CFTR-RD-causing	2.60857e-05	2.64096e-08	CFTR-RD
7-117587806-G-A	c.1652G>A	G551D	CF-causing	0.000506209	7-117667091-C-T	c.4426C>T	Q1476X	CFTR-RD-causing	2.60826e-05	2.64065e-08	CFTR-RD
7-117611555-A-G	c.3140-26A>G	3272-26A>G	varying clinical consequence	0.000132148	7-117535269-G-A	c.601G>A	V201M	CFTR-RD-causing	9.9821e-05	2.63822e-08	No expected phenotype
7-117559594-T-G	c.1523T>G	F508C	CFTR-RD-causing	0.0016674	7-117534363-G-T	c.577G>T	E193X	CF-causing	7.9085e-06	2.63732e-08	CFTR-RD
7-117611595-T-G	c.3154T>G	F1052V	CFTR-RD-causing	0.000471245	7-117536598-T-G	c.794T>G	M265R	undefined	2.79654e-05	2.63571e-08	No expected phenotype
7-117590440-G-A	c.1766+1G>A	1898+1G>A	CF-causing	0.000144207	7-117602868-G-A	c.2657+5G>A	2789+5G>A	varying clinical consequence	9.11089e-05	2.62771e-08	CF or CFTR-RD
7-117534295-G-A	c.509G>A	R170H	CFTR-RD-causing	0.000465137	7-117590418-C-T	c.1745C>T	T582I	undefined	2.80859e-05	2.61275e-08	No expected phenotype
7-117587738-G-A	c.1585-1G>A	1717-1G>A	CF-causing	0.000188605	7-117530974-C-G	c.349C>G	R117G	CFTR-RD-causing	6.92614e-05	2.61261e-08	CFTR-RD
7-117509069-C-T	c.200C>T	P67L	CF-causing	0.000143076	7-117602868-G-A	c.2657+5G>A	2789+5G>A	varying clinical consequence	9.11089e-05	2.6071e-08	CF or CFTR-RD
7-117627538-G-T	c.3485G>T	3617G/T	CFTR-RD-causing	0.000983448	7-117587833-G-A	c.1679G>A	R560K	CF-causing	1.3229e-05	2.60201e-08	CFTR-RD
7-117534295-G-A	c.509G>A	R170H	CFTR-RD-causing	0.000465137	7-117536598-T-G	c.794T>G	M265R	undefined	2.79654e-05	2.60154e-08	No expected phenotype
7-117652877-C-G	c.3909C>G	N1303K	CF-causing	0.000171948	7-117666898-AT-A	c.4243-7del	NULL	CFTR-RD-causing	7.55552e-05	2.59832e-08	CFTR-RD
7-117531117-A-G	c.489+3A>G	621+3A>G	CFTR-RD-causing	0.000205413	7-117540270-G-A	c.1040G>A	R347H	varying clinical consequence	6.29563e-05	2.58641e-08	No expected phenotype
7-117652877-C-G	c.3909C>G	N1303K	CF-causing	0.000171948	7-117534368-A-G	c.579+3A>G	711+3A>G	varying clinical consequence	7.50867e-05	2.5822e-08	CF or CFTR-RD
7-117602865-T-TA	c.2657+2_2657+3insA	2789+2insA	CFTR-RD-causing	0.000233338	7-117592212-CA-C	c.2052del	2184delA	CF-causing	5.48594e-05	2.56015e-08	CFTR-RD
7-117540231-G-A	c.1001G>A	R334Q	varying clinical consequence	0.000203238	7-117540270-G-A	c.1040G>A	R347H	varying clinical consequence	6.29563e-05	2.55903e-08	No expected phenotype
7-117592416-C-T	c.2249C>T	P750L	CFTR-RD-causing	0.000782761	7-117614713-G-A	c.3468G>A	L1156L (3600G/A)	varying clinical consequence	1.63349e-05	2.55726e-08	No expected phenotype
7-117611595-T-G	c.3154T>G	F1052V	CFTR-RD-causing	0.000471245	7-117595017-AT-A	c.2583del	2711delT	CF-causing	2.69936e-05	2.54412e-08	CFTR-RD
7-117592588-A-G	c.2421A>G	I807M ! 2553A/G	CFTR-RD-causing	0.000778316	7-117614713-G-A	c.3468G>A	L1156L (3600G/A)	varying clinical consequence	1.63349e-05	2.54273e-08	No expected phenotype
7-117509089-C-T	c.220C>T	R74W	CFTR-RD-causing	0.000167391	7-117666898-AT-A	c.4243-7del	NULL	CFTR-RD-causing	7.55552e-05	2.52945e-08	No expected phenotype
7-117535285-T-G	c.617T>G	L206W	varying clinical consequence	0.000167267	7-117666898-AT-A	c.4243-7del	NULL	CFTR-RD-causing	7.55552e-05	2.52757e-08	No expected phenotype
7-117548758-G-T	c.1327G>T	D443Y	CFTR-RD-causing	0.000738729	7-117611637-C-T	c.3196C>T	R1066C	CF-causing	1.70912e-05	2.52516e-08	CFTR-RD
7-117602865-T-TA	c.2657+2_2657+3insA	2789+2insA	CFTR-RD-causing	0.000233338	7-117540270-G-C	c.1040G>C	R347P	CF-causing	5.39626e-05	2.5183e-08	CFTR-RD
7-117614699-G-C	c.3454G>C	D1152H	varying clinical consequence	0.000411267	7-117627537-C-T	c.3484C>T	R1162X	CF-causing	3.05927e-05	2.51635e-08	CF or CFTR-RD
7-117509089-C-T	c.220C>T	R74W	CFTR-RD-causing	0.000167391	7-117534368-A-G	c.579+3A>G	711+3A>G	varying clinical consequence	7.50867e-05	2.51377e-08	No expected phenotype
7-117535285-T-G	c.617T>G	L206W	varying clinical consequence	0.000167267	7-117534368-A-G	c.579+3A>G	711+3A>G	varying clinical consequence	7.50867e-05	2.5119e-08	No expected phenotype
7-117534295-G-A	c.509G>A	R170H	CFTR-RD-causing	0.000465137	7-117595017-AT-A	c.2583del	2711delT	CF-causing	2.69936e-05	2.51114e-08	CFTR-RD
7-117652877-C-G	c.3909C>G	N1303K	CF-causing	0.000171948	7-117642566-G-A	c.3846G>A	W1282X	CF-causing	7.28651e-05	2.5058e-08	CF
7-117530957-C-T	c.332C>T	P111L	CFTR-RD-causing	0.000198777	7-117540270-G-A	c.1040G>A	R347H	varying clinical consequence	6.29563e-05	2.50285e-08	No expected phenotype
7-117652877-C-G	c.3909C>G	N1303K	CF-causing	0.000171948	7-117548795-C-A	c.1364C>A	A455E	CF-causing	7.24571e-05	2.49177e-08	CF
7-117530975-G-A	c.350G>A	R117H	CFTR-RD-causing	0.0027138	7-117665466-C-CA	c.4147dup	4279insA	CF-causing	4.56855e-06	2.47962e-08	CFTR-RD
7-117652877-C-G	c.3909C>G	N1303K	CF-causing	0.000171948	7-117509031-C-T	c.165-3C>T	297-3C>T	undefined	7.20866e-05	2.47903e-08	Undetermined Phenotype
7-117627538-G-T	c.3485G>T	3617G/T	CFTR-RD-causing	0.000983448	7-117611717-C-A	c.3276C>A	Y1092X(C>A)	CF-causing	1.25932e-05	2.47695e-08	CFTR-RD
7-117587806-G-A	c.1652G>A	G551D	CF-causing	0.000506209	7-117590397-T-A	c.1724T>A	F575Y	undefined	2.44437e-05	2.47472e-08	Undetermined Phenotype
7-117614660-A-G	c.3415A>G	I1139V	CFTR-RD-causing	0.000195342	7-117540270-G-A	c.1040G>A	R347H	varying clinical consequence	6.29563e-05	2.45961e-08	No expected phenotype
7-117587806-G-A	c.1652G>A	G551D	CF-causing	0.000506209	7-117540156-CCTT-C	c.935_937del	[delta]F311	undefined	2.42926e-05	2.45943e-08	Undetermined Phenotype
7-117611595-T-G	c.3154T>G	F1052V	CFTR-RD-causing	0.000471245	7-117610625-A-G	c.3095A>G	Y1032C	CFTR-RD-causing	2.60857e-05	2.45855e-08	No expected phenotype
7-117611595-T-G	c.3154T>G	F1052V	CFTR-RD-causing	0.000471245	7-117667091-C-T	c.4426C>T	Q1476X	CFTR-RD-causing	2.60826e-05	2.45826e-08	No expected phenotype
7-117530974-C-T	c.349C>T	R117C	varying clinical consequence	0.000119633	7-117611649-C-T	c.3208C>T	R1070W	varying clinical consequence	0.000102548	2.45362e-08	No expected phenotype
7-117587778-G-T	c.1624G>T	G542X	CF-causing	0.000400762	7-117627537-C-T	c.3484C>T	R1162X	CF-causing	3.05927e-05	2.45208e-08	CF
7-117611555-A-G	c.3140-26A>G	3272-26A>G	varying clinical consequence	0.000132148	7-117559586-TATC-T	c.1519_1521del	[delta]I507	CF-causing	9.27058e-05	2.45017e-08	CF or CFTR-RD
7-117610521-G-C	c.2991G>C	L997F	CFTR-RD-causing	0.00169029	7-117590360-T-A	c.1687T>A	Y563N	undefined	7.24463e-06	2.44911e-08	No expected phenotype
7-117610521-G-C	c.2991G>C	L997F	CFTR-RD-causing	0.00169029	7-117590394-C-A	c.1721C>A	P574H	varying clinical consequence	7.24357e-06	2.44875e-08	No expected phenotype
7-117627579-AC-A	c.3528del	3659delC	CF-causing	0.000194337	7-117540270-G-A	c.1040G>A	R347H	varying clinical consequence	6.29563e-05	2.44695e-08	CF or CFTR-RD
7-117530975-G-A	c.350G>A	R117H	CFTR-RD-causing	0.0027138	7-117559612-AAT-A	c.1545_1546del	1677delTA	CF-causing	4.49807e-06	2.44137e-08	CFTR-RD
7-117614699-G-C	c.3454G>C	D1152H	varying clinical consequence	0.000411267	7-117603597-C-A	c.2723C>A	T908N	CFTR-RD-causing	2.96808e-05	2.44135e-08	No expected phenotype
7-117530975-G-A	c.350G>A	R117H	CFTR-RD-causing	0.0027138	7-117611635-T-C	c.3194T>C	L1065P	CF-causing	4.49746e-06	2.44104e-08	CFTR-RD
7-117530975-G-A	c.350G>A	R117H	CFTR-RD-causing	0.0027138	7-117592295-A-T	c.2128A>T	K710X	CF-causing	4.49636e-06	2.44044e-08	CFTR-RD
7-117509089-C-T	c.220C>T	R74W	CFTR-RD-causing	0.000167391	7-117642566-G-A	c.3846G>A	W1282X	CF-causing	7.28651e-05	2.43939e-08	CFTR-RD
7-117535285-T-G	c.617T>G	L206W	varying clinical consequence	0.000167267	7-117642566-G-A	c.3846G>A	W1282X	CF-causing	7.28651e-05	2.43758e-08	CF or CFTR-RD
7-117602865-T-TA	c.2657+2_2657+3insA	2789+2insA	CFTR-RD-causing	0.000233338	7-117611638-G-A	c.3197G>A	R1066H	CF-causing	5.21718e-05	2.43473e-08	CFTR-RD
7-117610521-G-C	c.2991G>C	L997F	CFTR-RD-causing	0.00169029	7-117610592-CAGTGAT-C	c.3067_3072del	3199del6 ! 3195del6	CF-causing	7.19689e-06	2.43296e-08	CFTR-RD
7-117610521-G-C	c.2991G>C	L997F	CFTR-RD-causing	0.00169029	7-117611733-T-C	c.3292T>C	W1098R	CF-causing	7.19576e-06	2.43258e-08	CFTR-RD
7-117610521-G-C	c.2991G>C	L997F	CFTR-RD-causing	0.00169029	7-117603748-AG-A	c.2875del	3007delG	CF-causing	7.19476e-06	2.43225e-08	CFTR-RD
7-117610521-G-C	c.2991G>C	L997F	CFTR-RD-causing	0.00169029	7-117535249-G-T	c.581G>T	G194V	CFTR-RD-causing	7.19445e-06	2.43214e-08	No expected phenotype
7-117610521-G-C	c.2991G>C	L997F	CFTR-RD-causing	0.00169029	7-117592150-CCTAA-C	c.1986_1989del	2118del4 ! 2116delCTAA	CF-causing	7.1943e-06	2.43209e-08	CFTR-RD
7-117592416-C-T	c.2249C>T	P750L	CFTR-RD-causing	0.000782761	7-117509035-G-A	c.166G>A	E56K	varying clinical consequence	1.5529e-05	2.4311e-08	No expected phenotype
7-117534295-G-A	c.509G>A	R170H	CFTR-RD-causing	0.000465137	7-117610625-A-G	c.3095A>G	Y1032C	CFTR-RD-causing	2.60857e-05	2.42668e-08	No expected phenotype
7-117534295-G-A	c.509G>A	R170H	CFTR-RD-causing	0.000465137	7-117667091-C-T	c.4426C>T	Q1476X	CFTR-RD-causing	2.60826e-05	2.4264e-08	No expected phenotype
7-117509089-C-T	c.220C>T	R74W	CFTR-RD-causing	0.000167391	7-117548795-C-A	c.1364C>A	A455E	CF-causing	7.24571e-05	2.42573e-08	CFTR-RD
7-117535285-T-G	c.617T>G	L206W	varying clinical consequence	0.000167267	7-117548795-C-A	c.1364C>A	A455E	CF-causing	7.24571e-05	2.42393e-08	CF or CFTR-RD
7-117602865-T-TA	c.2657+2_2657+3insA	2789+2insA	CFTR-RD-causing	0.000233338	7-117509127-CTT-C	c.262_263del	394delTT	CF-causing	5.1814e-05	2.41803e-08	CFTR-RD
7-117592588-A-G	c.2421A>G	I807M ! 2553A/G	CFTR-RD-causing	0.000778316	7-117509035-G-A	c.166G>A	E56K	varying clinical consequence	1.5529e-05	2.41729e-08	No expected phenotype
7-117590440-G-A	c.1766+1G>A	1898+1G>A	CF-causing	0.000144207	7-117559548-C-T	c.1477C>T	Q493X	CF-causing	8.37947e-05	2.41676e-08	CF
7-117559594-T-G	c.1523T>G	F508C	CFTR-RD-causing	0.0016674	7-117590360-T-A	c.1687T>A	Y563N	undefined	7.24463e-06	2.41593e-08	No expected phenotype
7-117559594-T-G	c.1523T>G	F508C	CFTR-RD-causing	0.0016674	7-117590394-C-A	c.1721C>A	P574H	varying clinical consequence	7.24357e-06	2.41558e-08	No expected phenotype
7-117548758-G-T	c.1327G>T	D443Y	CFTR-RD-causing	0.000738729	7-117614713-G-A	c.3468G>A	L1156L (3600G/A)	varying clinical consequence	1.63349e-05	2.41341e-08	No expected phenotype
7-117509089-C-T	c.220C>T	R74W	CFTR-RD-causing	0.000167391	7-117509031-C-T	c.165-3C>T	297-3C>T	undefined	7.20866e-05	2.41333e-08	No expected phenotype
7-117535285-T-G	c.617T>G	L206W	varying clinical consequence	0.000167267	7-117509031-C-T	c.165-3C>T	297-3C>T	undefined	7.20866e-05	2.41154e-08	No expected phenotype
7-117611555-A-G	c.3140-26A>G	3272-26A>G	varying clinical consequence	0.000132148	7-117602868-G-A	c.2657+5G>A	2789+5G>A	varying clinical consequence	9.11089e-05	2.40796e-08	No expected phenotype
7-117590440-G-A	c.1766+1G>A	1898+1G>A	CF-causing	0.000144207	7-117536576-A-G	c.772A>G	R258G	CFTR-RD-causing	8.32185e-05	2.40014e-08	CFTR-RD
7-117559594-T-G	c.1523T>G	F508C	CFTR-RD-causing	0.0016674	7-117610592-CAGTGAT-C	c.3067_3072del	3199del6 ! 3195del6	CF-causing	7.19689e-06	2.40001e-08	CFTR-RD
7-117559594-T-G	c.1523T>G	F508C	CFTR-RD-causing	0.0016674	7-117611733-T-C	c.3292T>C	W1098R	CF-causing	7.19576e-06	2.39964e-08	CFTR-RD
7-117559594-T-G	c.1523T>G	F508C	CFTR-RD-causing	0.0016674	7-117603748-AG-A	c.2875del	3007delG	CF-causing	7.19476e-06	2.3993e-08	CFTR-RD
7-117559594-T-G	c.1523T>G	F508C	CFTR-RD-causing	0.0016674	7-117535249-G-T	c.581G>T	G194V	CFTR-RD-causing	7.19445e-06	2.3992e-08	No expected phenotype
7-117559594-T-G	c.1523T>G	F508C	CFTR-RD-causing	0.0016674	7-117592150-CCTAA-C	c.1986_1989del	2118del4 ! 2116delCTAA	CF-causing	7.1943e-06	2.39915e-08	CFTR-RD
7-117509069-C-T	c.200C>T	P67L	CF-causing	0.000143076	7-117559548-C-T	c.1477C>T	Q493X	CF-causing	8.37947e-05	2.3978e-08	CF
7-117592416-C-T	c.2249C>T	P750L	CFTR-RD-causing	0.000782761	7-117535326-C-T	c.658C>T	Q220X	CF-causing	1.52883e-05	2.39343e-08	CFTR-RD
7-117592416-C-T	c.2249C>T	P750L	CFTR-RD-causing	0.000782761	7-117540243-C-T	c.1013C>T	T338I	CFTR-RD-causing	1.52881e-05	2.39339e-08	No expected phenotype
7-117530974-C-T	c.349C>T	R117C	varying clinical consequence	0.000119633	7-117535269-G-A	c.601G>A	V201M	CFTR-RD-causing	9.9821e-05	2.38838e-08	No expected phenotype
7-117652877-C-G	c.3909C>G	N1303K	CF-causing	0.000171948	7-117530974-C-G	c.349C>G	R117G	CFTR-RD-causing	6.92614e-05	2.38188e-08	CFTR-RD
7-117509069-C-T	c.200C>T	P67L	CF-causing	0.000143076	7-117536576-A-G	c.772A>G	R258G	CFTR-RD-causing	8.32185e-05	2.38132e-08	CFTR-RD
7-117592588-A-G	c.2421A>G	I807M ! 2553A/G	CFTR-RD-causing	0.000778316	7-117535326-C-T	c.658C>T	Q220X	CF-causing	1.52883e-05	2.37983e-08	CFTR-RD
7-117592588-A-G	c.2421A>G	I807M ! 2553A/G	CFTR-RD-causing	0.000778316	7-117540243-C-T	c.1013C>T	T338I	CFTR-RD-causing	1.52881e-05	2.3798e-08	No expected phenotype
7-117587778-G-T	c.1624G>T	G542X	CF-causing	0.000400762	7-117603597-C-A	c.2723C>A	T908N	CFTR-RD-causing	2.96808e-05	2.37899e-08	CFTR-RD
7-117587811-C-T	c.1657C>T	R553X	CF-causing	0.000115799	7-117611649-C-T	c.3208C>T	R1070W	varying clinical consequence	0.000102548	2.37498e-08	CF or CFTR-RD
7-117587738-G-A	c.1585-1G>A	1717-1G>A	CF-causing	0.000188605	7-117540270-G-A	c.1040G>A	R347H	varying clinical consequence	6.29563e-05	2.37478e-08	CF or CFTR-RD
7-117590440-G-A	c.1766+1G>A	1898+1G>A	CF-causing	0.000144207	7-117509123-G-A	c.254G>A	G85E	CF-causing	8.22798e-05	2.37307e-08	CF
7-117587806-G-A	c.1652G>A	G551D	CF-causing	0.000506209	7-117652851-A-AT	c.3889dup	4016insT	CF-causing	2.34034e-05	2.3694e-08	CF
7-117587806-G-A	c.1652G>A	G551D	CF-causing	0.000506209	7-117480108-C-T	c.14C>T	P5L	varying clinical consequence	2.33835e-05	2.36739e-08	CF or CFTR-RD
7-117509069-C-T	c.200C>T	P67L	CF-causing	0.000143076	7-117509123-G-A	c.254G>A	G85E	CF-causing	8.22798e-05	2.35446e-08	CF
7-117627538-G-T	c.3485G>T	3617G/T	CFTR-RD-causing	0.000983448	7-117606704-T-A	c.2939T>A	I980K	CFTR-RD-causing	1.18856e-05	2.33777e-08	No expected phenotype
7-117531117-A-G	c.489+3A>G	621+3A>G	CFTR-RD-causing	0.000205413	7-117509047-G-T	c.178G>T	E60X	CF-causing	5.68767e-05	2.33664e-08	CFTR-RD
7-117590440-G-A	c.1766+1G>A	1898+1G>A	CF-causing	0.000144207	7-117611646-G-A	c.3205G>A	G1069R	CFTR-RD-causing	8.09535e-05	2.33481e-08	CFTR-RD
7-117509089-C-T	c.220C>T	R74W	CFTR-RD-causing	0.000167391	7-117530974-C-G	c.349C>G	R117G	CFTR-RD-causing	6.92614e-05	2.31875e-08	No expected phenotype
7-117535285-T-G	c.617T>G	L206W	varying clinical consequence	0.000167267	7-117530974-C-G	c.349C>G	R117G	CFTR-RD-causing	6.92614e-05	2.31703e-08	No expected phenotype
7-117509069-C-T	c.200C>T	P67L	CF-causing	0.000143076	7-117611646-G-A	c.3205G>A	G1069R	CFTR-RD-causing	8.09535e-05	2.3165e-08	CFTR-RD
7-117531115-G-T	c.489+1G>T	621+1G>T	CF-causing	0.000257558	7-117540175-CT-C	c.948del	1078delT	CF-causing	4.49682e-05	2.31638e-08	CF
7-117531115-G-T	c.489+1G>T	621+1G>T	CF-causing	0.000257558	7-117603730-G-C	c.2856G>C	M952I	CFTR-RD-causing	4.49675e-05	2.31635e-08	CFTR-RD
7-117540231-G-A	c.1001G>A	R334Q	varying clinical consequence	0.000203238	7-117509047-G-T	c.178G>T	E60X	CF-causing	5.68767e-05	2.3119e-08	CF or CFTR-RD
7-117587811-C-T	c.1657C>T	R553X	CF-causing	0.000115799	7-117535269-G-A	c.601G>A	V201M	CFTR-RD-causing	9.9821e-05	2.31183e-08	CFTR-RD
7-117614699-G-C	c.3454G>C	D1152H	varying clinical consequence	0.000411267	7-117590418-C-T	c.1745C>T	T582I	undefined	2.80859e-05	2.31016e-08	No expected phenotype
7-117611595-T-G	c.3154T>G	F1052V	CFTR-RD-causing	0.000471245	7-117590397-T-A	c.1724T>A	F575Y	undefined	2.44437e-05	2.30379e-08	No expected phenotype
7-117627538-G-T	c.3485G>T	3617G/T	CFTR-RD-causing	0.000983448	7-117559609-A-G	c.1538A>G	D513G	undefined	1.16953e-05	2.30034e-08	No expected phenotype
7-117614699-G-C	c.3454G>C	D1152H	varying clinical consequence	0.000411267	7-117536598-T-G	c.794T>G	M265R	undefined	2.79654e-05	2.30024e-08	No expected phenotype
7-117627538-G-T	c.3485G>T	3617G/T	CFTR-RD-causing	0.000983448	7-117642526-T-A	c.3806T>A	I1269N	undefined	1.16935e-05	2.3e-08	No expected phenotype
7-117627538-G-T	c.3485G>T	3617G/T	CFTR-RD-causing	0.000983448	7-117540284-C-T	c.1054C>T	R352W	CFTR-RD-causing	1.16928e-05	2.29985e-08	No expected phenotype
7-117548758-G-T	c.1327G>T	D443Y	CFTR-RD-causing	0.000738729	7-117509035-G-A	c.166G>A	E56K	varying clinical consequence	1.5529e-05	2.29434e-08	No expected phenotype
7-117611595-T-G	c.3154T>G	F1052V	CFTR-RD-causing	0.000471245	7-117540156-CCTT-C	c.935_937del	[delta]F311	undefined	2.42926e-05	2.28955e-08	No expected phenotype
7-117531115-G-T	c.489+1G>T	621+1G>T	CF-causing	0.000257558	7-117534366-G-T	c.579+1G>T	711+1G>T	CF-causing	4.42914e-05	2.28152e-08	CF
7-117531115-G-T	c.489+1G>T	621+1G>T	CF-causing	0.000257558	7-117614703-T-A	c.3458T>A	V1153E	CFTR-RD-causing	4.42514e-05	2.27946e-08	CFTR-RD
7-117587806-G-A	c.1652G>A	G551D	CF-causing	0.000506209	7-117642457-C-T	c.3737C>T	T1246I	CFTR-RD-causing	2.24897e-05	2.27689e-08	CFTR-RD
7-117587806-G-A	c.1652G>A	G551D	CF-causing	0.000506209	7-117611650-G-A	c.3209G>A	R1070Q	varying clinical consequence	2.24873e-05	2.27666e-08	CF or CFTR-RD
7-117534295-G-A	c.509G>A	R170H	CFTR-RD-causing	0.000465137	7-117590397-T-A	c.1724T>A	F575Y	undefined	2.44437e-05	2.27393e-08	No expected phenotype
7-117530957-C-T	c.332C>T	P111L	CFTR-RD-causing	0.000198777	7-117509047-G-T	c.178G>T	E60X	CF-causing	5.68767e-05	2.26115e-08	CFTR-RD
7-117534295-G-A	c.509G>A	R170H	CFTR-RD-causing	0.000465137	7-117540156-CCTT-C	c.935_937del	[delta]F311	undefined	2.42926e-05	2.25988e-08	No expected phenotype
7-117548758-G-T	c.1327G>T	D443Y	CFTR-RD-causing	0.000738729	7-117535326-C-T	c.658C>T	Q220X	CF-causing	1.52883e-05	2.25879e-08	CFTR-RD
7-117548758-G-T	c.1327G>T	D443Y	CFTR-RD-causing	0.000738729	7-117540243-C-T	c.1013C>T	T338I	CFTR-RD-causing	1.52881e-05	2.25876e-08	No expected phenotype
7-117592416-C-T	c.2249C>T	P750L	CFTR-RD-causing	0.000782761	7-117594930-G-T	c.2491G>T	E831X	CF-causing	1.43985e-05	2.25412e-08	CFTR-RD
7-117531117-A-G	c.489+3A>G	621+3A>G	CFTR-RD-causing	0.000205413	7-117592212-CA-C	c.2052del	2184delA	CF-causing	5.48594e-05	2.25377e-08	CFTR-RD
7-117587778-G-T	c.1624G>T	G542X	CF-causing	0.000400762	7-117590418-C-T	c.1745C>T	T582I	undefined	2.80859e-05	2.25115e-08	Undetermined Phenotype
7-117587778-G-T	c.1624G>T	G542X	CF-causing	0.000400762	7-117536598-T-G	c.794T>G	M265R	undefined	2.79654e-05	2.24149e-08	Undetermined Phenotype
7-117592588-A-G	c.2421A>G	I807M ! 2553A/G	CFTR-RD-causing	0.000778316	7-117594930-G-T	c.2491G>T	E831X	CF-causing	1.43985e-05	2.24132e-08	CFTR-RD
7-117540231-G-A	c.1001G>A	R334Q	varying clinical consequence	0.000203238	7-117592212-CA-C	c.2052del	2184delA	CF-causing	5.48594e-05	2.2299e-08	CF or CFTR-RD
7-117614660-A-G	c.3415A>G	I1139V	CFTR-RD-causing	0.000195342	7-117509047-G-T	c.178G>T	E60X	CF-causing	5.68767e-05	2.22208e-08	CFTR-RD
7-117614699-G-C	c.3454G>C	D1152H	varying clinical consequence	0.000411267	7-117595017-AT-A	c.2583del	2711delT	CF-causing	2.69936e-05	2.22031e-08	CF or CFTR-RD
7-117530974-C-T	c.349C>T	R117C	varying clinical consequence	0.000119633	7-117559586-TATC-T	c.1519_1521del	[delta]I507	CF-causing	9.27058e-05	2.21813e-08	CF or CFTR-RD
7-117531117-A-G	c.489+3A>G	621+3A>G	CFTR-RD-causing	0.000205413	7-117540270-G-C	c.1040G>C	R347P	CF-causing	5.39626e-05	2.21692e-08	CFTR-RD
7-117611555-A-G	c.3140-26A>G	3272-26A>G	varying clinical consequence	0.000132148	7-117559548-C-T	c.1477C>T	Q493X	CF-causing	8.37947e-05	2.21465e-08	CF or CFTR-RD
7-117627579-AC-A	c.3528del	3659delC	CF-causing	0.000194337	7-117509047-G-T	c.178G>T	E60X	CF-causing	5.68767e-05	2.21065e-08	CF
7-117611595-T-G	c.3154T>G	F1052V	CFTR-RD-causing	0.000471245	7-117652851-A-AT	c.3889dup	4016insT	CF-causing	2.34034e-05	2.20575e-08	CFTR-RD
7-117611595-T-G	c.3154T>G	F1052V	CFTR-RD-causing	0.000471245	7-117480108-C-T	c.14C>T	P5L	varying clinical consequence	2.33835e-05	2.20387e-08	No expected phenotype
7-117587806-G-A	c.1652G>A	G551D	CF-causing	0.000506209	7-117590426-G-T	c.1753G>T	E585X	CF-causing	2.17542e-05	2.20244e-08	CF
7-117611555-A-G	c.3140-26A>G	3272-26A>G	varying clinical consequence	0.000132148	7-117536576-A-G	c.772A>G	R258G	CFTR-RD-causing	8.32185e-05	2.19942e-08	No expected phenotype
7-117540231-G-A	c.1001G>A	R334Q	varying clinical consequence	0.000203238	7-117540270-G-C	c.1040G>C	R347P	CF-causing	5.39626e-05	2.19345e-08	CF or CFTR-RD
7-117587806-G-A	c.1652G>A	G551D	CF-causing	0.000506209	7-117627525-C-T	c.3472C>T	R1158X	CF-causing	2.15971e-05	2.18653e-08	CF
7-117587806-G-A	c.1652G>A	G551D	CF-causing	0.000506209	7-117535363-T-A	c.695T>A	V232D	varying clinical consequence	2.15828e-05	2.18508e-08	CF or CFTR-RD
7-117530957-C-T	c.332C>T	P111L	CFTR-RD-causing	0.000198777	7-117592212-CA-C	c.2052del	2184delA	CF-causing	5.48594e-05	2.18095e-08	CFTR-RD
7-117530974-C-T	c.349C>T	R117C	varying clinical consequence	0.000119633	7-117602868-G-A	c.2657+5G>A	2789+5G>A	varying clinical consequence	9.11089e-05	2.17992e-08	No expected phenotype
7-117590440-G-A	c.1766+1G>A	1898+1G>A	CF-causing	0.000144207	7-117666898-AT-A	c.4243-7del	NULL	CFTR-RD-causing	7.55552e-05	2.17912e-08	CFTR-RD
7-117534295-G-A	c.509G>A	R170H	CFTR-RD-causing	0.000465137	7-117652851-A-AT	c.3889dup	4016insT	CF-causing	2.34034e-05	2.17716e-08	CFTR-RD
7-117534295-G-A	c.509G>A	R170H	CFTR-RD-causing	0.000465137	7-117480108-C-T	c.14C>T	P5L	varying clinical consequence	2.33835e-05	2.1753e-08	No expected phenotype
7-117611555-A-G	c.3140-26A>G	3272-26A>G	varying clinical consequence	0.000132148	7-117509123-G-A	c.254G>A	G85E	CF-causing	8.22798e-05	2.17462e-08	CF or CFTR-RD
7-117590440-G-A	c.1766+1G>A	1898+1G>A	CF-causing	0.000144207	7-117534368-A-G	c.579+3A>G	711+3A>G	varying clinical consequence	7.50867e-05	2.16561e-08	CF or CFTR-RD
7-117652877-C-G	c.3909C>G	N1303K	CF-causing	0.000171948	7-117540270-G-A	c.1040G>A	R347H	varying clinical consequence	6.29563e-05	2.16505e-08	CF or CFTR-RD
7-117587778-G-T	c.1624G>T	G542X	CF-causing	0.000400762	7-117595017-AT-A	c.2583del	2711delT	CF-causing	2.69936e-05	2.1636e-08	CF
7-117509069-C-T	c.200C>T	P67L	CF-causing	0.000143076	7-117666898-AT-A	c.4243-7del	NULL	CFTR-RD-causing	7.55552e-05	2.16203e-08	CFTR-RD
7-117587806-G-A	c.1652G>A	G551D	CF-causing	0.000506209	7-117592658-G-A	c.2490+1G>A	2622+1G>A	CF-causing	2.12623e-05	2.15263e-08	CF
7-117509069-C-T	c.200C>T	P67L	CF-causing	0.000143076	7-117534368-A-G	c.579+3A>G	711+3A>G	varying clinical consequence	7.50867e-05	2.14862e-08	CF or CFTR-RD
7-117587811-C-T	c.1657C>T	R553X	CF-causing	0.000115799	7-117559586-TATC-T	c.1519_1521del	[delta]I507	CF-causing	9.27058e-05	2.14705e-08	CF
7-117614699-G-C	c.3454G>C	D1152H	varying clinical consequence	0.000411267	7-117610625-A-G	c.3095A>G	Y1032C	CFTR-RD-causing	2.60857e-05	2.14564e-08	No expected phenotype
7-117587738-G-A	c.1585-1G>A	1717-1G>A	CF-causing	0.000188605	7-117509047-G-T	c.178G>T	E60X	CF-causing	5.68767e-05	2.14545e-08	CF
7-117614699-G-C	c.3454G>C	D1152H	varying clinical consequence	0.000411267	7-117667091-C-T	c.4426C>T	Q1476X	CFTR-RD-causing	2.60826e-05	2.14538e-08	No expected phenotype
7-117530957-C-T	c.332C>T	P111L	CFTR-RD-causing	0.000198777	7-117540270-G-C	c.1040G>C	R347P	CF-causing	5.39626e-05	2.1453e-08	CFTR-RD
7-117531117-A-G	c.489+3A>G	621+3A>G	CFTR-RD-causing	0.000205413	7-117611638-G-A	c.3197G>A	R1066H	CF-causing	5.21718e-05	2.14335e-08	CFTR-RD
7-117614660-A-G	c.3415A>G	I1139V	CFTR-RD-causing	0.000195342	7-117592212-CA-C	c.2052del	2184delA	CF-causing	5.48594e-05	2.14327e-08	CFTR-RD
7-117611555-A-G	c.3140-26A>G	3272-26A>G	varying clinical consequence	0.000132148	7-117611646-G-A	c.3205G>A	G1069R	CFTR-RD-causing	8.09535e-05	2.13956e-08	No expected phenotype
7-117627538-G-T	c.3485G>T	3617G/T	CFTR-RD-causing	0.000983448	7-117534318-G-A	c.532G>A	G178R	CF-causing	1.08577e-05	2.1356e-08	CFTR-RD
7-117610521-G-C	c.2991G>C	L997F	CFTR-RD-causing	0.00169029	7-117587801-T-G	c.1647T>G	S549R(T>G)	CF-causing	6.31017e-06	2.1332e-08	CFTR-RD
7-117627579-AC-A	c.3528del	3659delC	CF-causing	0.000194337	7-117592212-CA-C	c.2052del	2184delA	CF-causing	5.48594e-05	2.13224e-08	CF
7-117610521-G-C	c.2991G>C	L997F	CFTR-RD-causing	0.00169029	7-117595039-T-TA	c.2601dup	2732insA	CF-causing	6.29936e-06	2.12955e-08	CFTR-RD
7-117531117-A-G	c.489+3A>G	621+3A>G	CFTR-RD-causing	0.000205413	7-117509127-CTT-C	c.262_263del	394delTT	CF-causing	5.1814e-05	2.12866e-08	CFTR-RD
7-117610521-G-C	c.2991G>C	L997F	CFTR-RD-causing	0.00169029	7-117664853-G-C	c.4129G>C	D1377H	CFTR-RD-causing	6.29606e-06	2.12843e-08	No expected phenotype
7-117610521-G-C	c.2991G>C	L997F	CFTR-RD-causing	0.00169029	7-117666961-C-CGA	c.4300_4301dup	4428insGA	varying clinical consequence	6.29521e-06	2.12815e-08	No expected phenotype
7-117548758-G-T	c.1327G>T	D443Y	CFTR-RD-causing	0.000738729	7-117594930-G-T	c.2491G>T	E831X	CF-causing	1.43985e-05	2.12732e-08	CFTR-RD
7-117592416-C-T	c.2249C>T	P750L	CFTR-RD-causing	0.000782761	7-117590367-A-G	c.1694A>G	D565G	undefined	1.35842e-05	2.12664e-08	No expected phenotype
7-117627538-G-T	c.3485G>T	3617G/T	CFTR-RD-causing	0.000983448	7-117642472-G-A	c.3752G>A	S1251N	CF-causing	1.07944e-05	2.12314e-08	CFTR-RD
7-117627538-G-T	c.3485G>T	3617G/T	CFTR-RD-causing	0.000983448	7-117664821-T-C	c.4097T>C	I1366T	CFTR-RD-causing	1.07924e-05	2.12275e-08	No expected phenotype
7-117540231-G-A	c.1001G>A	R334Q	varying clinical consequence	0.000203238	7-117611638-G-A	c.3197G>A	R1066H	CF-causing	5.21718e-05	2.12066e-08	CF or CFTR-RD
7-117611595-T-G	c.3154T>G	F1052V	CFTR-RD-causing	0.000471245	7-117642457-C-T	c.3737C>T	T1246I	CFTR-RD-causing	2.24897e-05	2.11963e-08	No expected phenotype
7-117611595-T-G	c.3154T>G	F1052V	CFTR-RD-causing	0.000471245	7-117611650-G-A	c.3209G>A	R1070Q	varying clinical consequence	2.24873e-05	2.11941e-08	No expected phenotype
7-117592588-A-G	c.2421A>G	I807M ! 2553A/G	CFTR-RD-causing	0.000778316	7-117590367-A-G	c.1694A>G	D565G	undefined	1.35842e-05	2.11456e-08	No expected phenotype
7-117592416-C-T	c.2249C>T	P750L	CFTR-RD-causing	0.000782761	7-117665515-TTC-T	c.4197_4198del	4326delTC	CF-causing	1.34945e-05	2.1126e-08	CFTR-RD
7-117592416-C-T	c.2249C>T	P750L	CFTR-RD-causing	0.000782761	7-117530955-C-A	c.330C>A	D110E	undefined	1.34915e-05	2.11212e-08	No expected phenotype
7-117587811-C-T	c.1657C>T	R553X	CF-causing	0.000115799	7-117602868-G-A	c.2657+5G>A	2789+5G>A	varying clinical consequence	9.11089e-05	2.11006e-08	CF or CFTR-RD
7-117614660-A-G	c.3415A>G	I1139V	CFTR-RD-causing	0.000195342	7-117540270-G-C	c.1040G>C	R347P	CF-causing	5.39626e-05	2.10824e-08	CFTR-RD
7-117509089-C-T	c.220C>T	R74W	CFTR-RD-causing	0.000167391	7-117540270-G-A	c.1040G>A	R347H	varying clinical consequence	6.29563e-05	2.10767e-08	No expected phenotype
7-117540231-G-A	c.1001G>A	R334Q	varying clinical consequence	0.000203238	7-117509127-CTT-C	c.262_263del	394delTT	CF-causing	5.1814e-05	2.10612e-08	CF or CFTR-RD
7-117535285-T-G	c.617T>G	L206W	varying clinical consequence	0.000167267	7-117540270-G-A	c.1040G>A	R347H	varying clinical consequence	6.29563e-05	2.1061e-08	No expected phenotype
7-117559594-T-G	c.1523T>G	F508C	CFTR-RD-causing	0.0016674	7-117587801-T-G	c.1647T>G	S549R(T>G)	CF-causing	6.31017e-06	2.10431e-08	CFTR-RD
7-117590440-G-A	c.1766+1G>A	1898+1G>A	CF-causing	0.000144207	7-117642566-G-A	c.3846G>A	W1282X	CF-causing	7.28651e-05	2.10153e-08	CF
7-117559594-T-G	c.1523T>G	F508C	CFTR-RD-causing	0.0016674	7-117595039-T-TA	c.2601dup	2732insA	CF-causing	6.29936e-06	2.10071e-08	CFTR-RD
7-117592588-A-G	c.2421A>G	I807M ! 2553A/G	CFTR-RD-causing	0.000778316	7-117665515-TTC-T	c.4197_4198del	4326delTC	CF-causing	1.34945e-05	2.1006e-08	CFTR-RD
7-117592588-A-G	c.2421A>G	I807M ! 2553A/G	CFTR-RD-causing	0.000778316	7-117530955-C-A	c.330C>A	D110E	undefined	1.34915e-05	2.10012e-08	No expected phenotype
7-117559594-T-G	c.1523T>G	F508C	CFTR-RD-causing	0.0016674	7-117664853-G-C	c.4129G>C	D1377H	CFTR-RD-causing	6.29606e-06	2.09961e-08	No expected phenotype
7-117559594-T-G	c.1523T>G	F508C	CFTR-RD-causing	0.0016674	7-117666961-C-CGA	c.4300_4301dup	4428insGA	varying clinical consequence	6.29521e-06	2.09932e-08	No expected phenotype
7-117587806-G-A	c.1652G>A	G551D	CF-causing	0.000506209	7-117611794-C-T	c.3353C>T	S1118F	undefined	2.07352e-05	2.09927e-08	Undetermined Phenotype
7-117587806-G-A	c.1652G>A	G551D	CF-causing	0.000506209	7-117587800-G-A	c.1646G>A	S549N	CF-causing	2.07293e-05	2.09868e-08	CF
7-117602865-T-TA	c.2657+2_2657+3insA	2789+2insA	CFTR-RD-causing	0.000233338	7-117540175-CT-C	c.948del	1078delT	CF-causing	4.49682e-05	2.09855e-08	CFTR-RD
7-117602865-T-TA	c.2657+2_2657+3insA	2789+2insA	CFTR-RD-causing	0.000233338	7-117603730-G-C	c.2856G>C	M952I	CFTR-RD-causing	4.49675e-05	2.09852e-08	No expected phenotype
7-117627579-AC-A	c.3528del	3659delC	CF-causing	0.000194337	7-117540270-G-C	c.1040G>C	R347P	CF-causing	5.39626e-05	2.09739e-08	CF
7-117587806-G-A	c.1652G>A	G551D	CF-causing	0.000506209	7-117530975-G-T	c.350G>T	R117L	undefined	2.06883e-05	2.09452e-08	Undetermined Phenotype
7-117587806-G-A	c.1652G>A	G551D	CF-causing	0.000506209	7-117603687-T-G	c.2813T>G	V938G	CFTR-RD-causing	2.06849e-05	2.09418e-08	CFTR-RD
7-117534295-G-A	c.509G>A	R170H	CFTR-RD-causing	0.000465137	7-117642457-C-T	c.3737C>T	T1246I	CFTR-RD-causing	2.24897e-05	2.09215e-08	No expected phenotype
7-117534295-G-A	c.509G>A	R170H	CFTR-RD-causing	0.000465137	7-117611650-G-A	c.3209G>A	R1070Q	varying clinical consequence	2.24873e-05	2.09193e-08	No expected phenotype
7-117587778-G-T	c.1624G>T	G542X	CF-causing	0.000400762	7-117610625-A-G	c.3095A>G	Y1032C	CFTR-RD-causing	2.60857e-05	2.09083e-08	CFTR-RD
7-117587778-G-T	c.1624G>T	G542X	CF-causing	0.000400762	7-117667091-C-T	c.4426C>T	Q1476X	CFTR-RD-causing	2.60826e-05	2.09058e-08	CFTR-RD
7-117590440-G-A	c.1766+1G>A	1898+1G>A	CF-causing	0.000144207	7-117548795-C-A	c.1364C>A	A455E	CF-causing	7.24571e-05	2.08977e-08	CF
7-117509069-C-T	c.200C>T	P67L	CF-causing	0.000143076	7-117642566-G-A	c.3846G>A	W1282X	CF-causing	7.28651e-05	2.08505e-08	CF
7-117590440-G-A	c.1766+1G>A	1898+1G>A	CF-causing	0.000144207	7-117590440-G-A	c.1766+1G>A	1898+1G>A	CF-causing	0.000144207	2.07957e-08	CF
7-117590440-G-A	c.1766+1G>A	1898+1G>A	CF-causing	0.000144207	7-117509031-C-T	c.165-3C>T	297-3C>T	undefined	7.20866e-05	2.07908e-08	Undetermined Phenotype
7-117530957-C-T	c.332C>T	P111L	CFTR-RD-causing	0.000198777	7-117611638-G-A	c.3197G>A	R1066H	CF-causing	5.21718e-05	2.07411e-08	CFTR-RD
7-117509069-C-T	c.200C>T	P67L	CF-causing	0.000143076	7-117548795-C-A	c.1364C>A	A455E	CF-causing	7.24571e-05	2.07338e-08	CF
7-117592416-C-T	c.2249C>T	P750L	CFTR-RD-causing	0.000782761	7-117587833-G-A	c.1679G>A	R560K	CF-causing	1.3229e-05	2.07104e-08	CFTR-RD
7-117587738-G-A	c.1585-1G>A	1717-1G>A	CF-causing	0.000188605	7-117592212-CA-C	c.2052del	2184delA	CF-causing	5.48594e-05	2.06935e-08	CF
7-117602865-T-TA	c.2657+2_2657+3insA	2789+2insA	CFTR-RD-causing	0.000233338	7-117534366-G-T	c.579+1G>T	711+1G>T	CF-causing	4.42914e-05	2.06697e-08	CFTR-RD
7-117602865-T-TA	c.2657+2_2657+3insA	2789+2insA	CFTR-RD-causing	0.000233338	7-117614703-T-A	c.3458T>A	V1153E	CFTR-RD-causing	4.42514e-05	2.0651e-08	No expected phenotype
7-117509069-C-T	c.200C>T	P67L	CF-causing	0.000143076	7-117509031-C-T	c.165-3C>T	297-3C>T	undefined	7.20866e-05	2.06278e-08	Undetermined Phenotype
7-117530957-C-T	c.332C>T	P111L	CFTR-RD-causing	0.000198777	7-117509127-CTT-C	c.262_263del	394delTT	CF-causing	5.1814e-05	2.05989e-08	CFTR-RD
7-117592588-A-G	c.2421A>G	I807M ! 2553A/G	CFTR-RD-causing	0.000778316	7-117587833-G-A	c.1679G>A	R560K	CF-causing	1.3229e-05	2.05927e-08	CFTR-RD
7-117530975-G-A	c.350G>A	R117H	CFTR-RD-causing	0.0027138	7-117587731-G-A	c.1585-8G>A	1717-8G>A	CF-causing	3.78419e-06	2.0539e-08	CFTR-RD
7-117611595-T-G	c.3154T>G	F1052V	CFTR-RD-causing	0.000471245	7-117590426-G-T	c.1753G>T	E585X	CF-causing	2.17542e-05	2.05031e-08	CFTR-RD
7-117611649-C-T	c.3208C>T	R1070W	varying clinical consequence	0.000102548	7-117535269-G-A	c.601G>A	V201M	CFTR-RD-causing	9.9821e-05	2.04728e-08	No expected phenotype
7-117509069-C-T	c.200C>T	P67L	CF-causing	0.000143076	7-117509069-C-T	c.200C>T	P67L	CF-causing	0.000143076	2.04708e-08	CF
7-117614660-A-G	c.3415A>G	I1139V	CFTR-RD-causing	0.000195342	7-117611638-G-A	c.3197G>A	R1066H	CF-causing	5.21718e-05	2.03827e-08	CFTR-RD
7-117587738-G-A	c.1585-1G>A	1717-1G>A	CF-causing	0.000188605	7-117540270-G-C	c.1040G>C	R347P	CF-causing	5.39626e-05	2.03552e-08	CF
7-117611595-T-G	c.3154T>G	F1052V	CFTR-RD-causing	0.000471245	7-117627525-C-T	c.3472C>T	R1158X	CF-causing	2.15971e-05	2.03551e-08	CFTR-RD
7-117611595-T-G	c.3154T>G	F1052V	CFTR-RD-causing	0.000471245	7-117535363-T-A	c.695T>A	V232D	varying clinical consequence	2.15828e-05	2.03416e-08	No expected phenotype
7-117627579-AC-A	c.3528del	3659delC	CF-causing	0.000194337	7-117611638-G-A	c.3197G>A	R1066H	CF-causing	5.21718e-05	2.02778e-08	CF
7-117614660-A-G	c.3415A>G	I1139V	CFTR-RD-causing	0.000195342	7-117509127-CTT-C	c.262_263del	394delTT	CF-causing	5.1814e-05	2.0243e-08	CFTR-RD
7-117592169-C-T	c.2002C>T	R668C	CFTR-RD-causing	0.0100734	7-117509143-G-A	c.273+1G>A	405+1G>A	CF-causing	1.00466e-06	2.02407e-08	CFTR-RD
7-117530975-G-A	c.350G>A	R117H	CFTR-RD-causing	0.0027138	7-117592520-C-T	c.2353C>T	R785X	CF-causing	3.72903e-06	2.02397e-08	CFTR-RD
7-117534295-G-A	c.509G>A	R170H	CFTR-RD-causing	0.000465137	7-117590426-G-T	c.1753G>T	E585X	CF-causing	2.17542e-05	2.02374e-08	CFTR-RD
7-117627579-AC-A	c.3528del	3659delC	CF-causing	0.000194337	7-117509127-CTT-C	c.262_263del	394delTT	CF-causing	5.1814e-05	2.01388e-08	CF
7-117614699-G-C	c.3454G>C	D1152H	varying clinical consequence	0.000411267	7-117590397-T-A	c.1724T>A	F575Y	undefined	2.44437e-05	2.01057e-08	No expected phenotype
7-117534295-G-A	c.509G>A	R170H	CFTR-RD-causing	0.000465137	7-117627525-C-T	c.3472C>T	R1158X	CF-causing	2.15971e-05	2.00912e-08	CFTR-RD
7-117534295-G-A	c.509G>A	R170H	CFTR-RD-causing	0.000465137	7-117535363-T-A	c.695T>A	V232D	varying clinical consequence	2.15828e-05	2.00779e-08	No expected phenotype
7-117587806-G-A	c.1652G>A	G551D	CF-causing	0.000506209	7-117559537-C-A	c.1466C>A	S489X	CF-causing	1.98265e-05	2.00727e-08	CF
7-117548758-G-T	c.1327G>T	D443Y	CFTR-RD-causing	0.000738729	7-117590367-A-G	c.1694A>G	D565G	undefined	1.35842e-05	2.00701e-08	No expected phenotype
7-117530974-C-T	c.349C>T	R117C	varying clinical consequence	0.000119633	7-117559548-C-T	c.1477C>T	Q493X	CF-causing	8.37947e-05	2.00492e-08	CF or CFTR-RD
7-117611595-T-G	c.3154T>G	F1052V	CFTR-RD-causing	0.000471245	7-117592658-G-A	c.2490+1G>A	2622+1G>A	CF-causing	2.12623e-05	2.00395e-08	CFTR-RD
7-117587806-G-A	c.1652G>A	G551D	CF-causing	0.000506209	7-117530953-G-C	c.328G>C	D110H	varying clinical consequence	1.97872e-05	2.00329e-08	CF or CFTR-RD
7-117614699-G-C	c.3454G>C	D1152H	varying clinical consequence	0.000411267	7-117540156-CCTT-C	c.935_937del	[delta]F311	undefined	2.42926e-05	1.99815e-08	No expected phenotype
7-117590440-G-A	c.1766+1G>A	1898+1G>A	CF-causing	0.000144207	7-117530974-C-G	c.349C>G	R117G	CFTR-RD-causing	6.92614e-05	1.9976e-08	CFTR-RD
7-117611555-A-G	c.3140-26A>G	3272-26A>G	varying clinical consequence	0.000132148	7-117666898-AT-A	c.4243-7del	NULL	CFTR-RD-causing	7.55552e-05	1.99689e-08	No expected phenotype
7-117548758-G-T	c.1327G>T	D443Y	CFTR-RD-causing	0.000738729	7-117665515-TTC-T	c.4197_4198del	4326delTC	CF-causing	1.34945e-05	1.99376e-08	CFTR-RD
7-117548758-G-T	c.1327G>T	D443Y	CFTR-RD-causing	0.000738729	7-117530955-C-A	c.330C>A	D110E	undefined	1.34915e-05	1.99331e-08	No expected phenotype
7-117530974-C-T	c.349C>T	R117C	varying clinical consequence	0.000119633	7-117536576-A-G	c.772A>G	R258G	CFTR-RD-causing	8.32185e-05	1.99113e-08	No expected phenotype
7-117592169-C-T	c.2002C>T	R668C	CFTR-RD-causing	0.0100734	7-117652850-TA-T	c.3883del	4015delA	CF-causing	9.88084e-07	1.99067e-08	CFTR-RD
7-117611555-A-G	c.3140-26A>G	3272-26A>G	varying clinical consequence	0.000132148	7-117534368-A-G	c.579+3A>G	711+3A>G	varying clinical consequence	7.50867e-05	1.9845e-08	No expected phenotype
7-117530975-G-A	c.350G>A	R117H	CFTR-RD-causing	0.0027138	7-117559462-A-G	c.1393-2A>G	1525-2A>G	CF-causing	3.65579e-06	1.98421e-08	CFTR-RD
7-117530975-G-A	c.350G>A	R117H	CFTR-RD-causing	0.0027138	7-117509035-GA-G	c.168del	300delA	CF-causing	3.65388e-06	1.98318e-08	CFTR-RD
7-117509069-C-T	c.200C>T	P67L	CF-causing	0.000143076	7-117530974-C-G	c.349C>G	R117G	CFTR-RD-causing	6.92614e-05	1.98193e-08	CFTR-RD
7-117534295-G-A	c.509G>A	R170H	CFTR-RD-causing	0.000465137	7-117592658-G-A	c.2490+1G>A	2622+1G>A	CF-causing	2.12623e-05	1.97797e-08	CFTR-RD
7-117592416-C-T	c.2249C>T	P750L	CFTR-RD-causing	0.000782761	7-117611717-C-A	c.3276C>A	Y1092X(C>A)	CF-causing	1.25932e-05	1.97149e-08	CFTR-RD
7-117592169-C-T	c.2002C>T	R668C	CFTR-RD-causing	0.0100734	7-117606674-G-A	c.2909G>A	G970D	CF-causing	9.7725e-07	1.96884e-08	CFTR-RD
7-117530974-C-T	c.349C>T	R117C	varying clinical consequence	0.000119633	7-117509123-G-A	c.254G>A	G85E	CF-causing	8.22798e-05	1.96868e-08	CF or CFTR-RD
7-117592169-C-T	c.2002C>T	R668C	CFTR-RD-causing	0.0100734	7-117534361-A-G	c.575A>G	D192G	undefined	9.77062e-07	1.96846e-08	No expected phenotype
7-117587738-G-A	c.1585-1G>A	1717-1G>A	CF-causing	0.000188605	7-117611638-G-A	c.3197G>A	R1066H	CF-causing	5.21718e-05	1.96798e-08	CF
7-117530975-G-A	c.350G>A	R117H	CFTR-RD-causing	0.0027138	7-117559476-A-G	c.1405A>G	M469V	undefined	3.62584e-06	1.96796e-08	No expected phenotype
7-117610521-G-C	c.2991G>C	L997F	CFTR-RD-causing	0.00169029	7-117606753-G-A	c.2988G>A	Q996Q (3120G/A)	CF-causing	5.80065e-06	1.96096e-08	CFTR-RD
7-117592588-A-G	c.2421A>G	I807M ! 2553A/G	CFTR-RD-causing	0.000778316	7-117611717-C-A	c.3276C>A	Y1092X(C>A)	CF-causing	1.25932e-05	1.9603e-08	CFTR-RD
7-117587778-G-T	c.1624G>T	G542X	CF-causing	0.000400762	7-117590397-T-A	c.1724T>A	F575Y	undefined	2.44437e-05	1.95922e-08	Undetermined Phenotype
7-117652877-C-G	c.3909C>G	N1303K	CF-causing	0.000171948	7-117509047-G-T	c.178G>T	E60X	CF-causing	5.68767e-05	1.95597e-08	CF
7-117548758-G-T	c.1327G>T	D443Y	CFTR-RD-causing	0.000738729	7-117587833-G-A	c.1679G>A	R560K	CF-causing	1.3229e-05	1.95454e-08	CFTR-RD
7-117587738-G-A	c.1585-1G>A	1717-1G>A	CF-causing	0.000188605	7-117509127-CTT-C	c.262_263del	394delTT	CF-causing	5.1814e-05	1.95448e-08	CF
7-117530975-G-A	c.350G>A	R117H	CFTR-RD-causing	0.0027138	7-117540347-G-A	c.1116+1G>A	1248+1G>A	CF-causing	3.60077e-06	1.95435e-08	CFTR-RD
7-117611595-T-G	c.3154T>G	F1052V	CFTR-RD-causing	0.000471245	7-117611794-C-T	c.3353C>T	S1118F	undefined	2.07352e-05	1.95427e-08	No expected phenotype
7-117530975-G-A	c.350G>A	R117H	CFTR-RD-causing	0.0027138	7-117594990-C-T	c.2551C>T	R851X	CF-causing	3.60049e-06	1.9542e-08	CFTR-RD
7-117611595-T-G	c.3154T>G	F1052V	CFTR-RD-causing	0.000471245	7-117587800-G-A	c.1646G>A	S549N	CF-causing	2.07293e-05	1.95372e-08	CFTR-RD
7-117530975-G-A	c.350G>A	R117H	CFTR-RD-causing	0.0027138	7-117610547-C-A	c.3017C>A	A1006E	CF-causing	3.59873e-06	1.95324e-08	CFTR-RD
7-117530975-G-A	c.350G>A	R117H	CFTR-RD-causing	0.0027138	7-117642451-G-A	c.3731G>A	G1244E	CF-causing	3.59829e-06	1.95301e-08	CFTR-RD
7-117592169-C-T	c.2002C>T	R668C	CFTR-RD-causing	0.0100734	7-117606754-G-A	c.2988+1G>A	3120+1G>A	CF-causing	9.69214e-07	1.95265e-08	CFTR-RD
7-117530975-G-A	c.350G>A	R117H	CFTR-RD-causing	0.0027138	7-117664728-T-C	c.4004T>C	L1335P	CF-causing	3.59743e-06	1.95254e-08	CFTR-RD
7-117611595-T-G	c.3154T>G	F1052V	CFTR-RD-causing	0.000471245	7-117530975-G-T	c.350G>T	R117L	undefined	2.06883e-05	1.94985e-08	No expected phenotype
7-117611595-T-G	c.3154T>G	F1052V	CFTR-RD-causing	0.000471245	7-117603687-T-G	c.2813T>G	V938G	CFTR-RD-causing	2.06849e-05	1.94953e-08	No expected phenotype
7-117587778-G-T	c.1624G>T	G542X	CF-causing	0.000400762	7-117540156-CCTT-C	c.935_937del	[delta]F311	undefined	2.42926e-05	1.94711e-08	Undetermined Phenotype
7-117592169-C-T	c.2002C>T	R668C	CFTR-RD-causing	0.0100734	7-117542025-C-CA	c.1130dup	NULL	CF-causing	9.65132e-07	1.94443e-08	CFTR-RD
7-117587811-C-T	c.1657C>T	R553X	CF-causing	0.000115799	7-117559548-C-T	c.1477C>T	Q493X	CF-causing	8.37947e-05	1.94067e-08	CF
7-117530974-C-T	c.349C>T	R117C	varying clinical consequence	0.000119633	7-117611646-G-A	c.3205G>A	G1069R	CFTR-RD-causing	8.09535e-05	1.93694e-08	No expected phenotype
7-117559594-T-G	c.1523T>G	F508C	CFTR-RD-causing	0.0016674	7-117606753-G-A	c.2988G>A	Q996Q (3120G/A)	CF-causing	5.80065e-06	1.9344e-08	CFTR-RD
7-117534295-G-A	c.509G>A	R170H	CFTR-RD-causing	0.000465137	7-117611794-C-T	c.3353C>T	S1118F	undefined	2.07352e-05	1.92894e-08	No expected phenotype
7-117534295-G-A	c.509G>A	R170H	CFTR-RD-causing	0.000465137	7-117587800-G-A	c.1646G>A	S549N	CF-causing	2.07293e-05	1.9284e-08	CFTR-RD
7-117587811-C-T	c.1657C>T	R553X	CF-causing	0.000115799	7-117536576-A-G	c.772A>G	R258G	CFTR-RD-causing	8.32185e-05	1.92732e-08	CFTR-RD
7-117611555-A-G	c.3140-26A>G	3272-26A>G	varying clinical consequence	0.000132148	7-117642566-G-A	c.3846G>A	W1282X	CF-causing	7.28651e-05	1.92579e-08	CF or CFTR-RD
7-117614699-G-C	c.3454G>C	D1152H	varying clinical consequence	0.000411267	7-117652851-A-AT	c.3889dup	4016insT	CF-causing	2.34034e-05	1.92501e-08	CF or CFTR-RD
7-117534295-G-A	c.509G>A	R170H	CFTR-RD-causing	0.000465137	7-117530975-G-T	c.350G>T	R117L	undefined	2.06883e-05	1.92457e-08	No expected phenotype
7-117534295-G-A	c.509G>A	R170H	CFTR-RD-causing	0.000465137	7-117603687-T-G	c.2813T>G	V938G	CFTR-RD-causing	2.06849e-05	1.92426e-08	No expected phenotype
7-117614699-G-C	c.3454G>C	D1152H	varying clinical consequence	0.000411267	7-117480108-C-T	c.14C>T	P5L	varying clinical consequence	2.33835e-05	1.92337e-08	No expected phenotype
7-117610521-G-C	c.2991G>C	L997F	CFTR-RD-causing	0.00169029	7-117534280-T-C	c.494T>C	L165S	CF-causing	5.68355e-06	1.92137e-08	CFTR-RD
7-117611555-A-G	c.3140-26A>G	3272-26A>G	varying clinical consequence	0.000132148	7-117548795-C-A	c.1364C>A	A455E	CF-causing	7.24571e-05	1.91501e-08	CF or CFTR-RD
7-117587806-G-A	c.1652G>A	G551D	CF-causing	0.000506209	7-117540230-C-T	c.1000C>T	R334W	CF-causing	1.88849e-05	1.91194e-08	CF
7-117587811-C-T	c.1657C>T	R553X	CF-causing	0.000115799	7-117509123-G-A	c.254G>A	G85E	CF-causing	8.22798e-05	1.90558e-08	CF
7-117611555-A-G	c.3140-26A>G	3272-26A>G	varying clinical consequence	0.000132148	7-117509031-C-T	c.165-3C>T	297-3C>T	undefined	7.20866e-05	1.90521e-08	No expected phenotype
7-117509089-C-T	c.220C>T	R74W	CFTR-RD-causing	0.000167391	7-117509047-G-T	c.178G>T	E60X	CF-causing	5.68767e-05	1.90413e-08	CFTR-RD
7-117592169-C-T	c.2002C>T	R668C	CFTR-RD-causing	0.0100734	7-117542109-G-A	c.1209+1G>A	1341+1G>A	CF-causing	9.44496e-07	1.90285e-08	CFTR-RD
7-117535285-T-G	c.617T>G	L206W	varying clinical consequence	0.000167267	7-117509047-G-T	c.178G>T	E60X	CF-causing	5.68767e-05	1.90272e-08	CF or CFTR-RD
7-117611649-C-T	c.3208C>T	R1070W	varying clinical consequence	0.000102548	7-117559586-TATC-T	c.1519_1521del	[delta]I507	CF-causing	9.27058e-05	1.90135e-08	CF or CFTR-RD
7-117531115-G-T	c.489+1G>T	621+1G>T	CF-causing	0.000257558	7-117642528-G-A	c.3808G>A	D1270N	CFTR-RD-causing	3.68799e-05	1.89975e-08	CFTR-RD
7-117531115-G-T	c.489+1G>T	621+1G>T	CF-causing	0.000257558	7-117592212-C-CA	c.2052dup	2184insA	CF-causing	3.68727e-05	1.89937e-08	CF
7-117559594-T-G	c.1523T>G	F508C	CFTR-RD-causing	0.0016674	7-117534280-T-C	c.494T>C	L165S	CF-causing	5.68355e-06	1.89535e-08	CFTR-RD
7-117652877-C-G	c.3909C>G	N1303K	CF-causing	0.000171948	7-117592212-CA-C	c.2052del	2184delA	CF-causing	5.48594e-05	1.88659e-08	CF
7-117592169-C-T	c.2002C>T	R668C	CFTR-RD-causing	0.0100734	7-117592541-C-T	c.2374C>T	R792X	CF-causing	9.35506e-07	1.88474e-08	CFTR-RD
7-117592169-C-T	c.2002C>T	R668C	CFTR-RD-causing	0.0100734	7-117606687-TAG-T	c.2924_2925del	3056delGA	CF-causing	9.3281e-07	1.87931e-08	CFTR-RD
7-117587778-G-T	c.1624G>T	G542X	CF-causing	0.000400762	7-117652851-A-AT	c.3889dup	4016insT	CF-causing	2.34034e-05	1.87584e-08	CF
7-117587811-C-T	c.1657C>T	R553X	CF-causing	0.000115799	7-117611646-G-A	c.3205G>A	G1069R	CFTR-RD-causing	8.09535e-05	1.87487e-08	CFTR-RD
7-117587778-G-T	c.1624G>T	G542X	CF-causing	0.000400762	7-117480108-C-T	c.14C>T	P5L	varying clinical consequence	2.33835e-05	1.87424e-08	CF or CFTR-RD
7-117611595-T-G	c.3154T>G	F1052V	CFTR-RD-causing	0.000471245	7-117559537-C-A	c.1466C>A	S489X	CF-causing	1.98265e-05	1.86863e-08	CFTR-RD
7-117611649-C-T	c.3208C>T	R1070W	varying clinical consequence	0.000102548	7-117602868-G-A	c.2657+5G>A	2789+5G>A	varying clinical consequence	9.11089e-05	1.8686e-08	No expected phenotype
7-117611595-T-G	c.3154T>G	F1052V	CFTR-RD-causing	0.000471245	7-117530953-G-C	c.328G>C	D110H	varying clinical consequence	1.97872e-05	1.86493e-08	No expected phenotype
7-117610521-G-C	c.2991G>C	L997F	CFTR-RD-causing	0.00169029	7-117606695-C-T	c.2930C>T	S977F	varying clinical consequence	5.51307e-06	1.86374e-08	No expected phenotype
7-117592416-C-T	c.2249C>T	P750L	CFTR-RD-causing	0.000782761	7-117606704-T-A	c.2939T>A	I980K	CFTR-RD-causing	1.18856e-05	1.86071e-08	No expected phenotype
7-117548758-G-T	c.1327G>T	D443Y	CFTR-RD-causing	0.000738729	7-117611717-C-A	c.3276C>A	Y1092X(C>A)	CF-causing	1.25932e-05	1.86059e-08	CFTR-RD
7-117652877-C-G	c.3909C>G	N1303K	CF-causing	0.000171948	7-117540270-G-C	c.1040G>C	R347P	CF-causing	5.39626e-05	1.85575e-08	CF
7-117535269-G-A	c.601G>A	V201M	CFTR-RD-causing	9.9821e-05	7-117559586-TATC-T	c.1519_1521del	[delta]I507	CF-causing	9.27058e-05	1.8508e-08	CFTR-RD
7-117592588-A-G	c.2421A>G	I807M ! 2553A/G	CFTR-RD-causing	0.000778316	7-117606704-T-A	c.2939T>A	I980K	CFTR-RD-causing	1.18856e-05	1.85015e-08	No expected phenotype
7-117614699-G-C	c.3454G>C	D1152H	varying clinical consequence	0.000411267	7-117642457-C-T	c.3737C>T	T1246I	CFTR-RD-causing	2.24897e-05	1.84985e-08	No expected phenotype
7-117614699-G-C	c.3454G>C	D1152H	varying clinical consequence	0.000411267	7-117611650-G-A	c.3209G>A	R1070Q	varying clinical consequence	2.24873e-05	1.84966e-08	No expected phenotype
7-117531117-A-G	c.489+3A>G	621+3A>G	CFTR-RD-causing	0.000205413	7-117540175-CT-C	c.948del	1078delT	CF-causing	4.49682e-05	1.84741e-08	CFTR-RD
7-117531117-A-G	c.489+3A>G	621+3A>G	CFTR-RD-causing	0.000205413	7-117603730-G-C	c.2856G>C	M952I	CFTR-RD-causing	4.49675e-05	1.84738e-08	No expected phenotype
7-117610521-G-C	c.2991G>C	L997F	CFTR-RD-causing	0.00169029	7-117559468-C-G	c.1397C>G	S466X(TAG)	CF-causing	5.45941e-06	1.8456e-08	CFTR-RD
7-117534295-G-A	c.509G>A	R170H	CFTR-RD-causing	0.000465137	7-117559537-C-A	c.1466C>A	S489X	CF-causing	1.98265e-05	1.84441e-08	CFTR-RD
7-117587806-G-A	c.1652G>A	G551D	CF-causing	0.000506209	7-117652876-A-T	c.3908A>T	N1303I	CFTR-RD-causing	1.82019e-05	1.84279e-08	CFTR-RD
7-117534295-G-A	c.509G>A	R170H	CFTR-RD-causing	0.000465137	7-117530953-G-C	c.328G>C	D110H	varying clinical consequence	1.97872e-05	1.84075e-08	No expected phenotype
7-117559594-T-G	c.1523T>G	F508C	CFTR-RD-causing	0.0016674	7-117606695-C-T	c.2930C>T	S977F	varying clinical consequence	5.51307e-06	1.8385e-08	No expected phenotype
7-117509089-C-T	c.220C>T	R74W	CFTR-RD-causing	0.000167391	7-117592212-CA-C	c.2052del	2184delA	CF-causing	5.48594e-05	1.83659e-08	CFTR-RD
7-117535285-T-G	c.617T>G	L206W	varying clinical consequence	0.000167267	7-117592212-CA-C	c.2052del	2184delA	CF-causing	5.48594e-05	1.83523e-08	CF or CFTR-RD
7-117610521-G-C	c.2991G>C	L997F	CFTR-RD-causing	0.00169029	7-117592008-A-G	c.1841A>G	D614G	varying clinical consequence	5.42332e-06	1.8334e-08	No expected phenotype
7-117592416-C-T	c.2249C>T	P750L	CFTR-RD-causing	0.000782761	7-117559609-A-G	c.1538A>G	D513G	undefined	1.16953e-05	1.83092e-08	No expected phenotype
7-117592416-C-T	c.2249C>T	P750L	CFTR-RD-causing	0.000782761	7-117642526-T-A	c.3806T>A	I1269N	undefined	1.16935e-05	1.83065e-08	No expected phenotype
7-117611555-A-G	c.3140-26A>G	3272-26A>G	varying clinical consequence	0.000132148	7-117530974-C-G	c.349C>G	R117G	CFTR-RD-causing	6.92614e-05	1.83055e-08	No expected phenotype
7-117592416-C-T	c.2249C>T	P750L	CFTR-RD-causing	0.000782761	7-117540284-C-T	c.1054C>T	R352W	CFTR-RD-causing	1.16928e-05	1.83053e-08	No expected phenotype
7-117540231-G-A	c.1001G>A	R334Q	varying clinical consequence	0.000203238	7-117540175-CT-C	c.948del	1078delT	CF-causing	4.49682e-05	1.82785e-08	CF or CFTR-RD
7-117540231-G-A	c.1001G>A	R334Q	varying clinical consequence	0.000203238	7-117603730-G-C	c.2856G>C	M952I	CFTR-RD-causing	4.49675e-05	1.82782e-08	No expected phenotype
7-117610521-G-C	c.2991G>C	L997F	CFTR-RD-causing	0.00169029	7-117642487-C-CT	c.3773dup	3905insT	CF-causing	5.39715e-06	1.82455e-08	CFTR-RD
7-117592169-C-T	c.2002C>T	R668C	CFTR-RD-causing	0.0100734	7-117590409-A-G	c.1736A>G	D579G	varying clinical consequence	9.05579e-07	1.82445e-08	No expected phenotype
7-117610521-G-C	c.2991G>C	L997F	CFTR-RD-causing	0.00169029	7-117531002-G-A	c.377G>A	G126D	undefined	5.3967e-06	1.8244e-08	No expected phenotype
7-117610521-G-C	c.2991G>C	L997F	CFTR-RD-causing	0.00169029	7-117480095-A-G	c.1A>G	M1V	CF-causing	5.39612e-06	1.8242e-08	CFTR-RD
7-117610521-G-C	c.2991G>C	L997F	CFTR-RD-causing	0.00169029	7-117540237-T-A	c.1007T>A	I336K	CF-causing	5.39572e-06	1.82407e-08	CFTR-RD
7-117587806-G-A	c.1652G>A	G551D	CF-causing	0.000506209	7-117540285-G-A	c.1055G>A	R352Q	CF-causing	1.79877e-05	1.82111e-08	CF
7-117592169-C-T	c.2002C>T	R668C	CFTR-RD-causing	0.0100734	7-117592020-T-C	c.1853T>C	I618T	undefined	9.03876e-07	1.82102e-08	No expected phenotype
7-117559594-T-G	c.1523T>G	F508C	CFTR-RD-causing	0.0016674	7-117559468-C-G	c.1397C>G	S466X(TAG)	CF-causing	5.45941e-06	1.8206e-08	CFTR-RD
7-117592588-A-G	c.2421A>G	I807M ! 2553A/G	CFTR-RD-causing	0.000778316	7-117559609-A-G	c.1538A>G	D513G	undefined	1.16953e-05	1.82053e-08	No expected phenotype
7-117592588-A-G	c.2421A>G	I807M ! 2553A/G	CFTR-RD-causing	0.000778316	7-117642526-T-A	c.3806T>A	I1269N	undefined	1.16935e-05	1.82025e-08	No expected phenotype
7-117592588-A-G	c.2421A>G	I807M ! 2553A/G	CFTR-RD-causing	0.000778316	7-117540284-C-T	c.1054C>T	R352W	CFTR-RD-causing	1.16928e-05	1.82013e-08	No expected phenotype
7-117531117-A-G	c.489+3A>G	621+3A>G	CFTR-RD-causing	0.000205413	7-117534366-G-T	c.579+1G>T	711+1G>T	CF-causing	4.42914e-05	1.81961e-08	CFTR-RD
7-117535269-G-A	c.601G>A	V201M	CFTR-RD-causing	9.9821e-05	7-117602868-G-A	c.2657+5G>A	2789+5G>A	varying clinical consequence	9.11089e-05	1.81892e-08	No expected phenotype
7-117592169-C-T	c.2002C>T	R668C	CFTR-RD-causing	0.0100734	7-117614627-A-T	c.3382A>T	R1128X	CF-causing	9.02574e-07	1.81839e-08	CFTR-RD
7-117592169-C-T	c.2002C>T	R668C	CFTR-RD-causing	0.0100734	7-117559491-G-A	c.1420G>A	E474K	varying clinical consequence	9.0241e-07	1.81806e-08	No expected phenotype
7-117531117-A-G	c.489+3A>G	621+3A>G	CFTR-RD-causing	0.000205413	7-117614703-T-A	c.3458T>A	V1153E	CFTR-RD-causing	4.42514e-05	1.81796e-08	No expected phenotype
7-117592169-C-T	c.2002C>T	R668C	CFTR-RD-causing	0.0100734	7-117592032-G-A	c.1865G>A	G622D	CFTR-RD-causing	9.02262e-07	1.81776e-08	No expected phenotype
7-117592169-C-T	c.2002C>T	R668C	CFTR-RD-causing	0.0100734	7-117509105-G-A	c.236G>A	W79X	CF-causing	9.01878e-07	1.81699e-08	CFTR-RD
7-117592169-C-T	c.2002C>T	R668C	CFTR-RD-causing	0.0100734	7-117504278-G-A	c.79G>A	G27R	undefined	9.01642e-07	1.81651e-08	No expected phenotype
7-117590440-G-A	c.1766+1G>A	1898+1G>A	CF-causing	0.000144207	7-117540270-G-A	c.1040G>A	R347H	varying clinical consequence	6.29563e-05	1.81575e-08	CF or CFTR-RD
7-117592169-C-T	c.2002C>T	R668C	CFTR-RD-causing	0.0100734	7-117536678-G-A	c.869+5G>A	NULL	CF-causing	9.00906e-07	1.81503e-08	CFTR-RD
7-117592169-C-T	c.2002C>T	R668C	CFTR-RD-causing	0.0100734	7-117559644-C-T	c.1573C>T	Q525X	CF-causing	9.00581e-07	1.81438e-08	CFTR-RD
7-117592169-C-T	c.2002C>T	R668C	CFTR-RD-causing	0.0100734	7-117509096-GT-G	c.233del	360delT	CF-causing	9.00453e-07	1.81412e-08	CFTR-RD
7-117592169-C-T	c.2002C>T	R668C	CFTR-RD-causing	0.0100734	7-117559588-T-C	c.1517T>C	I506T	CF-causing	9.00299e-07	1.81381e-08	CFTR-RD
7-117592169-C-T	c.2002C>T	R668C	CFTR-RD-causing	0.0100734	7-117610517-A-G	c.2989-2A>G	3121-2A>G	CF-causing	9.00085e-07	1.81338e-08	CFTR-RD
7-117592169-C-T	c.2002C>T	R668C	CFTR-RD-causing	0.0100734	7-117594986-C-A	c.2547C>A	Y849X	undefined	9.00022e-07	1.81325e-08	No expected phenotype
7-117592169-C-T	c.2002C>T	R668C	CFTR-RD-causing	0.0100734	7-117595039-T-A	c.2600T>A	L867X	undefined	8.99909e-07	1.81302e-08	No expected phenotype
7-117592169-C-T	c.2002C>T	R668C	CFTR-RD-causing	0.0100734	7-117627741-AT-A	c.3691del	3821delT	CF-causing	8.9981e-07	1.81282e-08	CFTR-RD
7-117592169-C-T	c.2002C>T	R668C	CFTR-RD-causing	0.0100734	7-117610670-G-A	c.3139+1G>A	3271+1G>A	CF-causing	8.99743e-07	1.81269e-08	CFTR-RD
7-117592169-C-T	c.2002C>T	R668C	CFTR-RD-causing	0.0100734	7-117548671-C-T	c.1240C>T	Q414X	CF-causing	8.99713e-07	1.81263e-08	CFTR-RD
7-117592169-C-T	c.2002C>T	R668C	CFTR-RD-causing	0.0100734	7-117642594-G-A	c.3873+1G>A	4005+1G>A	CF-causing	8.99701e-07	1.8126e-08	CFTR-RD
7-117592169-C-T	c.2002C>T	R668C	CFTR-RD-causing	0.0100734	7-117642592-A-G	c.3872A>G	Q1291R	varying clinical consequence	8.99679e-07	1.81256e-08	No expected phenotype
7-117592169-C-T	c.2002C>T	R668C	CFTR-RD-causing	0.0100734	7-117627665-G-A	c.3612G>A	W1204X(3744G>A)	undefined	8.99633e-07	1.81247e-08	No expected phenotype
7-117592169-C-T	c.2002C>T	R668C	CFTR-RD-causing	0.0100734	7-117627664-G-A	c.3611G>A	W1204X(3743G>A)	CF-causing	8.99627e-07	1.81245e-08	CFTR-RD
7-117592169-C-T	c.2002C>T	R668C	CFTR-RD-causing	0.0100734	7-117642464-AG-A	c.3747del	3878delG	CF-causing	8.99569e-07	1.81234e-08	CFTR-RD
7-117592169-C-T	c.2002C>T	R668C	CFTR-RD-causing	0.0100734	7-117642465-G-A	c.3745G>A	G1249R	CF-causing	8.99562e-07	1.81232e-08	CFTR-RD
7-117592169-C-T	c.2002C>T	R668C	CFTR-RD-causing	0.0100734	7-117611707-G-A	c.3266G>A	W1089X	CF-causing	8.99501e-07	1.8122e-08	CFTR-RD
7-117592169-C-T	c.2002C>T	R668C	CFTR-RD-causing	0.0100734	7-117540163-C-G	c.933C>G	F311L	varying clinical consequence	8.9947e-07	1.81214e-08	No expected phenotype
7-117592169-C-T	c.2002C>T	R668C	CFTR-RD-causing	0.0100734	7-117531070-G-A	c.445G>A	G149R	CF-causing	8.99441e-07	1.81208e-08	CFTR-RD
7-117592169-C-T	c.2002C>T	R668C	CFTR-RD-causing	0.0100734	7-117530956-C-G	c.331C>G	P111A	CFTR-RD-causing	8.99431e-07	1.81206e-08	No expected phenotype
7-117592169-C-T	c.2002C>T	R668C	CFTR-RD-causing	0.0100734	7-117531036-C-CCTA	c.413_415dup	L138ins	undefined	8.99405e-07	1.81201e-08	No expected phenotype
7-117592169-C-T	c.2002C>T	R668C	CFTR-RD-causing	0.0100734	7-117531033-GCTCC-G	c.409_412del	541del4	CF-causing	8.99404e-07	1.812e-08	CFTR-RD
[truncated: 28,383 more rows]
