# Supplementary material for: Inherited burden for disease predisposition in diverse populations
Source: NPJ Genom Med. 2026 Feb 18;11:18. doi: 10.1038/s41525-026-00552-5 (PMC13031552; doi:10.1038/s41525-026-00552-5)
Supplement: Supplementary file 11 — Supplementary Data 10. [file 41525_2026_552_MOESM11_ESM.xlsx]

## Sheet: S. Data 10
	Supplementary Data 10: INTERACTIVE TABLE:
	#Interactive Table for analyzing P, P+LP, and P+LP+VUS-H variant count, carrier frequency, and genetic prevalence for 8 ethnic groups for a gene. #In order to prevent accidental destruction of the worksheet, it is locked, except for the YELLOW HIGHLIGHTED cells, so please write only in these. #To unlock the work sheet, under the Review tab click on to "Unprotect Sheet" and "Unprotect Workbook" wi…
				Step 1) Please write your gene name (or select from the dropdown list by clicking to yellow cell).		Step 2) Please write your desired inheritance pattern from the displayed modes (Click on the yellow cell and the arrow to see the drop-down list).
			Candidate for screening	Gene	Disease Mechanism	Select the Inheritance Mode						0
			Actionable Gene	BTD	LOF	AR	AR							2	13	21	29	37	45	53	61	69
														3	14	22	30	38	46	54	62	70		APC	611731
					OMIM Link =>	609019								4	15	23	31	39	47	55	63	71		BRCA1	113705
														5	16	24	32	40	48	56	64	72		BRCA2	600185
			P		P+LP		P+LP+VUS-H							6		25	33	41	49	57	65	73		LDLR	606945
			CrF (1/x)	GP (1/x)	CrF (1/x)	GP (1/x)	CrF (1/x)	GP (1/x)						7		26	34	42	50	58	66	74		MEN1	613733
		African/African American (afr)	60.8248	14554.3	48.5973	9251.37	43.191	7288.06						8		27	35	43	51	59	67	75		MLH1	120436
		Admixed/Indigenous American (amr/iam)	29.7326	3416.15	28.4674	3126.66	27.3937	2891.04						9		28	36	44	52	60	68	76		MSH2	609309
		Ashkenazi Jewish (asj	15.2677	870.266	15.1485	856.24	15.1069	851.371						AR		Inheritance	Mechanism							MSH6	600678
		East Asian (eas)	97.4603	37603.2	84.2111	28028.2	77.0262	23423								AR	LOF							VHL	608537
		Finnish (fin)	10.2828	380.7	10.1675	371.727	10.1328	369.048																MUTYH	604933
		Middle Eastern (mid	18.7891	1335.91	18.4089	1280.86	17.8405	1200.72																APOL1	603743
		non-Finnish European (nfe)	12.073	533.648	11.5706	488.135	11.4814	480.263																CSF3R	138971
		South Asian (sas)	10.5168	399.241	10.0802	365.004	9.88475	350.178																APOB	107730
		Turkish (tur)	13.9216	718.481	13.2627	649.459	12.8396	606.979																PCSK9	607786
																								RET	164761
																								CASR	601199
																								F12	610619
																								GBA1	606463
																								HK1	142600
			2	29	11	38	20	47																ACTB	102630
			3	30	12	39	21	48																ACTN1	102575
			4	31	13	40	22	49																ACVRL1	601284
			5	32	14	41	23	50																APOL1	603743
			6	33	15	42	24	51																BACH2	605394
			7	34	16	43	25	52																BCL11B	606558
			8	35	17	44	26	53																CASP10	601762
			9	36	18	45	27	54																CCL2	158105
			10	37	19	46	28	55																CHD7	608892
																								COL1A1	120150
																								COL5A1	120215
																								COL5A2	120190
																								CREBBP	600140
																								CTLA4	123890
																								CXCR4	162643
																								CYCS	123970
																								DDX41	608170
																								EGLN1	606425
																								ELANE	130130
																								ENG	131195
																								EP300	602700
																								EPB41	130500
																								EPOR	133171
																								ETV6	600618
																								GATA2	137295
																								GFI1	600871
																								HBA1	141800
																								HBA2	141850
																								HBB	141900
																								HBD	142000
																								HBG1	142200
																								HBG2	142250
																								HOXA11	142958
																								HRG	142640
																								HSPA9	600548
																								IKZF1	603023
																								IKZF5	606238
																								KCNN4	602754
																								KIF23	605064
																								KMT2D	602113
																								MECOM	165215
																								MPL	159530
																								MYH9	160775
																								NBEA	604889
																								NCSTN	605254
																								NFKB1	164011
																								NFKB2	164012
																								NLRP12	609648
																								NOD2	605956
																								PLAT	173370
																								PLG	173350
																								POLR3A	614258
																								POMP	613386
																								PSENEN	607632
																								PTEN	601728
																								RAD51	179617
																								RPL11	604175
																								RPL15	604174
																								RPL31	617415
																								RPL35A	180468
																								RPL5	603634
																								RPL9	603686
																								RPS10	603632
																								RPS17	180472
																								RPS19	603474
																								RPS24	602412
																								RPS26	603701
																								RPS29	603633
																								RPS7	603658
																								RUNX1	151385
																								SEC61A1	609213
																								SERPIND1	142360
																								SLC2A1	138140
																								SLC4A1	109270
																								SLFN14	614958
																								TBK1	604834
																								TGFBR1	190181
																								TGFBR2	190182
																								THBD	188040
																								TINF2	604319
																								TNFAIP3	191163
																								TNFRSF1A	191190
																								TP53	191170
																								TPSAB1	191080
																								COPA	601924
																								DIAPH1	602121
																								ERBIN	606944
																								FCGR2A	146790
																								IKZF2	606234
																								IL17F	606496
																								IL6	147620
																								IRF2BP2	615332
																								IRF3	603734
																								IRF4	601900
																								KMT2A	159555
																								MPEG1	610390
																								NFAT5	604708
																								POLR3C	617454
																								POLR3F	617455
																								PSEN1	104311
																								PTPN2	176887
																								RANBP2	601181
																								RELA	164014
																								RPSA	150370
																								SEMA3E	608166
																								SOCS1	603597
																								SPI1	165170
																								SRP54	604857
																								SRP72	602122
																								STIM1	605921
																								TBX1	602054
																								TNFSF12	602695
																								TOP2B	126431
																								TPM4	600317
																								TRAF3	601896
																								TUBB1	612901
																								APOA1	107680
																								APOA2	107670
																								APOC2	608083
																								FGA	134820
																								LYZ	153450
																								TTR	176300
																								ABCG5	605459
																								ABCG8	605460
																								ACP5	171640
																								ADA	608958
																								ADA2	607575
																								ADAM17	603639
																								ADAMTS13	604134
																								ADAR	146920
																								AGR2	606358
																								AK1	103000
																								AK2	103020
																								ALDOA	103850
																								ALPI	171740
																								AMN	605799
																								ANO6	608663
																								AP1S3	615781
																								AP3B1	603401
																								AP3D1	607246
																								ARHGEF1	601855
																								ARPC1B	604223
																								ARPC5	604227
																								ATM	607585
																								B2M	109700
																								BCL10	603517
																								BLM	604610
																								BLNK	604515
																								BLOC1S3	609762
																								BLOC1S5	607289
																								BLOC1S6	604310
																								BRCA1	113705
																								BRCA2	600185
																								BRIP1	605882
																								C1QA	120550
																								C1QB	120570
																								C1QC	120575
																								C1R	613785
																								C1S	120580
																								C2	613927
																								C2orf69	619219
																								C3	120700
																								C4A	120810
																								C4B	120820
																								C5	120900
																								C6	217050
																								C7	217070
																								C8A	120950
																								C8B	120960
																								C8G	120930
																								C9	120940
																								CARD9	607212
																								CARMIL2	610859
																								CASP8	601763
																								CBLB	604491
																								CBLIF	609342
																								CCBE1	612753
																								CD19	107265
																								CD247	186780
																								CD27	186711
																								CD3D	186790
																								CD3E	186830
																								CD3G	186740
																								CD4	186940
																								CD40	109535
																								CD55	125240
																								CD59	107271
																								CD70	602840
																								CD79A	112205
																								CD79B	147245
																								CD81	186845
																								CDAN1	607465
																								CDCA7	609937
																								CDIN1	615626
																								CFD	134350
																								CFI	217030
																								CFTR	602421
																								CHST14	608429
																								CIB1	602293
																								CLPB	616254
																								COL7A1	120120
																								CSF2RA	306250
																								CSF2RB	138981
																								CTC1	613129
																								CTSC	602365
																								CUBN	602997
																								CXCR2	146928
																								CYB5R3	613213
																								CYBA	608508
																								CYBC1	618334
																								DCLRE1C	605988
																								DGKE	601440
																								DHFR	126060
																								DNAJC21	617048
																								DOCK8	611432
																								DTNBP1	607145
																								DUT	601266
																								EFL1	617538
																								EPB42	177070
																								EPG5	615068
																								ERCC4	133520
																								ERCC6L2	615667
																								F10	613872
																								F7	613878
																								FANCA	607139
																								FANCC	613899
																								FANCD2	613984
																								FANCE	613976
																								FANCF	613897
																								FANCG	602956
																								FANCI	611360
																								FANCL	608111
																								FANCM	609644
																								FAT4	612411
																								FERMT1	607900
																								FERMT3	607901
																								FYB1	602731
																								G6PC3	611045
																								GCLC	606857
																								GGCX	137167
																								GLRX5	609588
																								GNE	603824
																								GP6	605546
																								GP9	173515
																								GPI	172400
																								GSR	138300
																								GSS	601002
																								HAVCR2	606652
																								HAX1	605998
																								HEATR3	614951
																								HPS1	604982
																								HPS3	606118
																								HPS4	606682
																								HPS5	607521
																								HPS6	607522
																								HTRA2	606441
																								ICOS	604558
																								IL10	124092
																								IL10RA	146933
																								IL10RB	123889
																								IL1RN	147679
																								IL2RA	147730
																								IL36RN	605507
																								ISG15	147571
																								ITK	186973
																								JAGN1	616012
																								KDSR	136440
																								KLKB1	229000
																								KNG1	612358
																								LARS2	604544
																								LIG4	601837
																								LMAN1	601567
																								LPIN2	605519
																								LRBA	606453
																								LYST	606897
																								MAD2L2	604094
																								MCFD2	607788
																								MMACHC	609831
																								MOGS	601336
																								MPIG6B	606520
																								MPL	159530
																								MSH6	600678
																								MTR	156570
																								MTRR	602568
																								MVK	251170
																								MYO5B	606540
																								MYSM1	612176
																								NBAS	608025
																								NBEAL2	614169
																								NBN	602667
																								NCF1	608512
																								NHP2	606470
																								NOP10	606471
																								NPC1	607623
																								NT5C3A	606224
																								OSTM1	607649
																								OTULIN	615712
																								P2RY12	600515
																								PALB2	610355
																								PFKM	610681
																								PGM3	172100
																								PI4KA	600286
																								PKLR	609712
																								PLA2G4A	600522
																								PLG	173350
																								PMS2	600259
																								PNP	164050
																								POLD1	174761
																								POLE	174762
																								PRF1	170280
																								PSMB8	177046
																								PTGS1	176805
																								PUS1	608109
																								RAB27A	603868
																								RAD51C	602774
																								RAG1	179615
																								RAG2	179616
																								RASGRP2	605577
																								RBCK1	610924
																								RBM8A	605313
																								RECQL4	603780
																								RNASEH2A	606034
																								RNASEH2B	610326
																								RNASEH2C	610330
																								SAMHD1	606754
																								SBDS	607444
																								SEC23B	610512
																								SERPINF2	613168
																								SGPL1	603729
																								SKIC2	600478
																								SKIC3	614589
																								SLC11A2	600523
																								SLC19A2	603941
																								SLC25A38	610819
																								SLC29A3	612373
																								SLC30A10	611146
																								SLC37A4	602671
																								SLC45A2	606202
																								SLC46A1	611672
																								SLC7A7	603593
																								SLCO2A1	601460
																								SLX4	613278
																								SMARCAL1	606622
																								SNX10	614780
																								SPINK5	605010
																								STN1	613128
																								STXBP2	601717
																								TCIRG1	604592
																								TCN2	613441
																								TF	190000
																								TGFB1	190180
																								TMC6	605828
																								TMC8	605829
																								TMPRSS6	609862
																								TNFSF11	602642
																								TNXB	600985
																								TPI1	190450
																								TRNT1	612907
																								TTC7A	609332
																								UBE2T	610538
																								UMPS	613891
																								UROS	606938
																								USP18	607057
																								VHL	608537
																								VIPAS39	613401
																								VPS13B	607817
																								VPS33B	608552
																								WRAP53	612661
																								XRCC2	600375
																								CD8A	186910
																								CIITA	600005
																								CLCN7	602727
																								CORO1A	605000
																								CR2	120650
																								CTPS1	123860
																								DBR1	607024
																								DCLRE1B	609683
																								DEF6	610094
																								DIAPH1	602121
																								DNASE1L3	602244
																								DNASE2	126350
																								DNMT3B	602900
																								DOCK2	603122
																								EXTL3	605744
																								FAAP24	610884
																								FADD	602457
																								FCGR3A	146740
																								FCHO1	613437
																								FCN3	604973
																								FNIP1	610594
																								FPR1	136537
																								GINS1	610608
																								HELLS	603946
																								HMOX1	141250
																								HYOU1	601746
																								ICOSLG	605717
																								IFITM3	605579
																								IFNAR1	107450
																								IFNAR2	602376
																								IGLL1	146770
																								IL12B	161561
																								IL12RB1	601604
																								IL12RB2	601642
																								IL17RA	605461
																								IL17RC	610925
																								IL21	605384
																								IL21R	605383
																								IL23R	607562
																								IL2RB	146710
																								IL6R	147880
																								IL6ST	600694
																								IL7R	146661
																								INO80	610169
																								IRAK4	606883
																								IRF7	605047
																								IRF9	147574
																								ITCH	606409
																								ITGB2	600065
																								JAK3	600173
																								LACC1	613409
																								LAMTOR2	610389
																								LAT	602354
																								LCK	153390
																								LCP2	601603
																								LIG1	126391
																								MALT1	604860
																								MASP2	605102
																								MCM4	602638
																								MPO	606989
																								MRTFA	606078
																								MS4A1	112210
																								MTHFD1	172460
																								MYD88	602170
																								NCF2	608515
																								NCF4	601488
																								NCKAP1L	141180
																								NHEJ1	611290
																								NOS2	163730
																								NSMCE3	608243
																								NUDCD3	610296
																								ORAI1	610277
																								PAX1	167411
																								PEPD	613230
																								PIK3CG	601232
																								PLEKHM1	611466
																								POLD2	600815
																								POLE2	602670
																								PRIM1	176635
																								PRKCD	176977
																								PRKDC	600899
																								PSMB10	176847
																								PSMG2	609702
																								PTCRA	606817
																								PTPRC	151460
																								RASGRP1	603962
																								REL	164910
																								RELB	604758
																								RFWD3	614151
																								RFX5	601863
																								RFXANK	603200
																								RFXAP	601861
																								RHOH	602037
																								RNF168	612688
																								RNF31	612487
																								RORC	602943
																								SLC35C1	605881
																								SLC39A7	601416
																								SMARCD2	601736
																								SP110	604457
																								SPPL2A	608238
																								STAT2	600556
																								STIM1	605921
																								STK4	604965
																								STX11	605014
																								TAP1	170260
																								TAP2	170261
																								TAPBP	601962
																								TBXAS1	274180
																								TET2	612839
																								TFRC	190010
																								TIRAP	606252
																								TLR4	603030
																								TNFRSF11A	603499
																								TNFRSF13C	606269
																								TNFRSF4	600315
																								TNFRSF9	602250
																								TPP2	190470
																								TRAF3IP2	607043
																								TRIM22	606559
																								TYK2	176941
																								UNC13D	608897
																								UNC93B1	608204
																								UNG	191525
																								USB1	613276
																								VPS45	610035
																								WDR1	604734
																								WIPF1	602357
																								YARS2	610957
																								ZAP70	176947
																								ZBTB24	614064
																								ZNF341	618269
																								ZNFX1	618931
																								F13A1	134570
																								F13B	134580
																								F5	612309
																								ACD	609377
																								AICDA	605257
																								AIRE	607358
																								ANK1	612641
																								BPGM	613896
																								C1R	613785
																								CCL5	187011
																								CD46	120920
																								CFH	134370
																								CFHR1	134371
																								CFHR2	600889
																								CFHR3	605336
																								CFI	217030
																								CLPB	616254
																								COL3A1	120180
																								F11	264900
																								F13A1	134570
																								F13B	134580
																								F2	176930
																								F5	612309
																								F7	613878
																								FAS	134637
																								FGB	134830
																								FGG	134850
																								FLI1	193067
																								GFI1B	604383
																								GP1BA	606672
																								GP1BB	138720
																								ITGA2B	607759
																								ITGB3	173470
																								KLF1	600599
																								MEFV	608107
																								OTULIN	615712
																								PARN	604212
																								PIK3R1	171833
																								PROC	612283
																								PROS1	176880
																								PSMB8	177046
																								RTEL1	608833
																								SERPINC1	107300
																								SERPINE1	173360
																								SERPING1	606860
																								SPTA1	182860
																								SPTB	182870
																								STXBP2	601717
																								TERT	187270
																								VKORC1	608547
																								VWF	613160
																								CARD11	607210
																								CFB	138470
																								CFHR4	605337
																								CFHR5	608593
																								FASLG	134638
																								FOXN1	600838
																								IFNGR1	107470
																								IFNGR2	147569
																								IKBKB	603258
																								IL17A	603149
																								IL6ST	600694
																								IRF8	601565
																								RIPK1	603453
																								STAT1	600555
																								STAT5B	604260
																								STXBP3	608339
																								TBXA2R	188070
																								TICAM1	607601
																								TLR3	603029
																								TNFRSF13B	604907
																								GSN	137350
																								ABCB7	300135
																								BTK	300300
																								CYBB	300481
																								FANCB	300515
																								FLNA	300017
																								G6PD	305900
																								KDM6A	300128
																								XIAP	300079
																								ATP6AP1	300197
																								BTK	300300
																								CD40LG	300386
																								CFP	300383
																								DKC1	300126
																								F8	300841
																								F9	300746
																								FOXP3	300292
																								GATA1	305371
																								IKBKG	300248
																								IL2RG	308380
																								MAGT1	300715
																								PIGA	311770
																								SH2D1A	300490
																								TAFAZZIN	300394
																								XK	314850
																								DOCK11	300681
																								ELF4	300775
																								IRAK1	300283
																								MCTS1	300587
																								MSN	309845
																								POLA1	312040
																								SASH3	300441
																								SH3KBP1	300374
																								TLR7	300365
																								WAS	300392
																								F2	176930
																								ANKZF1	617541
																								HSPA1L	140559
																								IL7	146660
																								ALPK1	607347
																								ANKRD26	610855
																								C3	120700
																								CARD11	607210
																								CARD14	607211
																								CDC42	116952
																								CFB	138470
																								DIAPH1	602121
																								EPAS1	603349
																								EPO	133170
																								F12	610619
																								GNAI2	139360
																								IKZF3	606221
																								IL18BP	604113
																								JAK2	147796
																								LYN	165120
																								NFKBIA	164008
																								NLRC4	606831
																								NLRP3	606416
																								OAS1	164350
																								PIEZO1	611184
																								PLAU	191840
																								PLCG2	600220
																								PSTPIP1	606347
																								PTPN11	176876
																								RAP1B	179530
																								RPA1	179835
																								RRAS	165090
																								SAMD9	610456
																								SAMD9L	611170
																								SMAD4	600993
																								SRC	190090
																								STAT3	102582
																								STAT4	600558
																								STAT6	601512
																								STING1	612374
																								SYK	600085
																								VPS4A	609982
																								JAK1	147795
																								NFE2L2	600492
																								C1S	120580
																								CEBPE	600749
																								IFIH1	606951
																								ITPR3	147267
																								NLRP1	606636
																								PIK3CD	602839
																								TCF3	147141
																								TREX1	606609
																								RAC2	602049
																								TLR7	300365
																								TLR8	300366
																								ALAS2	301300
																								GUCY2C	601330
																								RHAG	180297
																								THPO	600044
																								A2ML1	610627
																								BTNL2	606000
																								LMNA	150330
																								ABCC8	600509
																								ABCC9	601439
																								ACTA1	102610
																								ACTA2	102620
																								ACTC1	102540
																								ACTN2	102573
																								ARIH1	605624
																								BAG3	603883
																								CALM1	114180
																								CALM2	114182
																								CALM3	114183
																								CDH2	114020
																								CELSR1	604523
																								COL1A2	120160
																								CSRP3	600824
																								CUL3	603136
																								CYP11B2	124080
																								DES	125660
																								DSG2	125671
																								ELN	130160
																								EPHB4	600011
																								ERG	165080
																								FBN1	134797
																								FBN2	612570
																								FHOD3	609691
																								FLCN	607273
																								FLNC	102565
																								FLT4	136352
																								GDF2	605120
																								HCN4	605206
																								IDH2	147650
																								JPH2	605267
																								KCNH2	152427
																								KCNJ2	600681
																								KCNJ5	600734
																								KCNK3	603220
																								KCNQ1	607542
																								KDR	191306
																								LOX	153455
																								MYBPC3	600958
																								MYH11	160745
																								MYH6	160710
																								MYH7	160760
																								MYL2	160781
																								MYLK	600922
																								NEXN	613121
																								NF1	613113
																								NKX2-5	600584
																								NR3C1	138040
																								NSD1	606681
																								PHOX2B	603851
																								PKP2	602861
																								PLN	172405
																								PPP1CB	600590
																								PRDM16	605557
																								PRKAG2	602743
																								RASA1	139150
																								RBM20	613171
																								RYR2	180902
																								SCN5A	600163
																								SHANK3	606230
																								SKI	164780
																								SLC40A1	604653
																								SMAD2	601366
																								SMAD3	603109
																								SOX17	610928
																								SPRED1	609291
																								TAB2	605101
																								TBX4	601719
																								TCAP	604488
																								TGFB2	190220
																								TGFB3	190230
																								TMEM43	612048
																								TNNC1	191040
																								TNNI3K	613932
																								TNNT2	191045
																								TPM1	191010
																								TSC2	191092
																								TTN	188840
																								VCL	193065
																								VEGFC	601528
																								WNK4	601844
																								MFAP5	601103
																								SMAD6	602931
																								AARS2	612035
																								ABCC6	603234
																								ACAD9	611103
																								ACADVL	609575
																								ADAMTS3	605011
																								ADAMTSL4	610113
																								AGK	610345
																								ALMS1	606844
																								ALPK3	617608
																								ATP13A3	610232
																								CAP2	618385
																								CASQ2	114251
																								COA5	613920
																								COA6	614772
																								COX10	602125
																								COX15	603646
																								CYP17A1	609300
																								DNAJC19	608977
																								DOLK	610746
																								EFEMP2	604633
																								ELAC2	605367
																								ENPP1	173335
																								FKTN	607440
																								GAA	606800
																								GNB5	604447
																								GUSB	611499
																								HADHA	600890
																								HADHB	143450
																								HAMP	606464
																								HFE	613609
																								HJV	608374
																								HSD11B2	614232
																								IDUA	252800
																								IPO8	605600
																								LDB3	605906
																								LETM1	604407
																								MLYCD	606761
																								MMUT	609058
																								MTX2	608555
																								NDUFA11	612638
																								NDUFA2	602137
																								NDUFAF1	606934
																								NDUFS2	602985
																								NDUFS8	602141
																								NDUFV2	600532
																								PCCA	232000
																								PCCB	232050
																								PLOD1	153454
																								PMM2	601785
																								PPA2	609988
																								PPP1R13L	607463
																								PTPN14	603155
																								SARS2	612804
																								SCO1	603644
																								SCO2	604272
																								SLC22A5	603377
																								SLC25A20	613698
																								SLC2A10	606145
																								SPEG	615950
																								SPRED2	609292
																								TECRL	617242
																								TFR2	604720
																								TMEM70	612418
																								TRDN	603283
																								TRIM63	606131
																								TSFM	604723
																								TSPYL1	604714
																								TTC21B	612014
																								MRPL44	611849
																								NRAP	602873
																								PPCS	609853
																								ASPH	600582
																								CBS	613381
																								FKBP14	614505
																								SECISBP2	607693
																								CPT2	600650
																								CYP11B1	610613
																								DSC2	125645
																								DSP	125647
																								EIF2AK4	609280
																								FBLN5	604580
																								GLRA1	138491
																								JUP	173325
																								KCNE1	176261
																								KLHL3	605775
																								LZTR1	600574
																								MYL3	160790
																								MYPN	608517
																								SCNN1B	600760
																								SCNN1G	600761
																								SGCD	601411
																								SLC25A4	103220
																								SOX18	601618
																								TNNI3	191044
																								MYLK3	612147
																								BGN	301870
																								DMD	300377
																								GLA	300644
																								IKBKG	300248
																								LAMP2	309060
																								NDUFB11	300403
																								TAFAZZIN	300394
																								NONO	300084
																								EMD	300384
																								FHL1	300163
																								CASZ1	609895
																								PMEPA1	606564
																								MYZAP	614071
																								TAF1A	604903
																								ABL1	189980
																								BRAF	164757
																								CACNA1C	114205
																								CAMK2D	607708
																								CBL	165360
																								HRAS	190020
																								KRAS	190070
																								MAP2K1	176872
																								MAP2K2	601263
																								NR3C2	600983
																								NRAS	164790
																								PRKG1	176894
																								RAF1	164760
																								RIT1	609591
																								SHOC2	602775
																								SOS1	182530
																								SOS2	601247
																								RRAGC	608267
																								WNK1	605232
																								BMPR2	600799
																								NOTCH1	190198
																								SMAD9	603295
																								TBX20	606061
																								C10orf71	621202
																								CACNB2	600003
																								CITED2	602937
																								ATP1A2	182340
																								ATP1A2	182340
																								HK1	142600
																								KIT	164920
																								LMNA	150330
																								ACTG1	102560
																								ACTG2	102545
																								ACVR1	102576
																								ACVR2B	602730
																								ADCY5	600293
																								ADNP	611386
																								AFF3	601464
																								AGO1	606228
																								AHDC1	615790
																								AKT2	164731
																								AKT3	611223
																								ALG8	608103
																								AMOTL1	614657
																								ANGPTL6	609336
																								ANKH	605145
																								ANKRD11	611192
																								AP1G1	603533
																								AP2M1	601024
																								AP2S1	602242
																								ARCN1	600820
																								ARF1	103180
																								ARF3	103190
																								ARFGEF1	604141
																								ARHGAP29	610496
																								ARHGAP35	605277
																								ARID1B	614556
																								ARPC4	604226
																								ASH1L	607999
																								ASXL1	612990
																								ASXL2	612991
																								ASXL3	615115
																								ATL1	606439
																								ATN1	607462
																								ATP1A1	182310
																								ATP6V0A1	192130
																								ATP6V0C	108745
																								ATP6V1B2	606939
																								BAP1	603089
																								BFSP2	603212
																								BICD2	609797
																								BMP2	112261
																								BMP4	112262
																								BNC2	608669
																								BPTF	601819
																								CAMTA1	611501
																								CCM2	607929
																								CDH1	192090
																								CDK13	603309
																								CDKN1C	600856
																								CDON	608707
																								CDX1	600746
																								CDX2	600297
																								CEP85L	618865
																								CFC1	605194
																								CHAMP1	616327
																								CHD4	603277
																								CHD8	610528
																								CIC	612082
																								CNOT1	604917
																								COL2A1	120140
																								COL4A1	120130
																								COL4A2	120090
																								COL6A1	120220
																								COPB2	606990
																								CRYAB	123590
																								CRYBA1	123610
																								CRYBA4	123631
																								CRYBB2	123620
																								CRYGC	123680
																								CRYGD	123690
																								CSNK2A1	115440
																								CTBP1	602618
																								CTCF	604167
																								CTNNB1	116806
																								CTNND1	601045
																								CTR9	609366
																								DEPDC5	614191
																								DHDDS	608172
																								DLG4	602887
																								DLL4	605185
																								DNAJB11	611341
																								DNM1L	603850
																								DPYSL5	608383
																								DSTYK	612666
																								DVL1	601365
																								DVL3	601368
																								DYNC1H1	600112
																								DYRK1A	600855
																								EBF3	607407
																								EDNRA	131243
																								EDNRB	131244
																								EED	605984
																								EEF2	130610
																								EFTUD2	603892
																								EIF5A	600187
																								ERF	611888
																								EXT1	608177
																								EXT2	608210
																								EYA1	601653
																								EZH2	601573
																								FBRSL1	620123
																								FBXO11	607871
																								FBXW11	605651
																								FGF10	602115
																								FGF14	601515
																								FGF8	600483
																								FGF9	600921
																								FGFR1	136350
																								FN1	135600
																								FOXC1	601090
																								FOXC2	602402
																								FOXF1	601089
																								FOXG1	164874
																								FOXI3	612351
																								FOXJ1	602291
																								FOXL2	605597
																								FOXP2	605317
																								FOXP4	608924
																								FZD2	600667
																								FZD5	601723
																								GANAB	104160
																								GATA3	131320
																								GATA4	600576
																								GJA3	121015
																								GJA8	600897
																								GLI2	165230
																								GLI3	165240
																								GLMN	601749
																								GNA14	604397
																								GNAI3	139370
																								GREB1L	617782
																								H1-4	142220
																								H3-3A	601128
																								HMGA2	600698
																								HNF1B	189907
																								HNF4A	600281
																								HNRNPK	600712
																								HOXA13	142959
																								HSF4	602438
																								IDH1	147700
																								IFITM5	614757
																								IGF2	147470
																								IRF6	607199
																								KANSL1	612452
																								KBTBD13	613727
																								KCNC3	176264
																								KCNJ6	600877
																								KCNQ2	602235
																								KCNQ3	602232
																								KDM3B	609373
																								KIF11	148760
																								KIF2A	602591
																								KIF5C	604593
																								KMT2B	606834
																								KRIT1	604214
																								KRT74	608248
																								LEMD3	607844
																								LHX2	603759
																								LHX4	602146
																								LMNB1	150340
																								LMX1B	602575
																								LRP5	603506
																								MACF1	608271
																								MAF	177075
																								MAGEL2	605283
																								MAPK8IP3	605431
																								MATN3	602109
																								MAX	154950
																								MEF2C	600662
																								MFN2	608507
																								MNX1	142994
																								MRAS	608435
																								MSX1	142983
																								MYCN	164840
																								MYH3	160720
																								MYRF	608329
																								MYT1L	613084
																								NDNF	616506
																								NEDD4L	606384
																								NFIB	600728
																								NFIX	164005
																								NIPBL	608667
																								NKX2-1	600635
																								NODAL	601265
																								NOTCH2	600275
																								NPRL2	607072
																								NPRL3	600928
																								NR2F1	132890
																								NR2F2	107773
																								NR5A1	184757
																								NTRK2	600456
																								NUS1	610463
																								OTX2	600037
																								PADI6	610363
																								PAFAH1B1	601545
																								PAX2	167409
																								PAX3	606597
																								PAX6	607108
																								PAX8	167415
																								PBX1	176310
																								PDCD10	609118
																								PDE10A	610652
																								PDE4D	600129
																								PHIP	612870
																								PIK3R1	171833
																								PIK3R2	603157
																								PITX2	601542
																								PKD1	601313
																								PKD2	173910
																								PLAG1	603026
																								PLCB4	600810
																								POLD1	174761
																								POLR1A	616404
																								POLR1D	613715
																								PPP1R12A	602021
																								PPP2R5D	601646
																								PRKACB	176892
																								PRKAR1A	188830
																								PRKCSH	177060
																								PRKD1	605435
																								PTCH1	601309
																								PUF60	604819
																								RAD21	606462
																								RHOBTB2	607352
																								RNF125	610432
																								RPL26	603704
																								RRAS2	600098
																								RUNX2	600211
																								SALL1	602218
																								SALL4	607343
																								SEC63	608648
																								SETD2	612778
																								SF3B4	605593
																								SHH	600725
																								SIM1	603128
																								SIX1	601205
																								SIX2	604994
																								SIX3	603714
																								SIX5	600963
																								SMARCC1	601732
																								SMARCE1	603111
																								SMC3	606062
																								SMO	601500
																								SNRPE	128260
																								SOX10	602229
																								SOX11	600898
																								SOX2	184429
																								SOX9	608160
																								SPTAN1	182810
																								SPTLC2	605713
																								SUFU	607035
																								SUZ12	606245
																								TBX18	604613
																								TBX3	601621
																								TBX5	601620
																								TCF12	600480
																								TCF4	602272
																								TCOF1	606847
																								TFAP2A	107580
																								TGFB1	190180
																								TGIF1	602630
																								THAP1	609520
																								THRA	190120
																								TMEM98	615949
																								TRAF7	606692
																								TRIM71	618570
																								TRIM8	606125
																								TSC1	605284
																								TUBA1A	602529
																								TUBB2B	612850
																								TUBB3	602661
																								TUBB4A	602662
																								TWIST1	601622
																								VAMP2	185881
																								WBP11	618083
																								WT1	607102
																								YAP1	606608
																								ZBTB20	606025
																								ZEB2	605802
																								ZIC2	603073
																								ANKRD17	615929
																								ARID1A	603024
																								ARID2	609539
																								ATP2B1	108731
																								AUTS2	607270
																								BCL11A	606557
																								BICRA	605690
																								BRD4	608749
																								BRPF1	602410
																								BRSK2	609236
																								CDK8	603184
																								CELF2	602538
																								CERT1	604677
																								CHD1	602118
																								CHD2	602119
																								CHD3	602120
																								CHRNB2	118507
																								CLTC	118955
																								CNOT2	604909
																								CNOT3	604910
																								CRX	602225
																								CSNK2B	115441
																								CTNND2	604275
																								CUX2	610648
																								DDX23	612172
																								DDX6	600326
																								DHX30	616423
																								DISP1	607502
																								DLL1	606582
																								DPF2	601671
																								DSPP	125485
																								EEF1A2	602959
																								EHMT1	607001
																								EMX2	600035
																								FAM111A	615292
																								FBXO28	609100
																								FBXW7	606278
																								FOXP1	605515
																								FRMD5	616309
																								FZR1	603619
																								GABBR1	603540
																								GABBR2	607340
																								GABRA1	137160
																								GABRA2	137140
																								GABRD	137163
																								GABRG2	137164
																								GATAD2B	614998
																								GDF11	603936
																								GIGYF1	612064
																								GNAI1	139310
																								GNB2	139390
																								GRHL3	608317
																								GRIA2	138247
																								GRIN2A	138253
																								H3-3B	601058
																								H4C11	602826
																								H4C3	602827
																								HDAC4	605314
																								HECW2	617245
																								HIVEP2	143054
																								HMGB1	163905
																								HNRNPD	601324
																								HNRNPH1	601035
																								HNRNPR	607201
																								HNRNPU	602869
																								HOXD13	142989
																								IRF2BPL	611720
																								JARID2	601594
																								KAT5	601409
																								KAT6A	601408
																								KAT6B	605880
																								KCNB1	600397
																								KCNC1	176258
																								KCND2	605410
																								KCNK9	605874
																								KCNN2	605879
																								KCTD1	613420
																								KDM1A	609132
																								KDM2B	609078
																								KDM4B	609765
																								KDM6B	611577
																								KIF22	603213
																								KIF5B	602809
																								KLF7	604865
																								KLHL20	617679
																								KMT2C	606833
																								KMT2E	608444
																								KMT5B	610881
																								LEMD2	616312
																								LMNB2	150341
																								MAFB	608968
																								MAP3K7	602614
																								MAST1	612256
																								MBD5	611472
																								MED13	603808
																								MED13L	608771
																								MEIS2	601740
																								MPZ	159440
																								MSL2	614802
																								MSX2	123101
																								MTSS2	616951
																								MYH10	160776
																								MYH8	160741
																								MYT1	600379
																								NAA15	608000
																								NACC1	610672
																								NCDN	608458
																								NFIA	600727
																								NOG	602991
																								NOVA2	601991
																								NPM1	164040
																								NR4A2	601828
																								NRXN2	600566
																								NSD2	602952
																								P4HB	176790
																								PACS1	607492
																								PACS2	610423
																								PAX9	167416
																								PCGF2	600346
																								PHACTR1	608723
																								PHF21A	608325
																								PITX1	602149
																								PITX3	602669
																								POGZ	614787
																								POLR1B	602000
																								POLR2A	180660
																								POU3F3	602480
																								POU4F1	601632
																								PPM1D	605100
																								PPP2CA	176915
																								PPP2R1A	605983
																								PRKAR1B	176911
																								PRPF8	607300
																								PRR12	616633
																								PRRX1	167420
																								PTHLH	168470
																								PUM1	607204
																								PURA	600473
																								QRICH1	617387
																								RAB11A	605570
																								RAB11B	604198
																								RAC1	602048
																								RAI1	607642
																								RBP4	180250
																								RBPJ	147183
																								RERE	605226
																								ROBO4	607528
																								RORA	600825
																								RORB	601972
																								RPL13	113703
																								RPS23	603683
																								SATB1	602075
																								SATB2	608148
																								SCAF4	616023
																								SCN1B	600235
																								SEMA6B	608873
																								SET	600960
																								SETBP1	611060
																								SETD1A	611052
																								SETD1B	611055
																								SETD5	615743
																								SHANK1	604999
																								SHANK2	603290
																								SHROOM3	604570
																								SIAH1	602212
																								SIK1	605705
																								SIN3A	607776
																								SLC20A1	137570
																								SLC25A24	608744
																								SLC32A1	616440
																								SLC6A1	137165
																								SMARCA2	600014
																								SMARCC2	601734
																								SMARCD1	601735
																								SNAP25	600322
																								SNRPB	182282
																								SON	182465
																								SOX4	184430
																								SOX5	604975
																								SOX6	607257
																								SPEN	613484
																								SRCAP	611421
																								SRRM2	606032
																								STAG1	604358
																								STT3A	601134
																								STX1B	601485
																								SYNGAP1	603384
																								SYT1	185605
																								TAOK1	610266
																								TBL1XR1	608628
																								TBR1	604616
																								TBX6	602427
																								TCF20	603107
																								TCF7L2	602228
																								TFAP2B	601601
																								TLK2	608439
																								TMEM106B	613413
																								TMEM163	618978
																								TMEM240	616101
																								TMEM63A	618685
																								TNRC6B	610740
																								TRA2B	602719
																								TRIO	601893
																								TRIP12	604506
																								TRPS1	604386
																								TUBB	191130
																								TUBB2A	615101
																								TUBG1	191135
																								U2AF2	191318
																								UBA2	613295
																								UBAP2L	616472
																								UBE3A	601623
																								UFSP2	611482
																								UPF1	601430
																								USP7	602519
																								WAC	615049
																								WARS1	191050
																								WASF1	605035
																								WDFY3	617485
																								WDR26	617424
																								WDR37	618586
																								WDR5	609012
																								WNT5A	164975
																								YWHAG	605356
																								YY1	600013
																								ZBTB18	608433
																								ZFHX4	606940
																								ZMIZ1	607159
																								ZMYM2	602221
																								ZMYND11	608668
																								ZMYND8	615713
																								ZNF292	616213
																								ZNF462	617371
																								ZNF750	610226
																								ZBTB7A	605878
																								AAAS	605378
																								AARS1	601065
																								AASS	605113
																								ABAT	137150
																								ABCA12	607800
																								ABCB11	603201
																								ABCD4	603214
																								ABHD16A	142620
																								ABHD5	604780
																								ACADM	607008
																								ACADS	606885
																								ACAT1	607809
																								ACBD5	616618
																								ACBD6	616352
																								ACE	106180
																								ACER3	617036
																								ACO2	100850
																								ACOX1	609751
																								ACTA1	102610
																								ACTL6B	612458
																								ACY1	104620
																								ADAM22	603709
																								ADAMTS10	608990
																								ADAMTS15	607509
																								ADAMTS17	607511
																								ADAMTS18	607512
																								ADAMTS19	607513
																								ADAMTS9	605421
																								ADAMTSL2	612277
																								ADCY6	600294
																								ADGRG1	604110
																								ADGRG6	612243
																								ADPRS	610624
																								ADSL	608222
																								AFG2B	619578
																								AGA	613228
																								AGL	610860
																								AGPS	603051
																								AGT	106150
																								AGTPBP1	606830
																								AGTR1	106165
																								AGXT	604285
																								AHCY	180960
																								AHI1	608894
																								AIMP1	603605
																								AIPL1	604392
																								AIRE	607358
																								AKR1D1	604741
																								ALDH1A2	603687
																								ALDH1A3	600463
																								ALDH3A2	609523
																								ALDH4A1	606811
																								ALDH5A1	610045
																								ALDH7A1	107323
																								ALG1	605907
																								ALG11	613666
																								ALG12	607144
																								ALG14	612866
																								ALG2	607905
																								ALG3	608750
																								ALG6	604566
																								ALG8	608103
																								ALG9	606941
																								ALKBH8	613306
																								ALOX12B	603741
																								ALOXE3	607206
																								ALPL	171760
																								ALS2	606352
																								ALX1	601527
																								ALX3	606014
																								AMACR	604489
																								AMPD2	102771
																								AMT	238310
																								ANAPC1	608473
																								ANKS6	615370
																								ANTXR2	608041
																								AP1S1	603531
																								AP3B2	602166
																								AP4B1	607245
																								AP4E1	607244
																								AP4M1	602296
																								AP4S1	607243
																								APC2	612034
																								APTX	606350
																								ARFGEF2	605371
																								ARG1	608313
																								ARL13B	608922
																								ARL2BP	615407
																								ARL3	604695
																								ARL6	608845
																								ARMC9	617612
																								ARSA	607574
																								ARSB	611542
																								ASAH1	613468
																								ASCC1	614215
																								ASL	608310
																								ASNS	108370
																								ASPA	608034
																								ASPM	605481
																								ASS1	603470
																								ATG7	608760
																								ATIC	601731
																								ATOH7	609875
																								ATP13A2	610513
																								ATP5F1D	603150
																								ATP5PO	600828
																								ATP6V0A2	611716
																								ATP6V1B1	192132
																								ATP8B1	602397
																								ATR	601215
																								AUH	600529
																								B3GALNT2	610194
																								B3GALT6	615291
																								B3GAT3	606374
																								B3GLCT	610308
																								B4GALT1	137060
																								B4GALT7	604327
																								B4GAT1	605517
																								B9D2	611951
																								BBS1	209901
																								BBS10	610148
																								BBS12	610683
																								BBS2	606151
																								BBS4	600374
																								BBS5	603650
																								BBS7	607590
																								BBS9	607968
																								BCAS3	607470
																								BCKDHA	608348
																								BCKDHB	248611
																								BCS1L	603647
																								BHLHA9	615416
																								BIN1	601248
																								BLTP1	611565
																								BMP1	112264
																								BMPER	608699
																								BMPR1B	603248
																								BOLA3	613183
																								BRAT1	614506
																								BRF1	604902
																								BSND	606412
																								BTD	609019
																								BUB1	602452
																								BUB1B	602860
																								C12orf57	615140
																								C1QBP	601269
																								C2CD3	615944
																								CA2	611492
																								CA5A	114761
																								CA8	114815
																								CACNA1B	601012
																								CACNA1S	114208
																								CAD	114010
																								CAMSAP1	613774
																								CANT1	613165
																								CARS1	123859
																								CARS2	612800
																								CBY1	607757
																								CC2D2A	612013
																								CCDC32	618941
																								CCDC39	613798
																								CCDC40	613799
																								CCDC65	611088
																								CCDC8	614145
																								CCNO	607752
																								CD151	602243
																								CDC45	603465
																								CDC6	602627
																								CDH23	605516
																								CDH3	114021
																								CDK5RAP2	608201
																								CDT1	605525
																								CENPF	600236
																								CEP104	616690
																								CEP120	613446
																								CEP135	611423
																								CEP152	613529
																								CEP164	614848
																								CEP290	610142
																								CEP41	610523
																								CEP55	610000
																								CEP57	607951
																								CEP83	615847
																								CERS3	615276
																								CFAP298	615494
																								CFAP300	618058
																								CFAP410	603191
																								CFAP418	614477
																								CFAP45	605152
																								CFAP52	609804
																								CFAP53	614759
																								CFL2	601443
																								CHAT	118490
																								CHKA	118491
																								CHKB	612395
																								CHMP1A	164010
																								CHRNA1	100690
																								CHRNA3	118503
																								CHRND	100720
																								CHRNG	100730
																								CHST3	603799
																								CHSY1	608183
																								CIB2	605564
																								CILK1	612325
																								CISD2	611507
																								CIT	605629
																								CKAP2L	616174
																								CLCNKB	602023
																								CLDN19	610036
																								CLMP	611693
																								CLN3	607042
																								CLN5	608102
																								CLN6	606725
																								CLN8	607837
																								CLP1	608757
																								CLPP	601119
																								CNTNAP1	602346
																								COA7	615623
																								COA8	616003
																								COASY	609855
																								COG1	606973
																								COG4	606976
																								COG5	606821
																								COG6	606977
																								COG7	606978
																								COG8	606979
																								COL13A1	120350
																								COL18A1	120328
																								COL25A1	610004
																								COL4A4	120131
																								COL6A3	120250
																								COLEC10	607620
																								COLEC11	612502
																								COLQ	603033
																								COQ2	609825
																								COQ4	612898
																								COQ7	601683
																								COQ8A	606980
																								COQ9	612837
																								COX6B1	124089
																								CPAMD8	608841
																								CPLANE1	614571
																								CPS1	608307
																								CPT2	600650
																								CRADD	603454
																								CRB2	609720
																								CREB3L1	616215
																								CRIPT	604594
																								CRLF1	604237
																								CRPPA	614631
																								CRTAP	605497
																								CRYBB3	123630
																								CSF1R	164770
																								CSGALNACT1	616615
																								CSPP1	611654
																								CSTA	184600
																								CSTB	601145
																								CTDP1	604927
																								CTNNA2	114025
																								CTNS	606272
																								CTSA	613111
																								CTSD	116840
																								CTSK	601105
																								CTU2	617057
																								CUL7	609577
																								CWF19L1	616120
																								CYC1	123980
																								CYP11B1	610613
																								CYP1B1	601771
																								CYP21A2	613815
																								CYP26B1	605207
																								CYP27A1	606530
																								CYP2U1	610670
																								CYP4F22	611495
																								DAG1	128239
																								DARS1	603084
																								DARS2	610956
																								DAW1	620279
																								DBT	248610
																								DCDC2	605755
																								DCHS1	603057
																								DDB2	600811
																								DDC	107930
																								DDHD1	614603
																								DDHD2	615003
																								DDOST	602202
																								DDX11	601150
																								DDX59	615464
																								DEGS1	615843
																								DENND5A	617278
																								DEPDC5	614191
																								DGUOK	601465
																								DHCR24	606418
																								DHCR7	602858
																								DHODH	126064
																								DHTKD1	614984
																								DIS3L2	614184
																								DLAT	608770
																								DLD	238331
																								DLG5	604090
																								DMP1	600980
																								DNA2	601810
																								DNAAF1	613190
																								DNAAF11	614930
																								DNAAF2	612517
																								DNAAF3	614566
																								DNAAF4	608706
																								DNAAF5	614864
																								DNAH11	603339
																								DNAH5	603335
																								DNAH9	603330
																								DNAI1	604366
																								DNAI2	605483
																								DNAJC12	606060
																								DNAL1	610062
																								DOCK6	614194
																								DOHH	611262
																								DOK7	610285
																								DONSON	611428
																								DPAGT1	191350
																								DPM1	603503
																								DPM2	603564
																								DPM3	605951
																								DRC1	615288
																								DSG1	125670
																								DYNC1I2	603331
																								DYNC2H1	603297
																								DYNC2I1	615462
																								DYNC2I2	613363
																								DYNC2LI1	617083
																								DYNLT2B	617353
																								DZIP1L	617570
																								EARS2	612799
																								ECEL1	605896
																								ECHS1	602292
																								ECM1	602201
																								EDEM3	610214
																								EDNRB	131244
																								EGR2	129010
																								EIF2AK3	604032
																								EIF2B2	606454
																								EIF2B3	606273
																								EIF2B4	606687
																								EIF2B5	603945
																								EIF4A3	608546
																								ELOVL4	605512
																								EML1	602033
																								EOGT	614789
																								EPCAM	185535
																								EPRS1	138295
																								ERBB3	190151
																								ERCC1	126380
																								ERCC2	126340
																								ERCC3	133510
																								ERCC5	133530
																								ERCC6	609413
																								ERCC8	609412
																								ERGIC1	617946
																								ESCO2	609353
																								ETFA	608053
																								ETFB	130410
																								ETFDH	231675
																								ETHE1	608451
																								EVC	604831
																								EVC2	607261
																								EXOC3L2	616927
																								EXOSC3	606489
																								EXOSC8	606019
																								EXOSC9	606180
																								EXPH5	612878
																								FAH	613871
																								FAM149B1	618413
																								FAM20A	611062
																								FAM20C	611061
																								FAR1	616107
																								FARS2	611592
																								FAT1	600976
																								FBLN5	604580
																								FBP1	611570
																								FBXL4	605654
																								FCSK	608675
																								FDXR	103270
																								FEZF1	613301
																								FGF3	164950
																								FH	136850
																								FIG4	609390
																								FKBP10	607063
																								FKRP	606596
																								FLAD1	610595
																								FLVCR1	609144
																								FLVCR2	610865
																								FOLR1	136430
																								FOXE1	602617
																								FOXRED1	613622
																								FRAS1	607830
																								FREM1	608944
																								FREM2	608945
																								FUCA1	612280
																								FUT8	602589
																								FXN	606829
																								FXR1	600819
																								FYCO1	607182
																								GALC	606890
																								GALE	606953
																								GALK1	604313
																								GALNS	612222
																								GALNT2	602274
																								GALT	606999
																								GAN	605379
																								GAS2L2	611398
																								GAS8	605178
																								GATM	602360
																								GBA2	609471
																								GBE1	607839
																								GCDH	608801
																								GDF1	602880
																								GEMIN4	606969
																								GFER	600924
																								GFM1	606639
																								GFPT1	138292
																								GHR	600946
																								GHRHR	139191
																								GLB1	611458
																								GLIS2	608539
																								GLIS3	610192
																								GLRB	138492
																								GM2A	613109
																								GMPPA	615495
																								GMPPB	615320
																								GNPAT	602744
																								GNPTAB	607840
																								GNPTG	607838
																								GNS	607664
																								GOLGA2	602580
																								GORAB	607983
																								GPAA1	603048
																								GPSM2	609245
																								GRHL2	608576
																								GRIP1	604597
																								GSC	138890
																								GTF2E2	189964
																								GTF2H5	608780
																								GTPBP2	607434
																								GUCY1A1	139396
																								GZF1	613842
																								HAAO	604521
																								HACD1	610467
																								HACE1	610876
																								HADH	601609
																								HBA1	141800
																								HBA2	141850
																								HECTD4	620209
																								HEXA	606869
																								HEXB	606873
																								HGSNAT	610453
																								HIBCH	610690
																								HLCS	609018
																								HMGCL	613898
																								HMX1	142992
																								HOXC13	142976
																								HPDL	618994
																								HPGD	601688
																								HPSE2	613469
																								HR	602302
																								HSD17B3	605573
																								HSD17B4	601860
																								HSD3B7	607764
																								HSPA9	600548
																								HSPD1	118190
																								HYAL1	607071
																								HYAL2	603551
																								HYCC1	610531
																								HYDIN	610812
																								HYLS1	610693
																								IBA57	615316
																								IER3IP1	609382
																								IFT122	606045
																								IFT140	614620
																								IFT172	607386
																								IFT27	615870
																								IFT43	614068
																								IFT52	617094
																								IFT74	608040
																								IFT80	611177
																								IFT81	605489
																								IGF1	147440
																								IGFALS	601489
																								IGHMBP2	600502
																								IL11RA	600939
																								INPP5E	613037
																								INPP5K	607875
																								INSR	147670
																								INTS1	611345
																								INTU	610621
																								INVS	243305
																								IQCB1	609237
																								ITGA3	605025
																								ITGA6	147556
																								ITGA7	600536
																								ITGA8	604063
																								ITGB4	147557
																								IVD	607036
																								JAG2	602570
																								JAM3	606871
																								KATNB1	602703
																								KCNJ1	600359
																								KCNJ10	602208
																								KCTD7	611725
																								KDELR2	609024
																								KIAA0586	610178
																								KIAA0753	617112
																								KIDINS220	615759
																								KIF21A	608283
																								KIF7	611254
																								KIFBP	609367
																								KLHL40	615340
																								KLHL41	607701
																								KYNU	605197
																								L2HGDH	609584
																								LAMA1	150320
																								LAMA2	156225
																								LAMB1	150240
																								LAMB2	150325
																								LAMC3	604349
																								LARGE1	603590
																								LBR	600024
																								LFNG	602576
																								LHX3	600577
																								LIAS	607031
																								LIFR	151443
																								LIPA	613497
																								LIPN	613924
																								LIPT1	610284
																								LIPT2	617659
																								LMOD3	616112
																								LONP1	605490
																								LOX	153455
																								LRIG2	608869
																								LRP2	600073
																								LRP4	604270
																								LRPPRC	607544
																								LRRC56	618227
																								LTBP2	602091
																								LTBP3	602090
																								LTBP4	604710
																								LZTFL1	606568
																								MAN1B1	604346
																								MAN2B1	609458
																								MANBA	609489
																								MAP3K20	609479
																								MAPKBP1	616786
																								MC2R	607397
																								MCEE	608419
																								MCIDAS	614086
																								MCOLN1	605248
																								MECR	608205
																								MEGF10	612453
																								MFF	614785
																								MFRP	606227
																								MFSD8	611124
																								MGAT2	602616
																								MICOS13	616658
																								MICU1	605084
																								MKKS	604896
																								MKS1	609883
																								MLC1	605908
																								MLPH	606526
[truncated: 2,976 more rows]

## Sheet: Updated Gene List
					CrF (1-in)																											GP (1-in)
					P									P+LP									P+LP+VUS_H									P									P+LP
Ensembl_Gene_Symbol	Mode_Of_Action	Mode_Of_Inheritance	Disease_mechanism	ID	afr	amr/iam	asj	eas	fin	mid	nfe	sas	tur	afr	amr/iam	asj	eas	fin	mid	nfe	sas	tur	afr	amr/iam	asj	eas	fin	mid	nfe	sas	tur	afr	amr/iam	asj	eas	fin	mid	nfe	sas	tur	afr	amr/iam	asj	eas	fin	mid	nfe	sas	tur
APC	LOF	AD	LOF	APC-AD	6362.29	11204.1	23255.2	7352.55	4458.84	93813.7	5294.72	6679.08	-	2479.91	5045.59	4989.89	4510.85	3332.84	14322.9	3229.85	2579.81	-	737.336	1501.39	772.565	1138.91	1142.74	787.816	1542.32	1486.7	-	6362.29	11204.1	23255.2	7352.55	4458.84	93813.7	5294.72	6679.08	-	2479.91	5045.59	4989.89	4510.85	3332.84	14322.9	3229.85	2579.81	-
BRCA1	LOF	AD	LOF	BRCA1-AD	691.343	728.457	96.7257	568.143	919.905	321.494	625.29	508.363	1291.25	601.669	673.293	96.3073	502.068	893.377	311.136	577.336	430.928	861.609	546.209	664.01	96.0749	460.515	822.504	309.514	548.306	405.261	861.609	691.343	728.457	96.7257	568.143	919.905	321.494	625.29	508.363	1291.25	601.669	673.293	96.3073	502.068	893.377	311.136	577.336	430.928	861.609
BRCA2	LOF	AD	LOF	BRCA2-AD	316.479	308.474	90.6117	254.874	470.107	245.862	277.214	315.66	856.396	287.475	275.072	88.6462	220.058	337.908	224.174	246.469	267.177	643.437	269.585	269.58	88.6315	209.723	334.11	220.227	244.197	262.052	643.437	316.479	308.474	90.6117	254.874	470.107	245.862	277.214	315.66	856.396	287.475	275.072	88.6462	220.058	337.908	224.174	246.469	267.177	643.437
LDLR	LOF	AD	LOF	LDLR-AD	324.567	326.287	401.484	191.628	301.08	260.028	304.146	222.051	181.743	169.992	220.245	354.247	142.913	253.513	139.85	213.512	136.88	159.427	126.517	175.389	128.423	83.7394	230.397	116.837	188.99	112.251	137.75	324.567	326.287	401.484	191.628	301.08	260.028	304.146	222.051	181.743	169.992	220.245	354.247	142.913	253.513	139.85	213.512	136.88	159.427
MEN1	LOF	AD	LOF	MEN1-AD	11685.4	17560.9	8803.97	39224	7602.51	11266	13906.4	18914.9	-	5269.09	7740.71	8616.25	4436.93	2532.66	3025.77	5232.23	8936.05	-	1524.4	3162.47	5432.53	1948.81	1313.66	2189.5	2555.51	2922.74	2583.5	11685.4	17560.9	8803.97	39224	7602.51	11266	13906.4	18914.9	-	5269.09	7740.71	8616.25	4436.93	2532.66	3025.77	5232.23	8936.05	-
MLH1	LOF	AD	LOF	MLH1-AD	2950.83	2281.94	3495.59	5031.61	1372.61	1467.96	2077.84	1025.74	-	1150.45	926.422	2217.19	1633.75	1110.15	940.716	785.138	758.258	-	826.175	614.963	1477.24	869.909	841.382	604.61	497.72	550.918	431.945	2950.83	2281.94	3495.59	5031.61	1372.61	1467.96	2077.84	1025.74	-	1150.45	926.422	2217.19	1633.75	1110.15	940.716	785.138	758.258	-
MSH2	LOF	AD	LOF	MSH2-AD	6049.95	7062.21	2324.19	4611.65	8930.28	5679.5	5091.49	7143.78	-	4294.16	5050.4	2290.14	2924.58	5645.44	5353.72	3061.2	4511.61	-	3120.25	4319.38	2281.66	2924.58	5335.59	4853.36	2545.49	3274.72	-	6049.95	7062.21	2324.19	4611.65	8930.28	5679.5	5091.49	7143.78	-	4294.16	5050.4	2290.14	2924.58	5645.44	5353.72	3061.2	4511.61	-
MSH6	LOF	AD	LOF	MSH6-AD	1052.97	1177.4	536.637	1388.24	915.056	840.761	976.583	982.343	2588.5	624.586	1064.43	390.731	911.613	704.91	576.496	745.035	732.244	2588.5	549.833	862.682	380.518	731.583	637.256	506.188	647.375	640.961	1294.5	1052.97	1177.4	536.637	1388.24	915.056	840.761	976.583	982.343	2588.5	624.586	1064.43	390.731	911.613	704.91	576.496	745.035	732.244	2588.5
VHL	LOF	AD	LOF	VHL-AD	31669.2	5674.17	21948.7	76853.8	4194.6	27615.2	5370.76	14232.7	-	3272.71	2836.22	7811.48	4695.52	3089.83	2218.45	2339.72	2511.21	-	1325.24	2059.82	797.232	2697.96	844.344	897.799	938.48	680.66	-	31669.2	5674.17	21948.7	76853.8	4194.6	27615.2	5370.76	14232.7	-	3272.71	2836.22	7811.48	4695.52	3089.83	2218.45	2339.72	2511.21	-
MUTYH	LOF	AR	LOF	MUTYH-AR	19100.6	7916.1	2.0134e+07	2912.01	53410.5	45889.9	94370.2	7286.25	-	16006.7	7916.1	2.0134e+07	2713.07	53410.5	45889.9	67193.7	7286.25	-	16006.7	7916.1	2.0134e+07	2713.07	53410.5	45889.9	63364.8	7286.25	-	1.45925e+09	2.50627e+08	1.62151e+15	3.39075e+07	1.14105e+10	8.42334e+09	3.56225e+10	2.12329e+08	-	1.0248e+09	2.50627e+08	1.62151e+15	2.94322e+07	1.14105e+10	8.42334e+09	1.80597e+10	2.12329e+08	-
APOL1	LOF	AR	LOF	APOL1-AR	-	-	-	-	-	-	-	-	-	4322.17	41453.9	212836	13517	8837.92	-	7311.64	5868.47	-	1681.62	2174.04	9008.29	1584.94	3213.46	1022.79	1735.63	1108.38	634.343	-	-	-	-	-	-	-	-	-	7.47073e+07	6.87353e+09	1.81196e+11	7.30785e+08	3.124e+08	-	2.13811e+08	1.37732e+08	-
CSF3R	LOF	AR	LOF	CSF3R-AR	2782.35	11533.9	8556.69	22174.9	800.267	64974.5	686.486	10349.8	2583.5	1324.98	3401.21	3268.51	5158.94	764.4	1301.86	576.174	2255.34	859.826	1182.73	2906.16	2580.83	3007.59	738.514	777.601	526.528	1769.51	859.826	3.09547e+07	5.32076e+08	2.92834e+08	1.96682e+09	2.55851e+06	1.68865e+10	1.88231e+06	4.28432e+08	2.66876e+07	7.01694e+06	4.62592e+07	4.27194e+07	1.06438e+08	2.33417e+06	6.77415e+06	1.3256e+06	2.03372e+07	2.95376e+06
APOB	GOF	AD_GOF	Both	APOB-AD_GOF	3723.05	15476.1	10628.2	1341.06	3952.18	3048.18	940.007	1613.39	1680.5	2369.77	2306.71	5598.88	1179.25	1097.35	2724.05	494.785	1354.29	569.268	1842.25	1684.79	4142.45	962.818	964.455	2391.8	418.599	905.196	1016.56	3723.05	15476.1	10628.2	1341.06	3952.18	3048.18	940.007	1613.39	1680.5	2369.77	2306.71	5598.88	1179.25	1097.35	2724.05	494.785	1354.29	569.268
PCSK9	GOF	AD_GOF	GOF	PCSK9-AD_GOF	1.72076e+06	319140	-	175.631	-	-	213570	20129	-	3562.31	2728.38	23589.6	154.177	20846.5	428.074	4261.45	759.561	-	582.054	518.915	4183.81	127.463	1682.56	221.211	665.359	270.006	208.214	1.72076e+06	319140	-	175.631	-	-	213570	20129	-	3562.31	2728.38	23589.6	154.177	20846.5	428.074	4261.45	759.561	-
RET	GOF	AD_GOF	Both	RET-AD_GOF	3339.97	1993.3	2879.82	2294.4	2829.09	3593.07	2506.07	2902.22	2575.5	2164.43	1579.01	2211.19	1299.47	2576.45	2189.98	1913.6	1956.9	2575.5	1418.06	924.94	2037.83	993.134	2140.06	1513.25	1357.92	1320.5	2575.5	3339.97	1993.3	2879.82	2294.4	2829.09	3593.07	2506.07	2902.22	2575.5	2164.43	1579.01	2211.19	1299.47	2576.45	2189.98	1913.6	1956.9	2575.5
CASR	LOF	AD	Both	CASR-AD	5561.74	6381.18	18526.5	10743.6	12902.3	29966.3	6319.27	5969.61	-	1177.56	1316.35	1896.55	1399.55	1400.46	2401.23	1413.07	1456.8	2587.5	679.607	751.696	1209.68	718.674	1093.72	304.89	722.007	668.073	507.996	5561.74	6381.18	18526.5	10743.6	12902.3	29966.3	6319.27	5969.61	-	1177.56	1316.35	1896.55	1399.55	1400.46	2401.23	1413.07	1456.8	2587.5
F12	LOF	AD	Both	F12-AD	375.626	238.213	100.14	267.804	327.553	264.4	235.738	239.096	2516.5	294.435	231.359	99.1039	251.133	278.29	230.433	223.525	220.834	1222.76	275.747	197.788	98.5093	214.748	259.707	221.032	205.778	186.709	1222.76	375.626	238.213	100.14	267.804	327.553	264.4	235.738	239.096	2516.5	294.435	231.359	99.1039	251.133	278.29	230.433	223.525	220.834	1222.76
GBA1	LOF	AR	LOF	GBA1-AR	323.489	309.814	18.2656	569.984	301.836	102.409	168.675	542.649	209.699	166.106	179.548	18.1512	191.733	246.377	96.5257	131.391	198.737	194.059	145.063	175.509	18.144	170.355	238.925	89.9304	126.664	181.787	180.585	417287	382698	1260.4	1.29725e+06	363212	41539.6	113130	1.1757e+06	175054	109699	128231	1244.2	146278	241821	36881.7	68527.9	157189	149858
HK1	GOF	AR_GOF	Both	HK1-AR_GOF	-	-	-	-	-	-	-	-	-	4347.39	3813.33	12668.7	5544.44	85175.5	2139.53	8494.28	8881.73	781.809	1621.87	1717.31	2896.06	2454.75	5322.78	864.687	2045.14	1986.54	600.416	-	-	-	-	-	-	-	-	-	7.55818e+07	5.81506e+07	6.41936e+08	1.22941e+08	2.90191e+10	1.83018e+07	2.88577e+08	3.15505e+08	2.44177e+06
ACTB	LOF	AD	Both	ACTB-AD	-	-	-	-	-	-	142765	44145.8	-	19613.3	90115.9	25450.7	30323.5	52198.5	494494	45150.2	25882.4	2587.5	8793.48	15850.9	6520.4	29406.1	17648.7	494494	18082.3	16830.7	2587.5	-	-	-	-	-	-	142765	44145.8	-	19613.3	90115.9	25450.7	30323.5	52198.5	494494	45150.2	25882.4	2587.5
ACTN1	LOF	AD	LOF	ACTN1-AD	33297.5	82712.3	25945.8	127719	50921.7	141256	46955.1	60904	-	2340.34	3090.16	5012.98	2688.5	4053.25	2179.58	2624.46	2826.5	-	1150.52	1672.88	2126.17	1503.95	1304.38	1165.95	1552.22	1498.19	-	33297.5	82712.3	25945.8	127719	50921.7	141256	46955.1	60904	-	2340.34	3090.16	5012.98	2688.5	4053.25	2179.58	2624.46	2826.5	-
ACVRL1	LOF	AD	LOF	ACVRL1-AD	4888.34	14879.8	4305.68	12712.1	4650.65	4058.69	9124.5	24525.6	-	2306.89	2686.8	3882.75	2212.31	2279.64	2884.55	3296.43	2852.7	1293.5	1334.63	1982.35	2662.33	1097.78	1748.46	1021.81	2160.62	1759.64	861.721	4888.34	14879.8	4305.68	12712.1	4650.65	4058.69	9124.5	24525.6	-	2306.89	2686.8	3882.75	2212.31	2279.64	2884.55	3296.43	2852.7	1293.5
APOL1	LOF	AD	LOF	APOL1-AD	-	-	-	-	-	-	-	-	-	4322.17	41453.9	212836	13517	8837.92	-	7311.64	5868.47	-	1681.62	2174.04	9008.29	1584.94	3213.46	1022.79	1735.63	1108.38	634.343	-	-	-	-	-	-	-	-	-	4322.17	41453.9	212836	13517	8837.92	-	7311.64	5868.47	-
BACH2	LOF	AD	LOF	BACH2-AD	-	-	-	-	-	-	-	-	-	19868.7	54304.9	217457	24426.5	2.8613e+06	55156.8	18306.7	32202.2	-	14074.7	12458.1	12234.9	10099.1	10573	55156.8	8723.45	8494.48	-	-	-	-	-	-	-	-	-	-	19868.7	54304.9	217457	24426.5	2.8613e+06	55156.8	18306.7	32202.2	-
BCL11B	LOF	AD	LOF	BCL11B-AD	-	-	-	-	-	-	1.10413e+06	-	-	-	-	25952.5	-	14406.8	-	96979.8	-	-	121434	9008.21	25945.9	36928.5	2990.15	-	27393.2	39105.7	-	-	-	-	-	-	-	1.10413e+06	-	-	-	-	25952.5	-	14406.8	-	96979.8	-	-
CASP10	LOF	AD	LOF	CASP10-AD	39891.5	29865.4	57503.1	629191	14429.3	17615	3570.67	51929.3	-	776.054	276.315	1017.7	365.046	3714.69	302.884	562.608	606.119	2588.5	639.309	228.469	523.714	233.703	2496.44	217.734	446.475	420.926	862.722	39891.5	29865.4	57503.1	629191	14429.3	17615	3570.67	51929.3	-	776.054	276.315	1017.7	365.046	3714.69	302.884	562.608	606.119	2588.5
CCL2	LOF	AD	LOF	CCL2-AD	-	-	-	-	-	-	-	-	-	-	-	-	-	-	278422	106520	86047.9	2587.5	80649.6	33195.9	5.24987e+06	31667.8	53416.5	278422	30348.8	41308.7	2587.5	-	-	-	-	-	-	-	-	-	-	-	-	-	-	278422	106520	86047.9	2587.5
CHD7	LOF	AD	LOF	CHD7-AD	19317.3	39640.3	26080.5	36627.2	4822.57	-	43888.5	68466.4	-	4589.88	7281.71	7940.74	7411.82	3095.04	20983.3	11794.5	4094.38	2564.5	1624.57	2178.99	3747.92	2181.95	2073.46	10762.6	4819.9	2108.17	2564.5	19317.3	39640.3	26080.5	36627.2	4822.57	-	43888.5	68466.4	-	4589.88	7281.71	7940.74	7411.82	3095.04	20983.3	11794.5	4094.38	2564.5
COL1A1	LOF	AD	LOF	COL1A1-AD	4463.73	20414.2	8117.53	13430.8	8501.76	4637.19	7631.94	7289.13	-	2669.79	5698.16	4478.35	2734.81	4844.84	4237.17	3644.52	3322.46	1292.5	1733.02	3519.3	3921.81	1645.43	1435.08	2012.11	1965.56	1869.45	860.272	4463.73	20414.2	8117.53	13430.8	8501.76	4637.19	7631.94	7289.13	-	2669.79	5698.16	4478.35	2734.81	4844.84	4237.17	3644.52	3322.46	1292.5
COL5A1	LOF	AD	LOF	COL5A1-AD	11123.7	16159.5	11805.9	7314.43	1664.08	14436.1	15433.2	8118.26	-	8821.36	8434.49	11770.3	5447.36	1573.47	7714.91	8206.9	5029.21	-	1578.1	1925.17	1675.68	1664.46	706.246	983.784	1965.16	1331.35	-	11123.7	16159.5	11805.9	7314.43	1664.08	14436.1	15433.2	8118.26	-	8821.36	8434.49	11770.3	5447.36	1573.47	7714.91	8206.9	5029.21	-
COL5A2	LOF	AD	LOF	COL5A2-AD	18774.5	34233.6	1.79169e+06	158656	-	9967.13	60838.9	80528.4	-	3015.85	6896.51	98355.5	1654.73	1000.75	3289.88	3096.93	6417.11	-	961.349	1249.16	2347.21	399.64	661.749	626.169	963.146	1064.16	862.945	18774.5	34233.6	1.79169e+06	158656	-	9967.13	60838.9	80528.4	-	3015.85	6896.51	98355.5	1654.73	1000.75	3289.88	3096.93	6417.11	-
CREBBP	LOF	AD	LOF	CREBBP-AD	98816.8	-	-	-	41172.5	1.82866e+06	69660.7	-	-	8327.82	15088.2	6341.39	15706.2	5101.09	5238.42	9157.06	12746.5	-	2403.36	3336.06	3859.79	3623.88	1947.07	4299.84	2920.69	4066.37	646.562	98816.8	-	-	-	41172.5	1.82866e+06	69660.7	-	-	8327.82	15088.2	6341.39	15706.2	5101.09	5238.42	9157.06	12746.5	-
CTLA4	LOF	AD	LOF	CTLA4-AD	-	2.94441e+06	-	-	75235.3	-	1.34002e+06	-	-	8.66962e+06	13453.7	26468.3	66778.6	75235.3	-	50502.2	100455	-	21300.8	11686.9	26467	20152.3	63006.6	48832.7	14907.8	23470	-	-	2.94441e+06	-	-	75235.3	-	1.34002e+06	-	-	8.66962e+06	13453.7	26468.3	66778.6	75235.3	-	50502.2	100455	-
CXCR4	LOF	AD	LOF	CXCR4-AD	-	-	-	-	-	-	-	-	-	-	-	-	-	-	-	590260	-	-	-	72320.3	1.1294e+06	28538.7	78120.8	-	27115.1	2.12645e+06	-	-	-	-	-	-	-	-	-	-	-	-	-	-	-	-	590260	-	-
CYCS	LOF	AD	LOF	CYCS-AD	-	-	-	-	-	-	-	-	-	36281.4	131818	24927.6	458802	70125.2	-	39539.7	51831	-	6640.55	3716.54	14532.4	6349.16	12568.1	2176.6	4070.5	631.816	2589.5	-	-	-	-	-	-	-	-	-	36281.4	131818	24927.6	458802	70125.2	-	39539.7	51831	-
DDX41	LOF	AD	LOF	DDX41-AD	1998.54	3877.75	6973.82	1983.64	1161.28	19121.4	796.085	6108.13	1014.37	739.622	1197.62	2280.66	1020.13	683.541	1983.15	407.925	973.082	458.856	405.372	777.91	304.359	594.481	489.272	466.748	299.235	524.378	388.974	1998.54	3877.75	6973.82	1983.64	1161.28	19121.4	796.085	6108.13	1014.37	739.622	1197.62	2280.66	1020.13	683.541	1983.15	407.925	973.082	458.856
EGLN1	LOF	AD	LOF	EGLN1-AD	110050	1.05387e+07	1.06574e+07	-	127715	9.66127e+06	53887.8	7.82084e+08	-	16462.8	11161.8	12297.3	14403.9	8917.02	63790.5	14430.7	10412.7	2543.5	16434.7	5020.92	4286.27	9536.89	8534.82	63790.5	9260.68	7380.08	2543.5	110050	1.05387e+07	1.06574e+07	-	127715	9.66127e+06	53887.8	7.82084e+08	-	16462.8	11161.8	12297.3	14403.9	8917.02	63790.5	14430.7	10412.7	2543.5
ELANE	LOF	AD	LOF	ELANE-AD	98688.8	12607.8	3.77695e+06	543510	6.35008e+06	19152.1	19759.7	224043	-	5552.64	2425.56	2218.8	3271.74	849.087	1737.82	2878.7	1602.14	2138.5	2174.54	1595.17	1984.83	1342.08	746.278	647.208	1680.64	1101.02	2138.5	98688.8	12607.8	3.77695e+06	543510	6.35008e+06	19152.1	19759.7	224043	-	5552.64	2425.56	2218.8	3271.74	849.087	1737.82	2878.7	1602.14	2138.5
ENG	LOF	AD	LOF	ENG-AD	40958.3	30709.7	32751.8	20219.9	23472.4	5320.61	20298	25231	-	22267	11454.2	6886.03	10520.4	1126.29	3833.35	7616.62	6629.39	-	17095.4	9601.76	3857.37	5202.25	1073.61	3714.28	5787.93	4202.18	2552.5	40958.3	30709.7	32751.8	20219.9	23472.4	5320.61	20298	25231	-	22267	11454.2	6886.03	10520.4	1126.29	3833.35	7616.62	6629.39	-
EP300	LOF	AD	LOF	EP300-AD	72968.4	-	51446.5	-	-	8.00588e+06	86264.7	83519.9	-	3240.38	21860.3	25317.8	8384.55	16754.2	157378	9315.32	4202.32	-	1646.51	4992.23	2315.4	3403.9	1339.38	3650.95	3246.35	2650.02	2412.5	72968.4	-	51446.5	-	-	8.00588e+06	86264.7	83519.9	-	3240.38	21860.3	25317.8	8384.55	16754.2	157378	9315.32	4202.32	-
EPB41	LOF	AD	LOF	EPB41-AD	2.524e+07	36807.3	1.07428e+07	263964	21394.7	-	46412.3	41853.6	-	11017	11925.5	4950.71	6617.99	3056.05	16247.1	5576.12	9244.08	-	1984.96	1963.98	2960.8	1189.8	1620.2	2955.43	2351.66	3540.19	2588.5	2.524e+07	36807.3	1.07428e+07	263964	21394.7	-	46412.3	41853.6	-	11017	11925.5	4950.71	6617.99	3056.05	16247.1	5576.12	9244.08	-
EPOR	LOF	AD	LOF	EPOR-AD	-	9.84249e+06	39786.3	-	163919	-	5074.22	-	-	8578.07	1804.4	12715.1	9344.21	5090.13	57357.3	1677.51	6655.07	-	3493.86	1594.88	4994.35	3119.29	3855.59	17710.3	1326.02	2371.83	-	-	9.84249e+06	39786.3	-	163919	-	5074.22	-	-	8578.07	1804.4	12715.1	9344.21	5090.13	57357.3	1677.51	6655.07	-
ETV6	LOF	AD	LOF	ETV6-AD	98816.8	419461	2.53928e+07	39040.3	51071	168835	77219.2	75312.1	-	47576.5	97567.8	26097.3	10727.3	45185.9	168835	18689.6	19853.4	-	24326.7	15708.5	16592.5	2548.64	10132.7	1276.3	6643.05	16083	824.75	98816.8	419461	2.53928e+07	39040.3	51071	168835	77219.2	75312.1	-	47576.5	97567.8	26097.3	10727.3	45185.9	168835	18689.6	19853.4	-
GATA2	LOF	AD	LOF	GATA2-AD	639017	41757.4	7.47822e+07	2.4555e+06	-	-	94364.8	751130	2552.5	41871.6	12471.9	12969.9	14058.4	28816.6	1.14971e+07	20057.3	25842.9	2552.5	23525.6	7262.55	12833.8	8570.1	15853.7	1215.3	9335.4	6610.68	2552.5	639017	41757.4	7.47822e+07	2.4555e+06	-	-	94364.8	751130	2552.5	41871.6	12471.9	12969.9	14058.4	28816.6	1.14971e+07	20057.3	25842.9	2552.5
GFI1	LOF	AD	LOF	GFI1-AD	-	-	-	-	-	-	-	-	-	48254	34239.4	16052.1	16699.5	25408.7	3962.13	10849	8226.72	2588.5	5349.15	9231.87	15865.3	4203.02	10950.5	3923.72	4873.33	4008.25	2588.5	-	-	-	-	-	-	-	-	-	48254	34239.4	16052.1	16699.5	25408.7	3962.13	10849	8226.72	2588.5
HBA1	LOF	AD	LOF	HBA1-AD	-	-	-	-	-	-	-	-	-	-	-	-	-	-	-	-	-	-	-	-	-	-	-	-	-	-	-	-	-	-	-	-	-	-	-	-	-	-	-	-	-	-	-	-	-
HBA2	LOF	AD	LOF	HBA2-AD	5015.41	4825.13	35416	1709.79	3.6031e+06	284.663	22273.5	856.646	-	2331.53	4056.68	1286.38	482.735	27965.6	140.296	8351.62	321.913	-	1803.42	3481.66	1221.48	472.587	21679	139.245	6338.07	313.71	-	5015.41	4825.13	35416	1709.79	3.6031e+06	284.663	22273.5	856.646	-	2331.53	4056.68	1286.38	482.735	27965.6	140.296	8351.62	321.913	-
HBB	LOF	AD	LOF	HBB-AD	7.99938	166.931	1546.78	101.676	3119.84	34.8275	455.284	34.2241	97.4374	7.9266	161.29	1440.67	100.128	212.797	33.4965	426.087	28.6073	97.4374	7.88227	149.517	29.5749	96.2191	207.117	29.4285	329.924	28.3615	90.6382	7.99938	166.931	1546.78	101.676	3119.84	34.8275	455.284	34.2241	97.4374	7.9266	161.29	1440.67	100.128	212.797	33.4965	426.087	28.6073	97.4374
HBD	LOF	AD	LOF	HBD-AD	13607.4	-	24566.8	39688.5	2.28217e+06	4233.22	10070	24192.6	-	2389.59	19971	21789.3	6195.02	26674.8	1079.44	5788.41	3896.48	-	560.847	486.682	69.9588	1473.77	269.173	81.0256	239.468	125.355	53.5545	13607.4	-	24566.8	39688.5	2.28217e+06	4233.22	10070	24192.6	-	2389.59	19971	21789.3	6195.02	26674.8	1079.44	5788.41	3896.48	-
HBG1	LOF	AD	LOF	HBG1-AD	-	-	-	-	-	-	-	-	-	56632.9	208716	7.21055e+06	542710	1.29013e+06	17205.5	141369	225637	-	9330.29	11713.7	19036.8	4441.09	3734.42	4953.83	3690.52	8721.57	1105.5	-	-	-	-	-	-	-	-	-	56632.9	208716	7.21055e+06	542710	1.29013e+06	17205.5	141369	225637	-
HBG2	LOF	AD	LOF	HBG2-AD	-	-	-	-	-	-	-	-	-	-	-	-	-	-	-	-	-	-	-	-	-	-	-	-	-	-	-	-	-	-	-	-	-	-	-	-	-	-	-	-	-	-	-	-	-
HOXA11	LOF	AD	LOF	HOXA11-AD	-	-	-	-	-	-	1.11193e+06	-	-	10989.9	37061.9	19246.7	12835.3	26678.3	15590.9	18093.9	67764.1	-	4364.96	21632.8	11012.4	7262.08	13210.4	1855.05	5301.28	7489.09	-	-	-	-	-	-	-	1.11193e+06	-	-	10989.9	37061.9	19246.7	12835.3	26678.3	15590.9	18093.9	67764.1	-
HRG	LOF	AD	LOF	HRG-AD	-	-	-	-	-	-	-	-	-	99.6272	792.001	13544.4	174.544	25625.4	302.215	5248.83	1976.34	2581.5	93.2152	687.652	11210.7	170.147	1141.27	275.286	1961.17	1333.91	2581.5	-	-	-	-	-	-	-	-	-	99.6272	792.001	13544.4	174.544	25625.4	302.215	5248.83	1976.34	2581.5
HSPA9	LOF	AD	LOF	HSPA9-AD	3692.18	8320.82	4468.03	6418.68	3645.25	3206.14	2745.96	5714.96	-	183.81	710.594	159.958	379.363	549.697	197.485	478.471	647.198	1286.96	168.787	541.284	155.588	282.534	456.055	135.427	324.507	196.59	303.088	3692.18	8320.82	4468.03	6418.68	3645.25	3206.14	2745.96	5714.96	-	183.81	710.594	159.958	379.363	549.697	197.485	478.471	647.198	1286.96
IKZF1	LOF	AD	LOF	IKZF1-AD	-	-	1.4448e+07	-	-	-	590533	-	-	61805.9	109514	3.98894e+06	-	52944.1	31003.4	22148.3	23591.7	-	9064.28	27504.7	11972.7	10053.2	4036.03	30927.3	8104.52	13644.3	-	-	-	1.4448e+07	-	-	-	590533	-	-	61805.9	109514	3.98894e+06	-	52944.1	31003.4	22148.3	23591.7	-
IKZF5	LOF	AD	LOF	IKZF5-AD	-	-	-	-	-	-	1.25946e+06	-	-	89927	12218.2	6393.29	98199	33923.3	-	8272.48	16003.9	-	5463.99	841.686	5590.04	4114.95	5501.17	30079.8	3924.97	3788.49	-	-	-	-	-	-	-	1.25946e+06	-	-	89927	12218.2	6393.29	98199	33923.3	-	8272.48	16003.9	-
KCNN4	LOF	AD	LOF	KCNN4-AD	-	-	-	-	-	-	-	-	-	4346.05	2013.26	15418.6	3219.6	3356.38	4790.97	3529.67	2586.25	-	2183.17	1264.14	1660.17	2693.22	2903.72	2831.25	2256.31	2209.51	1648	-	-	-	-	-	-	-	-	-	4346.05	2013.26	15418.6	3219.6	3356.38	4790.97	3529.67	2586.25	-
KIF23	LOF	AD	LOF	KIF23-AD	-	-	-	-	-	-	-	-	-	2094.2	3563.18	1209.59	4788.98	5979.59	3537.33	4849.51	3390.57	1294	1337.02	1311.4	931.072	2165.27	963.771	1872	776.012	1538.22	1294	-	-	-	-	-	-	-	-	-	2094.2	3563.18	1209.59	4788.98	5979.59	3537.33	4849.51	3390.57	1294
KMT2D	LOF	AD	LOF	KMT2D-AD	5459.45	3276.69	3014.61	11629.1	3464.67	4362.57	5417.61	5798.37	-	1637.05	1489.08	1593.66	2926.08	1629.81	1433.42	1942.95	1636.99	1294	1107.72	407.101	994.516	1175.65	899.638	1186.06	969.085	821.129	517.62	5459.45	3276.69	3014.61	11629.1	3464.67	4362.57	5417.61	5798.37	-	1637.05	1489.08	1593.66	2926.08	1629.81	1433.42	1942.95	1636.99	1294
MECOM	LOF	AD	LOF	MECOM-AD	237994	218337	-	601508	53348.2	-	133709	504923	-	3811.11	162805	42297.8	24618.5	22012.1	96185.2	9696.08	39656.4	-	1742.52	2489.25	4643.36	3400.29	2645.91	3227.71	3981.32	1487.02	1293.25	237994	218337	-	601508	53348.2	-	133709	504923	-	3811.11	162805	42297.8	24618.5	22012.1	96185.2	9696.08	39656.4	-
MPL	LOF	AD	LOF	MPL-AD	1137.73	1183.4	64.5416	1104.07	1266.85	136.432	345.843	1906.22	-	671.741	753.3	63.3521	758.929	968.409	119.005	271.21	272.646	1223.32	103.516	320.199	63.1199	468.081	463.736	111.197	205.825	225.587	613.224	1137.73	1183.4	64.5416	1104.07	1266.85	136.432	345.843	1906.22	-	671.741	753.3	63.3521	758.929	968.409	119.005	271.21	272.646	1223.32
MYH9	LOF	AD	LOF	MYH9-AD	-	122318	-	279879	81982.1	-	65689.7	86222.5	-	4801.59	3264.01	6932.32	2448.53	4642.12	2165.21	4039.65	1160.57	-	557.715	187.676	1102.71	184.771	833.746	510.763	567.038	207.661	465.026	-	122318	-	279879	81982.1	-	65689.7	86222.5	-	4801.59	3264.01	6932.32	2448.53	4642.12	2165.21	4039.65	1160.57	-
NBEA	LOF	AD	LOF	NBEA-AD	15015.5	12685.9	25053.7	39450.5	191046	-	96574.1	43022.5	-	1050.84	3134.51	3962.87	3453.9	6584.81	5828.39	4356.86	1290.44	-	414.875	824.085	1233.54	830.955	1191.97	905.79	892.755	455.454	2586.5	15015.5	12685.9	25053.7	39450.5	191046	-	96574.1	43022.5	-	1050.84	3134.51	3962.87	3453.9	6584.81	5828.39	4356.86	1290.44	-
NCSTN	LOF	AD	LOF	NCSTN-AD	99926.6	-	-	-	-	-	83544.7	86258.5	-	9849.01	15905.3	3783.98	8747.95	15422.5	3518.18	10785.5	15235.4	-	772.533	2455.69	3348.54	3609.79	3871.47	1304.9	4450.44	2335.23	480.501	99926.6	-	-	-	-	-	83544.7	86258.5	-	9849.01	15905.3	3783.98	8747.95	15422.5	3518.18	10785.5	15235.4	-
NFKB1	LOF	AD	LOF	NFKB1-AD	98816.5	-	2.20618e+06	-	350084	39571.5	82854	-	-	5080.38	13592.5	15749.4	6065.7	29710.6	39383	11154.9	5016.24	1293	2510.62	2522.51	10852.3	2830.58	13348.6	4790.05	5140.19	2954.5	1293	98816.5	-	2.20618e+06	-	350084	39571.5	82854	-	-	5080.38	13592.5	15749.4	6065.7	29710.6	39383	11154.9	5016.24	1293
NFKB2	LOF	AD	LOF	NFKB2-AD	-	-	1.22943e+08	-	-	-	400815	-	-	5083.88	28208	5179.98	24274.6	68241.7	11229.6	19353.1	67549.6	-	4175.99	13031.4	4467.04	14745.1	60473.6	9581.04	9695.43	23861.2	-	-	-	1.22943e+08	-	-	-	400815	-	-	5083.88	28208	5179.98	24274.6	68241.7	11229.6	19353.1	67549.6	-
NLRP12	LOF	AD	LOF	NLRP12-AD	307.543	2426.07	25732.5	3092.52	14565.9	799.383	9787.4	1524.56	-	147.043	403.571	2701.52	299.683	737.388	181.65	351.875	341.449	853.852	74.7247	359.626	2396.81	278.928	602.447	173.853	334.651	150.271	853.852	307.543	2426.07	25732.5	3092.52	14565.9	799.383	9787.4	1524.56	-	147.043	403.571	2701.52	299.683	737.388	181.65	351.875	341.449	853.852
NOD2	LOF	AD	LOF	NOD2-AD	19413.5	25330	270502	29217.6	47126.8	58896.4	27981.3	11738.6	641.1	151.36	76.9906	18.0605	271.463	28.9486	68.0219	24.1469	205.583	94.9177	142.741	68.2524	18.0072	219.674	28.7815	62.1753	23.9307	181.445	87.3243	19413.5	25330	270502	29217.6	47126.8	58896.4	27981.3	11738.6	641.1	151.36	76.9906	18.0605	271.463	28.9486	68.0219	24.1469	205.583	94.9177
PLAT	LOF	AD	LOF	PLAT-AD	-	-	-	-	-	-	-	-	-	2553.46	3432.55	3058.5	4979.43	3455.63	2284.82	3370.38	4405.53	-	629.346	1880.94	1245.53	1407.98	1958.51	694.651	1340.65	1464.53	-	-	-	-	-	-	-	-	-	-	2553.46	3432.55	3058.5	4979.43	3455.63	2284.82	3370.38	4405.53	-
PLG	LOF	AD	LOF	PLG-AD	149025	244723	959485	38613.5	-	28066.9	72717.6	311010	-	10279	20559.6	5328.65	4036.15	7159.32	15885.6	5646.95	11001.8	1294	384.522	258.014	753.431	917.971	189.495	456.035	77.7578	1146.19	190.27	149025	244723	959485	38613.5	-	28066.9	72717.6	311010	-	10279	20559.6	5328.65	4036.15	7159.32	15885.6	5646.95	11001.8	1294
POLR3A	LOF	AD	LOF	POLR3A-AD	761.547	391.775	639.76	881.325	457.421	252.646	144.111	416.139	191.361	355.096	240.56	485.398	329.414	187.741	184.404	120.077	204.78	151.016	206.344	139.392	422.11	160.675	176.507	166.59	106.732	157.803	135.175	761.547	391.775	639.76	881.325	457.421	252.646	144.111	416.139	191.361	355.096	240.56	485.398	329.414	187.741	184.404	120.077	204.78	151.016
POMP	LOF	AD	LOF	POMP-AD	-	-	-	-	-	-	-	-	-	18827.8	11643.4	6245.62	115847	2831.33	5781.11	9850.66	9339.07	-	15379.6	9486.98	6221.37	40678.5	2831.33	2360.86	8054.21	8998.52	-	-	-	-	-	-	-	-	-	-	18827.8	11643.4	6245.62	115847	2831.33	5781.11	9850.66	9339.07	-
PSENEN	LOF	AD	LOF	PSENEN-AD	-	-	-	-	-	-	-	-	-	676719	26680	2.55282e+06	410944	305865	512141	118255	31164.9	-	162443	25885.1	11739.7	410944	18765.4	21522.3	15687.5	22487.7	-	-	-	-	-	-	-	-	-	-	676719	26680	2.55282e+06	410944	305865	512141	118255	31164.9	-
PTEN	LOF	AD	LOF	PTEN-AD	15204.7	9678.71	8627.67	8726.82	2385.26	3005.62	10526.3	25520	-	11677.6	7497.53	8626.35	8370.78	2349.77	3005.62	8079.01	11491.4	2586.5	8852.4	5877.85	8593.76	6448.47	2348.75	3005.62	6188.34	7695.44	2586.5	15204.7	9678.71	8627.67	8726.82	2385.26	3005.62	10526.3	25520	-	11677.6	7497.53	8626.35	8370.78	2349.77	3005.62	8079.01	11491.4	2586.5
RAD51	LOF	AD	LOF	RAD51-AD	21158.5	25601.7	-	111713	76129.5	-	86027.3	156896	-	6416.37	14952.7	16227.7	13727.6	21427.9	33314.9	10645.2	23510.5	-	666.631	1533.24	1687.19	1985.36	3952.3	913.568	1486.49	2395.29	-	21158.5	25601.7	-	111713	76129.5	-	86027.3	156896	-	6416.37	14952.7	16227.7	13727.6	21427.9	33314.9	10645.2	23510.5	-
RPL11	LOF	AD	LOF	RPL11-AD	-	-	-	-	-	-	-	-	-	437255	-	-	-	-	2690.2	927605	-	-	437255	44720.5	6.33117e+06	-	52162.3	2653.75	50313.7	83944.1	-	-	-	-	-	-	-	-	-	-	437255	-	-	-	-	2690.2	927605	-	-
RPL15	LOF	AD	LOF	RPL15-AD	-	-	-	-	-	-	-	-	-	12409.2	24229.1	463765	14746.8	15617.2	987548	13854.8	40685.5	-	431.166	1737.83	407.716	742.532	1083.45	322.815	1261.07	1358.59	-	-	-	-	-	-	-	-	-	-	12409.2	24229.1	463765	14746.8	15617.2	987548	13854.8	40685.5	-
RPL31	LOF	AD	LOF	RPL31-AD	-	-	-	-	-	-	-	-	-	24930.5	-	-	-	-	-	-	-	-	11583.2	86445.8	8380.98	15483.7	1.36508e+06	7604.31	15237.2	19116.8	2374.5	-	-	-	-	-	-	-	-	-	24930.5	-	-	-	-	-	-	-	-
RPL35A	LOF	AD	LOF	RPL35A-AD	-	-	-	-	-	-	-	-	-	-	-	-	-	-	-	-	-	-	95745	26522.8	-	44685.5	-	-	131390	137166	-	-	-	-	-	-	-	-	-	-	-	-	-	-	-	-	-	-	-
RPL5	LOF	AD	LOF	RPL5-AD	-	-	-	-	-	-	-	-	-	120417	-	4.32611e+08	-	49718.5	4386.5	187620	-	-	120417	-	4.32611e+08	-	49718.5	4386.5	187620	-	-	-	-	-	-	-	-	-	-	-	120417	-	4.32611e+08	-	49718.5	4386.5	187620	-	-
RPL9	LOF	AD	LOF	RPL9-AD	-	-	-	-	-	-	-	-	-	-	-	-	-	-	-	1.11162e+06	-	-	15965.4	-	-	-	53408.5	-	664664	-	-	-	-	-	-	-	-	-	-	-	-	-	-	-	-	-	1.11162e+06	-	-
RPS10	LOF	AD	LOF	RPS10-AD	-	-	-	-	53420.5	-	590535	-	-	-	-	26101	-	42504.4	-	28683.2	-	-	17753.6	5.29594e+07	12821.7	-	39987.4	3.64793e+07	11407	-	-	-	-	-	-	53420.5	-	590535	-	-	-	-	26101	-	42504.4	-	28683.2	-	-
RPS17	LOF	AD	LOF	RPS17-AD	-	-	-	-	-	-	-	-	-	550533	157593	-	564240	-	-	1.59504e+06	285560	-	105686	157559	1.09455e+07	564240	156473	-	57374.1	285560	-	-	-	-	-	-	-	-	-	-	550533	157593	-	564240	-	-	1.59504e+06	285560	-
RPS19	LOF	AD	LOF	RPS19-AD	-	-	7.2601e+07	-	2.32059e+06	-	590551	-	-	19572	148569	13147.5	153255	15821.9	1.46894e+06	62358.8	86254.5	-	7102.77	16595.7	11062.5	100863	1317.62	5362.88	8446.52	5291.24	1119.5	-	-	7.2601e+07	-	2.32059e+06	-	590551	-	-	19572	148569	13147.5	153255	15821.9	1.46894e+06	62358.8	86254.5	-
RPS24	LOF	AD	LOF	RPS24-AD	-	-	-	-	-	-	-	-	-	97239.3	14479.1	5.79262e+07	12657.5	6.58813e+06	124888	28488.9	16809.8	-	12181.6	5203.73	404014	3958.99	6432.62	109589	9186.13	5398.64	-	-	-	-	-	-	-	-	-	-	97239.3	14479.1	5.79262e+07	12657.5	6.58813e+06	124888	28488.9	16809.8	-
RPS26	LOF	AD	LOF	RPS26-AD	1.32546e+06	-	-	-	-	20891.6	2.28265e+06	-	-	1.32546e+06	-	-	-	115463	3579.32	97838.5	231952	-	11815	46149.2	342571	32824.9	29206.8	2824.29	9863.88	18933.7	-	1.32546e+06	-	-	-	-	20891.6	2.28265e+06	-	-	1.32546e+06	-	-	-	115463	3579.32	97838.5	231952	-
RPS29	LOF	AD	LOF	RPS29-AD	-	-	-	-	-	-	-	-	-	-	-	-	-	-	-	-	-	-	2.54595e+06	26572.8	-	1.81432e+06	39488.5	4334.5	64047.6	18764.5	-	-	-	-	-	-	-	-	-	-	-	-	-	-	-	-	-	-	-
RPS7	LOF	AD	LOF	RPS7-AD	-	-	-	-	-	-	-	-	-	-	-	-	-	-	4414.5	-	-	-	8069.54	3601.68	12008.3	1983.53	12130.1	1492.94	8828.45	6298.87	-	-	-	-	-	-	-	-	-	-	-	-	-	-	-	4414.5	-	-	-
RUNX1	LOF	AD	LOF	RUNX1-AD	753703	1.1276e+06	26083.5	-	4595.3	340838	35991.2	-	-	18025.4	19287.3	24513.6	11821.3	3287.54	77307.6	5015.53	6896.65	1650.5	491.417	529.948	520.554	400.694	1619.41	516.55	969.395	646.06	1650.5	753703	1.1276e+06	26083.5	-	4595.3	340838	35991.2	-	-	18025.4	19287.3	24513.6	11821.3	3287.54	77307.6	5015.53	6896.65	1650.5
SEC61A1	LOF	AD	LOF	SEC61A1-AD	33478.5	-	26100.5	-	-	-	125156	42635.5	-	888.973	6005.17	807.77	2752.29	3071.87	858.325	2542.08	3125.17	-	824.661	3620.14	742.773	1809.76	1560.62	711.764	1783.11	2280.98	-	33478.5	-	26100.5	-	-	-	125156	42635.5	-	888.973	6005.17	807.77	2752.29	3071.87	858.325	2542.08	3125.17	-
SERPIND1	LOF	AD	LOF	SERPIND1-AD	-	-	3.06259e+06	-	-	-	295291	-	-	3193.91	3898.51	14999.2	2634.25	13472.2	2600.95	4010.07	2694.66	1294	451.038	1913.47	6727.17	1458.78	4572.34	862.893	1477.6	1727.22	862.834	-	-	3.06259e+06	-	-	-	295291	-	-	3193.91	3898.51	14999.2	2634.25	13472.2	2600.95	4010.07	2694.66	1294
SLC2A1	LOF	AD	LOF	SLC2A1-AD	21212.2	51903.6	26213.5	27183.1	5112.27	5757.99	26295.5	80640.2	-	1271.9	7660.44	1282.07	2612.26	2188.25	1180.17	4648.54	5945.37	2588.5	1077.15	5970.72	1155.42	1666.39	1867.74	947.174	3045.94	3977.2	2588.5	21212.2	51903.6	26213.5	27183.1	5112.27	5757.99	26295.5	80640.2	-	1271.9	7660.44	1282.07	2612.26	2188.25	1180.17	4648.54	5945.37	2588.5
SLC4A1	LOF	AD	LOF	SLC4A1-AD	19326.2	98085.6	10581	1058.09	15858.6	1847.31	17211.5	1044.43	-	3695.02	3436.19	8466.75	606.292	3810.86	1221.99	5268.94	787.853	-	2122.03	1206.78	3243.92	489.025	733.815	600.522	1175.89	462.131	623.574	19326.2	98085.6	10581	1058.09	15858.6	1847.31	17211.5	1044.43	-	3695.02	3436.19	8466.75	606.292	3810.86	1221.99	5268.94	787.853	-
SLFN14	LOF	AD	LOF	SLFN14-AD	9874.2	6093.76	625395	14852.2	290213	254.256	11119.5	10985	-	1786.74	1023.21	916.325	1195.73	10953.8	204.572	2409.07	1758.39	852.389	156.848	332.127	368.247	696.093	2315.7	169.083	1197.9	392.708	482.483	9874.2	6093.76	625395	14852.2	290213	254.256	11119.5	10985	-	1786.74	1023.21	916.325	1195.73	10953.8	204.572	2409.07	1758.39	852.389
TBK1	LOF	AD	LOF	TBK1-AD	6923.31	13032.9	2.41144e+06	33703	21008.6	351062	11738.4	16490.1	-	2426.46	7356.11	7838.67	11967.2	10370.3	40738.2	5145.56	3717.85	-	2140.56	4924.18	4701.85	9905.47	3198.09	2489.39	3897.76	3218.78	-	6923.31	13032.9	2.41144e+06	33703	21008.6	351062	11738.4	16490.1	-	2426.46	7356.11	7838.67	11967.2	10370.3	40738.2	5145.56	3717.85	-
TGFBR1	LOF	AD	LOF	TGFBR1-AD	348740	237960	2.80339e+06	210974	3.69566e+06	-	32333.9	3.99336e+06	-	3680.61	886.424	25181.9	2149.55	2912.7	10215.4	4340.9	767.817	1294.25	1198.78	752.574	11955.2	1601.52	1850.66	4956.16	2115.57	690.952	1294.25	348740	237960	2.80339e+06	210974	3.69566e+06	-	32333.9	3.99336e+06	-	3680.61	886.424	25181.9	2149.55	2912.7	10215.4	4340.9	767.817	1294.25
TGFBR2	LOF	AD	LOF	TGFBR2-AD	24852.2	129374	13085.9	155602	31317.9	1.08094e+06	33434	16980.2	-	3431.15	9900.71	8605.91	9504.4	1447.8	82413.4	5561.64	6352.76	2558.5	1228.69	1856.41	4643.44	1448.21	852.262	1119.34	1706.26	990.384	858.373	24852.2	129374	13085.9	155602	31317.9	1.08094e+06	33434	16980.2	-	3431.15	9900.71	8605.91	9504.4	1447.8	82413.4	5561.64	6352.76	2558.5
THBD	LOF	AD	LOF	THBD-AD	-	-	-	-	-	-	-	-	-	-	-	-	-	115859	-	64936.4	-	-	2711.68	3150.48	24997.9	3114.75	6522.92	7744.64	6529.76	4264.85	-	-	-	-	-	-	-	-	-	-	-	-	-	-	115859	-	64936.4	-	-
TINF2	LOF	AD	LOF	TINF2-AD	4.82808e+06	88869.9	-	119866	720071	-	87461.6	2.56174e+06	-	5481.33	2951.44	11911.7	7279.05	1054.25	2977.79	3491.06	9964.54	-	4023.14	2683.48	10501.2	6465.31	937.649	1878.06	2249.35	1990.69	-	4.82808e+06	88869.9	-	119866	720071	-	87461.6	2.56174e+06	-	5481.33	2951.44	11911.7	7279.05	1054.25	2977.79	3491.06	9964.54	-
TNFAIP3	LOF	AD	LOF	TNFAIP3-AD	73715.3	-	3.51999e+06	-	-	225045	335203	-	-	10969.2	7736.98	25867	20721.3	-	225045	59417.1	16978.9	-	10969.2	7736.98	25824.2	20721.3	30348.7	225045	51775.5	14126	-	73715.3	-	3.51999e+06	-	-	225045	335203	-	-	10969.2	7736.98	25867	20721.3	-	225045	59417.1	16978.9	-
TNFRSF1A	LOF	AD	LOF	TNFRSF1A-AD	8.29483e+06	301497	-	38360.4	-	1.01252e+07	182121	329051	-	4525.93	121231	12827.4	38360.4	4855.12	1972.53	21990.5	55240.8	-	3824.88	12172.5	12441.8	14395.4	4377.59	1955.18	9782.16	11653.7	-	8.29483e+06	301497	-	38360.4	-	1.01252e+07	182121	329051	-	4525.93	121231	12827.4	38360.4	4855.12	1972.53	21990.5	55240.8	-
TP53	LOF	AD	LOF	TP53-AD	7311.41	5002.03	1201.38	4530.05	4365.88	2568.83	2990.62	4987.41	1293	5385.76	3711.32	729.539	2445.78	2042.19	2140.63	2101.66	3441.38	1293	2689.27	3184.67	631.802	1873.21	1727.16	1580.05	1790.41	2700.84	1293	7311.41	5002.03	1201.38	4530.05	4365.88	2568.83	2990.62	4987.41	1293	5385.76	3711.32	729.539	2445.78	2042.19	2140.63	2101.66	3441.38	1293
TPSAB1	LOF	AD	LOF	TPSAB1-AD	-	-	-	-	-	-	-	-	-	73.1885	422.079	280.353	776.894	311.69	200.393	343.56	656.533	1029.17	63.0942	375.24	260.687	321.065	222.603	164.199	293.003	416.565	1029.17	-	-	-	-	-	-	-	-	-	73.1885	422.079	280.353	776.894	311.69	200.393	343.56	656.533	1029.17
COPA	LOF	AD	LOF	COPA-AD	23699.4	8389.99	12876.5	156441	-	-	102751	60344.5	-	8031	4586.92	5202.6	13068.3	10607.1	587710	23061.7	7189.94	-	1120	809.731	2993.83	1250.54	1171.45	4013.16	773.525	1204.85	1294.25	23699.4	8389.99	12876.5	156441	-	-	102751	60344.5	-	8031	4586.92	5202.6	13068.3	10607.1	587710	23061.7	7189.94	-
DIAPH1	LOF	AD	Both	DIAPH1-AD	36298	1610.29	20023.5	4682.63	1305.38	939.713	7845.14	6123.58	-	4109.22	1245.58	7116.72	1998.83	1079.23	751.907	2947.23	2690.07	-	2463.54	1245.27	6965.48	1735.94	1075.37	735.389	2687.73	2452.07	2588.5	36298	1610.29	20023.5	4682.63	1305.38	939.713	7845.14	6123.58	-	4109.22	1245.58	7116.72	1998.83	1079.23	751.907	2947.23	2690.07	-
ERBIN	LOF	AD	LOF	ERBIN-AD	-	-	-	-	-	-	291162	-	-	4347.25	3017.03	6709.2	4365.6	2798.8	15293.4	3538.15	2322.53	-	3636.39	1970.78	4647.62	3580.62	2226.42	3901.47	2490.04	1465.56	-	-	-	-	-	-	-	291162	-	-	4347.25	3017.03	6709.2	4365.6	2798.8	15293.4	3538.15	2322.53	-
FCGR2A	LOF	AD	LOF	FCGR2A-AD	-	-	-	-	-	-	-	-	-	12487.2	20119.4	40135.4	7616.35	81705.8	76059.7	8460.8	6576.78	-	776.906	188.046	125.765	179.401	1458.17	406.8	1030.61	499.791	-	-	-	-	-	-	-	-	-	-	12487.2	20119.4	40135.4	7616.35	81705.8	76059.7	8460.8	6576.78	-
IKZF2	LOF	AD	LOF	IKZF2-AD	-	-	-	-	-	-	-	-	-	998.268	13202.2	859.08	8026.61	5198.68	1201.51	4286.82	3786.65	-	931.383	1474.14	773.685	1922.45	2519.03	851.05	2615.07	2461.21	-	-	-	-	-	-	-	-	-	-	998.268	13202.2	859.08	8026.61	5198.68	1201.51	4286.82	3786.65	-
IL17F	LOF	AD	LOF	IL17F-AD	-	-	-	-	-	-	-	-	-	18568.3	30267.8	50606	10144	-	30959.4	32159.6	266776	-	4236.39	3347.11	12817.5	3251.08	2994.58	2183.68	6280.29	4696.29	-	-	-	-	-	-	-	-	-	-	18568.3	30267.8	50606	10144	-	30959.4	32159.6	266776	-
IL6	LOF	AD	LOF	IL6-AD	110484	-	-	-	-	-	1.19267e+07	-	-	50191.6	27778.9	26362.2	362257	-	12226.5	67447.6	122180	-	37400.7	26988.2	26362.2	362257	-	12226.5	37251.9	50206.4	-	110484	-	-	-	-	-	1.19267e+07	-	-	50191.6	27778.9	26362.2	362257	-	12226.5	67447.6	122180	-
IRF2BP2	LOF	AD	LOF	IRF2BP2-AD	-	-	-	-	-	-	-	-	-	14240.4	-	19395.6	22413.6	8702.75	14355.7	13821.1	10665	-	3366.67	11074.8	11069.4	7871.2	5318.54	12474.5	5319.25	4995.18	-	-	-	-	-	-	-	-	-	-	14240.4	-	19395.6	22413.6	8702.75	14355.7	13821.1	10665	-
IRF3	LOF	AD	LOF	IRF3-AD	-	-	-	-	-	-	-	-	-	25954	20532.8	1.16181e+06	34424	99454	38097.5	65964.6	118364	2515.5	21046.6	20532.8	1.16181e+06	34424	99454	38097.5	54275.4	118364	2515.5	-	-	-	-	-	-	-	-	-	25954	20532.8	1.16181e+06	34424	99454	38097.5	65964.6	118364	2515.5
IRF4	LOF	AD	LOF	IRF4-AD	-	-	-	-	-	-	-	-	-	20015.2	7669.46	12502.4	3532.59	28074.7	32516.1	11558.4	15835.9	-	7426.98	4983.26	5076.46	2711.73	12947.3	9316.73	8137.1	4836.77	-	-	-	-	-	-	-	-	-	-	20015.2	7669.46	12502.4	3532.59	28074.7	32516.1	11558.4	15835.9	-
KMT2A	LOF	AD	LOF	KMT2A-AD	7.36086e+06	361546	-	39620.3	7612.79	-	752883	568404	-	3224.45	8570.61	11857.4	9315.66	4366.9	1849.53	11312.5	6644.55	-	2071.67	4565.52	9327.95	3655.61	2012.65	1155.73	1867.1	3924.51	-	7.36086e+06	361546	-	39620.3	7612.79	-	752883	568404	-	3224.45	8570.61	11857.4	9315.66	4366.9	1849.53	11312.5	6644.55	-
MPEG1	LOF	AD	LOF	MPEG1-AD	-	-	-	-	-	-	-	-	-	-	-	-	-	-	-	-	-	-	188.867	997.638	279.756	323.34	1759.54	553.244	782.273	623.213	861.045	-	-	-	-	-	-	-	-	-	-	-	-	-	-	-	-	-	-
NFAT5	LOF	AD	LOF	NFAT5-AD	-	-	-	-	-	-	-	-	-	15888.1	11922.4	91291.5	6386.53	10134.9	41172.6	9801.32	4930.27	-	3482.65	4718.38	10733.4	355.649	4074.01	5469.22	3430.57	2455.58	2584.5	-	-	-	-	-	-	-	-	-	15888.1	11922.4	91291.5	6386.53	10134.9	41172.6	9801.32	4930.27	-
POLR3C	LOF	AD	LOF	POLR3C-AD	58326.7	264463	-	163493	-	-	683378	5.48823e+06	-	1004.37	624.461	12121	940.163	22228.7	1259.51	2256.96	1217.48	2569.5	595.911	196.179	393.801	367.471	2250.3	593.057	976.383	247.898	2569.5	58326.7	264463	-	163493	-	-	683378	5.48823e+06	-	1004.37	624.461	12121	940.163	22228.7	1259.51	2256.96	1217.48	2569.5
POLR3F	LOF	AD	LOF	POLR3F-AD	-	-	-	-	-	-	-	-	-	1774.29	3461.46	73.5214	3406.13	2411.5	504.785	1672.67	2359.92	-	1346.29	1890.29	73.4493	1669.39	1786.81	472.08	1297.49	1330.62	-	-	-	-	-	-	-	-	-	-	1774.29	3461.46	73.5214	3406.13	2411.5	504.785	1672.67	2359.92	-
PSEN1	LOF	AD	LOF	PSEN1-AD	3873.73	4016.13	649403	9930.89	2.54076e+06	49257	12852	28727.1	-	1437.75	1294.07	7042.8	2608.35	3227.5	2740.34	1872.55	3217.22	-	803.538	1134.48	3708.73	1960.61	1513.33	2413.55	1470.58	1981.79	1294.5	3873.73	4016.13	649403	9930.89	2.54076e+06	49257	12852	28727.1	-	1437.75	1294.07	7042.8	2608.35	3227.5	2740.34	1872.55	3217.22	-
PTPN2	LOF	AD	LOF	PTPN2-AD	-	-	-	-	-	-	-	-	-	12608.1	23306.2	83626.3	28654.8	22528.1	29479.3	28060.5	29802.1	-	635.435	3114.69	979.127	1746.06	1466.54	1186.41	2158.52	2821.99	-	-	-	-	-	-	-	-	-	-	12608.1	23306.2	83626.3	28654.8	22528.1	29479.3	28060.5	29802.1	-
RANBP2	LOF	AD	LOF	RANBP2-AD	-	-	-	-	-	-	-	-	-	6858.28	14462.6	9628.36	7821.62	2887.88	7763.41	5698.17	10714	-	1544.99	2201.48	4683.91	1931.62	1666.2	1362.52	1530.32	2821.83	-	-	-	-	-	-	-	-	-	-	6858.28	14462.6	9628.36	7821.62	2887.88	7763.41	5698.17	10714	-
RELA	LOF	AD	LOF	RELA-AD	101456	-	590217	-	-	-	85031.8	495364	-	2764.51	38023	4327.81	23550.8	8872.63	17367.1	10226.4	12186.9	-	2683.18	16896	3925.45	6427.55	4976.03	5416.46	7301.63	6546.98	2578.5	101456	-	590217	-	-	-	85031.8	495364	-	2764.51	38023	4327.81	23550.8	8872.63	17367.1	10226.4	12186.9	-
RPSA	LOF	AD	LOF	RPSA-AD	1.96532e+07	216554	-	1.8956e+06	-	-	4.29911e+06	447152	-	3933.07	39113	2454.87	4904.67	11715.5	6307.29	10269.8	22205.6	-	1835.65	6595.71	1242.22	1940.66	1416.76	3027.14	3368.98	4117.82	-	1.96532e+07	216554	-	1.8956e+06	-	-	4.29911e+06	447152	-	3933.07	39113	2454.87	4904.67	11715.5	6307.29	10269.8	22205.6	-
SEMA3E	LOF	AD	LOF	SEMA3E-AD	-	-	-	-	53396.5	-	-	-	-	4257.51	2254.87	5452.19	2528.34	4604.49	1601.26	4042.01	3377.9	2585.5	870.026	988.11	2437.68	1111.13	1573.36	1272.58	875.452	1209	1293.75	-	-	-	-	53396.5	-	-	-	-	4257.51	2254.87	5452.19	2528.34	4604.49	1601.26	4042.01	3377.9	2585.5
SOCS1	LOF	AD	LOF	SOCS1-AD	-	-	-	-	-	-	-	-	-	24790.5	-	25823	-	14663.5	-	132816	-	-	3041.21	46484.2	25811.2	13118.6	5226.76	469640	9159.58	4352.95	2174.5	-	-	-	-	-	-	-	-	-	24790.5	-	25823	-	14663.5	-	132816	-	-
SPI1	LOF	AD	LOF	SPI1-AD	-	-	-	-	-	-	-	-	-	316781	241559	8.78499e+07	1.33757e+06	12708.6	-	52243.8	26224.1	-	9562.98	4484.11	21342.4	11912.8	2826.73	7489.65	1742.07	421.955	1120.83	-	-	-	-	-	-	-	-	-	316781	241559	8.78499e+07	1.33757e+06	12708.6	-	52243.8	26224.1	-
SRP54	LOF	AD	LOF	SRP54-AD	-	-	-	-	-	-	553833	-	-	924.646	8327.34	3306.21	4595.99	16820.2	2700.63	6788.96	2086.64	-	645.952	2284.26	2187.36	2149.48	2842.85	1283.69	3001.75	1221.02	-	-	-	-	-	-	-	553833	-	-	924.646	8327.34	3306.21	4595.99	16820.2	2700.63	6788.96	2086.64	-
SRP72	LOF	AD	LOF	SRP72-AD	-	-	-	-	-	-	590552	-	-	4593.1	11579.7	1053.62	12077.2	5922.98	5577.71	4286.24	8465.45	2384.5	1345.69	572.225	822.155	669.479	1199.24	1418.05	654.469	876.38	1219.62	-	-	-	-	-	-	590552	-	-	4593.1	11579.7	1053.62	12077.2	5922.98	5577.71	4286.24	8465.45	2384.5
STIM1	LOF	AD	LOF	STIM1-AD	-	-	86947.9	-	4.28141e+06	-	99420.2	28743.2	-	11454.9	10754.8	19575.2	6889.47	32367	4.81887e+06	11282.8	6641.69	-	3040.92	3504.39	5901.17	631.593	13490	84813.9	4114.49	1602.45	2588.5	-	-	86947.9	-	4.28141e+06	-	99420.2	28743.2	-	11454.9	10754.8	19575.2	6889.47	32367	4.81887e+06	11282.8	6641.69	-
TBX1	LOF	AD	LOF	TBX1-AD	100931	-	27144.5	-	-	-	362903	-	-	22884.6	26550.1	26066.6	10419.9	184053	-	46087.8	81335.5	-	3116.35	15555	12230.5	7665.84	22791	6018.33	14286.3	31146.1	-	100931	-	27144.5	-	-	-	362903	-	-	22884.6	26550.1	26066.6	10419.9	184053	-	46087.8	81335.5	-
TNFSF12	LOF	AD	LOF	TNFSF12-AD	-	-	-	-	-	-	-	-	-	10917.3	215257	87290.1	21629.1	23004.7	2.44337e+06	15108.9	18680.8	2461.5	9616.62	56235.9	85183.7	18827.7	20965.2	25361.9	11725.6	14254.5	2461.5	-	-	-	-	-	-	-	-	-	10917.3	215257	87290.1	21629.1	23004.7	2.44337e+06	15108.9	18680.8	2461.5
TOP2B	LOF	AD	LOF	TOP2B-AD	-	54963.5	23011	194252	2.74287e+07	-	114623	42696.1	-	5588.89	5613.82	4917.12	2484.58	1899.72	1371.83	4971.6	2832.46	-	1756.26	1345.27	1402.22	987.082	592.781	874.924	1577.82	824.022	-	-	54963.5	23011	194252	2.74287e+07	-	114623	42696.1	-	5588.89	5613.82	4917.12	2484.58	1899.72	1371.83	4971.6	2832.46	-
TPM4	LOF	AD	LOF	TPM4-AD	-	-	-	-	-	-	-	-	-	913199	285461	1.09924e+07	484098	17734.7	-	33902.9	39507.2	-	2875.16	2454.39	15309.5	11769.7	1861.87	12139.6	1204.27	3043.97	1679	-	-	-	-	-	-	-	-	-	913199	285461	1.09924e+07	484098	17734.7	-	33902.9	39507.2	-
TRAF3	LOF	AD	LOF	TRAF3-AD	-	-	-	-	-	-	-	-	-	16734	44724.5	25572	-	53386.5	1.60299e+07	88717.5	43003.1	-	12125.7	12270.6	8627.43	16156.8	7582.79	1.60299e+07	18661	27769.7	-	-	-	-	-	-	-	-	-	-	16734	44724.5	25572	-	53386.5	1.60299e+07	88717.5	43003.1	-
TUBB1	LOF	AD	LOF	TUBB1-AD	9782.1	2.16088e+06	584192	-	127744	276728	32239.8	16637.4	2584.5	3854.96	3473.28	7450.37	896.445	5450.5	18336.6	2050.39	1495.49	2584.5	905.732	789.476	607.931	531.267	1341.18	1152.76	620.389	837.692	861.722	9782.1	2.16088e+06	584192	-	127744	276728	32239.8	16637.4	2584.5	3854.96	3473.28	7450.37	896.445	5450.5	18336.6	2050.39	1495.49	2584.5
APOA1	LOF	AD	LOF	APOA1-AD	923108	67433.8	192002	131862	9.79422e+06	5766.5	39944.1	218859	-	14032	13253.2	33406.2	14861.7	6177.63	5671.41	13221.2	8614.88	-	6795.95	6385.48	27873.2	5049.13	5231	2673.45	5723.91	3618.56	-	923108	67433.8	192002	131862	9.79422e+06	5766.5	39944.1	218859	-	14032	13253.2	33406.2	14861.7	6177.63	5671.41	13221.2	8614.88	-
APOA2	LOF	AD	LOF	APOA2-AD	-	-	-	5192.97	-	-	590585	-	-	53924.2	11043.8	587303	4409.98	38972.5	105415	14146.4	10602.1	-	9079.57	7294.54	157191	3449.45	7374.86	24521.5	6396.7	8745.68	-	-	-	-	5192.97	-	-	590585	-	-	53924.2	11043.8	587303	4409.98	38972.5	105415	14146.4	10602.1	-
APOC2	LOF	AD	LOF	APOC2-AD	22584.3	3335.72	-	4875.02	2.5753e+06	34485.6	44902	9644.98	2581.5	8810.74	3022.89	463140	3282.5	2.5753e+06	27941.8	21937.2	7698.78	2581.5	8810.74	3022.89	463140	3282.5	54328.4	27941.8	18822.9	7698.78	2581.5	22584.3	3335.72	-	4875.02	2.5753e+06	34485.6	44902	9644.98	2581.5	8810.74	3022.89	463140	3282.5	2.5753e+06	27941.8	21937.2	7698.78	2581.5
FGA	LOF	AD	LOF	FGA-AD	4425.26	6094.19	9725.65	21206	9239.53	2681.09	2012.69	7206.38	-	2397.6	4260.66	8637.69	3709.2	4828.44	1824.91	1453.74	2022.11	-	1412.72	1559.37	6638.51	1301.48	3577.86	1472.38	1094.16	1459.63	-	4425.26	6094.19	9725.65	21206	9239.53	2681.09	2012.69	7206.38	-	2397.6	4260.66	8637.69	3709.2	4828.44	1824.91	1453.74	2022.11	-
LYZ	LOF	AD	LOF	LYZ-AD	97750.2	484606	-	-	-	-	121589	40440.6	-	3200.03	771.312	17944.3	496.895	8435.59	3169.31	2674.87	2166.83	-	2098.98	752.401	7465.75	485.387	8233.74	3169.31	2439.12	1819.31	-	97750.2	484606	-	-	-	-	121589	40440.6	-	3200.03	771.312	17944.3	496.895	8435.59	3169.31	2674.87	2166.83	-
TTR	LOF	AD	LOF	TTR-AD	29.9935	626.048	14985.6	2052.87	10167.8	585.412	2610.77	1898.15	2587.5	29.7941	424.989	13984.2	1232.59	4145.27	523.57	1677.63	1392.32	2587.5	28.7039	362.697	7649.52	1066.76	1100.32	421.824	1203.27	1315.65	2587.5	29.9935	626.048	14985.6	2052.87	10167.8	585.412	2610.77	1898.15	2587.5	29.7941	424.989	13984.2	1232.59	4145.27	523.57	1677.63	1392.32	2587.5
ABCG5	LOF	AR	LOF	ABCG5-AR	4637	2127.96	30119.9	742.842	3416.54	551.947	2512.39	998.053	471.358	1919.75	1015.84	13052.2	196.545	806.855	443.771	1191.92	418.739	341.488	1678.76	863.832	4896.25	160.742	792.027	427.082	1032.87	292.35	301.777	8.59885e+07	1.81043e+07	3.6287e+09	2.20428e+06	4.66773e+07	1.21637e+06	2.52385e+07	3.98045e+06	886826	1.4734e+07	4.12365e+06	6.81389e+08	153733	2.60083e+06	785955	5.67795e+06	699692	465089
ABCG8	LOF	AR	LOF	ABCG8-AR	781.922	247.45	3354.38	573.401	235.958	441.82	333.762	551.595	2585.5	631.886	230.463	2924.59	454.368	230.403	329.064	298.344	246.343	862.722	462.941	189.542	2277.35	197.115	202.311	308.889	215.405	220.115	862.722	2.44248e+06	243935	4.4994e+07	1.31286e+06	221761	779052	444251	1.21482e+06	2.67289e+07	1.59459e+06	211529	3.42012e+07	823984	211420	431816	354842	241752	2.97371e+06
ACP5	LOF	AR	LOF	ACP5-AR	6949.29	6736.72	136097	28734.5	4075.31	4400.5	4890.35	6728	-	2873.45	1854.44	115524	3635.56	2773.99	1599.7	2611.01	2476.98	2571.5	1595.93	1315.45	15822.3	2005.99	1978.64	822.118	1702.46	1110.02	860.163	1.93143e+08	1.81506e+08	7.40887e+10	3.30257e+09	6.64162e+07	7.74399e+07	9.56426e+07	1.81037e+08	-	3.30153e+07	1.37483e+07	5.33825e+10	5.28546e+07	3.07691e+07	1.02298e+07	2.7259e+07	2.45318e+07	2.64402e+07
ADA	LOF	AR	LOF	ADA-AR	609.523	739.343	6837.24	1158.55	1706.99	3123.94	746.288	1133.94	-	485.6	629.055	6147.51	796.835	1240.39	1242.25	632.987	729.923	-	442.097	494.825	3459.42	687.116	1145.13	1100.89	573.619	576.59	-	1.48364e+06	2.18355e+06	1.86964e+08	5.36431e+06	1.16484e+07	3.90236e+07	2.2248e+06	5.13873e+06	-	941285	1.58032e+06	1.51143e+08	2.5366e+06	6.14933e+06	6.16774e+06	1.60016e+06	2.12823e+06	-
ADA2	LOF	AR	LOF	ADA2-AR	722.063	695.516	2812.18	1334.09	223.444	308.721	376.657	444.767	286.927	550.849	332.985	2430.37	544.042	198.207	274.957	312.222	267.575	224.069	272.274	140.772	1485.59	218.32	183.822	161.186	224.868	191.517	119.752	2.08261e+06	1.93219e+06	3.16221e+07	7.11383e+06	198813	379998	565973	789492	328160	1.21153e+06	442183	2.36171e+07	1.18175e+06	156349	301304	388680	285314	199931
ADAM17	LOF	AR	LOF	ADAM17-AR	117616	137471	6.29253e+06	267397	34200	-	52433.1	35024.1	-	3509.65	5129.23	35402.9	3971.14	1689.21	47166.9	4362.46	3913.36	-	2586.02	3469.74	8513.59	1788.96	1512.01	8527.44	2254.61	2804.16	2565.5	5.53338e+10	7.5593e+10	1.58384e+14	2.86003e+11	4.67844e+09	-	1.09967e+10	4.9066e+09	-	4.92565e+07	1.05215e+08	5.01333e+09	6.30639e+07	1.14069e+07	8.89866e+09	7.61066e+07	6.12418e+07	-
ADAMTS13	LOF	AR	LOF	ADAMTS13-AR	617.251	519.864	3181.2	1180.02	722.235	1430.23	353.816	473.723	835.272	293.214	246.983	507.185	368.869	321.69	342.841	200.916	270.781	506.762	204.921	163.66	432.732	221.101	199.659	207.444	167.814	212.146	277.525	1.52152e+06	1.07895e+06	4.04674e+07	5.5651e+06	2.0836e+06	8.17654e+06	499327	895760	2.78738e+06	342724	243013	1.02692e+06	542780	412651	468787	160664	292206	1.0252e+06
ADAR	LOF	AR	LOF	ADAR-AR	11644	12856.8	8675.07	8896.99	23583.1	60160.7	9881.46	11044.9	2487.5	1568.3	2046.99	1804.03	2108.48	2477.38	2535.02	2390.74	2108.75	2487.5	477.981	180.701	597.265	581.043	272.163	416.962	120.942	341.393	325.19	5.42281e+08	6.61139e+08	3.00993e+08	3.1659e+08	2.22456e+09	1.4477e+10	3.90534e+08	4.87919e+08	2.47407e+07	9.83193e+06	1.67526e+07	1.30109e+07	1.77743e+07	2.45398e+07	2.56952e+07	2.2853e+07	1.77789e+07	2.47407e+07
AGR2	LOF	AR	LOF	AGR2-AR	-	-	1.33486e+06	-	35207.1	-	16426.4	42714.7	-	3348.86	4843.53	12718.2	7121.48	6148.18	23121.3	3050.97	3621.48	1295	2413.4	3663.36	8237.98	5454.37	5068.2	5847.1	2036.59	2855.1	863.389	-	-	7.12741e+12	-	4.95803e+09	-	1.07923e+09	7.29803e+09	-	4.4846e+07	9.38197e+07	6.4696e+08	2.02834e+08	1.51176e+08	2.13829e+09	3.72214e+07	5.2446e+07	6.70292e+06
AK1	LOF	AR	LOF	AK1-AR	33480.5	-	1.0793e+07	-	17149.6	-	64564.2	42991	-	6035.73	5074.98	159357	9225.66	16946.6	2841.11	6813.12	8167.28	1290.5	1205.51	2703.05	3965.71	3820.56	3350.85	1169.32	2247.37	2019.29	569.177	4.48364e+09	-	4.65954e+14	-	1.17637e+09	-	1.66739e+10	7.39274e+09	-	1.45696e+08	1.03001e+08	1.01578e+11	3.40414e+08	1.14869e+09	3.22764e+07	1.85647e+08	2.66785e+08	6.65637e+06
AK2	LOF	AR	LOF	AK2-AR	4558.6	153438	46810.2	2963.3	84359.4	9780.57	4944.78	59655.5	2588.5	2558.69	16487.4	9693.63	2486.02	6004.98	3608.09	2449.76	5609.64	57.5269	634.607	1481.14	532.716	1200.56	1259.16	611.725	983.526	1109.08	55.1083	8.31053e+07	9.41727e+10	8.7646e+09	3.51127e+07	2.84657e+10	3.82599e+08	9.77837e+07	1.42349e+10	2.6791e+07	2.61773e+07	1.08727e+09	3.75827e+08	2.47112e+07	1.44215e+08	5.20587e+07	2.39955e+07	1.2585e+08	13006.3
ALDOA	LOF	AR	LOF	ALDOA-AR	49398.4	-	-	-	-	-	1.25903e+06	-	-	9980.66	19164.5	886549	38089	77392.1	1.63317e+07	35838.2	18280.9	-	7659.94	13469.3	597997	25295.2	44117.7	7704.19	16444.1	9966.25	-	9.76062e+09	-	-	-	-	-	6.34061e+12	-	-	3.98414e+08	1.46903e+09	3.14387e+12	5.80294e+09	2.39578e+10	1.0669e+15	5.13737e+09	1.33669e+09	-
ALPI	LOF	AR	LOF	ALPI-AR	-	-	-	-	-	-	-	-	-	1527.9	1172.8	114.131	1037.43	5625.52	419.114	2438.68	154.713	373.019	439.398	497.712	110.964	572.389	739.655	210.795	638.068	91.2905	161.252	-	-	-	-	-	-	-	-	-	9.33186e+06	5.49713e+06	51645.7	4.30093e+06	1.26563e+08	700949	2.3779e+07	95125.1	555079
AMN	LOF	AR	LOF	AMN-AR	18986.3	7298.42	18000.8	8893.21	21803.2	2198.28	4761.98	10083.7	2291.5	1811.47	1790.35	7161.2	2554.97	478.818	1367.98	1525.57	1670.32	2291.5	1528.68	1415.85	5175.13	1247.89	468.824	1237.8	1229.19	1043.09	2291.5	1.44185e+09	2.13039e+08	1.29604e+09	3.16321e+08	1.90144e+09	1.9321e+07	9.06867e+07	4.06682e+08	2.09947e+07	1.31185e+07	1.28142e+07	2.05102e+08	2.61012e+07	915149	7.48006e+06	9.30339e+06	1.11532e+07	2.09947e+07
ANO6	LOF	AR	LOF	ANO6-AR	3489.55	2815.98	5566.71	5660.39	11843.1	12931.2	1275.3	1051.78	-	613.933	778.784	1265.9	1170.14	1276.59	1027.74	570.556	521.525	567.183	601.596	674.231	1265.89	988.351	1272.67	1027.74	565.355	499.737	335.058	4.86939e+07	3.17076e+07	1.23931e+08	1.28138e+08	5.60985e+08	6.68814e+08	6.50049e+06	4.42074e+06	-	1.5052e+06	2.4229e+06	6.40494e+06	5.47227e+06	6.51364e+06	4.2209e+06	1.29985e+06	1.08587e+06	1.28452e+06
AP1S3	LOF	AR	LOF	AP1S3-AR	-	-	-	-	-	-	-	-	-	15370.3	4353.13	328644	9477.52	21463.5	4594.89	6877.46	8018.87	-	2051.96	1091.51	8636.85	1833.69	6819.58	1261.82	2160.09	1024.88	782.458	-	-	-	-	-	-	-	-	-	9.44921e+08	7.57817e+07	4.32027e+11	3.59256e+08	1.84263e+09	8.44338e+07	1.8917e+08	2.57177e+08	-
AP3B1	LOF	AR	LOF	AP3B1-AR	21561	79738.6	47850.8	195142	40749.3	25905.1	17575.1	40666	-	4504.4	5089.17	8427.59	14529.2	2593.87	22705	2977.16	4838.82	-	4133.62	2962	5342.37	7732.6	2588.16	13763.1	2686.56	2835.08	-	1.85943e+09	2.54326e+10	9.1586e+09	1.5232e+11	6.64188e+09	2.68419e+09	1.23546e+09	6.61473e+09	-	8.11404e+07	1.03578e+08	2.84064e+08	8.44337e+08	2.69024e+07	2.06198e+09	3.5442e+07	9.36374e+07	-
AP3D1	LOF	AR	LOF	AP3D1-AR	-	-	-	-	-	-	-	-	-	8144.57	3855.66	4307.13	5732.55	4653.01	7.09687e+08	8820.84	10817.7	-	1643.25	1081.6	1743.54	1351.88	2557.1	1254.49	1726.29	2740.81	-	-	-	-	-	-	-	-	-	-	2.65303e+08	5.94491e+07	7.41884e+07	1.31425e+08	8.65834e+07	2.01463e+18	3.11194e+08	4.68047e+08	-
ARHGEF1	LOF	AR	LOF	ARHGEF1-AR	-	-	-	-	-	-	-	-	-	8515.55	4391.13	5206.92	3637.78	9177.36	91619.1	7349.43	6462.19	2584.5	7765.59	3299.48	5075.77	3430.22	7041.68	79372.9	4373.68	4483.41	2584.5	-	-	-	-	-	-	-	-	-	2.90025e+08	7.71105e+07	1.08427e+08	5.29193e+07	3.36859e+08	3.35759e+10	2.16027e+08	1.67014e+08	2.67082e+07
ARPC1B	LOF	AR	LOF	ARPC1B-AR	20372.3	3927.58	24143.1	4935.04	9654.5	17897.7	13395.5	9492.05	-	4067.15	2612.55	13910.4	2127.32	6051.86	5081.42	3220.82	3913.72	-	2971.94	1609.32	5478.33	1897.03	4042.59	1215.94	1759.29	2726.62	2578.5	1.66004e+09	6.16878e+07	2.33146e+09	9.73987e+07	3.72799e+08	1.28124e+09	7.177e+08	3.60358e+08	-	6.61506e+07	2.72913e+07	7.7394e+08	1.80935e+07	1.46476e+08	1.03263e+08	4.14819e+07	6.1253e+07	-
ARPC5	LOF	AR	LOF	ARPC5-AR	-	-	-	-	-	-	-	-	-	107739	21325.6	5.97691e+06	38966.5	-	34172.9	57023.2	41550.2	-	13600.8	3279.72	818929	12896.1	212191	4836.91	16662.5	13025.7	-	-	-	-	-	-	-	-	-	-	4.64306e+10	1.81905e+09	1.42894e+14	6.0734e+09	-	4.67101e+09	1.30063e+10	6.90551e+09	-
ATM	LOF	AR	LOF	ATM-AR	299.172	266.715	425.936	381.856	349.775	267.37	235.957	379.325	395.271	79.3303	179.381	99.7864	173.311	166.533	94.5484	138.341	111.894	145.281	64.556	124.105	95.967	130.156	128.137	78.373	113.539	90.044	130.697	356818	283480	723980	581728	487971	284876	221758	574030	623373	24854.9	127992	39429.2	119453	110265	35378.4	75998.6	49632.7	83844
B2M	LOF	AR	LOF	B2M-AR	-	-	-	-	-	-	-	-	-	-	-	2.38166e+08	-	-	-	68209.2	-	-	287110	3391.9	26426.7	52546.1	26649.5	35826.4	27256	30990.3	-	-	-	-	-	-	-	-	-	-	-	-	2.26893e+17	-	-	-	1.86097e+10	-	-
BCL10	LOF	AR	LOF	BCL10-AR	1.99222e+06	91928.6	48682.2	144411	-	-	233933	38477.7	-	7580.87	11920.9	43605.9	22733.4	17587.3	16183.8	20008.1	11341.4	2164.5	4772.09	3077.79	42396.2	6748.88	15277	6554.6	6327.54	4769.79	2164.5	1.58758e+13	3.38031e+10	9.47964e+09	8.34178e+10	-	-	2.18897e+11	5.92198e+09	-	2.29848e+08	5.6838e+08	7.60572e+09	2.06713e+09	1.23719e+09	1.0476e+09	1.60122e+09	5.14466e+08	1.87316e+07
BLM	LOF	AR	LOF	BLM-AR	704.971	509.049	252.327	490.045	568.567	700.571	427.426	725.447	1294.75	577.581	299.508	89.4148	388.26	499.017	470.866	347.894	521.031	862.722	329.957	289.202	89.3302	373.005	472.369	464.348	333.22	454.078	647.25	1.98512e+06	1.03449e+06	253665	958617	1.2908e+06	1.96039e+06	729060	2.10219e+06	6.70033e+06	1.33209e+06	357622	31621.4	601431	994076	884977	482727	1.08381e+06	2.9737e+06
BLNK	LOF	AR	LOF	BLNK-AR	29536.7	-	46173.2	-	554032	-	21810.6	171280	-	7866.28	15193.5	5750.69	28977.7	21629.7	29961.1	6590.74	8187.07	-	7866.28	10701.6	5733.81	10248.5	18271.4	3694.29	5784.2	5890.05	-	3.48954e+09	-	8.52768e+09	-	1.22781e+12	-	1.90271e+09	1.17347e+11	-	2.47482e+08	9.23311e+08	1.32259e+08	3.35871e+09	1.8713e+09	3.59055e+09	1.73725e+08	2.6808e+08	-
BLOC1S3	LOF	AR	LOF	BLOC1S3-AR	-	-	-	-	-	-	-	-	-	-	-	-	-	-	-	-	-	-	8280.48	19498.7	8481.2	6319.15	11315	1212.09	6615.43	7587.11	-	-	-	-	-	-	-	-	-	-	-	-	-	-	-	-	-	-	-
BLOC1S5	LOF	AR	LOF	BLOC1S5-AR	-	-	-	-	-	-	-	-	-	6434.71	436.215	42770.9	679.349	17419.2	29078.4	4084.26	2004.49	-	3726.11	416.775	33780.7	669.45	7693.19	9378.65	3395.82	1704.64	-	-	-	-	-	-	-	-	-	-	1.65596e+08	759389	7.31722e+09	1.84334e+06	1.21364e+09	3.3821e+09	6.67084e+07	1.60638e+07	-
BLOC1S6	LOF	AR	LOF	BLOC1S6-AR	16437.6	4626.7	-	12943.5	-	2.5005e+06	43564.8	10740.9	-	6970.26	3191.35	26093.8	5112.45	8827.1	3897.16	16609.6	2341.53	-	6544.47	3191.35	810.527	2154.8	8592.53	1591.99	10921.3	2165.27	-	1.08071e+09	8.56068e+07	-	6.70086e+08	-	2.501e+13	7.59138e+09	4.61425e+08	-	1.9431e+08	4.07262e+07	2.72345e+09	1.04528e+08	3.11635e+08	6.07358e+07	1.10345e+09	2.19216e+07	-
BRCA1	LOF	AR	LOF	BRCA1-AR	691.343	728.457	96.7257	568.143	919.905	321.494	625.29	508.363	1291.25	601.669	673.293	96.3073	502.068	893.377	311.136	577.336	430.928	861.609	546.209	664.01	96.0749	460.515	822.504	309.514	548.306	405.261	861.609	1.90905e+06	2.11968e+06	37035.6	1.28887e+06	3.38122e+06	412147	1.56145e+06	1.0317e+06	6.6641e+06	1.44561e+06	1.8106e+06	36714.1	1.00628e+06	3.18892e+06	385978	1.33096e+06	741071	2.96603e+06
BRCA2	LOF	AR	LOF	BRCA2-AR	316.479	308.474	90.6117	254.874	470.107	245.862	277.214	315.66	856.396	287.475	275.072	88.6462	220.058	337.908	224.174	246.469	267.177	643.437	269.585	269.58	88.6315	209.723	334.11	220.227	244.197	262.052	643.437	399368	379390	32478.5	258822	882120	240808	306280	397303	2.93023e+06	329417	301558	31077	192820	455373	200119	242001	284465	1.65347e+06
BRIP1	LOF	AR	LOF	BRIP1-AR	905.556	1468.06	5119.91	982.26	2238.97	1258.42	621.063	1886.94	715.258	462.991	916.574	2914.24	746.619	581.858	1091.54	428.984	751.855	269.48	339.145	653.919	2051.92	434.96	460.25	609.217	358.25	569.628	243.769	3.2765e+06	8.61497e+06	1.04834e+08	3.85541e+06	2.0043e+07	6.32949e+06	1.54039e+06	1.42347e+07	2.04352e+06	855590	3.35677e+06	3.39595e+07	2.22677e+06	1.35191e+06	4.76144e+06	734391	2.25814e+06	289398
C1QA	LOF	AR	LOF	C1QA-AR	159982	3444.64	1.02693e+08	11924.4	96166.3	665521	43234	17310.8	-	61085.9	2984.86	1.02693e+08	11924.4	96166.3	665521	39036.4	12333.9	-	61085.9	2984.86	158441	11924.4	96166.3	665521	32576.5	12333.9	-	1.02376e+11	4.74483e+07	4.21831e+16	5.68718e+08	3.69915e+10	1.77167e+12	7.47654e+09	1.19859e+09	-	1.49257e+10	3.56256e+07	4.21831e+16	5.68718e+08	3.69915e+10	1.77167e+12	6.09519e+09	6.08453e+08	-
C1QB	LOF	AR	LOF	C1QB-AR	-	-	-	-	-	-	-	-	-	-	44708.5	-	-	-	-	227683	81337.3	-	17177.3	4799.53	28193.7	9149.99	17059.8	13438.4	4473.32	8797.13	-	-	-	-	-	-	-	-	-	-	-	7.99522e+09	-	-	-	-	2.07357e+11	2.64627e+10	-
C1QC	LOF	AR	LOF	C1QC-AR	-	-	-	-	-	-	-	-	-	351511	37672	10258.8	16924.2	6848.97	4831.19	5727.33	14432.9	2471.5	6950.11	8874.9	6527.99	3338.21	3214.13	4610.24	1715.02	2297.56	2471.5	-	-	-	-	-	-	-	-	-	4.94238e+11	5.67656e+09	4.20928e+08	1.14564e+09	1.87606e+08	9.33422e+07	1.31186e+08	8.33173e+08	2.44234e+07
C1R	LOF	AR	LOF	C1R-AR	-	-	-	-	-	-	-	-	-	102655	-	-	-	-	-	3.3643e+07	-	-	102655	109203	26076.5	-	1547.35	-	35422.4	41862.1	-	-	-	-	-	-	-	-	-	-	4.2152e+10	-	-	-	-	-	4527401500700009	-	-
C1S	LOF	AR	Both	C1S-AR	49178	37308.7	15148.8	-	15512.7	14050	6730.9	21835.3	-	888.064	4100.56	6267.26	105.108	7482.75	5010.65	2926.3	3147.75	517.98	858.688	3740.99	6258.91	104.686	6954.2	4978.72	2533.55	2688.47	517.98	9.67372e+09	5.56761e+09	9.17878e+08	-	9.6251e+08	7.8955e+08	1.81193e+08	1.90704e+09	-	3.15108e+06	6.72419e+07	1.57089e+08	43769.6	2.23936e+08	1.00406e+08	3.42412e+07	3.96208e+07	1.07114e+06
C2	LOF	AR	LOF	C2-AR	13396.9	7124.45	35476.6	27272.2	10539.3	5720.33	10291.3	10297.3	-	1131.34	564.54	276.48	1530.13	1109.23	1061.73	1280.79	878.267	-	1028.2	485.237	273.576	1363.61	1097.6	1053.75	1197.95	827.474	-	7.17855e+08	2.03002e+08	5.03422e+09	2.97499e+09	4.44268e+08	1.30866e+08	4.23604e+08	4.24094e+08	-	5.11516e+06	1.27256e+06	304657	9.35902e+06	4.91713e+06	4.50487e+06	6.55654e+06	3.0819e+06	-
C2orf69	LOF	AR	LOF	C2orf69-AR	-	-	-	-	-	2267.04	9.1941e+06	68114.7	-	20258.2	45381.5	365551	84650.2	18724.3	1646.72	7797.14	5683.16	-	5063.36	16154.4	15990.9	5468.16	2589.22	1646.4	3954.25	3710.63	-	-	-	-	-	-	2.05489e+07	3.38126e+14	1.85582e+10	-	1.6415e+09	8.23775e+09	5.34509e+11	2.86623e+10	1.40232e+09	1.08401e+07	2.4315e+08	1.29171e+08	-
C3	LOF	AR	Both	C3-AR	6298.53	10209.6	26262.2	21701.3	41600.7	85970.2	8385.65	10602.5	-	1862.47	2188.65	2470.12	2515.9	6656.33	2002.6	2043	1925.96	-	1187.09	1743.92	1275.74	1186.25	1507.86	863.076	936.14	1154.63	1292.75	1.58661e+08	4.16907e+08	2.75871e+09	1.88369e+09	6.92229e+09	2.95631e+10	2.81243e+08	4.49612e+08	-	1.38677e+07	1.9152e+07	2.43961e+07	2.5309e+07	1.772e+08	1.60337e+07	1.66871e+07	1.48297e+07	-
C4A	LOF	AR	LOF	C4A-AR	-	-	-	-	-	-	-	-	-	531.018	1344.6	375.484	1347.72	60.6374	500.534	95.0445	1082.07	-	185.484	985.979	265.405	839.269	55.2074	368.209	89.811	807.973	-	-	-	-	-	-	-	-	-	-	1.1258e+06	7.22644e+06	562449	7.25997e+06	14464	1.00013e+06	35752.7	4.67915e+06	-
C4B	LOF	AR	LOF	C4B-AR	-	183717	-	172883	-	-	5.42858e+06	-	-	1138.39	2046.65	1124.08	3005.61	213.909	1120.46	317.239	3359.23	-	254.205	1128.35	862.488	385.071	206.224	448.016	272.641	778.249	-	-	1.35007e+11	-	1.19553e+11	-	-	1.17878e+14	-	-	5.17919e+06	1.6747e+07	5.04969e+06	3.61228e+07	182172	5.01725e+06	401293	4.51242e+07	-
C5	LOF	AR	LOF	C5-AR	272.184	828.873	14356.3	1950.04	2675.98	5157.7	1809.86	2938.64	2567.5	185.52	314.704	2956.26	434.555	1112.14	1314.92	610.972	515.911	2567.5	153.892	296.732	699.047	375.716	1001.61	947.895	532.119	396.647	1288.73	295246	2.74481e+06	8.24358e+08	1.52028e+07	2.86328e+07	1.06387e+08	1.30951e+07	3.45308e+07	2.6358e+07	136928	394894	3.49461e+07	753612	4.94299e+06	6.91081e+06	1.4907e+06	1.06259e+06	2.6358e+07
C6	LOF	AR	LOF	C6-AR	22.5115	215.669	197.849	390.819	272.623	135.376	130.8	131.441	225.108	21.9835	136.281	193.112	203.317	201.695	131.001	118.683	112.894	225.108	21.8927	122.175	187.965	187.488	191.561	117.893	107.807	109.925	225.108	1935.99	185188	155785	609395	296202	72764	67910.6	68579.9	201793	1844.11	73743.8	148395	164537	161916	68119.6	55867.1	50527.8	201793
C7	LOF	AR	LOF	C7-AR	140.058	589.332	3325.41	416.837	1009.03	1675.49	550.435	1867.47	645.113	114.889	360.123	752.452	263.096	740.756	198.563	324.669	314.97	406.709	112.879	337.79	751.324	243.202	679.341	193.014	315.31	311.274	406.709	77904.3	1.38689e+06	4.42202e+07	693344	4.06849e+06	1.12223e+07	1.20971e+06	1.39423e+07	1.6621e+06	52337.2	517313	2.26173e+06	275824	2.19192e+06	156914	420341	395563	660022
C8A	LOF	AR	LOF	C8A-AR	1428.37	1234.62	95599	2040.45	5317.18	1009.35	2999.63	3941.21	782.093	627.744	814.581	4508.84	791.256	2665.83	745.565	1251.66	1480.1	410.541	601.901	794.43	4399.66	662.018	2450.49	659.21	1175.42	1084.87	410.541	8.15529e+06	6.0922e+06	3.65563e+10	1.66456e+07	1.13068e+08	4.07111e+06	3.59792e+07	6.21168e+07	2.44355e+06	1.57374e+06	2.65091e+06	8.13007e+07	2.50118e+06	2.84159e+07	2.22049e+06	6.26161e+06	8.7569e+06	672532
C8B	LOF	AR	LOF	C8B-AR	708.781	376.833	776.745	860.313	386.318	202.098	236.249	870.887	127.327	279.245	312.233	525.599	713.049	365.895	137.625	207.095	585.516	80.3188	270.381	264.004	522.56	424.702	357.724	135.84	193.225	529.04	75.6777	2.00664e+06	566504	2.41022e+06	2.95711e+06	595421	162565	222309	3.03029e+06	64338	310793	388709	1.10291e+06	2.0309e+06	534051	75210.6	170724	1.36897e+06	25482.2
C8G	LOF	AR	LOF	C8G-AR	-	-	-	-	-	-	-	-	-	239.104	371.029	5957.62	341.764	3142.72	663.278	978.165	1012.52	825.707	229.681	325.889	4899.67	236.12	2793.66	657.228	904.451	924.736	358.799	-	-	-	-	-	-	-	-	-	227726	549165	1.41949e+08	465843	3.94941e+07	1.7571e+06	3.82331e+06	4.09671e+06	2.72386e+06
C9	LOF	AR	LOF	C9-AR	178.419	620.866	157.646	37.3107	359.273	361.431	229.968	744.958	430.472	154.487	262.033	107.381	35.8011	120.941	154.169	172.09	462.603	162.71	152.96	255.907	107.358	35.7007	115.18	152.842	166.45	443.46	162.71	126619	1.53941e+06	98777.2	5418.09	514871	521082	210621	2.21687e+06	739501	94845.9	273596	45692.3	4982.64	58022.2	94454.4	117770	854153	105247
CARD9	LOF	AR	LOF	CARD9-AR	14980.1	6489.53	9.65378e+06	49266.7	33304.8	9527.55	14382.8	8933.3	-	6767.32	2079.19	31932.6	1169.99	4580.06	5214.22	3195.55	1336.33	1286.75	467.515	319.024	68.9224	563.861	210.2	175.5	85.1216	273.998	142.612	8.97554e+08	1.6843e+08	3.72782e+14	9.70862e+09	4.4367e+09	3.63059e+08	8.27404e+08	3.1918e+08	-	1.8316e+08	1.72837e+07	4.07864e+09	5.47078e+06	8.38895e+07	1.08731e+08	4.08335e+07	7.13774e+06	6.61772e+06
CARMIL2	LOF	AR	LOF	CARMIL2-AR	4752.26	7814.75	18064.4	3793.99	16193.7	11766	3403.12	8224.77	-	992.897	2100.49	2853.66	1860.78	1351.01	2174.92	1376.72	1253.65	2583.5	850.997	871.17	2590.46	1400.89	1264.11	760.257	1121.13	994.628	2583.5	9.0317e+07	2.4425e+08	1.30522e+09	5.75624e+07	1.04888e+09	5.53704e+08	4.63112e+07	2.70555e+08	-	3.9394e+06	1.76398e+07	3.25622e+07	1.38426e+07	7.29552e+06	1.89125e+07	7.57595e+06	6.28158e+06	2.66876e+07
CASP8	LOF	AR	LOF	CASP8-AR	1.05152e+06	23674.4	824441	25022.4	209552	14076.7	44595.5	12491.1	-	21032.4	4597.14	2587.26	6153.23	18564.2	8268.94	5865.58	4700.31	2578.5	191.198	3086.23	2561.59	5773.3	16869.5	5654.48	4696.24	4102.23	1292	4.42281e+12	2.24182e+09	2.71881e+12	2.50438e+09	1.75648e+11	7.92561e+08	7.95485e+09	6.24057e+08	-	1.76937e+09	8.45166e+07	2.67654e+07	1.51424e+08	1.37844e+09	2.73469e+08	1.37597e+08	8.8353e+07	2.65843e+07
CBLB	LOF	AR	LOF	CBLB-AR	-	-	-	-	-	-	-	-	-	2888.18	5437.22	2504.66	6332.78	4001.9	3033.62	2022.69	3616.34	-	909.3	1699.71	1468.94	1142.44	2507.69	1202.9	1125.39	915.561	517.98	-	-	-	-	-	-	-	-	-	3.33548e+07	1.18232e+08	2.50833e+07	1.60391e+08	6.40448e+07	3.67992e+07	1.6357e+07	5.22971e+07	-
CBLIF	LOF	AR	LOF	CBLIF-AR	610.896	2947.11	14781.5	7983.41	4191.63	29914.3	1484.73	21656	-	549.836	1386.62	12837.3	2164.57	3391.95	1535.57	1282.53	5021.93	-	409.086	396.176	1715.66	569.22	1781.39	704.015	802.869	1279.3	1295	1.49033e+06	3.473e+07	8.73916e+08	2.54907e+08	7.02624e+07	3.57935e+09	8.8117e+06	1.87584e+09	-	1.20708e+06	7.68529e+06	6.59132e+08	1.87328e+07	4.60076e+07	9.42572e+06	6.57444e+06	1.00859e+08	-
CCBE1	LOF	AR	LOF	CCBE1-AR	1775.1	7108.22	421.168	19111.5	6609.3	4484.11	1249.52	10955.5	-	1100.42	2812.76	396.535	1618.36	1680.72	2996.62	685.83	2546.08	-	783.046	2448.55	396.443	1423.35	665.56	2890.01	651.187	1846.49	862.278	1.25968e+07	2.02079e+08	707846	1.46092e+09	1.74705e+08	8.04111e+07	6.24017e+06	4.80052e+08	-	4.83932e+06	3.16353e+07	627372	1.04699e+07	1.12926e+07	3.5907e+07	1.87871e+06	2.59198e+07	-
CD19	LOF	AR	LOF	CD19-AR	2.9814e+06	-	358717	39698.5	71578.1	-	38209.4	28858.1	-	7791.4	3431.98	4402.52	3367.73	7301.8	5089.34	2097.77	5161.09	-	7680.22	2916.29	4336.22	3367.73	6409.23	5089.34	1263.24	4823.69	-	3.5555e+13	-	5.14709e+11	6.30372e+09	2.04934e+10	-	5.83968e+09	3.33104e+09	-	2.42792e+08	4.71002e+07	7.75111e+07	4.53529e+07	2.13236e+08	1.03585e+08	1.75942e+07	1.06527e+08	-
CD247	LOF	AR	LOF	CD247-AR	9306.26	2553.31	14985.2	15948.5	578.553	19553.9	1751.74	23617.2	-	6392.1	1016.42	6757.47	4649.31	574.114	3447.14	1432.31	4978.29	-	5112.42	879.537	6690.21	3886.89	567.426	2643.84	1389.08	1361.67	-	3.46389e+08	2.60674e+07	8.9817e+08	1.01735e+09	1.33658e+06	1.52933e+09	1.22673e+07	2.23099e+09	-	1.6341e+08	4.12834e+06	1.82626e+08	8.64459e+07	1.31613e+06	4.75172e+07	8.20034e+06	9.91135e+07	-
CD27	LOF	AR	LOF	CD27-AR	4.37182e+06	55594.8	1.09503e+06	128190	-	61722.3	44454	125151	-	4580.45	18712.6	42255.9	30501.3	20396.4	15246.8	8329.6	7580.32	2470.5	2313.21	12571.7	31223.5	3407.91	11314.5	4144.04	5672.86	6316.65	2470.5	7.64513e+13	1.23629e+10	4.79637e+12	6.57299e+10	-	1.52383e+10	7.90444e+09	6.26502e+10	-	8.39038e+07	1.40058e+09	7.14208e+09	3.72119e+09	1.66398e+09	9.29797e+08	2.77496e+08	2.29815e+08	2.44036e+07
CD3D	LOF	AR	LOF	CD3D-AR	21422.6	37111.8	23941.3	83333.6	2666.57	20687.8	6214.97	124835	-	5469.16	9187.13	13604.5	5168.27	2614.83	4248.95	4522.57	25426.7	-	5188.87	9186.99	13324	3220.71	1097.58	4248.95	3773	19637.4	-	1.83563e+09	5.50899e+09	2.29266e+09	2.77776e+10	2.84316e+07	1.71186e+09	1.54478e+08	6.23346e+10	-	1.19625e+08	3.37577e+08	7.40276e+08	1.06824e+08	2.73389e+07	7.21974e+07	8.17963e+07	2.58597e+09	-
CD3E	LOF	AR	LOF	CD3E-AR	4687.39	21280.1	47529.3	137357	4064.72	682.394	12853.2	20154.1	-	4403.36	2721.02	17362.3	5455.3	4035	579.04	6748.73	5654.72	-	3962.3	2632.62	8539.36	4484.82	2968.2	568.718	4575.51	4704.29	-	8.78677e+07	1.81129e+09	9.03596e+09	7.54668e+10	6.60717e+07	1.85992e+06	6.60767e+08	1.62468e+09	-	7.75406e+07	2.96048e+07	1.20572e+09	1.19019e+08	6.51087e+07	1.33883e+06	1.82154e+08	1.27881e+08	-
CD3G	LOF	AR	LOF	CD3G-AR	4800.03	3119.77	8553.93	1995	1043.11	1441.99	2447.09	8399.98	991.985	3262.47	2560.26	7791.29	1114.46	950.764	1348.65	2056.05	4010.93	991.985	2335.7	2543.46	7483.01	1084.56	909.026	1022.37	1963.12	457.231	991.985	9.21421e+07	3.89193e+07	2.92645e+08	1.59122e+07	4.34818e+06	8.31161e+06	2.39432e+07	2.82205e+08	3.93217e+06	4.25618e+07	2.62095e+07	2.42785e+08	4.96358e+06	3.612e+06	7.27002e+06	1.69011e+07	6.43343e+07	3.93217e+06
CD4	LOF	AR	LOF	CD4-AR	-	-	-	-	-	-	-	-	-	3987.66	2729.9	10767.9	5285.85	8923.54	5018.39	5708.26	5648.06	-	2828.8	2301.02	3761.14	3455.56	7646.28	4546.03	4448.39	4418.45	2585.5	-	-	-	-	-	-	-	-	-	6.35897e+07	2.97985e+07	4.63751e+08	1.1174e+08	3.18482e+08	1.00717e+08	1.30314e+08	1.2758e+08	-
CD40	LOF	AR	LOF	CD40-AR	14315.5	-	2.30803e+08	39700.5	-	-	98370.7	86256.5	-	2707.66	6928.02	12458.4	10143	144169	3647.5	12783.2	4179.82	-	2402.81	5468.12	11928.2	7381.62	94873.5	2498.52	9304.43	3317.82	2586.5	8.19673e+08	-	2.1308e+17	6.30436e+09	-	-	3.87068e+10	2.97604e+10	-	2.93148e+07	1.91962e+08	6.208e+08	4.11482e+08	8.31386e+10	5.32025e+07	6.53586e+08	6.98667e+07	-
CD55	LOF	AR	LOF	CD55-AR	98078.9	113672	26010.5	147658	6363.81	286839	11131.1	562988	-	1927.71	2294.7	4866.04	1976.05	2619.83	67979.3	4211.38	2441.64	-	1837.8	2179.57	4865.3	1976.05	2473.65	47280.6	3356.01	2245.36	-	3.84775e+10	5.1685e+10	2.70608e+09	8.72111e+10	1.61967e+08	3.29105e+11	4.95565e+08	1.26782e+12	-	1.48565e+07	2.10535e+07	9.46939e+07	1.56111e+07	2.74436e+07	1.84845e+10	7.09259e+07	2.38367e+07	-
CD59	LOF	AR	LOF	CD59-AR	-	-	-	-	-	-	-	-	-	19866.3	101759	51003.2	26243.7	60878.2	86616.9	26623.2	65893.1	-	8975.89	11997.1	47431.6	21297.2	5932.74	3666.45	10437.9	9023.74	-	-	-	-	-	-	-	-	-	-	1.5786e+09	4.14188e+10	1.04051e+10	2.75482e+09	1.48244e+10	3.00096e+10	2.83506e+09	1.73673e+10	-
CD70	LOF	AR	LOF	CD70-AR	-	-	-	-	-	-	-	-	-	404914	10411	8.38483e+07	29555.8	2.63567e+06	-	51984.9	24236.2	-	8954.61	9227.83	1.97315e+07	10477.3	5244.87	351965	7166.23	17763	-	-	-	-	-	-	-	-	-	-	6.55821e+11	4.33513e+08	2.81222e+16	3.49407e+09	2.7787e+13	-	1.08095e+10	2.34948e+09	-
CD79A	LOF	AR	LOF	CD79A-AR	-	-	26132.5	-	-	-	-	-	-	14700.6	11167.7	17586.1	12534.6	10574.5	23014.4	8069.44	10010.5	-	11484.7	9635.22	17542.4	10625.4	10574.5	23014.4	7313.82	9640.26	-	-	-	2.73153e+09	-	-	-	-	-	-	8.64377e+08	4.98829e+08	1.23701e+09	6.28419e+08	4.47238e+08	2.11856e+09	2.60431e+08	4.00804e+08	-
CD79B	LOF	AR	LOF	CD79B-AR	-	-	-	-	-	-	-	-	-	458.218	6895.54	339.204	2625.35	680.81	472.239	1496.25	6856.34	-	455.852	6615.06	338.484	2589.12	680.81	461.964	1454.17	6839.96	-	-	-	-	-	-	-	-	-	-	838022	1.90166e+08	458879	2.75594e+07	1.85129e+06	890147	8.94911e+06	1.8801e+08	-
CD81	LOF	AR	LOF	CD81-AR	-	-	-	-	-	-	-	-	-	98582.9	21741.1	2.8403e+06	41208.6	102952	2.28879e+06	23315.9	16045.2	-	13830.8	18415.6	11073.9	3737.29	21888.2	13180.7	10098.9	6112.36	-	-	-	-	-	-	-	-	-	-	3.88739e+10	1.89061e+09	3.22691e+13	6.79243e+09	4.23957e+10	2.09542e+13	2.17443e+09	1.02973e+09	-
CDAN1	LOF	AR	LOF	CDAN1-AR	1853.85	2124.15	9456.83	1653.62	3405.15	17447	1384.68	3552.78	-	780.795	890.533	1799.56	663.582	666.311	1238.75	686.586	1096.55	2558.5	715.435	818.805	1516.35	472.918	445.609	689.784	470.809	972.37	1198.98	1.37396e+07	1.80396e+07	3.57689e+08	1.09313e+07	4.63667e+07	1.21753e+09	7.66378e+06	5.04749e+07	-	2.43544e+06	3.16863e+06	1.29465e+07	1.75871e+06	1.77322e+06	6.13301e+06	1.88285e+06	4.80527e+06	2.61735e+07
CDCA7	LOF	AR	LOF	CDCA7-AR	-	-	-	-	-	-	-	-	-	4768.68	2614.81	11938	3679.92	15617	61712	5464.36	4843.67	-	4444.25	954.95	11938	1756.18	4281.34	46687.7	3865.57	2717.66	1271.36	-	-	-	-	-	-	-	-	-	9.09422e+07	2.73384e+07	5.70012e+08	5.41526e+07	9.75498e+08	1.52332e+10	1.19415e+08	9.38252e+07	-
CDIN1	LOF	AR	LOF	CDIN1-AR	-	-	-	-	-	-	-	-	-	1506.82	3734.63	15989.6	5789.72	5655.67	4895.24	3369.22	4213.85	-	986.565	2450.71	7113.23	3493.83	2668.96	4478.38	1167.9	2852.63	727.604	-	-	-	-	-	-	-	-	-	9.07599e+06	5.5775e+07	1.02261e+09	1.3406e+08	1.27924e+08	9.58341e+07	4.53932e+07	7.10093e+07	-
CFD	LOF	AR	LOF	CFD-AR	-	-	-	-	-	-	-	-	-	26707.7	79698.6	150269	15184.3	33537.6	9219.76	7202.54	43400.5	-	26644.9	23623	31628.7	15025.9	17476.3	4961.31	4378.08	39296.7	-	-	-	-	-	-	-	-	-	-	2.85309e+09	2.54072e+10	9.03222e+10	9.22185e+08	4.49894e+09	3.39979e+08	2.07477e+08	7.53425e+09	-
CFI	LOF	AR	LOF	CFI-AR	2499.74	1003.98	28035.1	2804.24	22284.2	8459.16	3663.47	2748.45	-	1200.88	638.143	1579.08	1051.45	1348.02	1729.82	1271.7	978.417	861.943	733.159	344.975	861.655	550.134	568.033	860.544	524.145	567.804	517.38	2.49847e+07	4.02788e+06	3.14376e+09	3.14439e+07	1.98626e+09	2.86196e+08	5.36693e+07	3.02048e+07	-	5.76364e+06	1.62635e+06	9.96765e+06	4.41798e+06	7.26323e+06	1.19622e+07	6.46383e+06	3.82528e+06	2.96833e+06
CFTR	LOF	AR	LOF	CFTR-AR	23.0114	28.947	25.515	68.6631	38.7402	33.748	18.5199	44.5554	31.4168	11.8755	12.7361	7.33559	10.3598	27.2523	9.70558	11.1688	14.8279	10.3229	10.5347	11.6378	7.0303	8.3205	12.107	8.69551	10.4754	13.0323	7.69803	2025	3234.89	2500.95	18582.8	5847.21	4419.68	1296.8	7761.48	3821.37	515.511	596.805	184.736	386.754	2860.71	336.852	453.194	819.079	383.85
CHST14	LOF	AR	LOF	CHST14-AR	317310	10155.3	120426	53959	8589.27	-	19250.2	26414.6	-	8896.02	7691.64	2054.7	1951.78	5384.59	6675.47	5510.18	5430.21	2503.5	1747.53	3230.46	1863.2	1305.11	3089.91	2306.31	3100.5	2456.01	1258.22	4.02742e+11	4.12476e+08	5.80087e+10	1.16461e+10	2.95068e+08	-	1.4822e+09	2.79082e+09	-	3.16521e+08	2.36614e+08	1.6879e+07	1.523e+07	1.15954e+08	1.78221e+08	1.21426e+08	1.17927e+08	2.506e+07
CIB1	LOF	AR	LOF	CIB1-AR	3149.09	38566.5	-	37365	9.40549e+07	342064	123329	13547.3	-	1669.67	4524.99	23082.3	6980.88	10895.3	11143.7	7120.6	4358.92	2587.5	1558.86	3988.57	22724.9	3348.54	6858.33	2126.01	3157.38	2061.97	1166.57	3.96545e+07	5.94933e+09	-	5.58443e+09	3.53853e+16	4.68028e+11	6.08394e+10	7.34058e+08	-	1.11445e+07	8.18839e+07	2.13108e+09	1.94903e+08	4.74787e+08	4.96686e+08	2.02783e+08	7.59831e+07	2.67703e+07
CLPB	LOF	AR	LOF	CLPB-AR	5796.3	1538.81	8154.89	4513.07	1615.39	59937.1	1273.14	4712.69	-	1705.83	1285.17	4086.99	1048.89	931.097	6954.63	932.82	1973.2	-	877.981	1066.05	2871.44	859.685	828.642	578.865	735.67	1813.77	266.185	1.34365e+08	9.46555e+06	2.65976e+08	8.14532e+07	1.04314e+07	1.43696e+10	6.47847e+06	8.8819e+07	-	1.16326e+07	6.6015e+06	6.67977e+07	4.39653e+06	3.46404e+06	1.93439e+08	3.47688e+06	1.55661e+07	-
COL7A1	LOF	AR	LOF	COL7A1-AR	428.093	281.539	359.125	390.566	523.04	455.547	321.958	448.596	356.194	283.55	155.873	261.297	186.421	265.358	263.458	210.067	201.635	250.734	180.881	115.416	224.025	127.811	200.08	113.923	157.949	128.618	108.946	731340	315930	514444	608605	1.09219e+06	828270	413338	803159	506071	320467	96560.8	272059	138265	280597	276585	175672	161818	250467
CSF2RA	LOF	AR	LOF	CSF2RA-AR	3718.77	4968.94	-	13232.7	13352.9	-	7665.83	43121.5	-	2789.18	4065.59	8711.17	2205.8	10682.7	-	5219.14	9583.59	-	1195.77	1397.87	6533.5	516.032	8902.11	5760.5	3998.82	3594.17	-	5.53022e+07	9.87418e+07	-	7.00367e+08	7.13144e+08	-	2.35029e+08	7.43768e+09	-	3.11069e+07	6.60999e+07	3.03503e+08	1.94533e+07	4.56441e+08	-	1.08937e+08	3.67342e+08	-
CSF2RB	LOF	AR	LOF	CSF2RB-AR	-	26874.5	-	34625.1	-	-	263027	148820	-	1153.13	660.58	24.6709	2445.4	425.169	153.154	471.534	3071.6	304.864	960.827	538.539	24.561	157.497	417.544	150.253	437.041	1795.73	304.864	-	2.88886e+09	-	4.79546e+09	-	-	2.76732e+11	8.85891e+10	-	5.31421e+06	1.74282e+06	2334.89	2.39102e+07	721373	93211.3	887488	3.77267e+07	370549
CTC1	LOF	AR	LOF	CTC1-AR	713.308	398.367	1278.76	1279.93	126.588	1052.72	541.317	1252.7	844.764	440.801	313.971	871.349	641.993	96.3432	519.536	337.888	607.156	510.284	390.941	298.717	853.847	601.922	87.4402	492.646	308.627	444.094	510.284	2.03238e+06	633189	6.53578e+06	6.54779e+06	63590.6	4.42867e+06	1.16993e+06	6.27202e+06	2.85113e+06	775459	393053	3.03351e+06	1.64605e+06	36741.6	1.07759e+06	455321	1.47212e+06	1.03952e+06
CTSC	LOF	AR	LOF	CTSC-AR	3177.11	1497.04	7631.9	8049.63	2464.33	5564.31	2319.5	4082.31	-	1471.52	1242.49	3234.35	2378.82	1838.14	2048.6	1208.86	1055.84	862.722	995.469	807.763	1548.01	1117.41	1385.53	1415.51	758.541	792.712	862.722	4.03634e+07	8.95852e+06	2.32953e+08	2.59154e+08	2.42819e+07	1.23824e+08	2.1511e+07	6.66448e+07	-	8.65559e+06	6.17013e+06	4.18311e+07	2.26256e+07	1.35077e+07	1.67789e+07	5.84057e+06	4.45493e+06	2.97371e+06
CUBN	LOF	AR	LOF	CUBN-AR	124.374	732.347	210.92	690.354	798.408	461.036	309.016	758.687	646.813	86.416	178.3	157.356	216.122	202.304	199.056	116.348	166.297	163.227	66.0543	134.513	146.689	166.471	80.1566	140.732	95.3642	108.468	115.72	61376.9	2.1424e+06	177105	1.90359e+06	2.54663e+06	848372	380726	2.29939e+06	1.67088e+06	29524.3	126450	98413	185970	162898	157696	53681.3	109952	105918
CXCR2	LOF	AR	LOF	CXCR2-AR	-	-	-	-	-	-	-	-	-	30216.9	4723.82	589235	154498	91878.6	2.53625e+06	66231.1	18439.2	-	3114.75	1267.21	10926.3	2945.07	4236.11	6444.5	1720.99	2093.83	855.942	-	-	-	-	-	-	-	-	-	3.65212e+09	8.92391e+07	1.38879e+12	9.54782e+10	3.37663e+10	2.57302e+13	1.7546e+10	1.35994e+09	-
CYB5R3	LOF	AR	LOF	CYB5R3-AR	1632.02	264830	23093.4	3436.13	16991.2	11283.5	3253.04	3267.06	-	881.893	855.192	4364.15	713.065	701.052	917.506	994.509	983.2	774.019	721.687	684.311	2565.81	591.061	518.497	666.378	537.905	665.188	595.919	1.06474e+07	2.80538e+11	2.13313e+09	4.72143e+07	1.15474e+09	5.09226e+08	4.2316e+07	4.26817e+07	-	3.10741e+06	2.92199e+06	7.61659e+07	2.03099e+06	1.96309e+06	3.3636e+06	3.95221e+06	3.8628e+06	2.39332e+06
CYBA	LOF	AR	LOF	CYBA-AR	6786.51	21917.9	243062	28841.3	3627.58	115850	3578.44	6591.7	-	2564.47	1644.67	56002.4	1084.07	2493.2	3244.2	2108.69	1436.19	2578.5	1259.99	718.314	4503.73	729.413	1043.11	1273.97	343.434	892.92	509.959	1.842e+08	1.92149e+09	2.36316e+11	3.32716e+09	5.2623e+07	5.3684e+10	5.12066e+07	1.73776e+08	-	2.62957e+07	1.08132e+07	1.25448e+10	4.69645e+06	2.48542e+07	4.20863e+07	1.77778e+07	8.2448e+06	2.65843e+07
CYBC1	LOF	AR	LOF	CYBC1-AR	1.024e+06	-	7.92112e+07	-	71020.3	-	19720.3	-	-	22240.8	23602.6	611629	6393.83	16110.4	3873.15	9906.17	5547.38	-	5777.98	4662.7	44455.3	4628.12	6777.63	2987.99	4920.68	3249.31	-	4.19432e+12	-	2.50977e+16	-	2.01753e+10	-	1.55548e+09	-	-	1.97853e+09	2.22823e+09	1.49636e+12	1.63499e+08	1.03812e+09	5.99896e+07	3.92489e+08	1.23072e+08	-
DCLRE1C	LOF	AR	LOF	DCLRE1C-AR	12889.4	5300.31	5732.75	8940.76	9514.71	3967.74	4285.43	7348.47	-	3293.24	3495.44	4554.62	5272.98	7733.98	3587.63	3075.02	4166.73	2586.5	1864.83	2253.88	2001.54	2508.33	4580.26	2653.03	1513.11	2513.23	1019.26	6.64491e+08	1.12352e+08	1.31435e+08	3.19713e+08	3.62081e+08	6.29561e+07	7.34424e+07	2.15971e+08	-	4.33686e+07	4.88584e+07	8.296e+07	1.11196e+08	2.39227e+08	5.14701e+07	3.78108e+07	6.943e+07	2.67496e+07
DGKE	LOF	AR	LOF	DGKE-AR	5870.76	5060.22	7957.92	4167.68	4891.65	8376.77	1747.35	16228.3	-	1526.13	1264.34	2275.26	1092.45	2529.67	2506.87	1029.46	1938.35	-	1231.54	549.94	1317.19	682.669	1214.75	1430.29	814.809	936.542	2588.5	1.3784e+08	1.02403e+08	2.53282e+08	6.94614e+07	9.56935e+07	2.80648e+08	1.2206e+07	1.05337e+09	-	9.31024e+06	6.38913e+06	2.06981e+07	4.76938e+06	2.55868e+07	2.51277e+07	4.235e+06	1.5021e+07	-
DHFR	LOF	AR	LOF	DHFR-AR	-	-	-	-	-	-	-	-	-	10273.4	93414.4	12996.6	8222.8	58414.7	231409	26658.9	10066.9	1294	6179.18	10278.1	12959.8	4438.55	31207.5	38370.5	11917.1	5792.83	1294	-	-	-	-	-	-	-	-	-	4.22126e+08	3.49047e+10	6.75599e+08	2.70425e+08	1.36489e+10	2.142e+11	2.84267e+09	4.05327e+08	6.69257e+06
DNAJC21	LOF	AR	LOF	DNAJC21-AR	3959.15	4026.5	5539.1	5334.12	7122.22	2528.89	3539.29	1781.63	1292	1394.43	2361.27	2712.13	1489.04	3702.28	1675.51	1822.04	885.757	646.375	1145.86	1669.22	2192.42	1144.26	1008.61	1105.01	729.459	768.008	646.375	6.26836e+07	6.48348e+07	1.22704e+08	1.1379e+08	2.02875e+08	2.5571e+07	5.00922e+07	1.26897e+07	6.67189e+06	7.77221e+06	2.2293e+07	2.94118e+07	8.86299e+06	5.48127e+07	1.12227e+07	1.3272e+07	3.13472e+06	1.66862e+06
DOCK8	LOF	AR	LOF	DOCK8-AR	2705.24	4004.47	93414	2064.77	12519.1	4094.84	3333.71	10750.7	-	797.868	646.778	2187.96	685.133	1075.4	814.739	416.173	1353.67	442.275	790.019	633.751	1996.1	671.2	994.669	813.825	382.64	1208.97	442.275	2.92625e+07	6.4127e+07	3.49043e+10	1.70448e+07	6.26857e+08	6.70544e+07	4.4441e+07	4.62268e+08	-	2.54318e+06	1.6707e+06	1.914e+07	1.87489e+06	4.62162e+06	2.65194e+06	691134	7.32427e+06	780658
DTNBP1	LOF	AR	LOF	DTNBP1-AR	5005.46	5125.63	2.6372e+06	150657	60942.4	2597.57	23826.9	11114	2587.5	283.072	1330.24	223.964	646.311	940.52	231.268	867.281	816.331	2587.5	276.145	1330.24	223.964	632.707	908.558	231.268	861.423	642.14	2587.5	1.00198e+08	1.05068e+08	2.78192e+13	9.07891e+10	1.48556e+10	2.69791e+07	2.27079e+09	4.94038e+08	2.67703e+07	319387	7.0728e+06	199743	1.66829e+06	3.53455e+06	213013	3.00524e+06	2.66232e+06	2.67703e+07
DUT	LOF	AR	LOF	DUT-AR	-	-	-	-	-	-	-	-	-	1242.98	4083.78	18845.9	3049.42	9706.76	7266.39	3284.22	4134.94	-	944.228	1999.61	7197.8	2046.6	2803.76	3281.63	1328	1671.7	638.613	-	-	-	-	-	-	-	-	-	6.17499e+06	6.66926e+07	1.4206e+09	3.71837e+07	3.76846e+08	2.11172e+08	4.31313e+07	6.83743e+07	-
EFL1	LOF	AR	LOF	EFL1-AR	11489.5	36519.4	1.40458e+06	11138.2	120337	675356	11998.9	57587	-	39.0079	533.25	390.979	1317.65	3389.27	509.856	1319.93	1502.31	-	38.5169	437.369	352.22	869.569	1003.76	448.175	844.598	855.19	1294	5.27988e+08	5.33451e+09	7.8914e+12	4.96196e+08	5.7923e+10	1.82442e+12	5.75851e+08	1.32648e+10	-	5929.41	1.13529e+06	609893	6.93949e+06	4.59349e+07	1.03777e+06	6.96363e+06	9.02167e+06	-
EPB42	LOF	AR	LOF	EPB42-AR	23704.2	73213.8	30137.8	15974.5	11402.7	-	3670.01	26702.8	-	1645.17	1889.12	2154.99	614.198	382.776	4959.59	1167.75	1703.37	-	1457.15	1755.66	2152.2	371.934	376.069	1774.61	1065.84	1309.31	2541.5	2.24745e+09	2.14408e+10	3.63303e+09	1.02067e+09	5.20045e+08	-	5.38613e+07	2.85206e+09	-	1.08198e+07	1.42675e+07	1.85674e+07	1.5065e+06	584539	9.83702e+07	5.44988e+06	1.15991e+07	-
EPG5	LOF	AR	LOF	EPG5-AR	1692.94	721.255	448.835	1409.63	1212.15	925.584	1830.11	1583.6	-	807.244	532.977	416.947	957.05	660.46	817.808	986.712	688.12	2490.5	763.095	487.673	408.325	857.538	648.228	793.553	833.361	644.444	2490.5	1.14574e+07	2.07795e+06	804015	7.94257e+06	5.87234e+06	3.42312e+06	1.33898e+07	1.00249e+07	-	2.60334e+06	1.13413e+06	693711	3.65995e+06	1.74218e+06	2.67197e+06	3.89046e+06	1.89128e+06	2.48004e+07
ERCC4	LOF	AR	LOF	ERCC4-AR	1062.74	2298.97	1891.38	10338.5	19326.3	4046.79	1881.3	1162.34	-	686.101	939.013	1364.11	1434.52	5454.59	988.356	772.648	596.025	1245.78	447.206	699.352	1248.45	619.98	2650.01	479.904	595.694	435.438	460.997	4.51346e+06	2.11319e+07	1.43018e+07	4.27494e+08	1.49395e+09	6.54897e+07	1.41496e+07	5.3995e+06	-	1.88019e+06	3.52323e+06	7.43774e+06	8.2257e+06	1.18988e+08	3.90343e+06	2.38485e+06	1.4186e+06	6.20293e+06
ERCC6L2	LOF	AR	LOF	ERCC6L2-AR	1808.41	1969.1	6222.89	7314.36	1727.5	2739.03	611.527	3764.02	-	867.425	1236.37	4867.32	1503.66	171.653	853.705	495.934	1371.81	2582.5	782.806	1139.44	4560.4	1179.44	167.123	780.1	474.566	1315.93	2582.5	1.30742e+07	1.55016e+07	1.54872e+08	2.1397e+08	1.19301e+07	2.99982e+07	1.49342e+06	5.66564e+07	-	3.00623e+06	6.10951e+06	9.47439e+07	9.03799e+06	117171	2.91184e+06	981818	7.52194e+06	2.66669e+07
F10	LOF	AR	LOF	F10-AR	-	42530.5	23736.7	39646.5	-	-	59888.6	76496.5	-	7129.49	7536.27	21291.1	4036.72	1461.39	3913.76	3749.3	2162.13	2577.5	1093.46	3199.82	3385.73	2426.6	1020.01	1444.71	1800.26	1540.39	2577.5	-	7.2352e+09	2.25362e+09	6.28722e+09	-	-	1.43464e+10	2.34066e+10	-	2.0329e+08	2.27151e+08	1.81315e+09	6.51641e+07	8.53677e+06	6.12543e+07	5.62141e+07	1.86906e+07	2.65637e+07
F7	LOF	AR	LOF	F7-AR	291.822	2187.31	74406.5	3406.67	10034.1	2699.37	3542.79	1203.11	372.129	127.745	277.538	2269.85	281.911	517.089	541.073	609.795	391.687	193.257	117.766	173.018	1572.54	209.978	408.619	332.762	406.45	173.162	136.33	339472	1.91285e+07	2.2145e+10	4.64078e+07	4.0269e+08	2.91357e+07	5.01912e+07	5.78507e+06	552430	64763.1	306999	2.05998e+07	316768	1.06745e+06	1.16887e+06	1.48496e+06	612108	148619
FANCA	LOF	AR	LOF	FANCA-AR	412.429	305.608	313.686	399.276	238.978	567.163	295.732	438.908	516.32	237.287	220.52	290.383	232.935	155.688	326.815	220.185	235.013	287.198	194.156	181.079	280.184	174.914	147.726	206.373	185.132	186.647	257.829	678741	372361	392340	636088	227486	1.28443e+06	348646	768805	1.06428e+06	224271	193632	336126	216103	96330.6	425925	193043	219983	328781
FANCC	LOF	AR	LOF	FANCC-AR	742.868	1233.49	87.7158	2095.54	965.839	479.949	505.344	1262.04	1287	319.662	1121.38	85.4223	1411.71	847.557	475.491	434.419	1048.36	1287	206.368	1102.63	85.41	1298.64	773.5	382.532	421.227	1008.11	1287	2.20444e+06	6.08105e+06	30424.4	1.75568e+07	3.72751e+06	919482	1.01947e+06	6.36593e+06	6.62033e+06	407455	5.02551e+06	28845.2	7.96604e+06	2.87002e+06	902465	753142	4.39202e+06	6.62033e+06
FANCD2	LOF	AR	LOF	FANCD2-AR	448.171	514.065	1078.54	1122.85	634.091	823.234	504.01	1485.28	2589.5	305.321	407.586	712.111	528.858	536.86	526.607	389.735	596.027	820.256	258.775	366.153	678.867	458.704	510.81	209.607	336.095	478.266	622.421	801637	1.055e+06	4.64869e+06	5.03872e+06	1.60575e+06	2.70756e+06	1.01409e+06	8.81827e+06	2.68117e+07	371660	662875	2.02556e+06	1.11665e+06	1.15073e+06	1.10715e+06	606015	1.41861e+06	2.688e+06
FANCE	LOF	AR	LOF	FANCE-AR	1533.27	2577.36	15462.1	10597.3	7286.82	856.806	2597.91	1822.85	671.46	1174.32	862.378	427.584	1330.62	6384.53	656.828	1527.79	1178.09	533.279	1058.05	789.142	426.035	1154.1	6046.19	644.392	1411.54	930.907	533.279	9.39748e+06	2.65609e+07	9.56242e+08	4.49172e+08	2.12362e+08	2.93304e+06	2.69862e+07	1.32839e+07	1.80075e+06	5.51137e+06	2.97133e+06	729600	7.07687e+06	1.63023e+08	1.72306e+06	9.3304e+06	5.54692e+06	1.13541e+06
FANCF	LOF	AR	LOF	FANCF-AR	6205.36	181242	241269	27748.1	15578.1	69634.2	2697.35	3218.35	-	1921.87	11131.8	65258.6	4456.83	7131.68	50337.5	1892.71	2313.16	-	1197.65	3729.24	11961.9	2658.35	5400.64	15647.1	1491.96	1880.33	-	1.54001e+08	1.31393e+11	2.32842e+11	3.07971e+09	9.70641e+08	1.93954e+10	2.90921e+07	4.14182e+07	-	1.47667e+07	4.95626e+08	1.70345e+10	7.94354e+07	2.03415e+08	1.01352e+10	1.43218e+07	2.13936e+07	-
FANCG	LOF	AR	LOF	FANCG-AR	20119.1	10981.9	170101	1231.9	30479.9	74436.6	6875.87	21136.7	-	12437.6	5133.82	22295	1174.91	19969.9	74436.6	5429.93	9902.85	2588.5	11363.3	5133.82	22295	1174.91	16135.1	74436.6	5326.76	9902.85	2588.5	1.61903e+09	4.82368e+08	1.15736e+11	6.06537e+06	3.71597e+09	2.21629e+10	1.89083e+08	1.78696e+09	-	6.18723e+08	1.05404e+08	1.98819e+09	5.51697e+06	1.5951e+09	2.21629e+10	1.17915e+08	3.92226e+08	2.6791e+07
FANCI	LOF	AR	LOF	FANCI-AR	1007.28	912.561	3742.64	813.657	311.695	4067.76	1058.47	789.062	2587.5	556.807	494.537	2592.91	465.477	173.664	1064.61	553.012	336.087	1294.5	319.434	276.546	2171.74	375.093	142.496	972.79	333.738	300.774	863.167	4.0544e+06	3.32742e+06	5.60145e+07	2.64489e+06	387367	6.61705e+07	4.47718e+06	2.48732e+06	2.67703e+07	1.23791e+06	976288	2.68824e+07	864814	119941	4.52934e+06	1.22107e+06	450472	6.69774e+06
FANCL	LOF	AR	LOF	FANCL-AR	8570.02	5165.06	5079.76	6431.71	33844.2	12217.9	3021.14	6099.23	2587.5	1996.19	2307.3	2311.4	1982.02	5845.18	3222.83	1896.52	1543.23	2587.5	1108.74	1306.25	1872.33	1387	2049.07	1937.08	739.847	1129.63	2587.5	2.93746e+08	1.06691e+08	1.03196e+08	1.65442e+08	4.58158e+09	5.97064e+08	3.6497e+07	1.48778e+08	2.67703e+07	1.59311e+07	2.12854e+07	2.1361e+07	1.57057e+07	1.36641e+08	4.15336e+07	1.43796e+07	9.52001e+06	2.67703e+07
FANCM	LOF	AR	LOF	FANCM-AR	873.828	1090.22	8200.18	1484.35	962.249	1500.99	984.244	2071.27	1279.34	269.978	388.224	531.143	485.614	45.8321	332.965	189.57	304.363	514.862	264.261	346.276	514.501	412.943	45.43	306.606	183.68	192.892	514.862	3.05081e+06	4.74994e+06	2.68939e+08	8.80721e+06	3.69984e+06	9.00585e+06	3.87101e+06	1.71524e+07	6.54168e+06	290471	601318	1.12633e+06	941339	8217.96	442129	142988	369329	1.05827e+06
FAT4	LOF	AR	LOF	FAT4-AR	104659	29655.5	262628	19119.6	46233.2	-	21540.4	66579.9	-	721.957	3389.82	903.106	1045.99	832.594	738.831	1868.64	1012.11	-	720.694	3137.89	871.606	1045.99	818.919	736.46	1771.51	987.529	-	4.38136e+10	3.51768e+09	2.75894e+11	1.46216e+09	8.54985e+09	-	1.85586e+09	1.77312e+10	-	2.082e+06	4.59501e+07	3.25879e+06	4.37218e+06	2.76952e+06	2.18053e+06	1.39598e+07	4.09341e+06	-
FERMT1	LOF	AR	LOF	FERMT1-AR	2386.21	4201.04	18371.2	17772.4	11272.6	12196.3	2205.04	1919.09	-	1492.05	1813.61	4638.55	1415.86	2256.19	1871.61	1378.09	1136.24	2573.5	995.013	1738.65	3925.99	1366.38	1966.18	1411.7	1313.98	1118.66	2573.5	2.27665e+07	7.05781e+07	1.34993e+09	1.26337e+09	5.08245e+08	5.94952e+08	1.944e+07	1.4724e+07	-	8.89884e+06	1.31495e+07	8.60459e+07	8.013e+06	2.03525e+07	1.40041e+07	7.59104e+06	5.15957e+06	2.64813e+07
FERMT3	LOF	AR	LOF	FERMT3-AR	4.90793e+06	36482.8	3.70992e+06	52436.5	189883	18064.3	38078	62046.6	-	4989.11	21186.5	8645.91	9971.92	11482.9	5386.13	8297.93	11959.2	2579.5	4799.29	21186.5	8641.99	6220.83	9379.65	5386.13	7792.56	10455.9	2579.5	9.6351e+13	5.32384e+09	5.50541e+13	1.09982e+10	1.44222e+11	1.3052e+09	5.79958e+09	1.53989e+10	-	9.95449e+07	1.79538e+09	2.98972e+08	3.97717e+08	5.27383e+08	1.1602e+08	2.7539e+08	5.72044e+08	2.6605e+07
FYB1	LOF	AR	LOF	FYB1-AR	220796	217502	1.18051e+08	390964	75185.2	-	32297	1.83372e+06	-	5203.52	5737.61	11033.6	2553.42	4900.62	7818.99	5584.53	1857.31	863.056	3432.8	2838.83	10957.4	1978.53	3693.41	4232.59	3787.48	1437	863.056	1.95003e+11	1.89228e+11	5.57445e+16	6.11411e+11	2.2611e+10	-	4.17225e+09	1.34501e+13	-	1.08286e+08	1.31658e+08	4.86917e+08	2.60697e+07	9.60446e+07	2.44515e+08	1.24726e+08	1.37909e+07	2.97601e+06
G6PC3	LOF	AR	LOF	G6PC3-AR	17242.8	473.331	206587	904.678	5114.39	4490.45	2165.95	2423.63	-	6142.34	417.766	6532.45	767.699	3251.45	2546.35	1404.67	772.222	2550.5	2988.63	396.227	6093.06	694.978	2364.49	1746.5	977.035	651.881	1284.44	1.18918e+09	894275	1.70712e+11	3.27015e+06	1.04608e+08	8.06387e+07	1.87566e+07	2.34862e+07	-	1.50889e+08	696442	1.70665e+08	2.35437e+06	4.22748e+07	2.59253e+07	7.88682e+06	2.38222e+06	2.601e+07
GCLC	LOF	AR	LOF	GCLC-AR	-	44580.5	-	-	-	-	1.11181e+06	-	-	5789.39	6265.17	19584.5	8107.39	10171.2	8280.08	6430.74	5300.06	-	1918.96	2497.21	5665.5	2495.4	3962.64	4906.69	2898.99	2312.29	2589.5	-	7.94951e+09	-	-	-	-	4.94447e+12	-	-	1.34045e+08	1.56985e+08	1.53414e+09	2.62886e+08	4.1377e+08	2.74206e+08	1.65392e+08	1.12341e+08	-
GGCX	LOF	AR	LOF	GGCX-AR	3904.31	2457.5	3998.17	2370.32	2388.75	2944.61	1271.87	2332.17	1110.83	741.305	916.81	2435.84	602.287	1433.73	1294.63	696.26	724.392	777.483	445.356	397.286	1935.26	361.752	931.186	1038.63	550.719	400.089	485.873	6.09588e+07	2.41474e+07	6.39255e+07	2.24641e+07	2.28149e+07	3.46711e+07	6.46555e+06	2.17467e+07	4.93136e+06	2.19516e+06	3.35849e+06	2.37236e+07	1.44859e+06	8.21655e+06	6.69911e+06	1.93633e+06	2.09608e+06	2.41481e+06
GLRX5	LOF	AR	LOF	GLRX5-AR	-	31905.4	-	51959.5	-	-	1.07861e+06	-	-	1514.85	2555.91	101207	2141.22	19118	65188.7	7828.15	2862.01	-	1196.54	1430.47	12391.1	1462.05	5611.84	3271.64	2328.51	800.839	-	-	4.07168e+09	-	1.0799e+10	-	-	4.65358e+12	-	-	9.17302e+06	2.61205e+07	4.09709e+10	1.83307e+07	1.46192e+09	1.6998e+10	2.45088e+08	3.27531e+07	-
GNE	LOF	AR	LOF	GNE-AR	1016.78	1620.43	4349.42	345.456	2275.93	204.959	445.391	48.6078	2584.5	428.171	774.851	1582.22	199.961	1236.5	155.345	328.575	46.0385	861.164	304.703	542.102	1287.18	178.841	710.112	135.993	260.902	44.3434	645.497	4.13131e+06	1.04966e+07	7.56526e+07	475976	2.07103e+07	167211	791711	9255.43	2.67082e+07	731607	2.39847e+06	1.00074e+07	159137	6.11074e+06	95906.3	430531	8293	2.96297e+06
GP6	LOF	AR	LOF	GP6-AR	123239	22361	25964	-	-	2.77789e+06	64489.3	-	-	2029.76	1194.38	5844.77	2335.05	5703.86	1661.39	2552.79	948.373	-	1163.3	775.277	2572.76	1178.17	3907.93	1462.09	1577.78	658.332	-	6.07511e+10	1.99997e+09	2.69641e+09	-	-	3.08668e+13	1.66352e+10	-	-	1.64716e+07	5.70142e+06	1.36622e+08	2.18005e+07	1.30113e+08	1.10343e+07	2.60567e+07	3.59385e+06	-
GP9	LOF	AR	LOF	GP9-AR	2753.7	7056.78	7977.13	13602.1	555.465	7553.51	580.725	844.682	2434.5	2679.66	7056.78	7977.13	3984.03	400.772	7553.51	575.203	748.137	2434.5	1230.03	2665.66	6930.56	2648.17	393.923	5715.09	533.513	683.045	2434.5	3.03203e+07	1.99165e+08	2.54506e+08	7.40014e+08	1.23194e+06	2.28192e+08	1.34664e+06	2.85057e+06	2.36974e+07	2.87116e+07	1.99165e+08	2.54506e+08	6.3474e+07	640869	2.28192e+08	1.32113e+06	2.23584e+06	2.36974e+07
GPI	LOF	AR	LOF	GPI-AR	4839.65	4497.04	6608.39	12811.1	10240.1	51274.6	6066.8	10034.6	-	1468.16	2255.37	4193.82	3136.44	2573.05	4080	2024.87	2422.98	1286.98	996.374	1156.11	3089.84	1303.16	1489.2	1123.42	1348.47	1067.7	1286.98	9.36695e+07	8.08756e+07	1.74657e+08	6.5645e+08	4.19395e+08	1.05161e+10	1.472e+08	4.02733e+08	-	8.61608e+06	2.03378e+07	7.03356e+07	3.93365e+07	2.64721e+07	6.65691e+07	1.63923e+07	2.34737e+07	6.62013e+06
GSR	LOF	AR	LOF	GSR-AR	32265.4	12250.9	-	33020.9	301773	22496	75618	65095.8	-	1681.37	2843.72	26470.2	3958.18	1474.58	1090.17	2762.11	534.948	2588.5	540.77	629.275	1829.25	525.885	538.236	388.015	422.971	358.944	1294.5	4.1641e+09	6.00292e+08	-	4.3614e+09	3.64266e+11	2.02419e+09	2.2872e+10	1.69496e+10	-	1.13013e+07	3.23357e+07	2.80258e+09	6.26529e+07	8.69165e+06	4.74953e+06	3.0506e+07	1.14254e+06	2.6791e+07
GSS	LOF	AR	LOF	GSS-AR	594.825	5442.73	234.147	5022.45	5396.48	954.642	1283.07	2048.07	622.905	530.05	2344.69	228.453	1630.89	2739.62	653.098	875.413	1089.45	502.05	406.933	1346.12	223.202	676.875	1982.47	562.106	598.773	662.822	502.05	1.41289e+06	1.18471e+08	218363	1.0088e+08	1.16466e+08	3.64155e+06	6.57994e+06	1.67701e+07	1.54955e+06	1.12169e+06	2.19808e+07	207848	1.06327e+07	3.00111e+07	1.70353e+06	3.06189e+06	4.74323e+06	1.00621e+06
HAVCR2	LOF	AR	LOF	HAVCR2-AR	-	-	-	-	-	-	-	-	-	10371.7	8346.31	5569.73	5416.54	9779.67	1037.5	3401.75	14360.4	2574.5	1857.68	1754.99	4066.01	2302.41	4561.64	791.395	1767.28	1507.03	2574.5	-	-	-	-	-	-	-	-	-	4.30245e+08	2.7861e+08	1.24065e+08	1.17334e+08	3.82529e+08	4.30149e+06	4.62741e+07	8.24826e+08	2.65019e+07
HAX1	LOF	AR	LOF	HAX1-AR	6339.78	7728.31	763.859	1646.72	3491.81	2797.03	722.72	10448	1681	1226.07	4954.88	761.242	1518.22	1614.09	2470.5	650.94	4529.64	1681	1061.01	3959.76	761.242	549.921	1572.5	1729.92	645.383	3254.88	1681	1.60746e+08	2.38876e+08	2.33087e+06	1.08401e+07	4.87571e+07	3.12823e+07	2.08641e+06	4.36599e+08	1.12963e+07	6.00812e+06	9.81833e+07	2.31491e+06	9.21391e+06	1.04147e+07	2.44036e+07	1.69229e+06	8.20523e+07	1.12963e+07
HEATR3	LOF	AR	LOF	HEATR3-AR	7671.03	31209.2	347047	165957	26796.9	3819.73	10113.2	15701.3	-	2279.68	1090.29	7439.12	1696.25	1856.14	1604.21	2351.25	1884.57	-	1871.12	1026.37	5788.85	1618.55	1632	1112.09	2022.8	1634.16	1292	2.35348e+08	3.89592e+09	4.81764e+11	1.10166e+11	2.87219e+09	5.8346e+07	4.09069e+08	9.86062e+08	-	2.07786e+07	4.75053e+06	2.21332e+08	1.15023e+07	1.37736e+07	1.02875e+07	2.21041e+07	1.41989e+07	-
HPS1	LOF	AR	LOF	HPS1-AR	686.148	597.183	1560.34	825.654	287.331	1003.36	703.408	922.028	-	525.256	517.296	1488.31	672.368	277.305	900.68	637.464	754.613	1205.4	454.338	411.047	1345.24	532.608	259.143	695.807	533.643	620.139	812.801	1.88045e+06	1.42412e+06	9.73237e+06	2.72352e+06	329087	4.02291e+06	1.97632e+06	3.39685e+06	-	1.10147e+06	1.06831e+06	8.8543e+06	1.80562e+06	306483	3.2413e+06	1.62289e+06	2.27474e+06	5.80709e+06
HPS3	LOF	AR	LOF	HPS3-AR	1318.09	2167.8	273.899	682.305	3048.14	1006.1	1153.48	935.162	1197.85	810.781	1261.75	265.755	451.938	1394.37	801.595	767.625	442.111	357.386	809.408	1254.77	265.722	450.393	1381.73	794.261	707.384	348.847	357.386	6.94412e+06	1.87887e+07	298986	1.85943e+06	3.71524e+07	4.04489e+06	5.31741e+06	3.49437e+06	5.73456e+06	2.62622e+06	6.36297e+06	281440	815182	7.77154e+06	2.56701e+06	2.35392e+06	780079	509469
HPS4	LOF	AR	LOF	HPS4-AR	7550.39	2084	15041.6	3097.87	4165.35	67349.5	4221.54	8371.29	1288	2322.46	1607.62	7958.36	1697.75	3026.88	24297.3	1423.73	3314.83	1288	1786.25	1254.84	6147.74	1498.45	2577.72	19435.5	1114.55	1882.34	1288	2.28003e+08	1.7364e+07	9.04944e+08	3.83747e+07	6.93839e+07	1.81436e+10	7.12687e+07	2.80281e+08	6.63062e+06	2.1566e+07	1.03313e+07	2.5331e+08	1.15226e+07	3.6636e+07	2.36134e+09	8.10238e+06	4.3939e+07	6.63062e+06
HPS5	LOF	AR	LOF	HPS5-AR	2808.4	1439.61	3027.1	2962.07	8282.89	30283	2176.8	1425.83	-	1049.37	394.544	382.399	490.64	542.812	963.694	1110.74	657.881	1292.75	943.937	349.162	380.602	404.009	536.317	944.673	924.496	555.775	862.167	3.15373e+07	8.28417e+06	3.66413e+07	3.50835e+07	2.74392e+08	3.66811e+09	1.89452e+07	8.12626e+06	-	4.40048e+06	621081	583384	960946	1.17641e+06	3.71097e+06	4.93049e+06	1.7286e+06	6.67964e+06
HPS6	LOF	AR	LOF	HPS6-AR	13242.2	9930.6	16376.1	5237.53	7552.97	26117.7	3217.34	10177.5	-	1789.26	3314.99	1983.04	2069.04	3502.19	2221.58	1166.95	5245.19	-	1082.16	2012.36	1641.02	904.028	2588.59	1112.7	935.752	1614.97	2570.5	7.01372e+08	3.94428e+08	1.07264e+09	1.09706e+08	2.28159e+08	2.72843e+09	4.13922e+07	4.14286e+08	-	1.27986e+07	4.39435e+07	1.57219e+07	1.71154e+07	4.90472e+07	1.97328e+07	5.44238e+06	1.10027e+08	-
HTRA2	LOF	AR	LOF	HTRA2-AR	8434.15	27427.5	8.40927e+06	39632.5	36230.1	127394	30100.8	173185	-	3168.35	6527.06	7118.87	10567.2	3074.29	3691.22	5783.88	4990.78	-	2662.55	6377.12	7115.49	10181.8	2808.2	3688.41	4186.15	3852.91	-	2.84506e+08	3.00897e+09	2.82863e+14	6.28277e+09	5.25033e+09	6.49167e+10	3.6241e+09	1.19971e+11	-	4.01411e+07	1.70384e+08	2.02685e+08	4.46621e+08	3.77928e+07	5.44856e+07	1.3379e+08	9.96117e+07	-
ICOS	LOF	AR	LOF	ICOS-AR	1.02366e+06	10320	1.9932e+06	29690	114401	353883	13182.2	36114.7	-	20285.8	6193.14	12745.5	13287.6	31474.2	4786.75	7223.67	6737.41	-	17801.6	5141.77	12720.6	13287.6	31474.2	4786.75	6714.3	6727.96	-	4.19152e+12	4.25967e+08	1.58913e+13	3.52587e+09	5.23497e+10	5.00932e+11	6.95033e+08	5.21695e+09	-	1.64597e+09	1.53395e+08	6.49737e+08	7.06193e+08	3.96239e+09	9.16327e+07	2.08697e+08	1.81544e+08	-
IL10	LOF	AR	LOF	IL10-AR	-	-	-	-	-	-	-	-	-	211258	1.51389e+06	26046.1	-	14122.9	-	42655.9	86258.5	-	206600	78959.8	13045.9	125948	14122.9	-	31837.2	19465.8	-	-	-	-	-	-	-	-	-	-	1.78519e+11	9.16742e+12	2.71349e+09	-	7.97763e+08	-	7.27795e+09	29761770256	-
IL10RA	LOF	AR	LOF	IL10RA-AR	31688.1	26017.8	1.19365e+06	3427.53	16581.2	349965	18369	35850.1	-	24627.6	13401.7	634407	1950.23	10062	349965	8907.05	13108.1	-	10447.4	11906.6	24264.3	1513.99	7137.84	284250	2641.18	4931.89	-	4.01642e+09	2.70759e+09	5.69919e+12	4.69781e+07	1.09968e+09	4.89899e+11	1.34961e+09	5.14077e+09	-	2.42598e+09	7.18369e+08	1.60988e+12	1.52058e+07	4.04934e+08	4.89899e+11	3.17307e+08	6.87241e+08	-
IL10RB	LOF	AR	LOF	IL10RB-AR	461451	51750.2	25190.2	69917.9	7096.63	4.57261e+06	11214.6	72050.2	2563.5	10788	21809.3	11773.9	14716.1	5192.37	30858.5	5189.74	2895.09	1287.97	7441.68	8496.8	10622.1	8226.24	4315.64	29839.7	3865.93	2749.05	1287.97	8.51748e+11	1.07121e+10	2.53809e+09	1.95538e+10	2.0142e+08	8.36352e+13	5.03026e+08	2.07647e+10	2.62759e+07	4.65478e+08	1.9025e+09	5.54456e+08	8.66195e+08	1.07822e+08	3.80887e+09	1.07713e+08	3.35146e+07	6.63034e+06
IL1RN	LOF	AR	LOF	IL1RN-AR	-	48244.3	26013.2	128674	41097.1	-	23571.2	1.40326e+06	-	147166	17310.6	24583.8	21182.2	41097.1	859162	10384.4	71439.2	859.834	128048	8544.65	24495.3	17176	16184.2	859162	7268.14	11395.3	859.834	-	9.30986e+09	2.70665e+09	6.62277e+10	6.75573e+09	-	2.2223e+09	7.87653e+12	-	8.66308e+10	1.19855e+09	2.41735e+09	1.79466e+09	6.75573e+09	2.95264e+12	4.31302e+08	2.04139e+10	2.95382e+06
IL2RA	LOF	AR	LOF	IL2RA-AR	-	-	-	-	-	310963	197628	-	-	49259.5	27058.3	84460.6	12205.3	34635.6	8101.95	17848.7	18371	2581.5	11634.8	9452.05	20067.3	3386.13	34321.3	8095.27	10734.3	9104.36	2581.5	-	-	-	-	-	3.86791e+11	1.56227e+11	-	-	9.70579e+09	2.92849e+09	2.85341e+10	5.95833e+08	4.79835e+09	2.62534e+08	1.27423e+09	1.3499e+09	2.66462e+07
IL36RN	LOF	AR	LOF	IL36RN-AR	-	-	-	-	-	-	193355	7856.29	-	10082.2	619.954	10433.2	727.617	8305.74	780.414	1752.53	697.825	597.521	722.768	348.135	865.119	67.5497	78.9844	274.342	121.113	334.798	148.639	-	-	-	-	-	-	1.49544e+11	2.46854e+08	-	4.06561e+08	1.53489e+06	4.35367e+08	2.11479e+06	2.75908e+08	2.43306e+06	1.22784e+07	1.94505e+06	1.42573e+06
ISG15	LOF	AR	LOF	ISG15-AR	-	-	-	-	-	-	-	-	-	49398.9	-	-	13233.8	3.53908e+06	-	42184.3	42206.5	-	9189.78	3895.43	17324.6	4908.6	8186.35	3583.52	5214.48	6989.74	-	-	-	-	-	-	-	-	-	-	9.76081e+09	-	-	7.00484e+08	5.01002e+13	-	7.11788e+09	7.12539e+09	-
ITK	LOF	AR	LOF	ITK-AR	2.21293e+06	26396.7	17209.2	93171.9	32799.6	22017.5	23712	31451	-	18657.1	6815.95	2634.74	5523.11	1538.28	4545.13	6063.88	6526.66	-	6044.69	5508.51	2187.83	4314.52	1220.56	2903.06	4216.71	2608.64	-	1.95882e+13	2.78705e+09	1.18455e+09	3.47236e+10	4.30311e+09	1.939e+09	2.24894e+09	3.95653e+09	-	1.39227e+09	1.85801e+08	2.77569e+07	1.21997e+08	9.45901e+06	8.26148e+07	1.47058e+08	1.70363e+08	-
JAGN1	LOF	AR	LOF	JAGN1-AR	-	-	-	-	-	-	-	-	-	49336.9	233612	6.14624e+07	26785.8	47944.9	475112	50119	17011.1	-	1687.69	1428.48	983.805	3856.3	20305.4	1290.74	5337.28	2579.96	2589.5	-	-	-	-	-	-	-	-	-	9.73633e+09	2.18297e+11	1.51105e+16	2.8698e+09	9.19464e+09	9.02925e+11	1.00475e+10	1.15744e+09	-
KDSR	LOF	AR	LOF	KDSR-AR	6167.96	-	-	39620.5	-	-	55341.8	59291	-	2246.58	6717.47	13465.6	3251.82	4083.92	4650.04	1590.22	2670.32	-	1150.11	2041.13	6172.47	1098.98	974.527	2241.22	1094.46	1513.52	-	1.5215e+08	-	-	6.27898e+09	-	-	1.22506e+10	1.40615e+10	-	2.01796e+07	1.80471e+08	7.25232e+08	4.22844e+07	6.66973e+07	8.64728e+07	1.01088e+07	2.85118e+07	-
KLKB1	LOF	AR	LOF	KLKB1-AR	7275.02	16613.6	18327.2	104003	4646.36	14044.9	1586.37	69808.1	-	523.942	816.378	1692.08	635.271	1503.18	3341.71	405.716	492.69	2585.5	298.325	577.564	1173.47	524.769	1131.31	362.171	306.492	423.507	2585.5	2.11674e+08	1.10398e+09	1.34347e+09	4.32657e+10	8.63362e+07	7.88985e+08	1.00599e+07	1.94924e+10	-	1.09596e+06	2.66262e+06	1.14458e+07	1.61173e+06	9.03224e+06	4.46547e+07	656797	969001	2.67289e+07
KNG1	LOF	AR	LOF	KNG1-AR	4005.96	30360.7	47809.7	191053	113409	5541.78	17806.4	13450.1	-	1350.06	2123.55	11635.2	3051.34	13185.8	1806.03	4257.47	2945.07	2582.5	493.118	945.358	6451.43	134.104	2280.18	352.989	943.705	600.477	370.011	6.41749e+07	3.68698e+09	9.1429e+09	1.46005e+11	5.14464e+10	1.22823e+08	1.2682e+09	7.23569e+08	-	7.28525e+06	1.80294e+07	5.41461e+08	3.72304e+07	6.9541e+08	1.30397e+07	7.24873e+07	3.4682e+07	2.66669e+07
LARS2	LOF	AR	LOF	LARS2-AR	2959.24	1109.05	7798.14	1579.03	4027.96	2219.31	968.799	730.224	2587.5	543.701	405.41	1993.47	329.678	556.058	725.015	442.214	285.557	425.282	119.853	256.597	87.2922	161.302	201.061	118.831	218.939	184.822	212.863	3.50165e+07	4.91553e+06	2.43213e+08	9.96702e+06	6.48817e+07	1.96925e+07	3.75041e+06	2.12999e+06	2.67703e+07	1.18027e+06	655807	1.58877e+07	433430	1.23458e+06	2.09969e+06	780444	325029	721756
LIG4	LOF	AR	LOF	LIG4-AR	402.446	1113.92	6186.8	1228.37	2113.75	1309.13	878.725	2225.51	-	327.881	570.903	5728.25	599.09	1490.39	802.059	617.517	724.212	2586.5	235.779	289.88	2434.9	350.517	366.565	317.515	356.592	436.146	257.079	646240	4.95883e+06	1.53081e+08	6.0307e+06	1.78633e+07	6.85008e+06	3.08511e+06	1.98027e+07	-	428711	1.30144e+06	1.31229e+08	1.43324e+06	8.87914e+06	2.56998e+06	1.52284e+06	2.09503e+06	2.67496e+07
LMAN1	LOF	AR	LOF	LMAN1-AR	14423.8	14649.2	1.52126e+06	17917.3	60129.8	3733.54	20737.2	3170.36	-	1652.22	2035.96	1475.62	1418.56	2473.09	943.791	2299.91	1594.94	2588.5	884.049	1032.57	1016.89	1090.73	1499.34	624.743	967.647	909.658	862.833	8.32126e+08	8.58337e+08	9.25688e+12	1.28404e+09	1.44621e+10	5.57424e+07	1.72005e+09	4.01921e+07	-	1.09127e+07	1.65724e+07	8.70393e+06	8.04354e+06	2.44547e+07	3.55919e+06	2.11491e+07	1.0169e+07	2.6791e+07
LPIN2	LOF	AR	LOF	LPIN2-AR	5929	41029.5	12910	10694.2	26547.5	10377.2	4637.92	6892.12	2584.5	2285.07	7441.41	8961.5	6601.77	4207.73	4198.36	2403.49	2142.63	2584.5	2109.25	5512.28	8920.1	5910.3	4128.43	2425.13	2325.33	1977.96	2584.5	1.40588e+08	6.73352e+09	6.66618e+08	4.57423e+08	2.81898e+09	4.30702e+08	8.60227e+07	1.89978e+08	2.67082e+07	2.0877e+07	2.21469e+08	3.21198e+08	1.74307e+08	7.0803e+07	7.04882e+07	2.30974e+07	1.83548e+07	2.67082e+07
LRBA	LOF	AR	LOF	LRBA-AR	2794.84	2603.52	6036.56	3623.51	6134.27	1563.63	3090.84	1710.36	-	812.002	916.692	2431.5	1236.52	1934.24	878.637	1115.86	777.127	1293	683.097	860.332	2229.82	1085.53	1698.79	558.914	787.521	311.92	1293	3.12334e+07	2.71029e+07	1.45736e+08	5.25049e+07	1.50493e+08	9.77345e+06	3.82009e+07	1.16945e+07	-	2.63414e+06	3.35763e+06	2.36389e+07	6.11099e+06	1.49573e+07	3.08449e+06	4.97611e+06	2.41259e+06	6.68221e+06
LYST	LOF	AR	LOF	LYST-AR	2487.35	2063.3	5784.78	3755.25	1599.18	7808.16	3139.58	4471.75	-	653.095	947.556	1286.92	949.226	824.79	855.698	969.675	819.32	1294.75	467.596	564.388	1152.67	553.254	496.153	731.23	697.464	564.888	370.194	2.47377e+07	1.70206e+07	1.33832e+08	5.63927e+07	1.02231e+07	2.43838e+08	3.94153e+07	7.99682e+07	-	1.70352e+06	3.58766e+06	6.61948e+06	3.60032e+06	2.71782e+06	2.92545e+06	3.7572e+06	2.68186e+06	6.70033e+06
MAD2L2	LOF	AR	LOF	MAD2L2-AR	-	-	-	-	-	-	-	-	-	13794.5	13421.9	20164.1	1.52478e+06	11465.9	5155.54	7508.15	36867.6	-	9700.95	7631.15	16098.7	12406.6	3443.46	3413.82	3370.34	12055	-	-	-	-	-	-	-	-	-	-	7.61093e+08	7.20536e+08	1.62629e+09	9.29975e+12	5.2582e+08	1.06298e+08	2.25459e+08	5.43673e+09	-
MCFD2	LOF	AR	LOF	MCFD2-AR	-	-	3.11714e+07	-	-	48515.3	1.65016e+06	1.07261e+06	-	3682.52	9537.2	1.22926e+06	19524.4	11468	7619.4	7193.37	11734	1293.75	2756.11	8337.08	5293.02	17134.9	7595.13	5107.06	4324.66	5329.26	1293.75	-	-	3.88662e+15	-	-	9.41474e+09	1.08921e+13	4.60192e+12	-	5.4229e+07	3.63795e+08	6.04434e+12	1.52472e+09	5.26017e+08	2.32191e+08	2.06949e+08	5.50703e+08	6.68998e+06
MMACHC	LOF	AR	LOF	MMACHC-AR	24168.6	2085.52	-	6235.01	53418.5	-	129045	15392.5	2589.5	24145.4	1967.43	180853	2196.02	50440.4	35991.5	32011.2	9674.45	2589.5	16219.5	1967.43	180853	2196.02	50440.4	35991.5	32011.2	9674.45	2589.5	2.33639e+09	1.73892e+07	-	1.55476e+08	1.14139e+10	-	6.66096e+10	9.47651e+08	2.68117e+07	2.3319e+09	1.54753e+07	1.3083e+11	1.92812e+07	1.01767e+10	5.18142e+09	4.09873e+09	3.74341e+08	2.68117e+07
MOGS	LOF	AR	LOF	MOGS-AR	5703.22	19702.5	74160.5	92813.2	108522	48751.5	15281.9	92001.5	-	2623.71	2787.77	23785.2	2439.36	6650.29	3978.27	2590.73	3072.3	2583.5	862.719	430.343	2735.21	459.913	1115.06	887.508	672.184	529.032	2583.5	1.30084e+08	1.55267e+09	2.19988e+10	3.44568e+10	4.71074e+10	9.50664e+09	9.34082e+08	3.38567e+10	-	2.75249e+07	3.10754e+07	2.26286e+09	2.37922e+07	1.76879e+08	6.32905e+07	2.68373e+07	3.77439e+07	2.66876e+07
MPIG6B	LOF	AR	LOF	MPIG6B-AR	13897.6	-	9.40098e+06	39700.5	300093	10841	99842.5	86252.5	-	3599.67	9957.62	14855.1	5720.84	8319.73	2437.06	4608.96	6905.15	-	3142.7	6536.2	14843.7	1106.41	8317.18	1713.46	3712.28	5389.91	-	7.7252e+08	-	3.53513e+14	6.30436e+09	3.60222e+11	4.70066e+08	3.98737e+10	2.97576e+10	-	5.18161e+07	3.96577e+08	8.82638e+08	1.30889e+08	2.76838e+08	2.37473e+07	8.49516e+07	1.90697e+08	-
MPL	LOF	AR	LOF	MPL-AR	1137.73	1183.4	64.5416	1104.07	1266.85	136.432	345.843	1906.22	-	671.741	753.3	63.3521	758.929	968.409	119.005	271.21	272.646	1223.32	103.516	320.199	63.1199	468.081	463.736	111.197	205.825	225.587	613.224	5.17316e+06	5.59701e+06	16403.3	4.87143e+06	6.41459e+06	73907.7	477045	1.45271e+07	-	1.80225e+06	2.26683e+06	15799.5	2.30086e+06	3.74739e+06	56171.7	293133	296252	5.98115e+06
MSH6	LOF	AR	LOF	MSH6-AR	1052.97	1177.4	536.637	1388.24	915.056	840.761	976.583	982.343	2588.5	624.586	1064.43	390.731	911.613	704.91	576.496	745.035	732.244	2588.5	549.833	862.682	380.518	731.583	637.256	506.188	647.375	640.961	1294.5	4.43073e+06	5.54035e+06	1.14977e+06	7.70324e+06	3.34565e+06	2.82415e+06	3.81095e+06	3.85606e+06	2.6791e+07	1.55793e+06	4.52776e+06	609120	3.3205e+06	1.98477e+06	1.32708e+06	2.21733e+06	2.1418e+06	2.6791e+07
MTR	LOF	AR	LOF	MTR-AR	3592.73	1902.12	1487.35	3643.6	1146.61	2449.96	878.089	2337.61	781.86	1258.05	1101.48	1203.09	1150.46	584.218	923.378	543.046	846.382	600.554	602.716	680.945	807.201	709.377	449.243	735.76	356.072	590.359	600.554	5.16164e+07	1.44646e+07	8.84289e+06	5.30888e+07	5.25427e+06	2.39995e+07	3.08065e+06	2.18483e+07	2.44209e+06	6.32574e+06	4.84867e+06	5.78488e+06	5.28965e+06	1.3629e+06	3.40681e+06	1.17742e+06	2.86206e+06	1.44026e+06
MTRR	LOF	AR	LOF	MTRR-AR	2915.75	1908.4	15166.3	5914.68	14414.9	18524	1438.11	6213.01	-	1490.54	1562.19	5262.9	3683.85	1852.42	960.339	824.037	3025.34	-	1311.08	1537.92	5071.89	3249.25	1741.06	936.215	749.32	914.63	2584.5	3.39947e+07	1.45603e+07	9.20004e+08	1.3991e+08	8.311e+08	1.37248e+09	8.26689e+06	1.54381e+08	-	8.88092e+06	9.75554e+06	1.10771e+08	5.42684e+07	1.37184e+07	3.68516e+06	2.71285e+06	3.65987e+07	-
MVK	LOF	AR	LOF	MVK-AR	555.375	381.837	939.113	1042	248.504	211.788	165.813	388.276	120.059	389.936	335.711	832.944	634.42	187.446	189.483	151.99	329.359	109.933	290.225	307.459	761.76	546.451	184.533	181.981	146.181	296.549	105.495	1.23154e+06	581669	3.52398e+06	4.3389e+06	246023	178569	109311	601480	57175.1	606640	449462	2.77185e+06	1.60742e+06	139794	142857	91795.2	432590	47900
MYO5B	LOF	AR	LOF	MYO5B-AR	4576.7	5785.79	442437	5001.16	10086.7	2060.45	7933.64	10259	2581.5	864.836	1751.25	1782.12	1456.62	1377.5	661.214	1080.16	1279.61	1292.25	525.932	1250.73	1065.48	577.754	827.518	490.778	748.565	698.513	859.039	8.37663e+07	1.33878e+08	7.82999e+11	1.00026e+08	4.06922e+08	1.69735e+07	2.51739e+08	4.20949e+08	2.66462e+07	2.9883e+06	1.22605e+07	1.26967e+07	8.48116e+06	7.58449e+06	1.74617e+06	4.66268e+06	6.54445e+06	6.67446e+06
MYSM1	LOF	AR	LOF	MYSM1-AR	20624.1	2433.03	24738.1	3510.36	3019.1	98116.6	5614.09	8248.2	-	2509.55	1257.27	1480.36	1446.11	1697.46	639.492	1062.24	2556.06	364.075	2447.42	1257.27	1480.28	1394.85	1670.28	639.492	1031.91	2249.41	364.075	1.70134e+09	2.36688e+07	2.44779e+09	4.92764e+07	3.64478e+07	3.85071e+10	1.2605e+08	2.72099e+08	-	2.51814e+07	6.31789e+06	8.75998e+06	8.35914e+06	1.15187e+07	1.63324e+06	4.50914e+06	2.61235e+07	528744
NBAS	LOF	AR	LOF	NBAS-AR	639.632	468.385	3477.67	782.554	399.485	1086.45	424.31	720.998	517.66	358.436	256.189	2031.4	288.025	259.519	293.141	283.219	382.561	369.929	327.16	243.141	1576.8	269.309	245.403	242.951	238.471	307.255	323.688	1.63396e+06	875662	4.83629e+07	2.44643e+06	636753	4.71711e+06	718457	2.07647e+06	1.06981e+06	512471	261505	1.64982e+07	330681	268361	342553	319717	583881	545908
NBEAL2	LOF	AR	LOF	NBEAL2-AR	8521.68	6541.44	1126.88	6118.58	6286.6	4712.23	6328.45	9593.38	-	1051.76	645.161	739.436	775.46	1018.6	1159.84	887.462	778.253	1290.49	590.194	415.67	644.032	492.591	712.714	845.43	630.557	579.828	858.6	2.90442e+08	1.71136e+08	5.07488e+06	1.49724e+08	1.5806e+08	8.88017e+07	1.60172e+08	3.68093e+08	-	4.42055e+06	1.66235e+06	2.1841e+06	2.40225e+06	4.1461e+06	5.37631e+06	3.14681e+06	2.4196e+06	6.65633e+06
NBN	LOF	AR	LOF	NBN-AR	786.741	1950.02	621.576	2630.34	651.767	1064.27	530.765	1097.74	353.795	668.82	946.994	547.399	912.753	631.898	860.574	486.49	790.516	311.359	649.999	939.329	546.833	858.495	624.561	832.042	467.82	754.163	227.963	2.4727e+06	1.52026e+07	1.54294e+06	2.76643e+07	1.69659e+06	4.52644e+06	1.12472e+06	4.81574e+06	499267	1.78661e+06	3.5834e+06	1.19639e+06	3.32882e+06	1.59465e+06	2.95891e+06	944742	2.4965e+06	386531
NCF1	LOF	AR	LOF	NCF1-AR	8751.66	5449.72	115.931	10330.2	15396.8	275.019	2716.12	6517.3	-	3070.92	1722.54	115.46	2743.19	7737.32	261.607	2036.74	2115.44	-	3070.92	1643.23	115.46	2730.45	6590.52	261.607	2022.8	2104.84	-	3.06331e+08	1.18776e+08	53295.4	4.26809e+08	9.48184e+08	301440	2.94983e+07	1.69875e+08	-	3.77098e+07	1.18616e+07	52860.8	3.00893e+07	2.39434e+08	272704	1.65851e+07	1.78918e+07	-
NHP2	LOF	AR	LOF	NHP2-AR	-	-	-	-	-	-	-	-	-	7732.29	1580.1	252148	3928.38	9788.35	40488.6	3816.68	5144.69	2588.5	2769.11	1253.35	39324.2	2208.56	824.072	3154.91	1276.28	3344.74	1019.39	-	-	-	-	-	-	-	-	-	2.39122e+08	9.98052e+06	2.54313e+11	6.17131e+07	3.83208e+08	6.55715e+09	5.8253e+07	1.05851e+08	2.6791e+07
NOP10	LOF	AR	LOF	NOP10-AR	-	-	-	-	-	-	-	-	-	-	-	-	-	-	-	401986	-	-	20044.3	67496.9	16354.3	15736.4	35561.2	17614.9	3228.28	6256.67	-	-	-	-	-	-	-	-	-	-	-	-	-	-	-	-	6.4637e+11	-	-
NPC1	LOF	AR	LOF	NPC1-AR	725.157	461.561	463.514	542.66	432.784	385.989	225.488	600.248	278.201	346.825	263.469	309.649	312.707	345.207	251.89	178.016	259.553	180.921	246.648	145.015	235.105	159.946	287.445	151.304	146.565	168.036	95.0522	2.10051e+06	850307	857525	1.17575e+06	747475	594405	202477	1.43879e+06	308469	479762	276608	382291	389892	475290	252786	126046	268431	130205
NT5C3A	LOF	AR	LOF	NT5C3A-AR	16623.5	20341.1	1548.78	4.7298e+06	1.30267e+08	20616.2	25317.9	310284	-	2819.25	5186.76	600.967	4443.55	66358.3	1703.52	3534.11	4079.98	2287.5	1793.68	2755.29	600.016	2179.56	28649.1	1506.71	1667.43	2685.66	2287.5	1.1053e+09	1.65496e+09	9.58863e+06	8.9484e+13	6.7878e+16	1.70002e+09	2.56389e+09	3.85104e+11	-	3.17813e+07	1.07589e+08	1.44224e+06	7.89626e+07	1.76134e+10	1.16011e+07	4.99457e+07	6.65688e+07	2.09215e+07
OSTM1	LOF	AR	LOF	OSTM1-AR	20706.8	89956.7	1682.24	92403.5	16422.8	11259.6	16884.4	16413.1	-	5849.85	12474.4	1572.83	12154.1	5964.8	3871.83	6043.55	6155.32	-	5848.48	12362	1572.26	9272.72	4835.65	3802.16	5409.53	5384.39	-	1.71501e+09	3.23685e+10	1.1313e+07	3.41533e+10	1.07876e+09	5.07068e+08	1.14027e+09	1.07749e+09	-	1.3686e+08	6.2239e+08	9.88888e+06	5.90839e+08	1.42292e+08	5.99486e+07	1.46074e+08	1.51527e+08	-
OTULIN	LOF	AR	LOF	OTULIN-AR	-	-	-	-	-	-	245342	-	-	33837.3	31572.6	26200.5	32414.3	19165.3	2.83154e+06	25650.3	13067.1	-	11814.2	13695.5	12835.2	11985.8	14037.2	106286	15768.2	5673.99	-	-	-	-	-	-	-	2.40769e+11	-	-	4.57973e+09	3.9872e+09	2.74576e+09	4.20261e+09	1.46916e+09	3.20705e+13	2.63164e+09	6.82941e+08	-
P2RY12	LOF	AR	LOF	P2RY12-AR	33474.5	-	5.68357e+06	-	31201.7	-	8620.2	711770	-	33473.7	54205.8	2.4747e+06	67438.9	6977.36	5720.64	5948.57	18883.1	2586.5	2302.69	2311.79	13190.4	2555.2	5699.46	2053.69	2181.16	2481.65	2586.5	4.48203e+09	-	1.29212e+14	-	3.89406e+09	-	2.97197e+08	2.02646e+12	-	4.48182e+09	1.17528e+10	2.44965e+13	1.81917e+10	1.94706e+08	1.3088e+08	1.41518e+08	1.42621e+09	2.67496e+07
PALB2	LOF	AR	LOF	PALB2-AR	602.412	554.656	1756.74	818.879	389.592	391.057	580.363	719.214	1271.62	564.064	460.118	1341.17	593.762	368.095	336.904	528.304	623.051	1271.62	563.992	452.781	1341.17	590.856	368.095	318.365	523.543	591.452	1271.62	1.44919e+06	1.22835e+06	1.23376e+07	2.67897e+06	605569	610139	1.34496e+06	2.0662e+06	6.46298e+06	1.27041e+06	844992	7.18962e+06	1.40784e+06	540503	452668	1.1143e+06	1.55028e+06	6.46298e+06
PFKM	LOF	AR	LOF	PFKM-AR	3604.18	5062.67	118.58	3490.8	3131.29	861.228	2110.52	9197.41	858.915	771.603	934.909	112.796	873.066	740.182	426.933	741.222	1013.9	858.915	481.582	516.112	107.479	508.243	476.772	235.142	476.015	587.753	516.487	5.1946e+07	1.02502e+08	55770	4.87288e+07	3.92074e+07	2.96341e+06	1.78087e+07	3.38333e+08	2.9475e+06	2.3784e+06	3.49248e+06	50439.8	3.04548e+06	2.18852e+06	727379	2.19468e+06	4.10795e+06	2.9475e+06
PGM3	LOF	AR	LOF	PGM3-AR	8740.24	4110.24	2706.46	8691.22	16381.1	3625.97	2691.63	4234.83	-	1228.03	1663.72	1823.41	3322.16	1144.99	1496.78	1300.38	1473.17	-	898.83	969.613	1792.93	1136.74	1028.73	894.018	1050.85	1046.07	181.573	3.05532e+08	6.75597e+07	2.92889e+07	3.02115e+08	1.07329e+09	5.25762e+07	2.89687e+07	7.1718e+07	-	6.02727e+06	1.10652e+07	1.3292e+07	4.41336e+07	5.23939e+06	8.95547e+06	6.75878e+06	8.675e+06	-
PI4KA	LOF	AR	LOF	PI4KA-AR	3022.72	1125	13168.2	2673	5484.7	8939.88	4442.65	2783.48	1286.71	45.1227	303.019	187.38	375.318	584.564	406.966	548.711	434.505	606.598	34.4083	216.877	144.862	262.405	455.416	202.116	337.159	280.823	341.677	3.65352e+07	5.05796e+06	6.93549e+08	2.85689e+07	1.20306e+08	3.1965e+08	7.89308e+07	3.098e+07	6.61734e+06	7962.73	366068	139694	561952	1.36452e+06	660855	1.20214e+06	753439	1.46942e+06
PKLR	LOF	AR	LOF	PKLR-AR	767.802	484.448	331.244	778.134	201.437	148.989	227.761	257.649	51.4979	356.915	348.649	283.541	433.285	167.794	125.31	191.549	221.771	48.5831	281.77	269.735	147.246	317.592	139.308	105.434	125.879	194.256	45.1779	2.35501e+06	936820	437564	2.41886e+06	161501	88194.3	206588	264501	10401.1	508126	484829	320448	749208	111948	62308.1	145996	195841	9245.92
PLA2G4A	LOF	AR	LOF	PLA2G4A-AR	86681.2	21525.5	82474.3	24919.2	26751.9	2561.38	20346.5	18729	-	3996.54	4090.14	8911.07	3870.3	3619.81	1784.94	4889.44	2598.44	2583.5	2180.74	2898.69	6273.58	3109.17	2879.66	1302.93	2971.16	1667.64	2583.5	3.00542e+10	1.85331e+09	2.72077e+10	2.48377e+09	2.86256e+09	2.62325e+07	1.65584e+09	1.40303e+09	-	6.38733e+07	6.69006e+07	3.17593e+08	5.99014e+07	5.23976e+07	1.27369e+07	9.56069e+07	2.69971e+07	2.66876e+07
PLG	LOF	AR	LOF	PLG-AR	149025	244723	959485	38613.5	-	28066.9	72717.6	311010	-	10279	20559.6	5328.65	4036.15	7159.32	15885.6	5646.95	11001.8	1294	384.522	258.014	753.431	917.971	189.495	456.035	77.7578	1146.19	190.27	8.8833e+10	2.39556e+11	3.68244e+12	5.96385e+09	-	3.15089e+09	2.11511e+10	3.86908e+11	-	4.2259e+08	1.6907e+09	1.13557e+08	6.51459e+07	2.04995e+08	1.00935e+09	1.2753e+08	4.84113e+08	6.69257e+06
PMS2	LOF	AR	LOF	PMS2-AR	1023.94	1110.56	1766.81	1287.67	2179.13	1249.67	1107.67	865.977	-	53.357	628.705	1511.42	582.551	1512.98	674.715	643.854	675.574	-	52.9966	617.393	1336.52	562.126	1253.4	644.122	504.449	507.513	-	4.18968e+06	4.92892e+06	1.24794e+07	6.62725e+06	1.89857e+07	6.24173e+06	4.90333e+06	2.9962e+06	-	11173.4	1.57857e+06	9.13155e+06	1.35513e+06	9.15033e+06	1.81826e+06	1.65562e+06	1.8229e+06	-
PNP	LOF	AR	LOF	PNP-AR	4566.53	8744.21	22477.8	5819.72	4626.08	10845.2	1360.31	10417.6	-	2927.85	2212.44	11967	3544	3331.82	2309.86	966.5	2880.96	-	2114.19	1554.58	4385.31	3209.42	2389.82	1820.91	852.525	631.25	2585.5	8.33946e+07	3.0581e+08	2.02092e+09	1.35453e+08	8.55841e+07	4.7043e+08	7.39638e+06	4.34063e+08	-	3.42775e+07	1.95708e+07	5.72793e+08	5.02257e+07	4.43907e+07	2.13325e+07	3.73262e+06	3.31881e+07	-
POLD1	LOF	AR	Both	POLD1-AR	55398.4	25338.7	14720.3	93056.4	21429.5	7.09668e+08	12636.5	8295.26	-	2623.76	1152.1	396.385	2945.14	2086.07	975.817	1352.47	1553.72	855.472	609.384	443.546	366.345	637.689	631.152	438.907	496.753	423.273	365.87	1.22757e+10	2.56809e+09	8.66696e+08	3.46376e+10	1.83681e+09	2.01452e+18	6.38672e+08	2.75212e+08	-	2.75259e+07	5.30469e+06	626897	3.46837e+07	1.73985e+07	3.80497e+06	7.31125e+06	9.64995e+06	2.92391e+06
POLE	LOF	AR	LOF	POLE-AR	1810.14	1232.21	16833	1304.17	6187.85	4110.87	1809.79	1883.32	2513.5	428.729	533.542	1086.43	490.676	1133.67	596.201	554.045	697.108	2513.5	396.642	426.498	1034.54	438.425	684.339	500.696	451.567	594.464	2513.5	1.30992e+07	6.06846e+06	1.13333e+09	6.79824e+06	1.53133e+08	6.75806e+07	1.30942e+07	1.418e+07	2.52607e+07	733518	1.13653e+06	4.71701e+06	961086	5.13629e+06	1.41944e+06	1.22565e+06	1.94105e+06	2.52607e+07
PRF1	LOF	AR	LOF	PRF1-AR	140.981	380.78	591.309	728.752	1951.05	804.952	936.538	348.803	355.276	122.185	289.982	275.018	320.154	758.287	469.159	235.436	162.747	148.512	101.022	133.238	248.286	172.501	567.147	183.812	178.332	107.371	110.305	78937.7	578449	1.39622e+06	2.1214e+06	1.52186e+07	2.58857e+06	3.50467e+06	485258	503463	59226.7	335198	301438	408713	2.29697e+06	878563	220778	105294	87628.8
PSMB8	LOF	AR	LOF	PSMB8-AR	-	-	-	-	-	-	-	-	-	-	-	-	-	-	-	-	-	-	-	-	-	-	-	-	-	-	-	-	-	-	-	-	-	-	-	-	-	-	-	-	-	-	-	-	-
PTGS1	LOF	AR	LOF	PTGS1-AR	-	-	-	-	-	-	-	86182.5	-	3048.9	3335.66	2177.18	3455.39	15766.2	1752.56	4492.05	481.018	1119.5	1330.73	1853.58	1505.85	1257.82	1138.57	1005.57	596.136	222.714	781.17	-	-	-	-	-	-	-	2.97093e+10	-	3.71711e+07	4.44931e+07	1.89517e+07	4.77451e+07	9.94225e+08	1.22788e+07	8.06962e+07	923589	5.00864e+06
PUS1	LOF	AR	LOF	PUS1-AR	49400.9	40980.4	1.0198e+06	19219.7	6165.66	3478.7	36989.8	186650	-	2829.63	4298.94	6668.94	6651.33	1605.58	1699.57	4563.47	8693.99	2572.5	2779.32	3086.51	6465.52	3022.82	1501.35	1654.49	3361.73	5533.7	2572.5	9.76161e+09	6.7174e+09	4.15999e+12	1.4775e+09	1.52037e+08	4.83915e+07	5.47283e+09	1.39352e+11	-	3.2016e+07	7.39064e+07	1.77872e+08	1.76934e+08	1.03052e+07	1.15474e+07	8.3283e+07	3.02307e+08	2.64607e+07
RAB27A	LOF	AR	LOF	RAB27A-AR	4231.93	1001.17	13792	2080.26	3445.89	412.902	1010.28	2178.34	2586.5	716.421	693.215	5124.08	990.064	2109.09	298.661	684.193	1114.61	1290.49	428.025	253.782	354.746	473.429	686.206	124.279	276.212	639.815	172.798	7.162e+07	4.00537e+06	7.60819e+08	1.73016e+07	4.7483e+07	680298	4.07862e+06	1.89719e+07	2.67496e+07	2.05017e+06	1.91941e+06	1.05004e+08	3.91694e+06	1.77846e+07	355598	1.86974e+06	4.96492e+06	6.65633e+06
RAD51C	LOF	AR	LOF	RAD51C-AR	1670.01	3090.68	18469.1	3350.63	766.53	1577.55	2318.11	768.761	-	1511.96	2722.73	7362.56	1950.37	735.776	1440.13	1685.12	719.436	-	1345.55	2557.76	6225.92	1645.47	669.143	1249.88	1273.29	698.826	2584.5	1.11491e+07	3.81968e+07	1.36436e+09	4.48935e+07	2.34721e+06	9.94835e+06	2.14852e+07	2.3609e+06	-	9.138e+06	2.96422e+07	2.168e+08	1.5208e+07	2.16252e+06	8.2901e+06	1.13517e+07	2.06747e+06	-
RAG1	LOF	AR	LOF	RAG1-AR	1485.82	981.637	2014.51	1550.09	936.309	1215.31	647.231	765.807	859.049	655.849	765.196	1514.24	957.622	746.533	606.428	458.635	581.77	466.398	506.408	516.622	1063.51	584.94	450.84	550.958	346.057	435.549	302.278	8.82469e+06	3.85052e+06	1.62249e+07	9.60488e+06	3.50295e+06	5.90305e+06	1.67304e+06	2.34277e+06	2.94842e+06	1.71793e+06	2.33904e+06	9.16561e+06	3.66433e+06	2.22626e+06	1.46859e+06	839549	1.3515e+06	868243
RAG2	LOF	AR	LOF	RAG2-AR	2850.14	3537.55	882.183	3295.47	3293.32	3591.12	1421.06	1262.05	1292.75	1819.7	1608.08	833.555	1907.1	2151.47	1868	795.011	1051.1	1292.75	925.548	543.332	646.306	1081.86	1113.02	800.572	481.737	551.444	369.99	3.24818e+07	5.00428e+07	3.10945e+06	4.34273e+07	4.33707e+07	5.15701e+07	8.07197e+06	6.36607e+06	6.6796e+06	1.32379e+07	1.03372e+07	2.77592e+06	1.45404e+07	1.85066e+07	1.39502e+07	2.52499e+06	4.41507e+06	6.6796e+06
RASGRP2	LOF	AR	LOF	RASGRP2-AR	10043	36627.9	67080.8	6817.28	725.88	7.09432e+06	4405.07	29791.4	-	3360.8	3009.78	39843.3	2281.57	556.687	2787.53	1516.84	2072.93	-	1579.4	2126.92	1629.12	1853.6	552.168	1141.42	1092.77	1008.67	2570.5	4.03407e+08	5.36628e+09	1.79991e+10	1.85874e+08	2.1047e+06	2.01317e+14	7.76009e+07	3.55e+09	-	4.51664e+07	3.62231e+07	6.3498e+09	2.0813e+07	1.23737e+06	3.10702e+07	9.19715e+06	1.71799e+07	-
RBCK1	LOF	AR	LOF	RBCK1-AR	28738.2	12659.2	1220.85	5049.95	9855.41	16186.8	6593.27	4182.34	-	6034.85	4032.33	1179.41	2047.75	3193.83	4149.95	2846.24	2416.84	-	4857.71	3776.02	1137.6	1872.33	3011.31	4149.95	2608.44	2104.84	-	3.30341e+09	6.40974e+08	5.95703e+06	1.01988e+08	3.88477e+08	1.04798e+09	1.73858e+08	6.9951e+07	-	1.45654e+08	6.50225e+07	5.5593e+06	1.6765e+07	4.07894e+07	6.88718e+07	3.23929e+07	2.33548e+07	-
RBM8A	LOF	AR	LOF	RBM8A-AR	-	-	-	-	-	-	-	-	-	88.8408	45.0265	22.216	181.771	13.6901	16.9036	14.9941	59.4598	-	88.7604	44.9528	22.2154	180.647	13.6803	16.9036	14.9822	59.3624	-	-	-	-	-	-	-	-	-	-	31214.3	7928.43	1884.29	131434	693.838	1074.25	838.246	13903	-
RECQL4	LOF	AR	LOF	RECQL4-AR	367.726	374.959	154.926	547.246	405.734	443.972	322.222	634.761	855.833	176.271	247.675	140.147	312.649	279.095	272.838	211.873	351.361	360.193	172.513	243.808	136.111	302.845	244.973	250.166	206.335	275.222	313.882	539419	560877	95388	1.19572e+06	656856	786668	414017	1.60914e+06	2.92637e+06	123580	244379	78003.4	389747	310459	296669	178712	492412	517514
RNASEH2A	LOF	AR	LOF	RNASEH2A-AR	4679.68	4929.79	11990.4	3721.64	754.527	3548.32	4426.36	6268.06	-	314.805	1960.88	3366.91	1502.02	718.795	2079.78	2238.1	2607.76	-	254.33	1747.11	2895.9	1120.91	697.198	1135.12	1685.28	1949.16	-	8.75788e+07	9.71915e+07	5.75031e+08	5.53876e+07	2.27422e+06	5.03481e+07	7.8353e+07	1.57129e+08	-	395149	1.53724e+07	4.53308e+07	9.01824e+06	2.06379e+06	1.72936e+07	2.00275e+07	2.71911e+07	-
RNASEH2B	LOF	AR	LOF	RNASEH2B-AR	878.589	522.284	1316.42	1777.51	604.618	234.97	190.694	331.616	224.501	655.222	433.185	912.624	1257.86	534.107	222.321	169.933	274.703	224.501	529.94	398.304	855.545	1114.28	499.77	203.172	163.608	262.624	206.658	3.08416e+06	1.08903e+06	6.92656e+06	1.2631e+07	1.45983e+06	219903	144693	438549	200704	1.71464e+06	748863	3.32788e+06	6.32379e+06	1.13894e+06	196816	114828	300748	200704
RNASEH2C	LOF	AR	LOF	RNASEH2C-AR	258794	267601	7.4872e+06	39698.5	-	-	329674	870.116	-	4726.48	12848.7	21769.7	1331.87	14846.1	2003.35	6483.34	761.228	-	3006.78	4388.96	21217.4	1109	2241.77	2000.21	3139.75	628.064	2578.5	2.67895e+11	2.8644e+11	2.24233e+14	6.30372e+09	-	-	4.34738e+11	3.02492e+06	-	8.93395e+07	6.60309e+08	1.89559e+09	7.09023e+06	8.81569e+08	1.60456e+07	1.68109e+08	2.31482e+06	-
SAMHD1	LOF	AR	LOF	SAMHD1-AR	1690.83	3367.98	2350.68	5062.18	4013.88	2395.48	1386.57	3811.47	2589.5	1111.67	1771.8	1292.43	2784.22	2369.64	996.542	1031.89	1714.65	1294.25	826.628	1144.99	1197.45	907.964	528.646	641.82	570.062	1064.93	862.833	1.14288e+07	4.53598e+07	2.20934e+07	1.02483e+08	6.44287e+07	2.29437e+07	7.68471e+06	5.8094e+07	2.68117e+07	4.9388e+06	1.255e+07	6.67636e+06	3.09964e+07	2.24513e+07	3.9684e+06	4.25509e+06	1.17532e+07	6.69515e+06
SBDS	LOF	AR	LOF	SBDS-AR	316.14	150.951	230.965	126.467	66.2688	222.796	126.278	144.237	1549.5	272.156	148.501	228.344	123.378	65.6612	222.714	123.759	140.733	1549.5	266.13	146.264	222.494	122.389	63.291	221.045	121.684	137.274	705.532	398513	90540.5	212454	63468.2	17300.1	197661	63278.4	82639	9.5976e+06	295186	87615.6	207650	60394.3	16981.9	197514	60769.3	78659.1	9.5976e+06
SEC23B	LOF	AR	LOF	SEC23B-AR	1384.27	607.247	1897.32	1679.69	636.871	254.549	463.236	958.8	156.82	522.428	422.835	1326.88	713.05	486.848	210.179	346.145	474.613	156.82	380.437	281.842	1024.71	331.912	293.196	123.54	241.576	250.266	135.899	7.65928e+06	1.47257e+06	1.43918e+07	1.12787e+07	1.61987e+06	258161	856498	3.67335e+06	97741.7	1.08963e+06	713467	7.03709e+06	2.03091e+06	946135	175859	477881	899129	97741.7
SERPINF2	LOF	AR	LOF	SERPINF2-AR	442101	2.3596e+06	-	23243.2	10727.1	-	97904.4	18351.2	2517.5	7221.05	13294.8	8688.15	14071.1	7570.64	1807.1	14815.2	9576.46	1258	3423.7	5481.7	352.339	12591	5204.56	1057.64	6260.05	369.778	1258	7.8181e+11	2.22709e+13	-	2.16089e+09	4.60239e+08	-	3.83407e+10	1.34699e+09	2.53412e+07	2.08545e+08	7.06958e+08	3.01901e+08	7.91926e+08	2.29228e+08	1.30553e+07	8.77902e+08	3.66796e+08	6.32522e+06
SGPL1	LOF	AR	LOF	SGPL1-AR	7684.74	9274.69	85814.3	11141.8	14441.2	98475.1	6379.36	15236.9	2584.5	2969.89	3953.74	7388.48	2960.63	1259.62	7267.2	1827.7	4450.57	1293	1673.45	2211.78	3865.86	2077.9	1182.98	6149.32	1451.54	2693.83	862.611	2.3619e+08	3.44042e+08	2.9456e+10	4.96513e+08	8.34133e+08	3.8789e+10	1.62759e+08	9.28591e+08	2.67082e+07	3.52691e+07	6.25125e+07	2.18329e+08	3.50495e+07	6.34152e+06	2.1122e+08	1.33547e+07	7.92126e+07	6.68222e+06
SKIC2	LOF	AR	LOF	SKIC2-AR	838.53	734.047	10342.7	705.488	1498.48	966.342	659.173	1402.71	-	407.982	489.362	1970.38	485.162	683.363	392.347	438.213	816.296	807.75	281.907	325.313	1590.26	366.672	607.157	242.244	362.665	468.077	585.968	2.80917e+06	2.15236e+06	4.27848e+08	1.98803e+06	8.97575e+06	3.7314e+06	1.7354e+06	7.86473e+06	-	664164	955942	1.55217e+07	939588	1.86521e+06	614174	766370	2.66209e+06	2.60661e+06
SKIC3	LOF	AR	LOF	SKIC3-AR	1748.59	3237.16	576.779	545.84	2706.24	572.161	851.165	332.889	2586.5	684.497	1019.41	538.436	363.988	1036.31	322.663	585.948	242.163	859.487	646.433	994.717	521.259	360.944	694.461	303	466.518	232.043	644.806	1.22233e+07	4.19038e+07	1.32839e+06	1.18958e+06	2.92841e+07	1.30718e+06	2.89452e+06	441929	2.67496e+07	1.8714e+06	4.15268e+06	1.1575e+06	528492	4.29162e+06	415153	1.371e+06	233602	2.95143e+06
SLC11A2	LOF	AR	LOF	SLC11A2-AR	99499.5	30842.8	1.1915e+07	196837	51580	-	55990.7	37729	-	3646.5	13966.9	7174.73	10498.3	10554.1	6089.23	4690.38	3920.61	-	1574.12	3135.9	1887.24	2657.88	1498.37	4233.08	2166.64	1947.99	-	3.96002e+10	3.80499e+09	567871786925157	1.54978e+11	1.06418e+10	-	1.25396e+10	5.69375e+09	-	5.31733e+07	7.80241e+08	2.05879e+08	4.40812e+08	4.4551e+08	1.48291e+08	8.79798e+07	6.1469e+07	-
SLC19A2	LOF	AR	LOF	SLC19A2-AR	6330.14	9333.57	3029.35	9284.64	19453.9	2824.74	5700.76	6001.27	-	1437.38	1841.72	2472.84	2470.56	14352.6	1162.83	3131.07	1494.12	-	884.982	1040.29	1714.94	1341.14	7788.9	857.032	2235.92	960.155	2587.5	1.60258e+08	3.48425e+08	3.66957e+07	3.44781e+08	1.51374e+09	3.19054e+07	1.29972e+08	1.44037e+08	-	8.25844e+06	1.35604e+07	2.44499e+07	2.44048e+07	8.23929e+08	5.40407e+06	3.9202e+07	8.92363e+06	-
SLC25A38	LOF	AR	LOF	SLC25A38-AR	2782.39	17865.1	11346.7	12409.1	6759.48	67186.1	1201.57	4671.33	-	626.705	1749.11	7574.56	1735.8	649.965	1016.37	883.738	1300.87	782.367	445.989	705.122	2579.56	794.073	559.645	433.721	595.038	755.402	171.963	3.09556e+07	1.27658e+09	5.14941e+08	6.15896e+08	1.82735e+08	1.80556e+10	5.77027e+06	8.72668e+07	-	1.56853e+06	1.22305e+07	2.29465e+08	1.20451e+07	1.68722e+06	4.12795e+06	3.12044e+06	6.76383e+06	2.44526e+06
SLC29A3	LOF	AR	LOF	SLC29A3-AR	3678.11	908.281	15091.1	1349.93	3066.8	686.034	3635.5	1681.49	2587.5	1334.5	764.575	8487.24	1105.89	2596.21	510.91	1736.42	590.212	2587.5	864.06	592.13	5107.32	780.751	1629.66	467.643	927.596	503.315	1292.75	5.40991e+07	3.29626e+06	9.10907e+08	7.28386e+06	3.76089e+07	1.87983e+06	5.2853e+07	1.13029e+07	2.67703e+07	7.11827e+06	2.33524e+06	2.88099e+08	4.88758e+06	2.69507e+07	1.04207e+06	1.20537e+07	1.39104e+06	2.67703e+07
SLC30A10	LOF	AR	LOF	SLC30A10-AR	-	-	4.39588e+06	-	-	-	419825	-	-	7981.79	19330.4	25233.2	-	15966.4	404590	12184.5	40668.9	-	2743.08	6156.21	7692.42	3730.25	7941.67	83334.5	4011.65	3815.05	-	-	-	7.72949e+13	-	-	-	7.05011e+11	-	-	2.54804e+08	1.49457e+09	2.54677e+09	-	1.01964e+09	6.54772e+11	5.93801e+08	6.61567e+09	-
SLC37A4	LOF	AR	LOF	SLC37A4-AR	-	-	-	-	-	-	-	-	-	-	-	-	-	-	-	-	-	-	-	-	-	-	-	-	-	-	-	-	-	-	-	-	-	-	-	-	-	-	-	-	-	-	-	-	-
SLC45A2	LOF	AR	LOF	SLC45A2-AR	2070.65	2259.37	619.554	1128.24	301.664	1485.47	529.092	10497.3	2576.5	622.733	584.127	483.36	490.413	240.677	315.07	271.512	1804.89	430.638	310.561	399.906	451.718	380.777	216.501	288.137	202.606	814.582	322.873	1.71421e+07	2.041e+07	1.53291e+06	5.08714e+06	362796	8.82056e+06	1.11764e+06	4.40729e+08	2.65431e+07	1.5487e+06	1.36248e+06	932614	960056	230738	395815	293787	1.30232e+07	740074
SLC46A1	LOF	AR	LOF	SLC46A1-AR	6191.81	5566.66	1.83058e+06	17809.8	13034.5	80999.1	18235.7	26685.8	-	4200.2	3819.39	24203.3	5002.49	5913.06	3286.87	2402.45	5489.6	-	3563.75	1630.3	24016.5	1498.17	5847.76	2197.58	1813.42	900.167	2585.5	1.53329e+08	1.23928e+08	1.34041e+13	1.26869e+09	6.79541e+08	2.62431e+10	1.33009e+09	2.84841e+09	-	7.05499e+07	5.83357e+07	2.34311e+09	1.0008e+08	1.39833e+08	4.3201e+07	2.30774e+07	1.20521e+08	-
SLC7A7	LOF	AR	LOF	SLC7A7-AR	2092.86	4602.53	9203.75	1109.9	11145.9	4685.21	3992.86	2872.35	-	607.554	1695.16	3418.01	704.829	1031.06	952.094	1370.57	1333.75	728.322	308.294	786.696	196.58	316.002	498.146	423.423	502.797	641.723	189.879	1.75118e+07	8.47148e+07	3.38799e+08	4.92307e+06	4.96877e+08	8.7786e+07	6.37557e+07	3.29901e+07	-	1.47406e+06	1.14874e+07	4.67174e+07	1.98431e+06	4.24825e+06	3.62212e+06	7.50835e+06	7.11025e+06	2.1189e+06
SLCO2A1	LOF	AR	LOF	SLCO2A1-AR	787.297	2439.68	11954.9	629.968	2952.3	33981.1	3098.08	3339.84	-	479.431	598.074	2013.56	224.344	887.569	1546.56	769.878	600.945	2492.5	265.108	199.712	699.036	150.628	260.717	368.399	347.432	232.992	233.063	2.4762e+06	2.37984e+07	5.71634e+08	1.58492e+06	3.48524e+07	4.61872e+09	3.83801e+07	4.46048e+07	-	917498	1.42838e+06	1.62097e+07	200423	3.14756e+06	9.56125e+06	2.36777e+06	1.44214e+06	2.48403e+07
SLX4	LOF	AR	LOF	SLX4-AR	3055.3	1853.39	8779.39	2464.12	2048.12	8990.66	1668.19	2152.46	2482.5	947.629	957.814	5001.15	778.868	1053.39	924.175	732.284	671.938	844.819	672.83	802.55	4221.94	589.107	644.2	501.538	582.719	431.436	633.366	3.73272e+07	1.37328e+07	3.08276e+08	2.42777e+07	1.67709e+07	3.23292e+08	1.11248e+07	1.85238e+07	24641296	3.58821e+06	3.6658e+06	1.00026e+08	2.42343e+06	4.43433e+06	3.4127e+06	2.14203e+06	1.80331e+06	2.85149e+06
SMARCAL1	LOF	AR	LOF	SMARCAL1-AR	3198.69	2966.29	222.081	2095.71	914.747	3679.05	773.751	3003.57	-	1050.8	1398.06	161.43	916.701	521.859	1492.88	524.69	944.948	2585.5	541.89	912.449	155.745	545.987	428.878	752.204	326.217	588.55	2585.5	4.09137e+07	3.51837e+07	196391	1.75596e+07	3.34339e+06	5.41269e+07	2.39166e+06	3.60736e+07	-	4.41248e+06	7.81274e+06	103592	3.35769e+06	1.08726e+06	8.90883e+06	1.0991e+06	3.56793e+06	2.67289e+07
SNX10	LOF	AR	LOF	SNX10-AR	-	-	859264	19786.5	76367	263641	24006.3	28259.8	-	7159.01	3912.56	9239.6	5278.12	4240.99	3040.99	4312.3	4361.25	-	2876.28	3256.72	2157.16	3256.43	2488.02	1509.45	3401.82	2956.99	-	-	-	2.95334e+12	1.56594e+09	2.33274e+10	2.78026e+11	2.30511e+09	3.19435e+09	-	2.04977e+08	6.12169e+07	3.41444e+08	1.11413e+08	7.19269e+07	3.69784e+07	7.43664e+07	7.60645e+07	-
SPINK5	LOF	AR	LOF	SPINK5-AR	552.075	318.582	766.55	427.736	373.224	565.231	482.719	605.762	837.741	416.182	235.018	668.149	242.5	346.343	371.645	364.584	376.398	632.793	404.725	118.173	614.489	165.626	330.961	335.564	307.496	280.111	319.791	1.21694e+06	404701	2.34733e+06	730122	555692	1.27568e+06	930138	1.46537e+06	2.80389e+06	691165	219992	1.78302e+06	234253	478427	550994	530226	565196	1.59918e+06
STN1	LOF	AR	LOF	STN1-AR	-	-	-	-	-	-	-	-	-	4364.29	8002.69	39391.2	4951.07	33630.1	946.132	2778.93	3527.7	1289.24	1683.72	2674.52	6819.17	1842.15	14999.6	845.249	1619.74	2131.16	1289.24	-	-	-	-	-	-	-	-	-	7.61706e+07	2.5614e+08	6.20652e+09	9.80326e+07	4.52379e+09	3.57688e+06	3.08787e+07	4.97646e+07	6.64342e+06
STXBP2	LOF	AR	LOF	STXBP2-AR	1893.44	3804.5	7161.67	5939.15	2295.75	4519.14	577.782	1589.97	2502.5	714.866	1605.42	386.435	1956.67	1973.33	1614.87	466.141	745.266	2502.5	522.531	658.109	356.183	973.273	797.274	1162.17	379.712	260.877	633.791	1.43329e+07	5.78817e+07	2.0513e+08	1.4107e+08	2.10726e+07	8.16723e+07	1.33302e+06	1.01057e+07	2.504e+07	2.04127e+06	1.03031e+07	595781	1.53065e+07	1.55682e+07	1.04247e+07	867285	2.21871e+06	2.504e+07
TCIRG1	LOF	AR	LOF	TCIRG1-AR	1515.06	859.477	317.527	1290.76	2989.28	769.975	740.101	1447.61	624.392	1052.31	621.53	304.13	784.631	695.655	756.912	588.586	866.244	624.392	824.799	601.077	300.393	596.48	667.752	717.673	548.831	489.848	624.392	9.17562e+06	2.95137e+06	402024	6.65912e+06	3.57313e+07	2.36836e+06	2.18804e+06	8.37647e+06	1.55696e+06	4.42518e+06	1.54271e+06	368763	2.45944e+06	1.93296e+06	2.28863e+06	1.38338e+06	2.99805e+06	1.55696e+06
TCN2	LOF	AR	LOF	TCN2-AR	15540.9	8851.45	47943.3	7271.29	10240.7	17692.5	6764.31	6962.3	-	1582.88	2371.82	6460.21	2711.3	3473.79	5960.88	822.618	3231.61	487.332	1322.34	1999.44	5171.19	2552.61	2888.22	3008.04	760.653	2819.79	487.332	9.66013e+08	3.13357e+08	9.19407e+09	2.11457e+08	4.19443e+08	1.25203e+09	1.82996e+08	1.93866e+08	-	1.00157e+07	2.24925e+07	1.66912e+08	2.93938e+07	4.82551e+07	1.42105e+08	2.70351e+06	4.17602e+07	948020
TF	LOF	AR	LOF	TF-AR	2.00017e+06	335172	2.48593e+06	35521.3	144261	-	87451.1	20665.3	-	1434.87	3450.9	7834.33	3419.32	2658.98	1632.02	2135.2	1878.89	862.5	767.418	1539.84	2789.47	743.054	1516.69	549.303	615.888	480.345	646.875	1.60027e+13	4.49359e+11	2.47194e+13	5.04692e+09	8.32442e+10	-	3.05904e+10	1.70814e+09	-	8.22963e+06	4.7621e+07	2.45476e+08	4.67533e+07	2.82701e+07	1.06475e+07	1.82277e+07	1.41134e+07	2.97217e+06
TGFB1	LOF	AR	LOF	TGFB1-AR	6.66976e+06	44720.5	-	-	-	-	83511.8	-	-	27228.9	6289.89	25821.4	16829.4	5322.24	5750.5	15640.8	8489.04	2587.5	2776.07	1989.32	18002.1	5669.75	2439.45	1861.57	5479.26	1796.99	2587.5	1.77943e+14	7.99951e+09	-	-	-	-	2.78966e+10	-	-	2.96554e+09	1.58226e+08	2.66688e+09	1.13285e+09	1.13284e+08	1.3225e+08	9.78474e+08	2.88221e+08	2.67703e+07
TMC6	LOF	AR	LOF	TMC6-AR	1034.43	2585.81	24660.1	1641.05	6689.21	3018.32	6222.51	7958.78	-	571.968	1631.16	2237	1157.32	1970.29	1289.17	1952.11	1404.36	1290	571.703	1444.52	2236.67	1147.63	1365.58	1288.76	1896.37	1234.33	1290	4.27602e+06	2.67352e+07	2.43238e+09	1.07656e+07	1.78955e+08	3.64289e+07	1.54854e+08	2.53337e+08	-	1.3063e+06	1.06362e+07	2.00078e+07	5.35288e+06	1.55204e+07	6.64265e+06	1.52351e+07	7.88331e+06	6.65124e+06
TMC8	LOF	AR	LOF	TMC8-AR	6601.36	6132.56	294823	9834.48	15736.8	452469	19913.4	10972.2	1294	2114.8	1636.1	1088.3	2392.91	118.324	1538.24	2727.4	1505.61	861.272	1360.65	1298.08	1082.53	1889.23	117.465	1529.34	1746.72	1190.32	861.272	1.74285e+08	1.50409e+08	3.47682e+11	3.86829e+08	9.90527e+08	8.18912e+11	1.5861e+09	4.81508e+08	6.69257e+06	1.78811e+07	1.07007e+07	4.73327e+06	2.28946e+07	55527.6	9.45854e+06	2.9744e+07	9.06148e+06	2.96371e+06
TMPRSS6	LOF	AR	LOF	TMPRSS6-AR	2748.19	111932	8346.72	8455.73	3407.79	5069.14	2469.88	10282.6	2583.5	622.886	2150.75	1934.05	956.076	1572.8	1466.91	845.922	1762.84	1271.17	482.886	1217.27	1525.98	612.219	621.928	733.665	623.197	773.837	1271.17	3.01991e+07	5.01145e+10	2.78637e+08	2.85964e+08	4.64385e+07	1.02764e+08	2.43913e+07	4.22885e+08	2.66876e+07	1.54945e+06	1.84943e+07	1.49545e+07	3.6525e+06	9.88851e+06	8.60142e+06	2.85895e+06	1.24234e+07	6.4584e+06
TNFSF11	LOF	AR	LOF	TNFSF11-AR	-	-	-	-	-	-	-	-	-	4628.85	27793.6	26238.7	54414.7	11660.9	9425.3	35769.4	1591.66	-	3022.54	12392.1	17420.4	14544.5	8404.63	8810.83	9911.38	1481.43	-	-	-	-	-	-	-	-	-	-	8.56867e+07	3.08982e+09	2.75377e+09	1.18436e+10	5.43856e+08	3.55308e+08	5.11767e+09	1.01272e+07	-
TNXB	LOF	AR	LOF	TNXB-AR	4772.12	5127.18	607.82	2696.19	5056.57	3033.07	2217.4	5997.18	2339.5	812.94	589.382	484.447	554.97	696.729	595.881	528.69	789.835	803.256	668.322	548.217	474.097	371.791	601.918	583.358	485.5	661.043	803.256	9.10734e+07	1.05131e+08	1.47535e+06	2.90669e+07	1.02255e+08	3.67859e+07	1.96587e+07	1.43841e+08	2.18837e+07	2.64023e+06	1.38712e+06	936816	1.22975e+06	1.93894e+06	1.41791e+06	1.11594e+06	2.4922e+06	2.57767e+06
TPI1	LOF	AR	LOF	TPI1-AR	11533.1	11699.5	11986.4	34312.2	3905.76	5210.85	1531.05	33406.2	2539.5	3791.26	5345.63	9461.44	5433.78	3699.44	2339.06	1242.31	7287.81	2539.5	1203.55	2969.1	1375.56	2022.21	1992.43	651.533	846.421	1284.81	2539.5	5.32e+08	5.47463e+08	5.74646e+08	4.70918e+09	6.10043e+07	1.08591e+08	9.37035e+06	4.46375e+09	2.57861e+07	5.74795e+07	1.14282e+08	3.58038e+08	1.18082e+08	5.47285e+07	2.18755e+07	6.16838e+06	2.1242e+08	2.57861e+07
TRNT1	LOF	AR	LOF	TRNT1-AR	4867.09	1088.04	8932.27	1876.22	10002	2298.75	2393.53	3081.68	-	1993.92	883.984	985.805	1391.42	3001.21	2001.99	1245.75	2110.32	2589.5	1344.71	803.523	904.131	1053.81	604.105	1735.21	649.472	1487.37	2589.5	9.47349e+07	4.731e+06	3.19106e+08	1.40732e+07	4.00116e+08	2.11278e+07	2.29063e+07	3.79746e+07	-	1.58948e+07	3.12217e+06	3.8833e+06	7.73863e+06	3.6017e+07	1.60238e+07	6.20258e+06	1.78054e+07	2.68117e+07
TTC7A	LOF	AR	LOF	TTC7A-AR	2468.99	4258.69	3051.76	5230.83	6491.28	30322	2795.93	12424.7	-	848.06	1274.22	1585.69	1125.53	1829.13	4780.09	1159.85	1642.69	-	640.869	981.68	1438.33	703.513	1556.4	2273.35	878.222	1110.95	-	2.43738e+07	7.25287e+07	3.72408e+07	1.09425e+08	1.68521e+08	3.67756e+09	3.12578e+07	6.17448e+08	-	2.87343e+06	6.48949e+06	1.00513e+07	5.06278e+06	1.33756e+07	9.13781e+07	5.37638e+06	1.07872e+07	-
UBE2T	LOF	AR	LOF	UBE2T-AR	51140.3	-	-	9925	-	-	1.85939e+07	-	-	2370.22	3542.95	5488.64	946.449	13983.2	7850.56	4322.19	4282.31	-	1125.62	1676.59	4140.01	805.395	6158.03	3628.99	2506.96	698.682	2589.5	1.04611e+10	-	-	3.93983e+08	-	-	1.38293e+15	-	-	2.24622e+07	5.01959e+07	1.20479e+08	3.57928e+06	7.82067e+08	2.46494e+08	7.4708e+07	7.33357e+07	-
UMPS	LOF	AR	LOF	UMPS-AR	8269.29	219508	-	156344	-	807632	438579	135214	-	2435.45	8776.92	177583	7178.34	11532.8	5622.22	3761.96	17668.6	-	1446.72	5538.27	4585.08	5544.74	1592.93	1399.2	822.903	4142.01	-	2.73491e+08	1.92734e+11	-	9.77737e+10	-	2.60907e+12	7.69405e+11	7.31311e+10	-	2.3716e+07	3.08102e+08	1.26143e+11	2.06086e+08	5.31978e+08	1.26415e+08	5.65943e+07	1.24864e+09	-
UROS	LOF	AR	LOF	UROS-AR	3035.93	2262.14	13434.4	6977.28	4453.86	995.195	1112.48	10771.3	2183.5	1544.57	1637.88	8317.77	1906.05	3206.92	948.22	806.534	1524.12	1184.66	894.118	781.395	4882.74	970.959	2462.18	670.816	697.819	851.286	812.827	3.68554e+07	2.046e+07	7.21874e+08	1.94702e+08	7.93296e+07	3.95767e+06	4.94596e+06	4.64044e+08	1.9062e+07	9.53658e+06	1.0724e+07	2.76708e+08	1.45245e+07	4.11246e+07	3.59269e+06	2.59876e+06	9.28561e+06	5.60889e+06
USP18	LOF	AR	LOF	USP18-AR	-	-	-	-	-	-	-	-	-	4400.06	5156.04	746947	7821.88	2754.7	2671.17	9055.66	8317.52	-	3200.38	3748.33	15788.5	4738.54	2506.51	2470.21	5278.57	4463.53	2255.5	-	-	-	-	-	-	-	-	-	7.74244e+07	1.06318e+08	2.23172e+12	2.44696e+08	3.03425e+07	2.85299e+07	3.27983e+08	2.76691e+08	-
VHL	LOF	AR	LOF	VHL-AR	31669.2	5674.17	21948.7	76853.8	4194.6	27615.2	5370.76	14232.7	-	3272.71	2836.22	7811.48	4695.52	3089.83	2218.45	2339.72	2511.21	-	1325.24	2059.82	797.232	2697.96	844.344	897.799	938.48	680.66	-	4.01163e+09	1.28762e+08	1.92689e+09	2.36257e+10	7.03619e+07	3.05028e+09	1.15359e+08	8.10218e+08	-	4.28295e+07	3.21653e+07	2.44045e+08	8.8173e+07	3.81759e+07	1.96773e+07	2.18877e+07	2.52146e+07	-
VIPAS39	LOF	AR	LOF	VIPAS39-AR	13303.8	22417.3	1414.43	20999.4	1622.3	1529.76	8446.57	8660.57	-	3886.64	5617.49	1276.19	2503.32	809.622	877.366	2343.94	2741.75	-	3630.03	5353.56	1266.97	1972.86	772.533	844.739	1894.25	2447.9	2573.5	7.07908e+08	2.01005e+09	7.99679e+06	1.76382e+09	1.0521e+07	9.35452e+06	2.85344e+08	2.99987e+08	-	6.04084e+07	1.26202e+08	6.50956e+06	2.50565e+07	2.61871e+06	3.07557e+06	2.19669e+07	3.00578e+07	-
VPS13B	LOF	AR	LOF	VPS13B-AR	587.008	840.676	975.363	632.9	272.324	467.167	456.138	620.938	569.999	405.345	525.534	544.963	372.452	190.818	280.513	315.088	336.264	303.446	306.24	449.152	524.707	326.532	170.986	243.388	277.866	257.549	222.552	1.37596e+06	2.82358e+06	3.80143e+06	1.59972e+06	295552	871112	830423	1.53977e+06	1.29731e+06	655596	1.10264e+06	1.18576e+06	553392	144881	313626	395861	450949	367102
VPS33B	LOF	AR	LOF	VPS33B-AR	3652.45	739.135	865.96	747.183	55354.4	4971.91	3345.97	1240.84	-	1037.67	462.039	697.783	599.435	5001.97	785.612	1295.85	820.344	2587.5	635.259	270.9	495.135	353.204	2227.02	467.474	536.056	291.152	1294.25	5.3347e+07	2.18232e+06	2.99608e+06	2.23014e+06	1.22562e+10	9.88595e+07	4.47687e+07	6.1538e+06	-	4.30291e+06	852070	1.94481e+06	1.43489e+06	1.00059e+08	2.4656e+06	6.71176e+06	2.68857e+06	2.67703e+07
WRAP53	LOF	AR	LOF	WRAP53-AR	27457.2	32166.2	4.40635e+07	250262	53420.5	14645.7	38034.9	281620	-	3398.96	2329.2	23331.4	5272.29	11293.5	3330.59	3189.49	2372.01	-	348.828	901.45	2709.77	286.522	332.109	1176.14	378.575	381.666	-	3.01547e+09	4.13853e+09	7766378366476279	2.50524e+11	1.14148e+10	8.57927e+08	5.78646e+09	3.17238e+11	-	4.61981e+07	2.16915e+07	2.17733e+09	1.11167e+08	5.10123e+08	4.43581e+07	4.06786e+07	2.24962e+07	-
XRCC2	LOF	AR	LOF	XRCC2-AR	-	11261.9	25559.9	16702.6	471116	-	41600.9	51517.7	-	7898.07	3547.82	14951.9	10448	3882.18	417776	2991.31	12264.4	-	2084.29	1189.43	1572.13	1900.6	2667.16	17219	1595.95	2681.69	-	-	5.07279e+08	2.61312e+09	1.11584e+09	8.87799e+11	-	6.92238e+09	1.06161e+10	-	2.49486e+08	5.03339e+07	8.94174e+08	4.36597e+08	6.02696e+07	6.98147e+11	3.57797e+07	6.01611e+08	-
CD8A	LOF	AR	LOF	CD8A-AR	-	-	-	-	-	-	-	-	-	10166	12182.9	6426.88	8809.08	5189.44	6691.5	5996.51	1745.74	-	4391.26	4540.36	4983.85	2309.88	3733.19	5453.6	2201.86	1513.22	-	-	-	-	-	-	-	-	-	-	4.13353e+08	5.93644e+08	1.65193e+08	3.10364e+08	1.077e+08	1.79078e+08	1.43808e+08	1.21835e+07	-
CIITA	LOF	AR	LOF	CIITA-AR	52694.3	18933.8	1.20806e+06	32782.6	2364.13	-	16677.1	359434	-	3797.26	2784.31	4042.28	3919.23	1982.32	1630.32	2974.33	2803.22	-	3096.15	2545.28	3911.45	3178.84	1889.69	1381.03	2083.98	2312	2583.5	1.11065e+10	1.43389e+09	5.8376e+12	4.29867e+09	2.2347e+07	-	1.11243e+09	5.16771e+11	-	5.76615e+07	3.09983e+07	6.5344e+07	6.14258e+07	1.57105e+07	1.06253e+07	3.53747e+07	3.14209e+07	-
CLCN7	LOF	AR	LOF	CLCN7-AR	14042.2	10122.5	2238.64	10282.8	8486.43	2529.62	7358.5	7922.72	-	1267.73	1489.02	787.305	1752.81	1413.42	783.183	1785.11	1313.8	1207.46	898.477	1009.88	645.31	1330.19	1128.71	631.745	1140.12	918.435	623.989	7.88681e+08	4.09817e+08	2.00371e+07	4.22901e+08	2.88044e+08	2.55857e+07	2.16561e+08	2.51046e+08	-	6.42345e+06	8.86272e+06	2.47625e+06	1.22824e+07	7.98541e+06	2.45037e+06	1.27393e+07	6.89904e+06	5.82702e+06
CORO1A	LOF	AR	LOF	CORO1A-AR	25307.7	-	1.274e+08	-	-	-	58922.2	86200.5	-	5107.76	3198.43	190546	6182.7	5746.14	-	10386	11304.4	1285	3265.96	2234.79	7725.63	3544.65	3359.55	11547.7	4897.43	4303.4	1285	2.56182e+09	-	6.49231e+16	-	-	-	1.38871e+10	2.97218e+10	-	1.04336e+08	4.09071e+07	1.45231e+11	1.52879e+08	1.3205e+08	-	4.31435e+08	5.11109e+08	6.59973e+06
CR2	LOF	AR	LOF	CR2-AR	1356.42	2967.72	2736.3	5024.09	1056.03	2053.83	392.894	5210.02	1293.25	337.14	902.79	1149.1	545.144	785.738	844.521	273.203	638.319	329.956	321.004	783.199	1055.61	528.658	732.073	831.641	234.854	595.646	329.956	7.35405e+06	3.52176e+07	2.99385e+07	1.00946e+08	4.45661e+06	1.68647e+07	615890	1.08556e+08	6.68479e+06	453304	3.25651e+06	5.2771e+06	1.18655e+06	2.46639e+06	2.84949e+06	297466	1.62725e+06	434162
CTPS1	LOF	AR	LOF	CTPS1-AR	7075.59	372121	17518.9	251650	5381.72	22178.4	659.562	124239	-	3806.67	3054.39	4401.57	5304.15	4365.27	22178.4	581.458	7704.04	-	1093.33	1231.47	1356.2	1299.73	1947.86	1016.02	394.649	1218.55	2587.5	2.00228e+08	5.53896e+11	1.22758e+09	2.53309e+11	1.1583e+08	1.96744e+09	1.73745e+06	6.17412e+10	-	5.79477e+07	3.7305e+07	7.74778e+07	1.12515e+08	7.62048e+07	1.96744e+09	1.35004e+06	2.37378e+08	-
DBR1	LOF	AR	LOF	DBR1-AR	-	-	1.41649e+07	-	-	-	56088.5	-	-	2073.07	3678.65	25347.3	4456.04	1539.83	1019.47	1971.71	4376.55	842.384	1296.85	1890.51	9332.74	1565.33	1229.13	561.442	1068.82	2770.05	842.384	-	-	802575099207813	-	-	-	1.25834e+10	-	-	1.71823e+07	5.41152e+07	2.56985e+09	7.94073e+07	9.47814e+06	4.1532e+06	1.55426e+07	7.65993e+07	2.83507e+06
DCLRE1B	LOF	AR	LOF	DCLRE1B-AR	-	-	-	-	-	-	-	-	-	-	-	-	-	-	-	-	-	-	7312.16	3058.88	15760.7	5371.66	11316.4	18705.2	4417.8	4650.27	2587.5	-	-	-	-	-	-	-	-	-	-	-	-	-	-	-	-	-	-
DEF6	LOF	AR	LOF	DEF6-AR	52492.8	88183.5	42230.4	103201	-	-	188192	378898	-	5796.11	11231.9	41147.2	7561.7	7247.71	5.69822e+07	10587.9	7774.43	-	3484.73	5316.93	20751	5154.08	4580.61	73234.1	5245.34	6014.2	-	1.10218e+10	3.11049e+10	7.13346e+09	4.26015e+10	-	-	1.41664e+11	5.74255e+11	-	1.34357e+08	5.04574e+08	6.77222e+09	2.28687e+08	2.10088e+08	1.29879e+16	4.4837e+08	2.41736e+08	-
DIAPH1	LOF	AR	Both	DIAPH1-AR	36298	1610.29	20023.5	4682.63	1305.38	939.713	7845.14	6123.58	-	4109.22	1245.58	7116.72	1998.83	1079.23	751.907	2947.23	2690.07	-	2463.54	1245.27	6965.48	1735.94	1075.37	735.389	2687.73	2452.07	2588.5	5.27003e+09	1.03658e+07	1.60368e+09	8.76892e+07	6.81082e+06	3.52848e+06	2.46153e+08	1.49969e+08	-	6.75264e+07	6.20087e+06	2.02562e+08	1.59732e+07	4.65462e+06	2.25845e+06	3.47329e+07	2.89352e+07	-
DNASE1L3	LOF	AR	LOF	DNASE1L3-AR	2518.57	22570.1	80521.1	121829	8260.79	3254.02	3977.25	49039.7	862.5	1484.79	5525.09	13830.2	6535.65	7297.17	2662.25	2794.3	7953.95	862.5	1361.26	5525.09	13788.9	5611.89	7290.2	2662.25	2711.29	4024.19	647.188	2.53627e+07	2.03754e+09	2.59342e+10	5.9369e+10	2.72929e+08	4.23415e+07	6.32582e+07	9.61935e+09	2972176	8.81244e+06	1.22084e+08	7.65038e+08	1.70833e+08	2.12966e+08	2.83397e+07	3.12212e+07	2.5303e+08	2972176
DNASE2	LOF	AR	LOF	DNASE2-AR	-	-	-	-	-	-	-	-	-	3260.02	5669.68	315486	4103.14	1321.31	11555.9	7439.08	3564.89	-	1356.13	2407.79	5434.13	999.105	1079.1	6242.89	2816.02	1891.52	2585.5	-	-	-	-	-	-	-	-	-	4.24979e+07	1.28558e+08	3.98124e+11	6.73266e+07	6.97812e+06	5.34112e+08	2.2133e+08	5.08195e+07	-
DNMT3B	LOF	AR	LOF	DNMT3B-AR	9690.19	32750.4	16500.6	16091.7	150242	275356	9713.47	18247.5	-	3143.71	4331.5	7084.38	3192.24	1168.43	13897.1	2303.73	3361.43	2577.5	1830.44	2251.96	2018.59	1780.65	921.44	1313.93	1331.28	2048.7	1291.5	3.7556e+08	4.29023e+09	1.08902e+09	1.03571e+09	9.02898e+10	3.03282e+11	3.77367e+08	1.33182e+09	-	3.9519e+07	7.50303e+07	2.00726e+08	4.07487e+07	5.45627e+06	7.72462e+08	2.12195e+07	4.51834e+07	2.65637e+07
DOCK2	LOF	AR	LOF	DOCK2-AR	6328.68	49127.9	25304.1	15626.9	40905.5	363459	15784.6	18494.1	-	2467.98	4069.29	3245.25	2624.88	1240.27	1406.07	3186.87	3284.12	628.383	1961.65	3073.65	3084.48	1917.3	1127.57	1403.54	1731.38	2585.25	628.383	1.60183e+08	9.654e+09	2.5611e+09	9.76736e+08	6.69286e+09	5.28408e+11	9.96547e+08	1.36805e+09	-	2.43539e+07	6.62201e+07	4.21135e+07	2.75494e+07	6.14816e+06	7.9025e+06	4.06118e+07	4.31287e+07	1.57694e+06
EXTL3	LOF	AR	LOF	EXTL3-AR	2.68785e+06	84067.9	1.0716e+06	189957	-	2.20212e+06	74556.8	66908.5	-	5803.68	8760.2	3531.82	24376.1	29326.3	3208.82	7476.33	8486.68	-	2499.94	2588.75	2904.01	3366.92	5857.05	2875.02	2833.99	3198.9	1266.86	2.88982e+13	2.82693e+10	4.59328e+12	1.44333e+11	-	1.93973e+13	2.22346e+10	1.79067e+10	-	1.34708e+08	3.06929e+08	4.98809e+07	2.37668e+09	3.44e+09	4.11732e+07	2.23552e+08	2.88061e+08	-
FAAP24	LOF	AR	LOF	FAAP24-AR	-	-	-	-	-	-	-	-	-	17032	6459.51	500847	2450.07	41893.5	79777.3	18494.6	14334.2	2586.5	4693.73	4607.43	5144.67	1920.3	23834.1	3740.83	3690.54	2258.83	2586.5	-	-	-	-	-	-	-	-	-	1.16029e+09	1.66875e+08	1.00339e+12	2.40016e+07	7.02008e+09	2.54574e+10	1.36813e+09	8.21817e+08	2.67496e+07
FADD	LOF	AR	LOF	FADD-AR	-	-	-	-	-	-	-	-	-	55328.4	82458	-	35918.6	-	-	64494	213221	-	17874.6	18923.1	11229.9	29613.2	46285.5	24268.7	14162.5	7065.66	-	-	-	-	-	-	-	-	-	-	1.22447e+10	2.71969e+10	-	5.16043e+09	-	-	1.66377e+10	1.81851e+11	-
FCGR3A	LOF	AR	LOF	FCGR3A-AR	-	-	-	-	-	-	-	-	-	8052.1	7009.88	14393.3	5165.98	6872.54	8363.11	3051.33	7402.47	-	410.204	1241.42	481.276	1478.42	5043.05	2161.63	1897.65	3300.47	1589	-	-	-	-	-	-	-	-	-	2.59313e+08	1.96526e+08	8.28607e+08	1.06729e+08	1.889e+08	2.79733e+08	3.72303e+07	2.19157e+08	-
FCHO1	LOF	AR	LOF	FCHO1-AR	2975.77	37397.2	5987.33	6821	13333.5	5269.76	10712.4	23286	-	1791.1	6075.03	2525.36	3861.66	5083.36	4072.61	3135.51	5818.06	-	1631.09	1830.54	2515.08	2223.84	2781.22	1985.14	2456.41	2229.25	-	3.54089e+07	5.59404e+09	1.43369e+08	1.86077e+08	7.11078e+08	1.1106e+08	4.58983e+08	2.16885e+09	-	1.2825e+07	1.47599e+08	2.54996e+07	5.96342e+07	1.03342e+08	6.63282e+07	3.93132e+07	1.35376e+08	-
FCN3	LOF	AR	LOF	FCN3-AR	-	-	-	-	-	-	-	-	-	148.209	1734.76	12357.7	1540.79	34738.9	514.766	4585.31	3557.61	2558.5	104.277	273.499	1194.49	284.667	343.768	109.445	163.202	340.881	212.556	-	-	-	-	-	-	-	-	-	87269.9	1.20307e+07	6.10804e+08	9.48993e+06	4.82703e+09	1.05788e+06	8.40819e+07	5.0612e+07	2.61735e+07
FNIP1	LOF	AR	LOF	FNIP1-AR	19972.2	23888.2	9.45954e+06	92228.7	41472.2	-	36658.2	71102	-	4025.79	3545.88	64292.9	5377.35	6340.81	195882	6135.31	6089.99	2589.5	3055.22	2415.06	2646.99	2610.67	3709.3	4383.98	2156.94	2966.55	2589.5	1.59548e+09	2.2825e+09	3.57931e+14	3.40241e+10	6.87959e+09	-	5.37513e+09	2.02217e+10	-	6.48118e+07	5.02789e+07	1.65341e+10	1.15642e+08	1.60798e+08	1.53478e+11	1.50544e+08	1.48328e+08	2.68117e+07
FPR1	LOF	AR	LOF	FPR1-AR	-	-	-	-	-	-	-	-	-	-	-	-	-	-	-	-	-	-	1021.77	10627.5	104000	7729.75	2424.65	14335.2	8012.42	1026.53	2588.5	-	-	-	-	-	-	-	-	-	-	-	-	-	-	-	-	-	-
GINS1	LOF	AR	LOF	GINS1-AR	-	-	-	-	-	-	-	-	-	281.315	253.821	619.99	769.55	192.979	698.37	240.905	439.087	2563.5	266.061	238.192	592.186	635.488	168.898	650.591	216.868	424.932	2563.5	-	-	-	-	-	-	-	-	-	315426	256684	1.53507e+06	2.36575e+06	148191	1.94809e+06	231176	769432	2.62759e+07
HELLS	LOF	AR	LOF	HELLS-AR	-	196892	25908.3	15782.9	37388.2	12280.5	24946.7	72837.7	-	2941.56	1071.26	1783.89	3449.87	3673.79	1582.45	2688.12	1798.18	-	2856.51	969.626	1783.85	3408.19	2552.65	1567.38	2463.9	1617.22	-	-	1.55065e+11	2.68486e+09	9.9633e+08	5.59136e+09	6.03198e+08	2.48924e+09	2.1221e+10	-	3.45994e+07	4.58613e+06	1.27219e+07	4.75926e+07	5.39721e+07	1.00102e+07	2.88932e+07	1.29267e+07	-
HMOX1	LOF	AR	LOF	HMOX1-AR	21210.1	40687.8	231797	20799.9	52284.1	4624.22	17146.2	17933.4	2581.5	6503.47	8344.54	28658.8	10494.7	3480.3	4142.49	3454.01	9985.84	2581.5	6503.47	8344.54	28658.8	6502.41	3480.3	4142.49	3443.31	9985.84	2581.5	1.79938e+09	6.62182e+09	2.14918e+11	1.73046e+09	1.09343e+10	8.55152e+07	1.1759e+09	1.28635e+09	2.66462e+07	1.69154e+08	2.78492e+08	3.28518e+09	4.4051e+08	4.84361e+07	6.86243e+07	4.77068e+07	3.98828e+08	2.66462e+07
HYOU1	LOF	AR	LOF	HYOU1-AR	-	-	-	-	-	-	293851	-	-	3886.88	14885	4426.31	2743.55	5811.25	6997.56	6660.85	3323.23	-	2066.16	3384.08	1044.73	1301.05	2983.99	2389.89	2128.35	1609.6	2586.5	-	-	-	-	-	-	3.45393e+11	-	-	6.04158e+07	8.86189e+08	7.83512e+07	3.00973e+07	1.35059e+08	1.95835e+08	1.77441e+08	4.4162e+07	-
ICOSLG	LOF	AR	LOF	ICOSLG-AR	-	-	-	-	-	-	-	-	-	2.07041e+07	97888.3	2.41868e+07	155152	189131	-	93558.6	362730	-	2.07041e+07	97888.3	2.41868e+07	155152	189131	-	93558.6	362730	-	-	-	-	-	-	-	-	-	-	1.71464e+15	3.83281e+10	2340012177132504	9.62876e+10	1.43082e+11	-	3.50125e+10	5.26291e+11	-
IFITM3	LOF	AR	LOF	IFITM3-AR	-	-	-	-	-	-	-	-	-	19880.5	26509.5	549506	77602.7	1.02191e+07	21857.5	144439	73508	-	10902.9	8954.63	98902.4	28604	23972.1	20173.9	7833.2	3356.11	-	-	-	-	-	-	-	-	-	-	1.58086e+09	2.8109e+09	1.20782e+12	2.40884e+10	4.17717e+14	1.91091e+09	8.34497e+10	2.16134e+10	-
IFNAR1	LOF	AR	LOF	IFNAR1-AR	453.745	1697.8	63174.9	7011.63	12905.2	24871.9	4438.98	9427.63	-	418.33	816.77	7206.91	1530.65	4057.44	2420.95	1966.1	1869.61	-	371.76	752.544	6924.28	1276.16	4013.74	1539.99	1831.07	1605.5	-	821724	1.15233e+07	1.5964e+10	1.96624e+08	6.66128e+08	2.47435e+09	7.88003e+07	3.55483e+08	-	698326	2.66518e+06	2.07729e+08	9.36547e+06	6.58352e+07	2.34344e+07	1.54543e+07	1.39743e+07	-
IFNAR2	LOF	AR	LOF	IFNAR2-AR	101813	14632.6	891826	-	45900.6	24808.1	12617.4	1.47977e+06	2587.5	4305.58	6283.08	11619.1	24165.6	4852.55	2064.39	2821.67	22811	2587.5	4125.84	6283.08	10119	13674.7	4386.74	2063.88	2399.31	10270.1	1293.75	4.14628e+10	8.56389e+08	3.18141e+12	-	8.42729e+09	2.46167e+09	6.36747e+08	8.75893e+12	2.67703e+07	7.41347e+07	1.57883e+08	5.39969e+08	2.33581e+09	9.41697e+07	1.70385e+07	3.18359e+07	2.08128e+09	2.67703e+07
IGLL1	LOF	AR	LOF	IGLL1-AR	-	-	-	-	-	-	-	-	-	1930.8	1538.56	278.983	5982.67	763.322	762.162	311.438	1312.97	-	1278.08	810.405	206.785	1306.02	575.42	452.339	236.818	805.202	2343.5	-	-	-	-	-	-	-	-	-	1.49043e+07	9.46255e+06	310210	1.43145e+08	2.32759e+06	2.32051e+06	386728	6.89031e+06	-
IL12B	LOF	AR	LOF	IL12B-AR	25004.1	-	1.35961e+06	-	20709.5	47812.6	54795.8	86224.5	-	8010.93	14318.1	712718	10041.5	1408.39	4301.86	5396.91	20960	-	8010.93	14318.1	703748	10041.5	1404.53	4301.86	4930.45	20960	-	2.50072e+09	-	7.39417e+12	-	1.71546e+09	9.14399e+09	1.20101e+10	2.97383e+10	-	2.56668e+08	8.19974e+08	2.03186e+12	4.03287e+08	7.9286e+06	7.40069e+07	1.16485e+08	1.75721e+09	-
IL12RB1	LOF	AR	LOF	IL12RB1-AR	2358.5	2445.72	1456.02	1775.48	4816.06	9430.26	1336.44	1870.13	2584.5	977.113	1369.87	1028.35	802.453	2081.5	967.459	897.026	1002.51	1291.5	684.548	810.912	832.976	612.067	508.04	880.164	490.913	552.519	509.66	2.22406e+07	2.39163e+07	8.4741e+06	1.26022e+07	9.27584e+07	3.55682e+08	7.13897e+06	1.3982e+07	2.67082e+07	3.81509e+06	7.50071e+06	4.2259e+06	2.57251e+06	1.73222e+07	3.74004e+06	3.21504e+06	4.01606e+06	6.66672e+06
IL12RB2	LOF	AR	LOF	IL12RB2-AR	-	-	-	-	-	-	-	-	-	720.575	1010.25	3645.89	629.477	1268.65	3952.23	602.077	784.335	425.474	455.262	788.308	901.154	449.152	752.948	693.361	425.119	302.566	361.202	-	-	-	-	-	-	-	-	-	2.07403e+06	4.07838e+06	5.31554e+07	1.58245e+06	6.43286e+06	6.24648e+07	1.44758e+06	2.45759e+06	722410
IL17RA	LOF	AR	LOF	IL17RA-AR	14042.2	5562.61	831473	33513.3	76804.9	243917	11567.1	17682	-	3559.06	3800.77	82624.5	5525.04	6824.72	5630.53	4921.27	4638.94	1019.02	2170.28	2246.91	63724.6	2527.32	3734.1	5630.53	2054.7	2372.66	1019.02	7.88673e+08	1.23748e+08	2.76538e+12	4.49244e+09	2.35956e+10	2.37982e+11	5.35149e+08	1.25054e+09	-	5.06535e+07	5.77683e+07	2.73069e+10	1.22082e+08	1.8628e+08	1.26789e+08	9.68558e+07	8.60605e+07	4.14955e+06
IL17RC	LOF	AR	LOF	IL17RC-AR	3725.08	2036.75	15224.3	5433.51	422.756	2168	1746.69	11792	1256	1151.96	960.744	6888.02	1741.73	389.075	859.218	1095.07	2813.92	630.538	1007.55	361.115	4029.41	589.303	371.154	761.49	831.889	830.391	423.852	5.54899e+07	1.65852e+07	9.27059e+08	1.1807e+08	713197	1.87922e+07	1.21966e+07	5.56153e+08	6.30512e+06	5.30341e+06	3.68827e+06	1.89752e+08	1.21275e+07	603962	2.94959e+06	4.79234e+06	3.16614e+07	1.58779e+06
IL21	LOF	AR	LOF	IL21-AR	-	-	-	-	-	-	-	-	-	105396	152402	-	482929	-	75276	118795	670376	-	105396	79551	3.97869e+06	243457	-	75276	58836.2	201399	-	-	-	-	-	-	-	-	-	-	4.44325e+10	9.29055e+10	-	9.32879e+11	-	2.26656e+10	5.64484e+10	1.79761e+12	-
IL21R	LOF	AR	LOF	IL21R-AR	-	-	6.1807e+07	-	-	-	382947	81308	-	12588.3	27969.5	25944.1	512084	9575.76	26753.2	17392.8	11200	2587.5	10074.6	17184.6	22669.1	10468	5233.93	12759.7	8953.04	7652.86	2587.5	-	-	1.52804e+16	-	-	-	5.86593e+11	2.64436e+10	-	6.33815e+08	3.12907e+09	2.69228e+09	1.04892e+12	3.66742e+08	2.86282e+09	1.20997e+09	5.01715e+08	2.67703e+07
IL23R	LOF	AR	LOF	IL23R-AR	-	-	-	-	-	-	-	-	-	2020.08	13030.7	74084.6	8327.36	12550.6	26265	5907.72	5003.91	-	697.106	7387.5	7503.53	4012.61	8979.94	6290.65	3603.51	2017.91	-	-	-	-	-	-	-	-	-	-	1.63149e+07	6.79144e+08	2.19538e+10	2.77347e+08	6.30019e+08	2.7593e+09	1.39581e+08	1.00136e+08	-
IL2RB	LOF	AR	LOF	IL2RB-AR	-	28820.3	26135	27880.9	55249.9	-	39325.8	85869.3	-	15867.5	6687.91	6374.46	8734.66	16365.2	28485.6	11124.4	13432.2	-	3933.83	550.258	1700.26	4789.17	8263.47	5037.1	4410.75	3709.24	-	-	3.32233e+09	2.73205e+09	3.10926e+09	1.221e+10	-	6.18591e+09	2.94938e+10	-	1.00705e+09	1.78886e+08	1.6251e+08	3.05143e+08	1.07121e+09	3.2456e+09	4.94963e+08	7.21639e+08	-
IL6R	LOF	AR	LOF	IL6R-AR	-	-	-	-	-	-	147581	-	-	2057.6	2575	100614	1965.32	13092.6	13416.9	4736.28	1315.42	1292.25	1097.96	1672.59	8383.66	567.008	4239.66	953.745	1529.21	913.2	431.333	-	-	-	-	-	-	8.71203e+10	-	-	1.69266e+07	2.65122e+07	4.04921e+10	1.54421e+07	6.85616e+08	7.19996e+08	8.97106e+07	6.91601e+06	6.67447e+06
IL6ST	LOF	AR	LOF	IL6ST-AR	729478	1.46904e+06	243076	39654.5	-	-	80387.6	-	-	4541.29	4740.47	11308.4	4657.81	11001.3	4058.75	5562.13	5358.71	-	2326.09	1314.11	3671.06	1483.27	3989.35	2035.41	2653.81	1560.67	-	2.12855e+12	8.63229e+12	2.36342e+11	6.28976e+09	-	-	2.58484e+10	-	-	8.24751e+07	8.98692e+07	5.11477e+08	8.67622e+07	4.84071e+08	6.58774e+07	1.23727e+08	1.14842e+08	-
IL7R	LOF	AR	LOF	IL7R-AR	1667.89	1469.96	26603.2	1813.63	5049.37	18537	1481.67	5300.18	-	833.225	453.292	4489.53	725.016	2689.97	5609.39	812.987	1033.5	2570.5	712.427	404.079	2533.02	689.019	1818.25	1546.11	702.939	909.091	2570.5	1.11207e+07	8.6373e+06	2.83082e+09	1.31498e+07	1.01964e+08	1.37441e+09	8.77549e+06	1.12347e+08	-	2.77372e+06	820080	8.06056e+07	2.09969e+06	2.8933e+07	1.25838e+08	2.64054e+06	4.26835e+06	2.64196e+07
INO80	LOF	AR	LOF	INO80-AR	-	-	-	-	-	-	-	-	-	1598.48	8857.52	1467.42	9127.44	6964.32	2248.01	2489.16	5387.04	2538.5	732.945	1634.02	1230.95	1059.63	2729.23	408.341	1485.26	1207.31	2538.5	-	-	-	-	-	-	-	-	-	1.02141e+07	3.13787e+08	8.6074e+06	3.33204e+08	1.93979e+08	2.02053e+07	2.47738e+07	1.16059e+08	2.57658e+07
IRAK4	LOF	AR	LOF	IRAK4-AR	3870.87	7305.8	7988.82	2769.81	1699.5	15327.7	553.359	2037.12	-	2338.94	2657.22	7790.6	851.377	1318.62	8352.84	502.463	1229.8	-	1965.69	2283.05	4875.3	820.646	1312.05	3405.33	495.319	1170.37	1292.5	5.9919e+07	2.1347e+08	2.55253e+08	3.06763e+07	1.15464e+07	9.39694e+08	1.22261e+06	1.65913e+07	-	2.18732e+07	2.82326e+07	2.42743e+08	2.89597e+06	6.94979e+06	2.79047e+08	1.00787e+06	6.04472e+06	-
IRF7	LOF	AR	LOF	IRF7-AR	-	-	-	-	-	-	-	-	-	12933.3	17254.4	383235	9674.95	20207.1	6564.49	14341	27688.7	2565.5	12933.3	14812.1	383235	7417.81	20207.1	6564.49	14105.4	23356.3	2565.5	-	-	-	-	-	-	-	-	-	6.69034e+08	1.19078e+09	5.87474e+11	3.7438e+08	1.63323e+09	1.72344e+08	8.22605e+08	3.06654e+09	2.63169e+07
IRF9	LOF	AR	LOF	IRF9-AR	-	-	-	-	-	-	-	-	-	-	-	-	-	193062	-	130439	-	-	-	-	-	-	193062	-	61537.9	-	-	-	-	-	-	-	-	-	-	-	-	-	-	-	1.49092e+11	-	6.80572e+10	-	-
ITCH	LOF	AR	LOF	ITCH-AR	84768.6	19396.9	15247.9	68776.3	612305	168953	50357.1	12978.8	2559.5	23655.2	5776.97	6348	10247.9	7791.28	14272.6	7058.13	5782.5	2559.5	1403.62	3232.54	3899.2	5249.24	3069.7	5162	2371.69	2032.47	2559.5	2.87425e+10	1.50487e+09	9.29935e+08	1.89204e+10	1.49967e+12	1.1418e+11	1.01431e+10	6.73746e+08	2.61939e+07	2.23818e+09	1.3347e+08	1.61163e+08	4.20039e+08	2.42785e+08	8.14769e+08	1.99241e+08	1.33726e+08	2.61939e+07
ITGB2	LOF	AR	LOF	ITGB2-AR	1888.43	3039.44	6678.08	2507.18	4027.62	5754.41	1427.65	3789.53	2588.5	712.914	1444.14	4573.46	1151.4	989.781	2410.63	819.726	1116.64	1288.98	386.106	634.92	834.653	413.879	556.043	660.541	389.2	477.956	428.244	1.42571e+07	3.69407e+07	1.7836e+08	2.51337e+07	6.48707e+07	1.3243e+08	8.14705e+06	5.7427e+07	2.6791e+07	2.03014e+06	8.33637e+06	8.3648e+07	5.2983e+06	3.91471e+06	2.32349e+07	2.68453e+06	4.98305e+06	6.64069e+06
JAK3	LOF	AR	LOF	JAK3-AR	6888.05	4414.07	1999.6	3771.99	10972.6	979.68	2673.17	5177.01	-	1229.61	1791.97	1470.9	1233.25	1472.62	800.173	874.433	1532.54	1010.28	681.848	1115.44	1015.74	728.703	812.684	555.523	610.91	838.228	562.487	1.89753e+08	7.79185e+07	1.59855e+07	5.68966e+07	4.81548e+08	3.83517e+06	2.85727e+07	1.07185e+08	-	6.04289e+06	1.28375e+07	8.64827e+06	6.07869e+06	8.66854e+06	2.5579e+06	3.05504e+06	9.38864e+06	4.07863e+06
LACC1	LOF	AR	LOF	LACC1-AR	-	-	-	-	-	-	-	-	-	1789.11	6122.27	748.484	5196.09	2258.18	2149.37	4310.62	8441.27	-	1307.18	4236.8	718.488	5035.91	921.411	1913.71	3624.84	5019.97	-	-	-	-	-	-	-	-	-	-	1.27966e+07	1.49904e+08	2.23792e+06	1.07977e+08	2.03884e+07	1.84706e+07	7.43085e+07	2.84987e+08	-
LAMTOR2	LOF	AR	LOF	LAMTOR2-AR	-	-	-	-	-	-	-	-	-	1.73819e+06	18929.4	26110.9	28087.9	4.45268e+06	-	32892	28244.3	-	24112.3	13300.4	12673.5	14509.2	4.45268e+06	4378.85	20008.3	20184.1	-	-	-	-	-	-	-	-	-	-	1.20852e+13	1.43322e+09	2.72702e+09	3.15562e+09	7.93054e+13	-	4.3274e+09	3.19084e+09	-
LAT	LOF	AR	LOF	LAT-AR	6.09217e+06	410641	47791.1	339198	50254.8	25146.5	133447	43915.8	-	62981.8	21577.7	10121.5	18870.5	49359.4	13869.7	27402.2	13245.8	-	62981.8	19035.1	9886.88	18316.7	48397	6334.27	14578.8	9746.57	-	1.48458e+14	6.74501e+11	9.13577e+09	4.6022e+11	1.0102e+10	2.52929e+09	7.1232e+10	7.71421e+09	-	1.58666e+10	1.8623e+09	4.09738e+08	1.4243e+09	9.74522e+09	7.69417e+08	3.00341e+09	7.01753e+08	-
LCK	LOF	AR	LOF	LCK-AR	-	-	-	-	-	-	-	-	-	9435.25	9031.72	501777	33425.7	31434	2.92708e+06	12141.6	21687.8	2587.5	6642.67	3062.43	12503.5	4756.94	7994.25	20082.9	3273.05	3674.94	2587.5	-	-	-	-	-	-	-	-	-	3.56058e+08	3.26252e+08	1.00712e+12	4.46897e+09	3.95226e+09	3.42712e+13	5.89624e+08	1.88135e+09	2.67703e+07
LCP2	LOF	AR	LOF	LCP2-AR	-	-	446283	-	53250.9	-	639991	85770.5	-	385.549	682.118	685.109	728.108	677.634	398.324	503.193	542.184	2562.5	368.616	583.547	586.194	647.697	625.091	354.937	405.229	464.526	2562.5	-	-	7.96671e+11	-	1.13424e+10	-	1.63835e+12	2.9426e+10	-	593050	1.85841e+06	1.87476e+06	2.11765e+06	1.83404e+06	633054	1.0108e+06	1.17368e+06	26255376
LIG1	LOF	AR	LOF	LIG1-AR	18945.4	31592.6	402664	22594.1	139721	-	7691.88	97771.1	-	1488.28	1555.19	3769.66	2192.07	144.993	705.923	846.34	1655.57	1680	807.286	736.422	2029.54	735.476	139.578	618.873	500.345	832.2	1680	1.43564e+09	3.99225e+09	6.48551e+11	2.04188e+09	7.80876e+10	-	2.3663e+08	3.82364e+10	-	8.85393e+06	9.66827e+06	5.68263e+07	1.9212e+07	83510.8	1.99048e+06	2.86178e+06	1.0957e+07	1.12829e+07
MALT1	LOF	AR	LOF	MALT1-AR	20954.9	49416.4	5.38501e+07	16299.8	1.41779e+07	616437	33203.2	26906.2	-	3749.12	3834.64	100239	8083.16	23719.1	70213.1	7905.98	3321.75	-	2707.45	3416.98	81404	7555.29	13164.4	3759.24	4760.49	1627.8	-	1.75635e+09	9.76771e+09	1.15993e+16	1.06267e+09	8.04047e+14	1.51998e+12	4.40968e+09	2.89566e+09	-	5.62087e+07	5.88025e+07	4.01912e+10	2.61317e+08	2.25029e+09	1.97192e+10	2.49986e+08	4.41229e+07	-
MASP2	LOF	AR	LOF	MASP2-AR	2001.58	45111.9	3.36738e+08	10725.1	3.97054e+08	106039	74256.3	6180.25	1291.5	758.942	753.535	1956.16	576.638	2462.83	746.223	1106.27	880.413	861.722	593.143	582.503	1607.26	469.095	1443.14	259.137	536.421	652.962	133.786	1.60172e+07	8.14014e+09	4.53571e+17	4.60069e+08	6.30606e+17	4.49767e+10	2.20557e+10	1.52757e+08	6.66672e+06	2.30093e+06	2.26824e+06	1.52984e+07	1.32774e+06	2.42522e+07	2.22441e+06	4.89093e+06	3.09698e+06	2.96681e+06
MCM4	LOF	AR	LOF	MCM4-AR	178962	-	-	-	-	1.09643e+06	1.89484e+08	59066.1	-	2424.7	1735.48	8427.56	928.193	6112.71	853.824	1634.69	3552.08	-	1380.94	993.448	2918.37	612.473	2646.76	762.445	999.707	1433.5	1290.5	1.28108e+11	-	-	-	-	4.80861e+12	1.43617e+17	1.3955e+10	-	2.3507e+07	1.20407e+07	2.84061e+08	3.44245e+06	1.49436e+08	2.91264e+06	1.06823e+07	5.04547e+07	-
MPO	LOF	AR	LOF	MPO-AR	296.695	159.528	34.4893	555.418	83.5371	105.873	43.3671	533.657	83.6971	191.767	140.45	33.8347	142.534	58.1757	86.8276	38.0795	352.009	62.2949	95.2369	122.676	33.5273	120.231	55.2213	69.1087	35.1962	245.602	51.0186	350923	101158	4619.05	1.23173e+06	27578.6	44412.2	7348.33	1.13702e+06	27685	146330	78341.5	4442.78	80692.6	13303.9	29807.8	5646.85	494233	15272.4
MRTFA	LOF	AR	LOF	MRTFA-AR	-	-	-	-	-	-	-	-	-	4416.78	5470.25	3130.4	4971.4	3756.31	3101.74	5862.97	3402.56	-	4018.35	5053.38	3003.08	4206.33	3159.65	1778.76	4476.49	3150.15	2576.5	-	-	-	-	-	-	-	-	-	7.80142e+07	1.19673e+08	3.9185e+07	9.88393e+07	5.64244e+07	3.84709e+07	1.37474e+08	4.6296e+07	-
MS4A1	LOF	AR	LOF	MS4A1-AR	-	-	-	-	-	-	-	-	-	1134.94	11329.2	2952.34	19975.4	21428.5	2301.16	6960.34	3193.82	-	966.422	4770.53	2899.84	2095.9	6418.23	2198.39	1628.91	2246.77	-	-	-	-	-	-	-	-	-	-	5.14784e+06	5.13355e+08	3.48534e+07	1.59598e+09	1.83664e+09	2.11722e+07	1.93757e+08	4.07892e+07	-
MTHFD1	LOF	AR	LOF	MTHFD1-AR	4898.13	10577	7301.34	28332.2	1094.75	6541.77	1762.27	19798.3	-	2200.86	1671.16	399.953	1950.98	787.501	942.393	935.115	3624.52	-	845.669	958.265	389.964	1009.59	617.515	628.747	460.546	1820.07	600.799	9.59471e+07	4.4745e+08	2.13209e+08	3.21073e+09	4.78955e+06	1.71153e+08	1.24153e+07	1.56782e+09	-	1.93663e+07	1.11644e+07	638250	1.52174e+07	2.47748e+06	3.54865e+06	3.49402e+06	5.25342e+07	-
MYD88	LOF	AR	LOF	MYD88-AR	349768	85057.5	-	171505	-	-	256209	133770	-	227266	38925	48307.7	70943.2	25969	-	19555.8	27780.3	-	20638.5	17444.4	46495.2	47806.4	24837.7	-	10346.2	13737.7	-	4.89349e+11	2.89388e+10	-	1.17655e+11	-	-	2.62572e+11	7.15768e+10	-	2.06598e+11	6.06046e+09	9.33434e+09	2.01314e+10	2.69745e+09	-	1.52963e+09	3.08687e+09	-
NCF2	LOF	AR	LOF	NCF2-AR	9418.65	3976.61	15885.3	5588.59	5291.96	63833.2	3333.41	5772.28	-	2911.67	1876.59	8191.96	1295.98	3497.29	6620.35	2563.91	2367.32	-	2340.4	1444.37	7889.48	1195.1	3479.39	6620.35	2393.57	1926.9	-	3.54806e+08	6.32377e+07	1.0093e+09	1.24907e+08	1.11998e+08	1.62985e+10	4.44331e+07	1.33254e+08	-	3.38995e+07	1.40789e+07	2.684e+08	6.71312e+06	4.89103e+07	1.7529e+08	2.62843e+07	2.24074e+07	-
NCF4	LOF	AR	LOF	NCF4-AR	21514.8	37654.6	42259.3	87748	1395.76	1861.55	2176.64	1202.16	2572.5	2703.74	14069.3	9078.6	3925.41	1311.87	1052.3	1360.48	931.363	1015.8	2103.52	7523.14	8448.03	2749.85	665.779	786.169	1060.14	857.565	1015.8	1.85146e+09	5.67131e+09	7.14324e+09	3.07985e+10	7.78701e+06	1.3854e+07	1.89423e+07	5.77599e+06	2.64607e+07	2.92299e+07	7.91728e+08	3.29648e+08	6.16197e+07	6.87875e+06	4.42516e+06	7.39818e+06	3.46602e+06	4.12336e+06
NCKAP1L	LOF	AR	LOF	NCKAP1L-AR	-	-	317290	-	196619	-	56738.5	-	-	2994.58	3328.58	6140.48	8011.09	2199.98	3170.4	2803.1	4323.63	-	2069.97	1419.44	4018.27	2170.03	1623.82	2182.76	1927.33	2495.98	-	-	-	4.0269e+11	-	1.54635e+11	-	1.28768e+10	-	-	3.5858e+07	4.43044e+07	1.50797e+08	2.56678e+08	1.93508e+07	4.01932e+07	3.14183e+07	7.47577e+07	-
NHEJ1	LOF	AR	LOF	NHEJ1-AR	6984.42	32338.9	932773	138923	3.99402e+06	3599.4	12457.8	27339.7	-	3604.51	7987.83	565771	10093.5	22960.3	1751.64	8046.42	9351.28	-	3087.88	7148.45	469066	4999.84	17755.1	1751.64	6852.71	8283.61	2571.5	1.95101e+08	4.18308e+09	3.48026e+12	7.71978e+10	6.38087e+13	5.18085e+07	6.20737e+08	2.98973e+09	-	5.19556e+07	2.5519e+08	1.28039e+12	4.07471e+08	2.10862e+09	1.22659e+07	2.58947e+08	3.49749e+08	-
NOS2	LOF	AR	LOF	NOS2-AR	-	-	-	-	-	-	-	-	-	1330.59	1218.97	4876.78	1175.36	2639.28	627.782	1024.68	1190.35	2567.5	712.891	639.493	2299.42	624.335	1571.25	564.207	524.561	811.66	2567.5	-	-	-	-	-	-	-	-	-	7.07658e+06	5.9387e+06	9.51124e+07	5.52116e+06	2.78527e+07	1.57393e+06	4.19574e+06	5.663e+06	2.6358e+07
NSMCE3	LOF	AR	LOF	NSMCE3-AR	-	-	-	-	-	-	-	-	-	-	-	616928	-	123250	-	634202	-	-	18056.6	14367.2	54026.8	23802.9	10137.6	10915.7	48703	27864.4	-	-	-	-	-	-	-	-	-	-	-	-	1.5224e+12	-	6.07618e+10	-	1.60885e+12	-	-
NUDCD3	LOF	AR	LOF	NUDCD3-AR	-	-	-	-	-	-	-	-	-	14086.9	51358.4	16001.8	75356.5	19286.1	4574.56	12366.3	21497.7	2588.5	2119.83	764.078	12208.7	3261.14	7194.52	1495.36	3079.7	2915.05	1285.94	-	-	-	-	-	-	-	-	-	7.93701e+08	1.05506e+10	1.02417e+09	2.27141e+10	1.48774e+09	8.36882e+07	6.11656e+08	1.84852e+09	2.6791e+07
ORAI1	LOF	AR	LOF	ORAI1-AR	-	-	-	-	-	-	-	-	-	-	-	-	-	-	-	-	-	-	-	-	-	-	-	-	-	-	-	-	-	-	-	-	-	-	-	-	-	-	-	-	-	-	-	-	-
PAX1	LOF	AR	LOF	PAX1-AR	49521.2	2.02191e+09	409486	-	65709.9	4934.74	19124.6	17841.7	-	5177.57	4882.44	4871.09	5101.53	911.93	1159.01	1625.69	3545.71	-	3022.89	4860.11	4102.42	5101.53	891.66	1156.97	1548.69	3264.39	-	9.80921e+09	1.63525e+19	6.70714e+11	-	1.72709e+10	9.73868e+07	1.46292e+09	1.27324e+09	-	1.07208e+08	9.53335e+07	9.48907e+07	1.04082e+08	3.32282e+06	5.36861e+06	1.0565e+07	5.02741e+07	-
PEPD	LOF	AR	LOF	PEPD-AR	1404.2	1183.35	5323.71	3434.02	1759.41	1517.53	806.661	2092.46	-	658.634	763.491	3836.31	1283.5	1587.97	1159.85	631.312	1154.3	2580.5	473.216	403.803	1918.6	535.722	1179.52	750.462	402.028	678.861	615.221	7.88147e+06	5.5965e+06	1.13346e+08	4.71561e+07	1.23751e+07	9.20552e+06	2.59958e+06	1.75051e+07	-	1.73256e+06	2.32862e+06	5.88536e+07	6.58438e+06	1.00802e+07	5.37634e+06	1.59169e+06	5.32505e+06	2.66256e+07
PIK3CG	LOF	AR	LOF	PIK3CG-AR	93274.8	143067	6.05169e+07	30154.3	217155	-	51780.1	41781.3	-	3015.78	5375.9	6437.85	2300.48	2132.91	4798.41	1629.68	2637.24	-	943.964	1187.91	2736.89	1033.94	1754.39	1083.51	604.783	1303.97	-	3.48004e+10	8.18715e+10	1.46492e+16	3.63701e+09	1.88624e+11	-	1.07245e+10	6.98255e+09	-	3.63676e+07	1.15579e+08	1.65758e+08	2.11596e+07	1.81887e+07	9.20798e+07	1.0617e+07	2.78095e+07	-
PLEKHM1	LOF	AR	LOF	PLEKHM1-AR	1.75082e+07	162497	3.02359e+06	426077	-	-	73641.2	386663	-	5989.36	7496.8	6084.11	8048.86	3408.22	7397.54	3936.08	4428.02	-	1876.8	3292.72	4434.76	1028.78	2838.32	2970.02	2729.3	2432.88	-	1226147913385981	1.05621e+11	3.65684e+13	7.26166e+11	-	-	2.16918e+10	5.98032e+11	-	1.43466e+08	2.24778e+08	1.48041e+08	2.59104e+08	4.64502e+07	2.18865e+08	6.19551e+07	7.84117e+07	-
POLD2	LOF	AR	LOF	POLD2-AR	-	-	-	-	-	-	-	-	-	24979.1	95470.6	-	184043	7835.69	-	117274	207246	-	4841.55	11074.6	26636	10870.2	5398.83	1308.69	6488.9	1025.24	-	-	-	-	-	-	-	-	-	-	2.49572e+09	3.64582e+10	-	1.35487e+11	2.45561e+08	-	5.50123e+10	1.71802e+11	-
POLE2	LOF	AR	LOF	POLE2-AR	-	-	-	-	-	-	-	-	-	443.513	986.838	426.069	792.038	578.618	452.571	561.774	1192.62	1666	308.184	565.701	407.427	345.329	537.068	396.129	442.371	699.711	703.462	-	-	-	-	-	-	-	-	-	785040	3.89145e+06	724433	2.50613e+06	1.33688e+06	817470	1.26011e+06	5.68457e+06	1.10956e+07
PRIM1	LOF	AR	LOF	PRIM1-AR	6.47325e+07	88595.3	-	129910	-	-	187990	289766	-	3509.55	2500.95	1233.98	1667.11	8189.37	4727.55	3766.68	2932.49	-	1063.07	842.177	1187.51	1010.83	6097.89	1939.95	2213.61	1433.59	-	1.67612e+16	3.13961e+10	-	6.75064e+10	-	-	1.4136e+11	3.35855e+11	-	4.92537e+07	2.5009e+07	6.08588e+06	1.11103e+07	2.6823e+08	8.938e+07	5.67366e+07	3.43863e+07	-
PRKCD	LOF	AR	LOF	PRKCD-AR	16122.6	35929.3	652353	35926	3116.64	-	19645.7	71271.9	-	6635.01	7151.53	25056.3	21168.7	2958.66	58577.5	7508.79	12356.5	1292.25	1618.91	4278.95	4172.3	5098.14	2078.45	25900	2590.09	2722.92	856.891	1.03969e+09	5.1635e+09	1.70225e+12	5.16256e+09	3.88414e+07	-	1.54374e+09	2.03184e+10	-	1.76067e+08	2.04549e+08	2.51117e+09	1.79236e+09	3.50027e+07	1.3725e+10	2.25498e+08	6.1068e+08	6.67443e+06
PRKDC	LOF	AR	LOF	PRKDC-AR	109795	-	-	-	-	-	1.1436e+06	-	-	524.195	1062.24	412.96	1028.1	471.696	395.887	575.881	433.892	-	509.794	1007.24	408.819	839.31	451.14	324.883	539.119	405.343	-	4.82195e+10	-	-	-	-	-	5.23127e+12	-	-	1.09702e+06	4.50918e+06	680490	4.22384e+06	888103	625321	1.32425e+06	751313	-
PSMB10	LOF	AR	LOF	PSMB10-AR	-	-	-	-	-	-	-	-	-	-	-	-	-	-	-	-	-	-	-	-	-	-	-	-	-	-	-	-	-	-	-	-	-	-	-	-	-	-	-	-	-	-	-	-	-
PSMG2	LOF	AR	LOF	PSMG2-AR	-	-	-	-	-	-	-	-	-	1481.44	1982.4	16614.7	2576.35	1498.23	23790.5	2303.09	4565.52	2578.5	1249.91	1153.85	7693.14	1752.39	1245.35	1709.25	1361.01	2253.06	517.22	-	-	-	-	-	-	-	-	-	8.77269e+06	1.57116e+07	1.10413e+09	2.654e+07	8.97284e+06	2.26385e+09	2.12076e+07	8.33575e+07	2.65843e+07
PTCRA	LOF	AR	LOF	PTCRA-AR	-	-	-	-	-	-	-	-	-	19716.3	26580.8	203983	29512.7	92147.4	66261.1	19832.4	26546.7	-	3183.16	598.301	415.677	1350.44	1415.64	594.776	990.474	2382.37	-	-	-	-	-	-	-	-	-	-	1.55486e+09	2.82604e+09	1.66435e+11	3.48389e+09	3.39642e+10	1.75619e+10	1.57322e+09	2.8188e+09	-
PTPRC	LOF	AR	LOF	PTPRC-AR	2.17845e+07	15811	13150.8	27769.9	-	5748.5	28908.1	24205.1	-	7843.61	5859.76	4882.45	4169.39	4386.57	4465.35	6076.65	3323.93	-	6746.47	4426.48	3669.72	2237.8	3655.59	3718.66	3128.66	2772.13	2583.5	1.89825e+15	9.9989e+08	6.91722e+08	3.08456e+09	-	1.32158e+08	3.34259e+09	2.34345e+09	-	2.46057e+08	1.37324e+08	9.53336e+07	6.95187e+07	7.69504e+07	7.97395e+07	1.47679e+08	4.41808e+07	-
RASGRP1	LOF	AR	LOF	RASGRP1-AR	54947.1	38881.5	49373.4	28669.1	131235	-	29079.3	25851.9	-	7944.44	7170.74	3950.6	5983.17	14421.6	7066.49	6055.65	1431.7	-	1545.05	3963.05	1074.32	1879.86	3017.13	888.151	2287.18	1177.96	-	1.20765e+10	6.04694e+09	9.75073e+09	3.28756e+09	6.88901e+10	-	3.38231e+09	2.67319e+09	-	2.52425e+08	2.0565e+08	6.24133e+07	1.43169e+08	8.31877e+08	1.99713e+08	1.46659e+08	8.19334e+06	-
REL	LOF	AR	LOF	REL-AR	-	-	-	-	-	-	1.10103e+06	-	-	12574.5	160730	227668	255697	155454	-	26905.6	25557.7	-	3710.91	5314.71	35335.8	16679.7	7094.6	60902.9	7198.56	8748.78	-	-	-	-	-	-	-	4.84909e+12	-	-	6.32419e+08	1.03336e+11	2.07329e+11	2.61524e+11	9.66628e+10	-	2.89554e+09	2.61269e+09	-
RELB	LOF	AR	LOF	RELB-AR	-	-	-	-	-	-	-	-	-	18099.7	3678.99	7894.62	13814.4	9263.29	-	28748.9	28387.7	1158.5	9348.32	1542.63	3795.07	4130.56	4125.29	14472.3	4056.77	2782.72	1158.5	-	-	-	-	-	-	-	-	-	1.31033e+09	5.41253e+07	2.49268e+08	7.63295e+08	3.43197e+08	-	3.30588e+09	3.22334e+09	5.36386e+06
RFWD3	LOF	AR	LOF	RFWD3-AR	-	-	-	-	-	-	-	-	-	2262.29	3124.56	4760.63	1091.08	4830.27	3431.16	1772.04	2092.95	862.164	1387.93	1891.41	1252.62	982.532	3649.15	2434.72	1313.93	1416.19	862.164	-	-	-	-	-	-	-	-	-	2.04627e+07	3.9039e+07	9.06355e+07	4.75747e+06	9.33068e+07	4.70777e+07	1.25534e+07	1.75133e+07	2.96986e+06
RFX5	LOF	AR	LOF	RFX5-AR	7658.25	5779.14	34483.4	10915	1107.39	6181.02	9170.44	6143.15	2586.5	2100.58	2219.64	26609.4	3997.98	1099.27	4867.29	4021.94	2609.58	1294.25	1823.2	1876.15	10515.5	2568.91	1072.05	3128.83	2341.4	1895.47	1294.25	2.34564e+08	1.33571e+08	4.75627e+09	4.76508e+08	4.90085e+06	1.52795e+08	3.36351e+08	1.50928e+08	2.67496e+07	1.76413e+07	1.96982e+07	2.83213e+09	6.39194e+07	4.82919e+06	9.47424e+07	6.46878e+07	2.72292e+07	6.69515e+06
RFXANK	LOF	AR	LOF	RFXANK-AR	13688.7	6508.12	245381	5678.01	31350.9	3127.35	9471.6	16409.7	632.578	3017.87	1984.72	36745.5	3075.38	19948.1	1970.19	4586.77	3419.32	506.429	1789.54	1703.5	27178.5	1759.55	10640.6	1372.81	2523.1	2808.86	423.052	7.49466e+08	1.69397e+08	2.40846e+11	1.28936e+08	3.9314e+09	3.91088e+07	3.58807e+08	1.07705e+09	1.59809e+06	3.64181e+07	1.57486e+07	5.40079e+09	3.78196e+07	1.59162e+09	1.55188e+07	8.41354e+07	4.67532e+07	1.02386e+06
RFXAP	LOF	AR	LOF	RFXAP-AR	3.07759e+06	13271	70262.7	34537.5	13366.3	4189.97	10359	53427.8	-	20538.9	3836.2	14849.2	5411.44	4757.14	4046.5	4683.81	8124.88	-	11673.4	3836.2	13007.1	5411.44	3866.93	3901.2	2400.74	8124.88	-	3.78862e+13	7.04428e+08	1.97471e+10	4.77122e+09	7.14583e+08	7.02067e+07	4.29192e+08	1.14179e+10	-	1.6873e+09	5.88504e+07	8.81935e+08	1.17113e+08	9.05025e+07	6.54804e+07	8.77335e+07	2.64022e+08	-
RHOH	LOF	AR	LOF	RHOH-AR	-	-	-	-	-	-	-	-	-	-	-	-	-	-	-	-	-	-	21936	20016.9	790638	15220.1	5410.13	8006.05	9012.99	8676.41	-	-	-	-	-	-	-	-	-	-	-	-	-	-	-	-	-	-	-
RNF168	LOF	AR	LOF	RNF168-AR	8371	5532.15	27722.8	2053.42	178.391	13606.6	3036.38	8873.86	-	3465.5	592.124	14090	613.664	176.694	9250.26	1805.5	1944.74	-	788.477	461.896	654.65	454.201	172.804	1121.65	1233.5	1205.74	2588.5	2.80261e+08	1.22397e+08	3.07411e+09	1.68579e+07	126578	7.40499e+08	3.68663e+07	3.14946e+08	-	4.80248e+07	1.40008e+06	7.94062e+08	1.50388e+06	124176	3.42232e+08	1.30322e+07	1.51203e+07	-
RNF31	LOF	AR	LOF	RNF31-AR	-	-	4.72015e+07	-	-	303097	296980	-	-	9034.33	4922.77	8359.95	4191.55	6400.95	7758.65	5361.38	8234.83	2571.5	3177.52	2648.56	8046.76	1888.89	3340.68	3841.71	3024.91	2038.65	1016.75	-	-	8911938829539062	-	-	3.67471e+11	3.52786e+11	-	-	3.2644e+08	9.69148e+07	2.79522e+08	7.02597e+07	1.63863e+08	2.40756e+08	1.14956e+08	2.71217e+08	2.64402e+07
RORC	LOF	AR	LOF	RORC-AR	-	203687	7.83591e+08	649047	226781	4678.84	151531	37181	-	4088.7	4261.55	5890.01	4751.63	2955.3	4605	7659.68	6009.62	-	2082.19	3361.62	3970.96	3679.85	2926.3	4347.16	5396.16	4461.05	2564.5	-	1.65952e+11	2.45606e+18	1.68505e+12	2.05717e+11	8.75475e+07	9.18455e+10	5.52956e+09	-	6.68534e+07	7.26261e+07	1.38745e+08	9.02929e+07	3.49234e+07	8.48055e+07	2.34652e+08	1.44438e+08	-
SLC35C1	LOF	AR	LOF	SLC35C1-AR	-	-	4.39822e+06	-	-	-	73823.3	-	-	24654.6	88664.9	1.11927e+06	9578.16	229475	33746.2	12190.9	6774.78	-	4239.05	13095.8	70970.5	5024.33	4261.16	27619.6	5788.23	3511.89	2572.5	-	-	7.73772e+13	-	-	-	2.17992e+10	-	-	2.43129e+09	3.14455e+10	5.01105e+12	3.66926e+08	2.10634e+11	4.55509e+09	5.94422e+08	1.83564e+08	-
SLC39A7	LOF	AR	LOF	SLC39A7-AR	-	678508	-	9.72179e+06	-	-	175450	81248.6	-	1791.72	4379.65	938.425	7612.45	6179.5	3651.13	1980.5	4727.42	-	1041.51	2079.75	809.666	4596.71	3973.54	1246.14	1121.81	1944.85	-	-	1.84149e+12	-	3.78053e+14	-	-	1.2313e+11	2.6405e+10	-	1.28339e+07	7.67078e+07	3.51881e+06	2.31767e+08	1.5272e+08	5.33083e+07	1.56816e+07	8.9375e+07	-
SMARCD2	LOF	AR	LOF	SMARCD2-AR	19548	26963	-	84995	-	-	67442.3	315799	-	7657.08	26860.7	24476.2	21159.5	956729	2.13352e+06	18647.4	25943.1	-	7657.08	26860.7	24476.2	21159.5	956729	2.13352e+06	17527.9	25943.1	-	1.52842e+09	2.9079e+09	-	2.88963e+10	-	-	1.81936e+10	3.98916e+11	-	2.34493e+08	2.88587e+09	2.39623e+09	1.79081e+09	3.66132e+12	1.82077e+13	1.39082e+09	2.69207e+09	-
SP110	LOF	AR	LOF	SP110-AR	53739.8	20780.5	15076	54609.7	29669.4	1630.38	15409.1	66968	-	2725.7	1654.42	2237.41	2347.88	2814.58	917.39	1117.64	2347.12	1294	1470.76	833.988	2105.8	873.697	2040.34	774.803	800.348	1632.23	647.125	1.15516e+10	1.72723e+09	9.09081e+08	1.19287e+10	3.52098e+09	1.0626e+07	9.49697e+08	1.79386e+10	-	2.97068e+07	1.09417e+07	2.00151e+07	2.20408e+07	3.16761e+07	3.36275e+06	4.99196e+06	2.20265e+07	6.69257e+06
SPPL2A	LOF	AR	LOF	SPPL2A-AR	-	-	571821	-	20979.8	1.68203e+06	201065	2.2414e+06	1294.5	1572.72	2261.18	4633	1681.29	1645.31	1806.63	791.267	3700.04	1294.5	1141.4	1650.19	4548.44	1050.08	1040.37	977.404	676.93	1738.47	1294.5	-	-	1.30792e+12	-	1.76053e+09	1.13169e+13	1.61707e+11	2.00954e+13	6.69774e+06	9.88751e+06	2.04427e+07	8.58403e+07	1.13002e+07	1.08216e+07	1.30484e+07	2.50125e+06	5.47465e+07	6.69774e+06
STAT2	LOF	AR	LOF	STAT2-AR	9367.64	15311.9	560893	36056.4	22988.3	64379.2	11105.8	22423.2	2589.5	3049.92	8906.41	24528.4	5678.21	11448.1	33647.6	4321.6	7028.48	2589.5	2514.21	8478.94	21453	5566.18	11188.2	9030.16	3285.03	4624.37	2589.5	3.50973e+08	9.37754e+08	1.2584e+12	5.20011e+09	2.11376e+09	1.65785e+10	4.93307e+08	2.01111e+09	2.68117e+07	3.7196e+07	3.17261e+08	2.40648e+09	1.28946e+08	5.24193e+08	4.52851e+09	7.46877e+07	1.9757e+08	2.68117e+07
STIM1	LOF	AR	LOF	STIM1-AR	-	-	86947.9	-	4.28141e+06	-	99420.2	28743.2	-	11454.9	10754.8	19575.2	6889.47	32367	4.81887e+06	11282.8	6641.69	-	3040.92	3504.39	5901.17	631.593	13490	84813.9	4114.49	1602.45	2588.5	-	-	3.02394e+10	-	7.33218e+13	-	3.95371e+10	3.30456e+09	-	5.2481e+08	4.6262e+08	1.53267e+09	1.89831e+08	4.19036e+09	9.28859e+13	5.09159e+08	1.76422e+08	-
STK4	LOF	AR	LOF	STK4-AR	1.52936e+06	89725.3	8894.99	982523	53384.5	241219	30076.7	23095	-	13429.4	17547	5268.33	8145.22	6731.23	8664.6	8166.55	6754.92	-	10653.4	8726.45	5268.03	7357.05	6731.23	8664.6	6730.23	6470.62	-	9.35572e+12	3.22021e+10	3.16448e+08	3.8614e+12	1.13994e+10	2.32746e+11	3.61831e+09	2.13342e+09	-	7.21346e+08	1.23152e+09	1.11e+08	2.65346e+08	1.81211e+08	3.00267e+08	2.66737e+08	1.82489e+08	-
STX11	LOF	AR	LOF	STX11-AR	-	-	-	-	-	-	-	-	-	172672	1855.11	2.77139e+06	7307.85	48617.2	85469.4	18775.8	3935.83	-	20658.1	1324.47	235664	4109.47	10370.3	47270.7	10682.5	2860.62	2578.5	-	-	-	-	-	-	-	-	-	1.19262e+11	1.37583e+07	3.07224e+13	2.1359e+08	9.45434e+09	2.92197e+10	1.41005e+09	6.19474e+07	-
TAP1	LOF	AR	LOF	TAP1-AR	26420.1	-	7.05942e+06	-	304059	34829	19380.4	-	-	2004.79	4278.47	14438.6	2139.36	3983.4	5661.3	2766.8	3281.2	2478.5	1727.9	3653.83	14399	1488.86	3617.23	5661.3	2479.22	2532.26	2478.5	2.79199e+09	-	1.99342e+14	-	3.69807e+11	4.85209e+09	1.50232e+09	-	-	1.60688e+07	7.32041e+07	8.33831e+08	1.82989e+07	6.34539e+07	1.28179e+08	3.06097e+07	4.3052e+07	2.45619e+07
TAP2	LOF	AR	LOF	TAP2-AR	24847.9	12589.4	4756.71	55323.3	23345.3	3945.25	13955.6	18855.8	-	2645.53	591.71	4640.42	1101.03	6456.29	3260.43	3773.7	2059.89	-	1802.41	590.022	4634.52	1097.44	6456.29	3260.43	3442.64	2053.45	-	2.46957e+09	6.33926e+08	9.04862e+07	1.22424e+10	2.17992e+09	6.22442e+07	7.78974e+08	1.42209e+09	-	2.79848e+07	1.39811e+06	8.61154e+07	4.84468e+06	1.66709e+08	4.25085e+07	5.69482e+07	1.69644e+07	-
TAPBP	LOF	AR	LOF	TAPBP-AR	-	-	-	-	-	-	-	-	-	1528.47	611.647	4942.09	1121.9	1024.41	1407.43	1444.51	1359.82	825.545	1396.32	605.251	4891.03	666.665	1020.41	1187.06	1353.16	1169.65	623.799	-	-	-	-	-	-	-	-	-	9.33877e+06	1.494e+06	9.76772e+07	5.03011e+06	4.19358e+06	7.91778e+06	8.34069e+06	7.391e+06	2.72279e+06
TBXAS1	LOF	AR	LOF	TBXAS1-AR	1952.64	3517.05	165207	10434.8	59933.8	3261.36	5031.66	6915.83	1294.5	625.342	688.114	8322.69	507.071	3172.97	1059.07	830.411	743.502	512.213	424.302	502.662	2748.47	318.074	2772.79	399.597	682.461	511.674	199.782	1.52434e+07	4.94646e+07	1.09173e+11	4.355e+08	1.4368e+10	4.25327e+07	1.0125e+08	1.91287e+08	6.69774e+06	1.56171e+06	1.89125e+06	2.77035e+08	1.02645e+06	4.02583e+07	4.48224e+06	2.75501e+06	2.20821e+06	1.0474e+06
TET2	LOF	AR	LOF	TET2-AR	6184.62	10977.9	1984.96	6606.03	4544.46	2344.16	4134.72	5729.82	-	775.326	741.285	271.564	920.471	652.484	509.045	520.993	773.151	-	612.298	632.948	232.569	748.156	452.066	444.739	415.848	565.406	1293.75	1.52974e+08	4.82013e+08	1.57523e+07	1.74532e+08	8.25902e+07	2.1971e+07	6.83672e+07	1.31301e+08	-	2.40142e+06	2.19505e+06	293902	3.38538e+06	1.70033e+06	1.03447e+06	1.08365e+06	2.38796e+06	-
TFRC	LOF	AR	LOF	TFRC-AR	-	-	-	-	-	-	-	-	-	5952.87	6291.14	7271.47	10701	7399.73	9310.48	7068.72	17914.2	2583.5	2091.47	4909.12	4630.42	9912.22	6816.3	9065.43	4818.4	9272.85	1293.25	-	-	-	-	-	-	-	-	-	1.41723e+08	1.58288e+08	2.11468e+08	4.58002e+08	2.18994e+08	3.46703e+08	1.99839e+08	1.2836e+09	2.66876e+07
TIRAP	LOF	AR	LOF	TIRAP-AR	-	-	-	-	-	-	-	-	-	3101.05	1421.21	1280.54	2818.63	786.665	577.244	1835.23	466.321	421.019	438.618	697.904	1072.3	141.695	678.155	407.738	755.188	326.857	168.487	-	-	-	-	-	-	-	-	-	3.84537e+07	8.07366e+06	6.55397e+06	3.17675e+07	2.47222e+06	1.33053e+06	1.34649e+07	867954	707343
TLR4	LOF	AR	LOF	TLR4-AR	-	-	-	-	-	-	-	-	-	24227.2	2662.24	-	3985.38	24095.6	212847	80590.8	9318.73	-	324.119	506.154	2458.76	280.381	676.908	311.286	718.52	124.232	859.264	-	-	-	-	-	-	-	-	-	2.34773e+09	2.83395e+07	-	6.35172e+07	2.3223e+09	1.81214e+11	2.59792e+10	3.47318e+08	-
TNFRSF11A	LOF	AR	LOF	TNFRSF11A-AR	24218.8	18063.2	16728.2	200263	21312.8	99091.2	80582.1	6920.76	1100.5	12918.4	5072.88	5727.96	12783.3	3733.96	46082.2	10007.2	4097.06	1100.5	7962.29	4188.98	5507.18	8807.52	3364.69	31827.4	5157.42	2701.87	595.07	2.3461e+09	1.30504e+09	1.11926e+09	1.6042e+11	1.81686e+09	3.92758e+10	2.59736e+10	1.9156e+08	4.84e+06	6.67484e+08	1.02916e+08	1.31215e+08	6.53604e+08	5.57549e+07	8.49409e+09	4.00533e+08	6.71274e+07	4.84e+06
TNFRSF13C	LOF	AR	LOF	TNFRSF13C-AR	-	-	-	-	-	-	-	-	-	19191	9565.83	4.46834e+07	15658.6	51058.8	-	69738.4	74520.5	-	11000.8	6002.18	4.46834e+07	14302.6	51058.8	-	38542	48670.9	-	-	-	-	-	-	-	-	-	-	1.47311e+09	3.65982e+08	7986433546043051	9.807e+08	1.04278e+10	-	1.94535e+10	2.22129e+10	-
TNFRSF4	LOF	AR	LOF	TNFRSF4-AR	-	-	-	-	-	-	-	-	-	1928.52	5158.42	58866.3	4080.84	1764.79	3560.7	2620.34	1422.54	-	870.697	1758.87	33305.2	1907.72	1446.62	2054.7	1936.48	1106.55	-	-	-	-	-	-	-	-	-	-	1.4869e+07	1.06417e+08	1.38607e+10	6.65969e+07	1.24508e+07	5.07e+07	2.74541e+07	8.08883e+06	-
TNFRSF9	LOF	AR	LOF	TNFRSF9-AR	16866.4	814712	928316	-	46911.8	38439.1	42224.1	86198.5	-	5069.32	4881	19191.1	11934.4	9989.69	2299.77	4448.48	5578.73	-	3692.27	2871.07	18322.5	3384.74	3048.33	1621.51	3493.64	2662.05	-	1.13784e+09	2.65502e+12	3.44708e+12	-	8.80268e+09	5.91009e+09	7.13133e+09	2.97204e+10	-	1.02772e+08	9.52771e+07	1.47312e+09	5.69671e+08	3.99136e+08	2.11466e+07	7.9138e+07	1.24466e+08	-
TPP2	LOF	AR	LOF	TPP2-AR	36399.4	16723.2	357185	-	-	162811	36084	78603.4	-	1502.44	2957.69	12523.5	3521.08	4783.48	21056.1	5377.56	3105.3	2586.5	1208.16	2749.29	627.317	3211.56	1110.45	3543.35	1369.75	2434.8	2586.5	5.29953e+09	1.11859e+09	5.10323e+11	-	-	1.06029e+11	5.20807e+09	2.47136e+10	-	9.02327e+06	3.49798e+07	6.27305e+08	4.9578e+07	9.15077e+07	1.77336e+09	1.15651e+08	3.85591e+07	2.67496e+07
TRAF3IP2	LOF	AR	LOF	TRAF3IP2-AR	35735.7	36259.3	9114.64	16272.6	17365.7	-	12657.3	27224.8	-	6571.92	9389.81	9064.65	3205.14	3890.31	3609.97	5397.92	7208.87	-	4732.24	4792.77	6598.35	2334.34	3296.55	3176.02	3747.8	6018.65	-	5.10802e+09	5.2588e+09	3.3227e+08	1.05913e+09	1.2062e+09	-	6.40774e+08	2.96465e+09	-	1.72734e+08	3.52637e+08	3.28636e+08	4.10789e+07	6.05224e+07	5.21132e+07	1.16528e+08	2.07843e+08	-
TRIM22	LOF	AR	LOF	TRIM22-AR	-	-	-	-	-	-	-	-	-	3350.27	6122.91	9708.94	5992.63	2730.97	7996.29	1294.51	2047.32	731.425	1819.01	1874.94	5995	1752.43	1384.91	542.428	820.329	802.018	300.712	-	-	-	-	-	-	-	-	-	4.48838e+07	1.49936e+08	3.77016e+08	1.43623e+08	2.9822e+07	2.55731e+08	6.69786e+06	1.67579e+07	2.137e+06
TYK2	LOF	AR	LOF	TYK2-AR	4523.14	13089.9	13413.6	1496.03	16633.8	1643.43	10350.4	12130	-	1168.19	1920.93	3011.72	781.311	921.321	1100.77	1877.04	1796.53	614.087	1063.98	1125.31	2840.57	614.082	815.591	923.389	1427.95	1319.65	614.087	8.1817e+07	6.85326e+08	7.1964e+08	8.94639e+06	1.10666e+09	1.07969e+07	4.28481e+08	5.88498e+08	-	5.45402e+06	1.47522e+07	3.62698e+07	2.43866e+06	3.39164e+06	4.84236e+06	1.40856e+07	1.29029e+07	1.50595e+06
UNC13D	LOF	AR	LOF	UNC13D-AR	1877.78	1272.65	1466.8	1104.77	1432.86	486.353	516.057	1268.71	2579.5	983.27	746.361	1184.76	698.859	947.52	379.621	387.491	791.486	1291.25	740.045	635.244	895.975	603.737	782.554	341.068	274.773	658.27	811.643	1.40967e+07	6.47347e+06	8.60018e+06	4.87765e+06	8.20662e+06	944210	1.0632e+06	6.43343e+06	2.6605e+07	3.86335e+06	2.22523e+06	5.60991e+06	1.95082e+06	3.58739e+06	574930	599045	2.50264e+06	6.66413e+06
UNC93B1	LOF	AR	LOF	UNC93B1-AR	41896.2	21537.6	9331.26	100805	3740.21	17602.3	6128.33	218254	-	1611.43	5258.02	1510.07	4777.56	1435.22	1463.7	1546.35	2965.08	-	1140.13	2692.37	1488.88	2144.44	1112.11	1430.99	1246.42	2499.76	2579.5	7.02101e+09	1.85539e+09	3.48253e+08	4.06466e+10	5.59418e+07	1.2393e+09	1.50201e+08	1.90538e+11	-	1.03804e+07	1.10566e+08	9.11526e+06	9.12814e+07	8.23364e+06	8.56385e+06	9.55865e+06	3.51549e+07	-
UNG	LOF	AR	LOF	UNG-AR	671.807	21668	6518.1	16923.9	13020.4	25210.1	6676.21	3677.62	-	648.615	6801.52	3306.99	2356.98	6810.09	1109.65	2534.4	2285.07	2087.5	580.42	5750.67	2924.6	2277.97	4013.44	1109.65	2407.47	2191.92	2087.5	1.80261e+06	1.87793e+09	1.69917e+08	1.1456e+09	6.78067e+08	2.54209e+09	1.7826e+08	5.40849e+07	-	1.68021e+06	1.85015e+08	4.37316e+07	2.2212e+07	1.85482e+08	4.92084e+06	2.56825e+07	2.08771e+07	1.74223e+07
USB1	LOF	AR	LOF	USB1-AR	9645.64	-	112097	30011.7	36387.1	32752.6	6312.58	1.05127e+07	-	3980.16	71953.1	98723.2	15711	32350.6	4555.61	3912.24	10322.6	-	2638.55	6240.16	71604.8	6056.21	2492.78	4066.1	3493.79	2051.63	-	3.72115e+08	-	5.02621e+10	3.60268e+09	5.29595e+09	4.29079e+09	1.5937e+08	4.42067e+14	-	6.33509e+07	2.07087e+10	3.89847e+10	9.87275e+08	4.18612e+09	8.29963e+07	6.12068e+07	4.2618e+08	-
VPS45	LOF	AR	LOF	VPS45-AR	-	-	-	-	-	-	-	-	-	3855.55	3976.34	5766.39	2303.01	5529.93	3903.94	4086.69	2231.61	2586.5	1589.59	2471.42	3353.09	1525.81	576.588	3474.75	1102.02	1617.71	517.66	-	-	-	-	-	-	-	-	-	5.94456e+07	6.32292e+07	1.32982e+08	2.12062e+07	1.22298e+08	6.09473e+07	6.67877e+07	1.99114e+07	2.67496e+07
WDR1	LOF	AR	LOF	WDR1-AR	343994	44320.5	-	17089.4	-	-	141473	33987.8	-	6523.47	5069.08	9194.15	5025.06	176.05	1631.49	3616.54	8858.97	1293	2211.41	2928.11	1135.65	3218.17	170.063	1239.14	1705.02	871.095	843.261	4.73327e+11	7.85705e+09	-	1.16812e+09	-	-	8.00577e+10	4.62055e+09	-	1.70197e+08	1.02762e+08	3.38093e+08	1.00985e+08	123269	1.06405e+07	5.23029e+07	3.1389e+08	6.68222e+06
WIPF1	LOF	AR	LOF	WIPF1-AR	-	-	-	-	-	-	-	-	-	1.83442e+06	55837.5	48005.7	100331	53367.1	-	39095.3	204778	-	31770.4	10656.5	47802.2	25450.5	47109.6	-	19353.2	48637.9	2573.5	-	-	-	-	-	-	-	-	-	1.34603e+13	1.24711e+10	9.21798e+09	4.02646e+10	1.1392e+10	-	6.11361e+09	1.67735e+11	-
YARS2	LOF	AR	LOF	YARS2-AR	10491.2	456.226	31700.3	1020.34	284.345	1374.2	2097.05	2388.45	-	1301.24	359.487	3556.72	575.162	234.54	1002.49	695.54	953.071	2171.5	636.276	218.045	2299.92	400.034	210.855	487.9	425.691	611.982	810.963	4.40217e+08	830742	4.01951e+09	4.16026e+06	322271	7.54822e+06	1.75821e+07	2.28093e+07	-	6.76765e+06	515484	5.05868e+07	1.32094e+06	219097	4.01591e+06	1.93232e+06	3.62956e+06	1.8853e+07
ZAP70	LOF	AR	LOF	ZAP70-AR	84420.9	107322	7.43157e+06	194167	51207.6	7.80656e+08	44900.3	65978.6	-	11886.4	5705.29	10693.4	3561.48	5519.39	58644.8	4525.6	6068.32	-	3981.2	3290.32	698.519	2746.36	2955.89	4684.45	2137.67	4625.74	-	2.85072e+10	4.60716e+10	2.20913e+14	1.50803e+11	1.04887e+10	2.4377e+18	8.06398e+09	1.74124e+10	-	5.65094e+08	1.30179e+08	4.57353e+08	5.07224e+07	1.21833e+08	1.37566e+10	8.19061e+07	1.47274e+08	-
ZBTB24	LOF	AR	LOF	ZBTB24-AR	7654.65	25692.3	99174.3	9465.68	2901.86	9136.99	4877.03	8750.16	1292.5	4689.96	7103.81	6824.4	4600.54	2282.19	4670.02	2991.47	4345.88	861.834	4271.94	5187.4	6823.21	3006.96	2225.07	4314.03	2411.37	3504.86	861.834	2.34344e+08	2.64028e+09	3.93418e+10	3.58358e+08	3.36716e+07	3.33902e+08	9.5122e+07	3.06226e+08	6.67706e+06	8.79643e+07	2.01828e+08	1.86263e+08	8.46415e+07	2.08245e+07	8.72176e+07	3.57836e+07	7.55294e+07	2.96758e+06
ZNF341	LOF	AR	LOF	ZNF341-AR	19839.9	8180.28	363365	12602.5	107723	54142.1	12181.5	13760.1	-	2655.98	3476.19	5818.54	3001.86	7168.31	11581.8	3477.66	2558.58	-	1285.11	2792.08	4662.44	2286.33	3742.24	9031.91	2017.97	1743.22	1291	1.57441e+09	2.67635e+08	5.28134e+11	6.35244e+08	4.64162e+10	1.17252e+10	5.93508e+08	7.57304e+08	-	2.82063e+07	4.83217e+07	1.35398e+08	3.60326e+07	2.0551e+08	5.36505e+08	4.83625e+07	2.61752e+07	-
ZNFX1	LOF	AR	LOF	ZNFX1-AR	25273.1	-	1.33167e+08	-	-	-	69318.7	41861.7	-	4982.53	12854.3	8845.4	3260.17	4846.62	2396.86	4200.96	6111.61	647.313	1239	2382.93	2431.49	1119.65	1820.2	976.892	1366.34	2216.55	517.94	2.55481e+09	-	7.0934e+16	-	-	-	1.922e+10	7.00943e+09	-	9.92824e+07	6.60882e+08	3.12929e+08	4.25018e+07	9.39397e+07	2.29702e+07	7.05754e+07	1.49382e+08	1.67347e+06
F13A1	LOF	AR	LOF	F13A1-AR	8136.02	21293.6	7184.67	6760.75	340.104	34172.2	1766.69	5840.2	-	974.992	1782.06	2731.8	1435.95	312.998	2193.84	1121.13	1123.82	2588.5	699.467	933.464	2138.96	819.049	297.738	1860.02	827.428	549.726	2588.5	2.64747e+08	1.81358e+09	2.06449e+08	1.82804e+08	461322	4.67082e+09	1.24777e+07	1.36408e+08	-	3.79853e+06	1.26958e+07	2.98399e+07	8.24209e+06	390618	1.9243e+07	5.02324e+06	5.04738e+06	2.6791e+07
F13B	LOF	AR	LOF	F13B-AR	29307.7	18429.6	4617.78	9457.05	40305.5	3319.29	24577.7	1528	1291	1760.15	1407	3719.45	1159.58	1386.42	1712.69	2149.65	727.322	1291	961.454	1042.4	2293.26	613.946	1292.24	1076	1159.85	660.484	1291	3.43565e+09	1.35853e+09	8.52771e+07	3.57706e+08	6.49798e+09	4.40574e+07	2.41615e+09	9.33298e+06	6.66156e+06	1.23855e+07	7.913e+06	5.53224e+07	5.37384e+06	7.6831e+06	1.17263e+07	1.84754e+07	2.11308e+06	6.66156e+06
F5	LOF	AR	Both	F5-AR	2705.61	2826.81	1390.47	4608.36	6012.6	1850.73	2953.75	1256.69	-	832.355	1079.74	1073.17	985.997	662.506	575.949	861.432	596.199	-	517.496	825.664	939.898	512.061	597.202	361.549	641.7	405.19	1250.89	2.92704e+07	3.19521e+07	7.72805e+06	8.49294e+07	1.44581e+08	1.36935e+07	3.48868e+07	6.31201e+06	-	2.76793e+06	4.65904e+06	4.60248e+06	3.88482e+06	1.75301e+06	1.32456e+06	2.96481e+06	1.41943e+06	-
ACD	LOF	AD	LOF	ACD-AD	-	-	-	-	-	-	-	-	-	-	-	-	-	-	-	-	-	-	-	-	-	-	-	-	-	-	-	-	-	-	-	-	-	-	-	-	-	-	-	-	-	-	-	-	-
AICDA	LOF	AD	LOF	AICDA-AD	71620.6	6505.93	374728	30776.6	325.41	119257	11289	31137.6	1295	6760.34	4337.84	128382	4372.38	317.17	4510.06	3751.7	4479.3	844.111	6246.74	3974.8	53999.5	3414.94	312.451	3109.7	2938.85	3592.64	844.111	71620.6	6505.93	374728	30776.6	325.41	119257	11289	31137.6	1295	6760.34	4337.84	128382	4372.38	317.17	4510.06	3751.7	4479.3	844.111
AIRE	LOF	AD	LOF	AIRE-AD	905.1	1668.84	1470.1	547.789	130.737	824.354	232.5	1488.45	707.997	781.77	1316.13	1365.84	473.948	126.601	490.396	218.218	1013.56	548.204	594.763	637.172	1214.89	311.654	109.451	363.385	194.259	539.578	191.656	905.1	1668.84	1470.1	547.789	130.737	824.354	232.5	1488.45	707.997	781.77	1316.13	1365.84	473.948	126.601	490.396	218.218	1013.56	548.204
ANK1	LOF	AD	LOF	ANK1-AD	21852.1	70813.9	26281.1	20999.7	19198.6	87760	20448.9	36203.4	-	4546.83	5316.18	12247.3	4992.43	12312.3	23004.9	6006.48	4804.88	2576.5	1678.54	1459.73	2357.43	1280.92	3030.77	2846.04	1397.07	1403.42	849.876	21852.1	70813.9	26281.1	20999.7	19198.6	87760	20448.9	36203.4	-	4546.83	5316.18	12247.3	4992.43	12312.3	23004.9	6006.48	4804.88	2576.5
BPGM	LOF	AD	LOF	BPGM-AD	-	-	9.88099e+06	-	-	-	46860.9	58431.3	-	8033.6	4202.62	10345.3	3065	6843.29	993.996	3232.55	2648.64	-	1757.4	888.637	2731.94	863.773	2090.87	701.353	833.651	1122.6	-	-	-	9.88099e+06	-	-	-	46860.9	58431.3	-	8033.6	4202.62	10345.3	3065	6843.29	993.996	3232.55	2648.64	-
C1R	LOF	AD	LOF	C1R-AD	-	-	-	-	-	-	-	-	-	102655	-	-	-	-	-	3.3643e+07	-	-	102655	109203	26076.5	-	1547.35	-	35422.4	41862.1	-	-	-	-	-	-	-	-	-	-	102655	-	-	-	-	-	3.3643e+07	-	-
CCL5	LOF	AD	LOF	CCL5-AD	-	-	-	-	-	-	-	-	-	-	-	3.34627e+06	-	-	213807	621309	43279.4	-	19854.7	-	1.17717e+06	1.26092e+06	85795.6	179684	50366.4	9177.5	-	-	-	-	-	-	-	-	-	-	-	-	3.34627e+06	-	-	213807	621309	43279.4	-
CD46	LOF	AD	LOF	CD46-AD	12043.8	2196.56	19953.6	12065.1	16970	19269.3	2698.28	6522.98	-	1307.21	1565.25	17986.9	3617.47	9667.19	3911.92	2161.4	3555.24	2574.5	721.506	1198.57	10524.7	1766.24	5179.06	1801.29	1691.17	1921.91	2574.5	12043.8	2196.56	19953.6	12065.1	16970	19269.3	2698.28	6522.98	-	1307.21	1565.25	17986.9	3617.47	9667.19	3911.92	2161.4	3555.24	2574.5
CFH	LOF	AD	LOF	CFH-AD	14826.2	33093.2	12740.5	255557	16367.3	61322.2	12272.4	19219.7	2589.5	2896.73	3702.92	3022.68	4377.77	7334.78	3467.33	3017.28	2181.67	2589.5	1586.03	1626.95	1647.63	1544.44	2599.08	1548.27	1561.35	1280.24	2589.5	14826.2	33093.2	12740.5	255557	16367.3	61322.2	12272.4	19219.7	2589.5	2896.73	3702.92	3022.68	4377.77	7334.78	3467.33	3017.28	2181.67	2589.5
CFHR1	LOF	AD	LOF	CFHR1-AD	-	-	-	-	-	-	-	-	-	208.431	1620.39	13589	228.14	10483	731.978	2446.53	1472.75	2222.5	111.214	1186.68	7832.24	212.883	7381.77	470.033	1736.29	827.08	2222.5	-	-	-	-	-	-	-	-	-	208.431	1620.39	13589	228.14	10483	731.978	2446.53	1472.75	2222.5
CFHR2	LOF	AD	LOF	CFHR2-AD	-	-	-	-	-	-	-	-	-	339.771	384.325	425.995	998.947	22.0127	198.638	50.5647	210.185	150.594	286.177	71.4173	406.505	138.708	21.8684	137.264	45.374	76.5867	142.182	-	-	-	-	-	-	-	-	-	339.771	384.325	425.995	998.947	22.0127	198.638	50.5647	210.185	150.594
CFHR3	LOF	AD	LOF	CFHR3-AD	-	-	-	-	-	-	-	-	-	150.004	671.859	1127.22	1018.36	134.143	79.8213	143.997	55.6291	1157.91	121.392	588.81	1103.96	600.176	133.216	78.3625	141.894	55.1473	1157.91	-	-	-	-	-	-	-	-	-	150.004	671.859	1127.22	1018.36	134.143	79.8213	143.997	55.6291	1157.91
CFI	LOF	AD	LOF	CFI-AD	2499.74	1003.98	28035.1	2804.24	22284.2	8459.16	3663.47	2748.45	-	1200.88	638.143	1579.08	1051.45	1348.02	1729.82	1271.7	978.417	861.943	733.159	344.975	861.655	550.134	568.033	860.544	524.145	567.804	517.38	2499.74	1003.98	28035.1	2804.24	22284.2	8459.16	3663.47	2748.45	-	1200.88	638.143	1579.08	1051.45	1348.02	1729.82	1271.7	978.417	861.943
CLPB	LOF	AD	LOF	CLPB-AD	5796.3	1538.81	8154.89	4513.07	1615.39	59937.1	1273.14	4712.69	-	1705.83	1285.17	4086.99	1048.89	931.097	6954.63	932.82	1973.2	-	877.981	1066.05	2871.44	859.685	828.642	578.865	735.67	1813.77	266.185	5796.3	1538.81	8154.89	4513.07	1615.39	59937.1	1273.14	4712.69	-	1705.83	1285.17	4086.99	1048.89	931.097	6954.63	932.82	1973.2	-
COL3A1	LOF	AD	LOF	COL3A1-AD	7844.94	6050.59	11937.9	4987.5	27068.5	26984.6	6365.69	6207.33	-	3477.93	3666.9	2236.88	2441.14	4558.03	3373.47	2640.57	2098.97	1005.54	2220.29	2406.72	2035.54	1622.13	3082.31	1641.6	1935.6	1388.46	1005.54	7844.94	6050.59	11937.9	4987.5	27068.5	26984.6	6365.69	6207.33	-	3477.93	3666.9	2236.88	2441.14	4558.03	3373.47	2640.57	2098.97	1005.54
F11	LOF	AD	LOF	F11-AD	1563.16	542.072	13.1585	409.178	575.396	74.3938	365.673	794.973	570.524	584.254	319.112	13.0792	223.967	198.497	60.3087	178.846	243.089	190.142	399.49	220.097	13.0613	176.216	190.741	56.7117	157.023	191.737	177.199	1563.16	542.072	13.1585	409.178	575.396	74.3938	365.673	794.973	570.524	584.254	319.112	13.0792	223.967	198.497	60.3087	178.846	243.089	190.142
F13A1	LOF	AD	LOF	F13A1-AD	8136.02	21293.6	7184.67	6760.75	340.104	34172.2	1766.69	5840.2	-	974.992	1782.06	2731.8	1435.95	312.998	2193.84	1121.13	1123.82	2588.5	699.467	933.464	2138.96	819.049	297.738	1860.02	827.428	549.726	2588.5	8136.02	21293.6	7184.67	6760.75	340.104	34172.2	1766.69	5840.2	-	974.992	1782.06	2731.8	1435.95	312.998	2193.84	1121.13	1123.82	2588.5
F13B	LOF	AD	LOF	F13B-AD	29307.7	18429.6	4617.78	9457.05	40305.5	3319.29	24577.7	1528	1291	1760.15	1407	3719.45	1159.58	1386.42	1712.69	2149.65	727.322	1291	961.454	1042.4	2293.26	613.946	1292.24	1076	1159.85	660.484	1291	29307.7	18429.6	4617.78	9457.05	40305.5	3319.29	24577.7	1528	1291	1760.15	1407	3719.45	1159.58	1386.42	1712.69	2149.65	727.322	1291
F2	LOF	AD	LOF	F2-AD	48259.3	18279.9	26463.2	14486.1	5022.22	108110	29165.8	17308.1	-	2091.37	2106.75	3423.3	5086.83	923.45	2322.6	3657.95	4113.06	-	157.197	59.3363	15.4323	245.978	61.2889	26.9033	37.8373	161.276	-	48259.3	18279.9	26463.2	14486.1	5022.22	108110	29165.8	17308.1	-	2091.37	2106.75	3423.3	5086.83	923.45	2322.6	3657.95	4113.06	-
F5	GOF	AD_GOF	Both	F5-AD_GOF	143.559	83.9169	25.1293	284.278	21.8626	14.3625	21.2512	39.3167	-	141.104	83.0336	25.0937	264.23	21.7486	14.3376	21.1416	38.4244	-	133.936	81.131	24.6838	214.424	21.6675	14.1382	20.9958	37.274	2586.5	143.559	83.9169	25.1293	284.278	21.8626	14.3625	21.2512	39.3167	-	141.104	83.0336	25.0937	264.23	21.7486	14.3376	21.1416	38.4244	-
F7	LOF	AD	LOF	F7-AD	291.822	2187.31	74406.5	3406.67	10034.1	2699.37	3542.79	1203.11	372.129	127.745	277.538	2269.85	281.911	517.089	541.073	609.795	391.687	193.257	117.766	173.018	1572.54	209.978	408.619	332.762	406.45	173.162	136.33	291.822	2187.31	74406.5	3406.67	10034.1	2699.37	3542.79	1203.11	372.129	127.745	277.538	2269.85	281.911	517.089	541.073	609.795	391.687	193.257
FAS	LOF	AD	LOF	FAS-AD	1.44387e+06	1.47899e+06	236085	-	93424.3	3.35045e+06	42988.4	86258.5	-	60169.7	31509.3	23234.7	11105.4	32038.7	3.35045e+06	16951.2	27001.7	-	8484.06	12568.3	11384.9	2178.84	10337.5	5602.64	6639.73	11709.3	2587.5	1.44387e+06	1.47899e+06	236085	-	93424.3	3.35045e+06	42988.4	86258.5	-	60169.7	31509.3	23234.7	11105.4	32038.7	3.35045e+06	16951.2	27001.7	-
FGB	LOF	AD	LOF	FGB-AD	8589.38	37914.2	422356	51259.8	53332.4	-	4890.38	155684	-	5455.66	13720	23382	12430.6	25107.6	11758.4	3166.43	13233	-	4226.89	1502.45	16917.8	2123.15	10776.6	8821.78	2164.98	4206.16	-	8589.38	37914.2	422356	51259.8	53332.4	-	4890.38	155684	-	5455.66	13720	23382	12430.6	25107.6	11758.4	3166.43	13233	-
FGG	LOF	AD	LOF	FGG-AD	11913.9	14500.3	4862.89	26224.4	11309.2	540546	17555.5	20148	-	9665.24	13795.1	4016.59	11015.8	6664.74	20729.8	9179.1	6896.29	-	3675.01	7530.32	3304.95	5878.49	3744.17	4303.25	6073.55	5372.86	2588.5	11913.9	14500.3	4862.89	26224.4	11309.2	540546	17555.5	20148	-	9665.24	13795.1	4016.59	11015.8	6664.74	20729.8	9179.1	6896.29	-
FLI1	LOF	AD	LOF	FLI1-AD	-	-	-	39576.5	-	-	1.09668e+06	82571	-	15287.4	37172.1	5627.47	16912.2	16329.7	13044.8	19744.6	12429.6	-	13933.8	3042.59	4168.31	5160.2	11596.6	9701.59	5705.03	5934.57	-	-	-	-	39576.5	-	-	1.09668e+06	82571	-	15287.4	37172.1	5627.47	16912.2	16329.7	13044.8	19744.6	12429.6	-
GFI1B	LOF	AD	LOF	GFI1B-AD	-	-	-	-	-	-	147628	-	-	3876.44	1358.37	13934.5	1221.82	4493.41	514.297	1606.27	123.653	777.771	663.101	835.021	751.382	506.451	2437.81	293.501	829.862	109.139	440.659	-	-	-	-	-	-	147628	-	-	3876.44	1358.37	13934.5	1221.82	4493.41	514.297	1606.27	123.653	777.771
GP1BA	LOF	AD	LOF	GP1BA-AD	-	-	-	-	-	-	-	-	-	-	-	-	-	-	-	-	-	-	-	-	-	-	-	-	-	-	-	-	-	-	-	-	-	-	-	-	-	-	-	-	-	-	-	-	-
GP1BB	LOF	AD	LOF	GP1BB-AD	-	-	-	-	-	-	-	-	-	18692.8	23809.2	26317.4	14806.1	22871.2	4591.55	10471.9	40440.9	-	13037.6	2765.04	21661.7	2972.8	5890.32	1965.92	4918.26	2935.69	-	-	-	-	-	-	-	-	-	-	18692.8	23809.2	26317.4	14806.1	22871.2	4591.55	10471.9	40440.9	-
ITGA2B	LOF	AD	LOF	ITGA2B-AD	1042.11	1703.83	10783.9	573.011	1425.01	3168.24	1489.1	862.679	826.172	568.175	797.488	3641.57	373.442	847.006	2258.07	657.41	415.469	626.407	296.758	568.627	1897.02	314.242	690.511	1036.22	420.786	234.276	358.825	1042.11	1703.83	10783.9	573.011	1425.01	3168.24	1489.1	862.679	826.172	568.175	797.488	3641.57	373.442	847.006	2258.07	657.41	415.469	626.407
ITGB3	LOF	AD	LOF	ITGB3-AD	503.627	678.087	10482.1	562.924	5104.57	1223.42	1648.73	1330.31	2570.5	390.304	541.85	5862.66	385.939	1633.71	652.755	1132.48	835.566	860.936	273.674	424.976	3467.41	323.531	1414.18	342.482	805.208	579.488	645.62	503.627	678.087	10482.1	562.924	5104.57	1223.42	1648.73	1330.31	2570.5	390.304	541.85	5862.66	385.939	1633.71	652.755	1132.48	835.566	860.936
KLF1	LOF	AD	LOF	KLF1-AD	-	-	-	-	-	-	-	-	-	-	-	-	-	-	-	-	-	-	-	-	-	-	-	-	-	-	-	-	-	-	-	-	-	-	-	-	-	-	-	-	-	-	-	-	-
MEFV	LOF	AD	LOF	MEFV-AD	1700.56	554.466	14.3023	1031.56	2742.12	22.0367	416.631	1125.22	12.6951	854.747	373.696	14.2768	572.415	1827.71	21.7797	347.226	732.201	12.5818	584.922	308.413	14.2588	309.401	1525.69	20.8546	314.375	531.007	11.627	1700.56	554.466	14.3023	1031.56	2742.12	22.0367	416.631	1125.22	12.6951	854.747	373.696	14.2768	572.415	1827.71	21.7797	347.226	732.201	12.5818
OTULIN	LOF	AD	LOF	OTULIN-AD	-	-	-	-	-	-	245342	-	-	33837.3	31572.6	26200.5	32414.3	19165.3	2.83154e+06	25650.3	13067.1	-	11814.2	13695.5	12835.2	11985.8	14037.2	106286	15768.2	5673.99	-	-	-	-	-	-	-	245342	-	-	33837.3	31572.6	26200.5	32414.3	19165.3	2.83154e+06	25650.3	13067.1	-
PARN	LOF	AD	LOF	PARN-AD	7046.39	16536.9	7025.74	9800.79	12664.7	629725	3381.96	5636.53	-	1726.24	3199.52	2525.22	3103.8	2853.89	3536.12	1335.16	1864.6	-	981.3	965.39	1979.49	848.447	754.232	1933.1	845.706	1072.48	1289.24	7046.39	16536.9	7025.74	9800.79	12664.7	629725	3381.96	5636.53	-	1726.24	3199.52	2525.22	3103.8	2853.89	3536.12	1335.16	1864.6	-
PIK3R1	GOF	AD_GOF	Both	PIK3R1-AD_GOF	-	-	50358.1	-	-	-	201023	-	-	62643.8	59376.7	10097.8	54981.5	187769	21585.3	10884.5	8942.98	-	9151.44	6410.96	4376.27	5351.1	15012.7	13902.1	5189.2	4023.16	-	-	-	50358.1	-	-	-	201023	-	-	62643.8	59376.7	10097.8	54981.5	187769	21585.3	10884.5	8942.98	-
PROC	LOF	AD	LOF	PROC-AD	5044.06	2335.76	13248.6	3201.13	9646.49	5739.51	4961.31	4995.66	-	1043.69	931.821	3073.22	95.1546	2495.1	1754.58	1046.81	357.554	1244.07	590.486	385.976	1173.1	77.3332	1242.86	718.066	387.194	232.046	500.771	5044.06	2335.76	13248.6	3201.13	9646.49	5739.51	4961.31	4995.66	-	1043.69	931.821	3073.22	95.1546	2495.1	1754.58	1046.81	357.554	1244.07
PROS1	LOF	AD	LOF	PROS1-AD	2186.27	22878.6	410939	155.526	110516	59548	15123.8	19837.2	-	379.387	257.665	796.018	120.508	236.999	384.975	120.478	321.661	287.981	252.714	185.302	240.057	103.763	216.432	300.722	103.556	188.407	206.683	2186.27	22878.6	410939	155.526	110516	59548	15123.8	19837.2	-	379.387	257.665	796.018	120.508	236.999	384.975	120.478	321.661	287.981
PSMB8	LOF	AD	LOF	PSMB8-AD	-	-	-	-	-	-	-	-	-	-	-	-	-	-	-	-	-	-	-	-	-	-	-	-	-	-	-	-	-	-	-	-	-	-	-	-	-	-	-	-	-	-	-	-	-
RTEL1	LOF	AD	LOF	RTEL1-AD	3357.22	2683.54	219.519	3036.43	2269.12	1413.25	1996.89	2917.6	-	1027.2	686.043	206.237	1047.02	737.472	951.932	898.646	962.054	-	456.923	385.426	192.671	669.874	415.275	722.962	577.389	381.407	-	3357.22	2683.54	219.519	3036.43	2269.12	1413.25	1996.89	2917.6	-	1027.2	686.043	206.237	1047.02	737.472	951.932	898.646	962.054	-
SERPINC1	LOF	AD	LOF	SERPINC1-AD	1768.21	2827.53	1759.41	1784.43	194.329	2331.17	343.983	3399.63	647.5	1653.7	2663.94	1648.3	1678.33	193.601	2313.92	341.54	3180.43	647.5	1206.72	2000.18	1569.98	1055.79	180.211	2060.17	322.074	1469.9	288.056	1768.21	2827.53	1759.41	1784.43	194.329	2331.17	343.983	3399.63	647.5	1653.7	2663.94	1648.3	1678.33	193.601	2313.92	341.54	3180.43	647.5
SERPINE1	LOF	AD	LOF	SERPINE1-AD	-	-	-	-	-	-	-	-	-	11418.3	21040.5	40958.3	27622.5	6414.92	13235.3	8846.97	10820.5	-	4825.38	3069.6	2529.9	5748.13	2847.01	6699.69	1548.16	2686.12	1290.74	-	-	-	-	-	-	-	-	-	11418.3	21040.5	40958.3	27622.5	6414.92	13235.3	8846.97	10820.5	-
SERPING1	LOF	AD	LOF	SERPING1-AD	6.85158e+06	139843	908702	1.0929e+07	-	10206.8	153204	169002	-	25821.5	82767.4	25671.1	247489	2.30084e+06	7282.63	40699.8	53000.4	-	18975.9	12568.5	8571.59	3422.64	19760.8	822.29	19245.4	13329.3	730.653	6.85158e+06	139843	908702	1.0929e+07	-	10206.8	153204	169002	-	25821.5	82767.4	25671.1	247489	2.30084e+06	7282.63	40699.8	53000.4	-
SPTA1	LOF	AD	LOF	SPTA1-AD	174.915	407.079	661.364	1054.71	177.047	817.477	58.984	1320	1294.5	125.933	295.592	490.608	616.225	154.554	672.371	52.9379	612.048	861.718	121.072	270.669	488.876	530.742	152.644	535.715	52.5607	573.126	861.718	174.915	407.079	661.364	1054.71	177.047	817.477	58.984	1320	1294.5	125.933	295.592	490.608	616.225	154.554	672.371	52.9379	612.048	861.718
SPTB	LOF	AD	LOF	SPTB-AD	34609.1	59003.5	45744.4	131743	10179.8	423924	9979.57	20175	-	4567.83	4067.21	5159.31	110.235	5232.37	163399	4018.12	2636.73	1277.91	1277	1031.91	2522.06	104.805	874.137	2625.85	1048.64	1506.46	1277.91	34609.1	59003.5	45744.4	131743	10179.8	423924	9979.57	20175	-	4567.83	4067.21	5159.31	110.235	5232.37	163399	4018.12	2636.73	1277.91
STXBP2	LOF	AD	LOF	STXBP2-AD	1893.44	3804.5	7161.67	5939.15	2295.75	4519.14	577.782	1589.97	2502.5	714.866	1605.42	386.435	1956.67	1973.33	1614.87	466.141	745.266	2502.5	522.531	658.109	356.183	973.273	797.274	1162.17	379.712	260.877	633.791	1893.44	3804.5	7161.67	5939.15	2295.75	4519.14	577.782	1589.97	2502.5	714.866	1605.42	386.435	1956.67	1973.33	1614.87	466.141	745.266	2502.5
TERT	LOF	AD	LOF	TERT-AD	11388.9	25331.7	15171.1	22637.8	1285.09	-	13652.2	70281.4	-	1446.41	2336.38	6904.65	2647.34	946.038	6874.56	3075.38	2547.86	-	905.015	1387.35	3049.6	1563.38	569.51	2525.01	1487.19	1302.69	-	11388.9	25331.7	15171.1	22637.8	1285.09	-	13652.2	70281.4	-	1446.41	2336.38	6904.65	2647.34	946.038	6874.56	3075.38	2547.86	-
VKORC1	LOF	AD	LOF	VKORC1-AD	-	-	-	-	-	-	629748	-	-	23274.9	3332.24	494017	6702.34	123860	4.42549e+06	27593	19544	-	7342.95	2782.66	115412	4438.9	34441.7	24244.9	8229.41	5838.31	-	-	-	-	-	-	-	629748	-	-	23274.9	3332.24	494017	6702.34	123860	4.42549e+06	27593	19544	-
VWF	LOF	AD	LOF	VWF-AD	314.751	233.58	227.19	855.398	73.3741	199.911	74.7061	359.099	240.358	127.623	76.2554	18.3756	194.277	34.769	38.3315	37.2526	67.6146	42.7706	80.6189	58.5706	16.8814	118.745	33.2027	31.4074	32.1919	48.7729	38.1122	314.751	233.58	227.19	855.398	73.3741	199.911	74.7061	359.099	240.358	127.623	76.2554	18.3756	194.277	34.769	38.3315	37.2526	67.6146	42.7706
CARD11	LOF	AD	Both	CARD11-AD	37608.2	249842	24983.8	449808	8997.4	92615.3	33652.8	69100.8	-	10745.4	12836.4	3190.89	6024.11	882.102	7230.71	7188.21	4069.7	2587.5	6673.77	2074.82	2603.39	3812.2	698.892	1722.74	1771.33	2877.33	2587.5	37608.2	249842	24983.8	449808	8997.4	92615.3	33652.8	69100.8	-	10745.4	12836.4	3190.89	6024.11	882.102	7230.71	7188.21	4069.7	2587.5
CFB	LOF	AD	Both	CFB-AD	-	-	-	-	-	-	-	-	-	17813.4	15449.1	25292.8	20058.7	22278.5	-	12942.6	12892.6	-	8359.03	8051.99	25279.4	14454.6	7300.31	58598.4	4648.26	7273.83	-	-	-	-	-	-	-	-	-	-	17813.4	15449.1	25292.8	20058.7	22278.5	-	12942.6	12892.6	-
CFHR4	LOF	AD	LOF	CFHR4-AD	-	-	-	-	-	-	401862	-	-	137.336	634.575	6155.75	351.802	4914.95	592.006	1544.58	58.434	-	34.0109	174.852	1800.05	101.402	706.483	234.755	219.692	53.1479	862.5	-	-	-	-	-	-	401862	-	-	137.336	634.575	6155.75	351.802	4914.95	592.006	1544.58	58.434	-
CFHR5	LOF	AD	Both	CFHR5-AD	-	-	-	-	-	-	-	-	-	200.333	153.342	350.05	335.656	15.8482	121.632	58.4507	100.76	68.912	174.476	136.746	348.191	294.238	15.7701	109.717	56.6428	85.7384	59.0234	-	-	-	-	-	-	-	-	-	200.333	153.342	350.05	335.656	15.8482	121.632	58.4507	100.76	68.912
FASLG	LOF	AD	LOF	FASLG-AD	-	-	-	39698.5	-	-	1.11192e+06	-	-	4.25217e+06	234348	26128.5	36300.1	52956.2	-	60088.6	79784	-	67939.2	9931.9	25683.8	16054.1	52244.4	2.09854e+07	20378.3	35214.2	-	-	-	-	39698.5	-	-	1.11192e+06	-	-	4.25217e+06	234348	26128.5	36300.1	52956.2	-	60088.6	79784	-
FOXN1	LOF	AD	LOF	FOXN1-AD	16196.5	78876.5	44587.3	14057.1	38376.1	80898.6	16254.5	35315.5	-	11642.6	11471.3	42941.9	6266.35	38376.1	31923.7	10267.2	19130.7	-	2938.01	6492.84	523.052	4056.46	8434.8	1959.99	4566.44	4423.83	-	16196.5	78876.5	44587.3	14057.1	38376.1	80898.6	16254.5	35315.5	-	11642.6	11471.3	42941.9	6266.35	38376.1	31923.7	10267.2	19130.7	-
IFNGR1	LOF	AD	LOF	IFNGR1-AD	13328.7	69615.5	127147	14129.6	34863.3	24762.9	12798.7	41201.2	-	1132.58	4947.17	125226	4549.19	21009.1	7448.6	6660.82	5280.26	-	1131.28	3756.75	18707.4	3279.4	6057.61	6698.67	1959.23	3732.01	-	13328.7	69615.5	127147	14129.6	34863.3	24762.9	12798.7	41201.2	-	1132.58	4947.17	125226	4549.19	21009.1	7448.6	6660.82	5280.26	-
IFNGR2	LOF	AD	LOF	IFNGR2-AD	24047	241185	2.09796e+06	-	-	-	225365	399162	-	13867.5	28284.9	98490.1	12759.9	32632	169782	9420.62	22743.6	2574.5	1861.45	14006.7	98000.5	5091.9	32632	39198.2	8009.81	14610	2574.5	24047	241185	2.09796e+06	-	-	-	225365	399162	-	13867.5	28284.9	98490.1	12759.9	32632	169782	9420.62	22743.6	2574.5
IKBKB	LOF	AD	LOF	IKBKB-AD	8206.52	23184.3	468679	13236.9	15986	1618.75	18991.7	15880.1	-	3221.76	2153.63	6476.82	3130.58	5594.05	1501.94	4125.28	4162.92	-	1720.85	1450.57	6046.2	1652.25	3174.84	1446.75	2711.05	2703.14	-	8206.52	23184.3	468679	13236.9	15986	1618.75	18991.7	15880.1	-	3221.76	2153.63	6476.82	3130.58	5594.05	1501.94	4125.28	4162.92	-
IL17A	LOF	AD	LOF	IL17A-AD	-	-	-	-	-	-	-	-	-	32277.1	23736.2	52736.9	73378.4	2378.56	417374	12331.1	13264.1	-	8288.41	2597	7749.45	6070.15	1845.85	12045.6	1809.07	5054.33	2585.5	-	-	-	-	-	-	-	-	-	32277.1	23736.2	52736.9	73378.4	2378.56	417374	12331.1	13264.1	-
IL6ST	LOF	AD	LOF	IL6ST-AD	729478	1.46904e+06	243076	39654.5	-	-	80387.6	-	-	4541.29	4740.47	11308.4	4657.81	11001.3	4058.75	5562.13	5358.71	-	2326.09	1314.11	3671.06	1483.27	3989.35	2035.41	2653.81	1560.67	-	729478	1.46904e+06	243076	39654.5	-	-	80387.6	-	-	4541.29	4740.47	11308.4	4657.81	11001.3	4058.75	5562.13	5358.71	-
IRF8	LOF	AD	LOF	IRF8-AD	-	-	-	-	-	-	-	-	-	6412.62	11539.9	14738.7	7268.7	16595.5	1.41066e+06	10362.7	24991.5	-	6189	11530.4	11401.3	5320.47	12582.5	1.41066e+06	6917.58	19331.5	-	-	-	-	-	-	-	-	-	-	6412.62	11539.9	14738.7	7268.7	16595.5	1.41066e+06	10362.7	24991.5	-
RIPK1	LOF	AD	LOF	RIPK1-AD	-	-	1.02549e+07	-	-	226212	108633	-	-	1347.67	5149.08	1178.01	3123.22	7592.27	1518.92	2006.9	2972.63	-	978.33	1449.26	1134.01	1615.37	5614.6	1281.17	1325.47	1850.13	2589.5	-	-	1.02549e+07	-	-	226212	108633	-	-	1347.67	5149.08	1178.01	3123.22	7592.27	1518.92	2006.9	2972.63	-
STAT1	LOF	AD	LOF	STAT1-AD	13481.9	47089.4	584768	98219.7	-	43334.9	44291.5	17601.7	-	2382.78	8225.32	8138.97	7104.39	6666.97	9138.06	7900.77	3747.64	2588.5	1559.84	6262.95	4790.58	2356.38	2864.81	4248.4	2854.92	1770.64	1294.5	13481.9	47089.4	584768	98219.7	-	43334.9	44291.5	17601.7	-	2382.78	8225.32	8138.97	7104.39	6666.97	9138.06	7900.77	3747.64	2588.5
STAT5B	LOF	AD	LOF	STAT5B-AD	-	44722.5	25773.3	-	53196.5	138589	58865.7	133511	-	4595.72	6049.05	25136.2	10281.3	6990.17	45530.2	9998.45	8431.35	-	2885.47	5091.88	9900.29	6714.62	6428.31	7747.24	3829.79	5808.84	-	-	44722.5	25773.3	-	53196.5	138589	58865.7	133511	-	4595.72	6049.05	25136.2	10281.3	6990.17	45530.2	9998.45	8431.35	-
STXBP3	LOF	AD	LOF	STXBP3-AD	-	-	-	-	-	-	-	-	-	4216.92	9467.04	17724.9	7311.52	4917.66	7338.39	5844.65	5409.22	1018.32	3004.22	2129.98	5636.09	3140.26	2408.15	3090.79	3016.38	2614.84	1018.32	-	-	-	-	-	-	-	-	-	4216.92	9467.04	17724.9	7311.52	4917.66	7338.39	5844.65	5409.22	1018.32
TBXA2R	LOF	AD	LOF	TBXA2R-AD	-	-	-	-	-	-	-	-	-	2640.77	7813.89	26035.6	6410.2	3758.58	3442.4	4765.65	3945.37	-	662	1492.11	6567.26	2062.48	2188.45	302.506	847.525	1592.14	1251.81	-	-	-	-	-	-	-	-	-	2640.77	7813.89	26035.6	6410.2	3758.58	3442.4	4765.65	3945.37	-
TICAM1	LOF	AD	LOF	TICAM1-AD	-	-	-	-	-	-	-	-	-	-	-	-	-	-	-	-	-	-	4299.23	1825.89	10707	3162.49	1331.48	18725.3	4893.88	4636.39	-	-	-	-	-	-	-	-	-	-	-	-	-	-	-	-	-	-	-
TLR3	LOF	AD	LOF	TLR3-AD	-	-	-	-	-	-	-	-	-	1259.65	3225.54	11977.8	1037.66	3982.25	3124.25	2513.84	920.521	639.927	1030.46	1671.38	8188.39	901.466	1926.73	2132.3	1430.01	781.427	428.153	-	-	-	-	-	-	-	-	-	1259.65	3225.54	11977.8	1037.66	3982.25	3124.25	2513.84	920.521	639.927
TNFRSF13B	LOF	AD	LOF	TNFRSF13B-AD	4781.08	864.453	112.956	2485.01	2353.23	371.677	738.251	2589.41	277.944	2200.33	631.366	112.086	513.554	1066.03	282.762	433.887	957.743	277.944	376.374	192.742	66.3941	219.906	27.1667	149.868	66.2583	497.352	131.503	4781.08	864.453	112.956	2485.01	2353.23	371.677	738.251	2589.41	277.944	2200.33	631.366	112.086	513.554	1066.03	282.762	433.887	957.743	277.944
GSN	LOF	AD	LOF	GSN-AD	12565.5	90275.8	1.43176e+06	171110	26709.5	30561.6	38842.4	15722.4	-	1249.6	2709.65	1214.88	1807.19	4733.09	2526.24	3708.07	2092.51	-	828.908	1046.49	1195.94	869.898	3893.99	1604.57	2093.31	987.86	-	12565.5	90275.8	1.43176e+06	171110	26709.5	30561.6	38842.4	15722.4	-	1249.6	2709.65	1214.88	1807.19	4733.09	2526.24	3708.07	2092.51	-
ABCB7	LOF	XLD	LOF	ABCB7-XLD	-	-	-	-	-	-	-	-	-	37118.9	149252	634110	7.00836e+07	54037.6	79938.8	111944	26021	-	8190.25	20034.2	512618	18293.3	38704	12540.9	28105.3	10943.9	-	-	-	-	-	-	-	-	-	-	37118.9	149252	634110	7.00836e+07	54037.6	79938.8	111944	26021	-
BTK	LOF	XLD	LOF	BTK-XLD	-	32794.7	6.34705e+07	124636	1.74624e+07	-	106940	68364.4	-	35371.9	14303.3	6.34705e+07	21805.9	26958.9	-	29469.2	18225	-	2449.22	4912.56	21351.6	4051.27	7141.83	8592.25	8742.5	6475.02	1714.89	-	32794.7	6.34705e+07	124636	1.74624e+07	-	106940	68364.4	-	35371.9	14303.3	6.34705e+07	21805.9	26958.9	-	29469.2	18225	-
CYBB	LOF	XLD	LOF	CYBB-XLD	58327	-	-	-	52110.9	-	198835	905861	1708.89	11991	6130.1	6423.89	11431.8	16683.1	9601.55	7753.92	11544.6	1708.89	5996.8	5130.38	4211.18	5131.42	16543.1	9471.62	4796.52	7261.94	1708.89	58327	-	-	-	52110.9	-	198835	905861	1708.89	11991	6130.1	6423.89	11431.8	16683.1	9601.55	7753.92	11544.6	1708.89
FANCB	LOF	XLD	LOF	FANCB-XLD	2.84098e+06	126686	-	202145	-	-	2.55624e+06	248815	-	115895	24759.9	9.24567e+07	138608	-	-	60725.9	220813	-	38670.9	7769.69	9.24567e+07	10213	22253.4	2425.57	26085.9	26426.7	1718.22	2.84098e+06	126686	-	202145	-	-	2.55624e+06	248815	-	115895	24759.9	9.24567e+07	138608	-	-	60725.9	220813	-
FLNA	LOF	XLD	Both	FLNA-XLD	40066	-	1.46901e+07	33290.4	26719.6	-	115699	69956.2	-	16333.6	12361.9	1.58797e+06	10268.8	9866.97	49994.2	20629.1	23078.2	3336.22	2347.95	2370.25	4960.72	2424.15	2139.92	2740.4	3087.42	2373.59	3336.22	40066	-	1.46901e+07	33290.4	26719.6	-	115699	69956.2	-	16333.6	12361.9	1.58797e+06	10268.8	9866.97	49994.2	20629.1	23078.2	3336.22
G6PD	LOF	XLR	LOF	G6PD-XLR	5.40752	119.656	2017.15	51.4644	1566.19	60.1065	636.624	45.0875	623.262	5.35903	80.106	112.597	45.5823	329.47	15.3911	166.37	17.8592	58.6643	5.34359	76.9483	112.421	44.9582	325.169	15.3727	162.255	17.7192	58.6643	13.7542	356.311	6048.78	151.749	4695.91	177.672	1907.21	132.622	1867.12	13.6104	237.666	335.134	134.106	985.747	43.5811	496.452	50.9752	173.346
KDM6A	LOF	XLD	LOF	KDM6A-XLD	1.41448e+07	39128.4	25549.6	413771	-	-	126933	73476.1	-	24988.6	16171.9	6107.8	8221.92	27018.2	9389.9	20144.5	71024.3	3409.56	5930.42	7166.72	6086.77	5704.95	9304.59	8817.48	7199.86	7869.56	3409.56	1.41448e+07	39128.4	25549.6	413771	-	-	126933	73476.1	-	24988.6	16171.9	6107.8	8221.92	27018.2	9389.9	20144.5	71024.3	3409.56
XIAP	LOF	XLD	LOF	XIAP-XLD	301890	-	-	-	53722.2	-	36028.5	-	-	301890	-	1.08321e+07	-	53722.2	-	32997	71976.2	-	29866.1	258325	25209.9	2.86531e+06	40383.7	10023.9	16628.4	14289	-	301890	-	-	-	53722.2	-	36028.5	-	-	301890	-	1.08321e+07	-	53722.2	-	32997	71976.2	-
ATP6AP1	LOF	XLR	LOF	ATP6AP1-XLR	-	-	-	-	-	-	-	-	-	-	-	-	-	-	-	392656	-	-	21412.6	-	1.23159e+06	40246.9	242952	-	14211.3	72168.2	-	-	-	-	-	-	-	-	-	-	-	-	-	-	-	-	1.17797e+06	-	-
BTK	LOF	XLR	LOF	BTK-XLR	-	32794.7	6.34705e+07	124636	1.74624e+07	-	106940	68364.4	-	35371.9	14303.3	6.34705e+07	21805.9	26958.9	-	29469.2	18225	-	2449.22	4912.56	21351.6	4051.27	7141.83	8592.25	8742.5	6475.02	1714.89	-	98381.6	1.90412e+08	373907	5.23872e+07	-	320818	205090	-	106113	42907.3	1.90412e+08	65415	80873.9	-	88404.9	54672.5	-
CD40LG	LOF	XLR	LOF	CD40LG-XLR	-	366775	-	-	-	-	347179	332297	-	11718.2	18163.5	735592	210140	-	21926.1	40413.8	53216.3	-	6996.82	12041	732427	88666.7	4.9169e+06	9240.57	28494.1	34650.9	-	-	1.10032e+06	-	-	-	-	1.04154e+06	996888	-	35151.9	54487.9	2.20677e+06	630417	-	65775.6	121239	159646	-
CFP	LOF	XLR	LOF	CFP-XLR	7.15156e+06	100910	5.97192e+06	118113	-	-	76344	62312	-	12585.1	17575.7	1.81805e+06	6889.93	91909.8	60909.7	7874.92	14680	783.222	1041.39	1713.52	72728.8	3018.11	10192.4	1195.27	2300.65	4324.18	535.992	2.14547e+07	302727	1.79158e+07	354337	-	-	229029	186933	-	37752.6	52724.5	5.45414e+06	20667.1	275727	182726	23622.1	44037.2	2347
DKC1	LOF	XLR	LOF	DKC1-XLR	-	-	-	-	-	-	1.30613e+06	-	-	29541.2	7651.48	316392	8627.65	212372	15762.7	23279.2	17536.9	-	11856	7647.33	137943	8627.65	93330.9	12845.1	11869	10274.6	-	-	-	-	-	-	-	3.91839e+06	-	-	88620.8	22951.8	949174	25880.3	637113	47285.5	69834.8	52607.9	-
F8	LOF	XLR	LOF	F8-XLR	4501.92	5239.71	6181	7034.18	7114.38	10437.1	1369.38	6934.34	3205.56	925.15	926.486	1185.79	1081.4	3289.34	2339.19	830.468	1501.45	1647.92	494.662	624.082	949.232	76.6429	2259.94	398.038	571.366	326.995	163.497	13503.1	15716.5	18540.3	21099.9	21340.5	31308.8	4105.49	20800.4	9614	2772.79	2776.79	3554.71	3241.52	9865.35	7014.9	2488.74	4501.68	4941.1
F9	LOF	XLR	LOF	F9-XLR	20858.8	33134.7	26596	261060	144010	7.21997e+06	31008.1	31929.1	-	3722.96	8623.75	5880.12	9562.05	2500.57	9707.96	2726.6	4347.97	3432.22	981.764	4603.68	4236.51	4165.24	2204.19	3000.18	1861.68	1685	687.26	62573.6	99401.4	79785.3	783177	432028	2.16599e+07	93021.5	95784.6	-	11166.2	25868.6	17637.7	28683.5	7499.05	29121.2	8177.13	13041.2	10294
FOXP3	LOF	XLR	LOF	FOXP3-XLR	111926	-	-	-	-	-	119888	-	-	101535	18493.9	3.76176e+07	212381	-	-	61197.1	310716	-	17196.1	11519.3	17687.1	6929	19987.4	61033.9	16835.9	61097.8	-	335776	-	-	-	-	-	359660	-	-	304602	55479.1	1.12853e+08	637140	-	-	183589	932146	-
GATA1	LOF	XLR	LOF	GATA1-XLR	-	-	-	-	1.09552e+07	-	392683	-	-	200122	124846	20124.8	150999	47068.9	-	22230.5	23574.3	-	19406.7	69448.9	10805.5	19680.8	40611.2	128987	9844.93	13386.3	-	-	-	-	-	3.28657e+07	-	1.17805e+06	-	-	600362	374535	60371.6	452996	141204	-	66688.8	70720.2	-
IKBKG	LOF	XLR	LOF	IKBKG-XLR	-	-	185000	-	-	-	100229	80519.5	-	16942.2	5834.12	11495.4	7434.94	24385	122092	16372	10313.1	-	12121.7	4162.47	11164.7	5461.41	3302.19	122092	2720.12	6467.84	-	-	-	554997	-	-	-	300685	241556	-	50824.1	17499.7	34483.6	22302.2	73152.2	366273	49113.3	30936.8	-
IL2RG	LOF	XLR	LOF	IL2RG-XLR	-	-	-	-	-	-	301573	-	-	746215	19692.2	107597	-	202758	81655.3	14657.6	454334	-	17003.6	6298.53	60414	60087.4	21674.8	7816.04	9203.81	10952.9	-	-	-	-	-	-	-	904717	-	-	2.23864e+06	59073.9	322787	-	608271	244963	43970	1.363e+06	-
MAGT1	LOF	XLR	LOF	MAGT1-XLR	-	-	2.06431e+06	-	199750	30744.5	349058	-	-	107915	4.34015e+08	1.46094e+06	39934.9	40436.8	22409.9	36604	-	3417.56	107915	147914	23387.5	4303.11	9484.32	22223.2	22989	60797.6	3417.56	-	-	6.19291e+06	-	599246	92230.7	1.04717e+06	-	-	323742	1.30204e+09	4.38282e+06	119802	121308	67227	109809	-	10250
PIGA	LOF	XLR	LOF	PIGA-XLR	-	-	-	-	-	-	550097	-	-	31333.8	46292.2	25359.9	40273.6	53112.4	-	50381.3	72185.6	3448.22	7185.55	5296.49	24558.6	8019.97	24577	387019	9353.01	4881	3448.22	-	-	-	-	-	-	1.65029e+06	-	-	93998.7	138874	76077	120818	159334	-	151141	216554	10342
SH2D1A	LOF	XLR	LOF	SH2D1A-XLR	107856	254062	-	3.62051e+06	-	-	410385	245109	-	17397.8	31847.4	-	208964	467253	-	57752.6	58793.1	-	9799.62	15873.4	70993.1	38384.4	20182.2	2621.6	2205.03	19524.1	-	323566	762185	-	1.08615e+07	-	-	1.23115e+06	735324	-	52190.8	95539.4	-	626891	1.40176e+06	-	173255	176377	-
TAFAZZIN	LOF	XLR	LOF	TAFAZZIN-XLR	-	167659	-	175052	-	38566.3	440798	978818	-	39714.3	87541.3	764219	29875.4	30480.8	38566.3	33750.2	35750.1	-	11855.7	7176.29	36767.2	7562.35	28665	7770.63	8435.98	1616.83	3413.56	-	502974	-	525154	-	115696	1.32239e+06	2.93645e+06	-	119140	262621	2.29265e+06	89623.7	91439.6	115696	101248	107247	-
XK	LOF	XLR	LOF	XK-XLR	-	-	-	-	-	-	-	-	-	-	-	-	40265.6	-	-	195667	-	-	4598.8	1767.86	6066.19	10941	1539.95	24308.5	5151.11	6364.49	-	-	-	-	-	-	-	-	-	-	-	-	-	120794	-	-	586997	-	-
DOCK11	LOF	XLR	LOF	DOCK11-XLR	23183.4	78222.5	25915.6	26921.2	13003.1	12713.4	23510	22075.8	830.281	1468.86	2525.9	4555.92	69.4404	1352.02	1660.63	1213.24	1566.65	421.552	866.481	826.61	515.344	66.0634	179.928	518.615	535.369	687.339	308.037	69547.4	234665	77744	80760.8	39006.5	38137.4	70527.2	66224.6	2488.18	4403.93	7575.05	13665.1	205.671	4053.4	4979.21	3637.05	4697.27	1261.99
ELF4	LOF	XLR	LOF	ELF4-XLR	2.38731e+06	168458	-	700517	-	-	424171	302614	-	10373.8	3936.61	11132.2	10564	14774.1	5386.6	3351.91	19611.4	-	8729.64	3578.08	11089.9	8256.33	13095.8	5386.6	3027.35	18310.7	-	7.16193e+06	505373	-	2.10155e+06	-	-	1.27251e+06	907838	-	31118.8	11807.2	33394	31689.3	44319.7	16157.1	10053.1	58831.6	-
IRAK1	LOF	XLR	LOF	IRAK1-XLR	-	-	-	-	-	-	-	-	-	22114.9	27738.3	15732.9	189577	21126	25063.5	30421.7	32459.1	-	9882.42	19804.2	14502.8	3147.78	11237.2	25063.5	12064.2	29726.6	-	-	-	-	-	-	-	-	-	-	66341.9	83212.4	47196	568729	63375.4	75187.8	91262.5	97374.5	-
MCTS1	LOF	XLR	LOF	MCTS1-XLR	-	-	-	-	-	-	-	-	-	23686.4	288344	17891.8	-	5.82211e+06	-	80040	689620	-	12958.3	288344	4766.72	-	5.82211e+06	124579	37343.3	51034.5	-	-	-	-	-	-	-	-	-	-	71056.6	865028	53672.7	-	1.74663e+07	-	240117	2.06886e+06	-
MSN	LOF	XLR	LOF	MSN-XLR	-	-	-	-	-	-	-	-	-	110780	121979	49181.9	-	2.24408e+06	-	67393.6	-	-	6657.13	11946.7	12915.7	35636.3	29668.1	216731	11652.4	23687.1	-	-	-	-	-	-	-	-	-	-	332339	365934	147543	-	6.73224e+06	-	202178	-	-
POLA1	LOF	XLR	LOF	POLA1-XLR	110935	23999	50594.7	89430.8	37747.3	-	51199	228803	-	1766.63	4810.86	5692.23	5544.33	4813.1	12567.7	6458.93	7756.22	624.008	1733.84	4059.89	5619.27	2491.47	4401.7	7445.89	5184.14	6329.75	624.008	332803	71994.4	151782	268290	113239	-	153594	686407	-	5297.24	14429.9	17074	16630.3	14436.6	37700.3	19374.1	23266	1869.36
SASH3	LOF	XLR	LOF	SASH3-XLR	-	-	-	-	-	-	1.12274e+06	-	-	-	88610.5	23620.4	147850	397008	-	43213.6	60853.2	-	11194.8	73716.6	8440.31	31652.7	46706.2	3787.74	17423.5	4450.05	-	-	-	-	-	-	-	3.36822e+06	-	-	-	265829	70858.5	443549	1.19102e+06	-	129638	182557	-
SH3KBP1	LOF	XLR	LOF	SH3KBP1-XLR	-	-	-	-	-	-	-	-	-	19372.4	13385.7	-	223476	-	-	44876.1	549356	-	14611.2	8538.44	118490	62480.3	20775.9	272701	14791.3	16580.4	-	-	-	-	-	-	-	-	-	-	58114.7	40154.5	-	670426	-	-	134626	1.64806e+06	-
TLR7	LOF	XLR	Both	TLR7-XLR	-	-	-	-	-	-	-	-	-	-	-	-	-	-	-	-	-	-	4393.86	8426.4	5821.53	5669.61	7574.11	1783.93	6584.28	6868.55	1721.56	-	-	-	-	-	-	-	-	-	-	-	-	-	-	-	-	-	-
WAS	LOF	XLR	LOF	WAS-XLR	136859	-	-	-	50873.6	-	83963.4	-	3390.89	38563.4	3062.98	8570.84	37402.8	31308.7	-	29728.9	21488.6	3390.89	30855.5	3062.98	8570.84	7067.52	27668.6	-	14532.1	21436.5	3390.89	410575	-	-	-	152618	-	251888	-	10170	115688	9186.26	25709.9	112206	93923.5	-	89184.2	64463.1	10170
F2	LOF	AR	LOF	F2-AR	48259.3	18279.9	26463.2	14486.1	5022.22	108110	29165.8	17308.1	-	2091.37	2106.75	3423.3	5086.83	923.45	2322.6	3657.95	4113.06	-	157.197	59.3363	15.4323	245.978	61.2889	26.9033	37.8373	161.276	-	9.31563e+09	1.33654e+09	2.8011e+09	8.39326e+08	1.00871e+08	4.67504e+10	3.40246e+09	1.19822e+09	-	1.7487e+07	1.77452e+07	4.68623e+07	1.03483e+08	3.40735e+06	2.15687e+07	5.35079e+07	6.76524e+07	-
ANKZF1	LOF	AD	LOF	ANKZF1-AD	6.67587e+06	297756	-	985880	-	-	3.95763e+06	301518	-	404.399	648.6	1033.42	332.745	1045.22	341.157	800.624	292.776	230.83	338.545	526.956	940.529	301.04	994.301	256.824	655.762	155.522	230.83	6.67587e+06	297756	-	985880	-	-	3.95763e+06	301518	-	404.399	648.6	1033.42	332.745	1045.22	341.157	800.624	292.776	230.83
HSPA1L	LOF	AD	LOF	HSPA1L-AD	-	-	-	-	-	-	-	-	-	-	-	-	-	-	-	-	-	-	254.945	228.97	985.645	59.8383	1222.88	397.756	524.139	380.465	183.44	-	-	-	-	-	-	-	-	-	-	-	-	-	-	-	-	-	-
IL7	LOF	AR	LOF	IL7-AR	-	-	-	-	-	-	-	-	-	3.61709e+06	26965.7	26443.6	195604	-	-	92894.4	82748.5	-	1.76983e+06	24145.8	26433.5	195604	-	-	58714.9	25495.3	-	-	-	-	-	-	-	-	-	-	5.23335e+13	2.90849e+09	2.79695e+09	1.53043e+11	-	-	3.45171e+10	2.73889e+10	-
ALPK1	GOF	AD_GOF	GOF	ALPK1-AD_GOF	-	-	-	-	-	-	-	-	-	-	-	-	-	53400.5	-	-	-	-	534.285	186.485	2045.74	338.517	3215.97	1437.99	2059.16	509.455	1290.5	-	-	-	-	-	-	-	-	-	-	-	-	-	53400.5	-	-	-	-
ANKRD26	GOF	AD_GOF	GOF	ANKRD26-AD_GOF	-	-	-	-	-	-	-	-	-	-	-	-	-	-	-	-	-	-	19646	264234	26455.3	3291.08	-	-	83667.3	27725.6	-	-	-	-	-	-	-	-	-	-	-	-	-	-	-	-	-	-	-
C3	GOF	AD_GOF	Both	C3-AD_GOF	14145.1	-	-	-	-	-	357978	50623.3	-	12175.3	25087.6	20201.5	19062.4	296282	12334	11028.7	20864.6	-	3839.7	6748.9	2587.74	2379.48	1934.2	1350.17	1812.9	3683.04	2580.5	14145.1	-	-	-	-	-	357978	50623.3	-	12175.3	25087.6	20201.5	19062.4	296282	12334	11028.7	20864.6	-
CARD11	GOF	AD_GOF	Both	CARD11-AD_GOF	-	-	25001.5	-	2.45331e+06	-	304820	-	-	26064.7	44724.5	12778.4	17122.3	1.26213e+06	3.32194e+06	64587.3	7639.88	2587.5	10780.4	2344.96	9104.14	7724.26	3139.22	9995.25	2349.09	4495.59	2587.5	-	-	25001.5	-	2.45331e+06	-	304820	-	-	26064.7	44724.5	12778.4	17122.3	1.26213e+06	3.32194e+06	64587.3	7639.88	2587.5
CARD14	GOF	AD_GOF	GOF	CARD14-AD_GOF	-	-	-	-	-	-	-	-	-	-	-	-	-	-	-	-	-	-	704.429	518.406	8157.55	633.331	3493.28	453.65	1307.75	1209.26	2337.5	-	-	-	-	-	-	-	-	-	-	-	-	-	-	-	-	-	-
CDC42	GOF	AD_GOF	GOF	CDC42-AD_GOF	-	-	-	-	-	-	-	-	-	55793.5	116536	91636.3	218845	-	-	38962.9	62734.7	-	38651.7	32149.4	67625.4	218845	28348.1	-	25421.1	36102.2	-	-	-	-	-	-	-	-	-	-	55793.5	116536	91636.3	218845	-	-	38962.9	62734.7	-
CFB	GOF	AD_GOF	Both	CFB-AD_GOF	-	-	-	-	-	-	-	-	-	-	-	-	-	-	-	-	-	-	67867.3	28716.2	6.1612e+07	394604	10893.3	1.16169e+07	17047.1	18666.4	-	-	-	-	-	-	-	-	-	-	-	-	-	-	-	-	-	-	-
DIAPH1	GOF	AD_GOF	Both	DIAPH1-AD_GOF	-	-	-	-	-	-	-	-	-	166950	1686.58	247692	5148.22	1387.24	-	45439.8	12533.3	-	34523.5	1623.23	20519	4714.66	1383	63087.8	16527.2	6242.18	-	-	-	-	-	-	-	-	-	-	166950	1686.58	247692	5148.22	1387.24	-	45439.8	12533.3	-
EPAS1	GOF	AD_GOF	GOF	EPAS1-AD_GOF	-	-	597264	-	-	-	402058	-	-	-	-	597264	-	68427.9	-	306599	-	-	14146.2	10554.4	16524.9	7187.9	12990.6	1.23275e+06	11728.9	7678.83	2576.5	-	-	597264	-	-	-	402058	-	-	-	-	597264	-	68427.9	-	306599	-	-
EPO	GOF	AD_GOF	GOF	EPO-AD_GOF	-	-	-	-	-	-	-	-	-	-	-	-	-	-	-	-	-	-	4.80694e+06	27758.6	2.76133e+06	111575	4.87132e+06	531928	32140.9	294317	-	-	-	-	-	-	-	-	-	-	-	-	-	-	-	-	-	-	-
F12	GOF	AD_GOF	Both	F12-AD_GOF	-	-	-	-	-	-	-	-	-	6189.59	5218.5	124.554	17161.4	1339.95	1045.89	1465.43	15218	1222.76	3387.28	2255.84	123.804	4064.14	1020.99	884.903	1231.93	2877.43	1222.76	-	-	-	-	-	-	-	-	-	6189.59	5218.5	124.554	17161.4	1339.95	1045.89	1465.43	15218	1222.76
GNAI2	GOF	AD_GOF	GOF	GNAI2-AD_GOF	-	-	3.10444e+07	-	259727	-	398591	-	-	13187.7	21951.1	22141.3	15153.2	35041.7	5738.5	20596.2	25710.4	-	3652.72	872.275	3451.3	1967.82	9659.34	3138.99	2685.84	3416.53	-	-	-	3.10444e+07	-	259727	-	398591	-	-	13187.7	21951.1	22141.3	15153.2	35041.7	5738.5	20596.2	25710.4	-
IKZF3	GOF	AD_GOF	GOF	IKZF3-AD_GOF	-	-	-	-	-	-	-	-	-	84097.8	13360.7	1.33602e+07	290682	15499.4	2.6179e+06	35981.2	66526.4	-	10141.2	9520.44	16592.4	88271.9	12013.8	48170.7	12730.8	36501.8	-	-	-	-	-	-	-	-	-	-	84097.8	13360.7	1.33602e+07	290682	15499.4	2.6179e+06	35981.2	66526.4	-
IL18BP	GOF	AD_GOF	GOF	IL18BP-AD_GOF	-	-	-	-	-	-	-	-	-	-	-	-	-	-	-	-	-	-	4033.59	3063.35	45580.1	9581.47	7104.21	22646.5	2567.71	2402.08	2560.5	-	-	-	-	-	-	-	-	-	-	-	-	-	-	-	-	-	-
JAK2	GOF	AD_GOF	GOF	JAK2-AD_GOF	-	-	-	-	-	-	-	-	-	1985.94	3874.73	560.235	4667.88	1063.14	750.089	1305.94	1329.05	-	1358.68	1250.02	359.282	1860.97	837.199	680.072	1043.44	1190.37	1293.5	-	-	-	-	-	-	-	-	-	1985.94	3874.73	560.235	4667.88	1063.14	750.089	1305.94	1329.05	-
LYN	GOF	AD_GOF	GOF	LYN-AD_GOF	-	-	-	-	-	-	-	-	-	-	-	87284.2	-	1723.6	5764.5	98430.5	-	-	10853.6	2696.87	10286.4	4054.87	1559.51	3917.15	8525.91	8197.01	1293.25	-	-	-	-	-	-	-	-	-	-	-	87284.2	-	1723.6	5764.5	98430.5	-	-
NFKBIA	GOF	AD_GOF	GOF	NFKBIA-AD_GOF	-	-	-	-	-	-	-	-	-	-	-	-	-	-	-	-	-	-	107410	38516.9	26136.5	38326.9	-	890652	140535	370065	-	-	-	-	-	-	-	-	-	-	-	-	-	-	-	-	-	-	-
NLRC4	GOF	AD_GOF	GOF	NLRC4-AD_GOF	-	-	-	-	-	-	-	-	-	4368.11	39604.9	50359.4	411405	15190.2	4466.42	21873.6	48383.2	-	3444.22	2637.52	10040.6	3817.43	10242.7	2950.8	8932.38	18399	2588.5	-	-	-	-	-	-	-	-	-	4368.11	39604.9	50359.4	411405	15190.2	4466.42	21873.6	48383.2	-
NLRP3	GOF	AD_GOF	GOF	NLRP3-AD_GOF	-	-	-	-	51764.5	-	201029	-	-	5320.5	2250.19	12628	3867.6	9021.1	3584.46	5167.94	3446.76	-	276.086	116.794	44.8053	381.086	24.4131	72.8448	57.1251	76.1495	58.4181	-	-	-	-	51764.5	-	201029	-	-	5320.5	2250.19	12628	3867.6	9021.1	3584.46	5167.94	3446.76	-
OAS1	GOF	AD_GOF	GOF	OAS1-AD_GOF	-	-	-	-	-	-	-	-	-	-	-	-	-	-	-	-	-	-	1406.53	4037.68	7334.27	2549.28	2348.43	1632.36	1708.9	1699.79	2586.5	-	-	-	-	-	-	-	-	-	-	-	-	-	-	-	-	-	-
PIEZO1	GOF	AD_GOF	GOF	PIEZO1-AD_GOF	-	-	-	-	-	-	-	-	-	9065.89	5266.44	17122.6	12795.7	11208.1	5638.5	4519.51	4263.56	-	521.928	500.961	1219.73	567.944	655.896	717.427	505.398	497.746	281.111	-	-	-	-	-	-	-	-	-	9065.89	5266.44	17122.6	12795.7	11208.1	5638.5	4519.51	4263.56	-
PLAU	GOF	AD_GOF	GOF	PLAU-AD_GOF	-	-	-	-	-	-	-	-	-	-	-	-	-	-	-	-	-	-	16237.5	14986.1	16201.4	13989.4	30047.4	3462.13	6476.08	10275.8	-	-	-	-	-	-	-	-	-	-	-	-	-	-	-	-	-	-	-
PLCG2	GOF	AD_GOF	GOF	PLCG2-AD_GOF	-	-	-	-	-	-	-	-	-	-	-	-	-	-	-	-	-	-	4056.37	2168.64	3715.23	2188.72	881.048	11481.1	2408.47	2713.11	-	-	-	-	-	-	-	-	-	-	-	-	-	-	-	-	-	-	-
PSTPIP1	GOF	AD_GOF	GOF	PSTPIP1-AD_GOF	-	-	-	-	-	-	-	-	-	-	-	-	-	-	-	4.9782e+09	41862.3	-	2604.74	1471.71	20541.9	1344.37	5855.87	2056.26	2525.62	1548.41	2537.5	-	-	-	-	-	-	-	-	-	-	-	-	-	-	-	4.9782e+09	41862.3	-
PTPN11	GOF	AD_GOF	GOF	PTPN11-AD_GOF	3199.06	4287.06	2330.8	4147.98	4111.18	7236.72	4019.99	3785.29	-	1093.42	1166.24	1511.2	1486.56	1517.17	1768.57	1472.36	1677.93	-	877.193	875.029	1038.27	944.839	1139.52	1538.39	1102.04	1257.17	843.042	3199.06	4287.06	2330.8	4147.98	4111.18	7236.72	4019.99	3785.29	-	1093.42	1166.24	1511.2	1486.56	1517.17	1768.57	1472.36	1677.93	-
RAP1B	GOF	AD_GOF	GOF	RAP1B-AD_GOF	-	-	-	-	-	-	-	-	-	377697	89675.6	26068.5	142307	-	-	131666	63633.7	-	5952.05	6506.15	25280.3	22957.3	271100	69883.4	12237	7841.04	-	-	-	-	-	-	-	-	-	-	377697	89675.6	26068.5	142307	-	-	131666	63633.7	-
RPA1	GOF	AD_GOF	GOF	RPA1-AD_GOF	-	-	-	-	-	-	-	-	-	7990.29	10942.5	58503.1	27259	13091.4	16946.5	21425.6	41861.7	-	1790.76	626.022	4782.09	1012.81	3037.1	1247.42	1120.33	858.859	817.5	-	-	-	-	-	-	-	-	-	7990.29	10942.5	58503.1	27259	13091.4	16946.5	21425.6	41861.7	-
RRAS	GOF	AD_GOF	GOF	RRAS-AD_GOF	-	-	-	-	-	-	-	-	-	-	-	-	-	-	-	-	-	-	5331.55	37093.6	18893.9	17674.9	58627.7	7625.22	5034.15	7155.81	-	-	-	-	-	-	-	-	-	-	-	-	-	-	-	-	-	-	-
SAMD9	GOF	AD_GOF	GOF	SAMD9-AD_GOF	12502.4	44724.5	3.56096e+06	-	4.87537e+06	-	245395	-	-	12502.4	44724.5	3.56096e+06	-	4.87537e+06	-	245395	-	-	7111.24	15863.9	176589	11291.4	48006.6	555826	10606.3	18175.1	-	12502.4	44724.5	3.56096e+06	-	4.87537e+06	-	245395	-	-	12502.4	44724.5	3.56096e+06	-	4.87537e+06	-	245395	-	-
SAMD9L	GOF	AD_GOF	GOF	SAMD9L-AD_GOF	-	-	-	-	-	-	-	-	-	-	-	-	-	-	-	-	-	-	3513.83	897.67	3769.86	374.695	3681.94	23732.3	3138.89	1638.66	-	-	-	-	-	-	-	-	-	-	-	-	-	-	-	-	-	-	-
SMAD4	GOF	AD_GOF	GOF	SMAD4-AD_GOF	56214.3	275381	13150.9	36428.1	-	840138	90985.1	666040	-	3748.67	10000.2	7112.16	22424.8	11294.8	4806.95	5867.32	19656.1	-	2541.11	4907.64	2956.41	5995.47	6958.87	1281.38	3016.89	3888.78	-	56214.3	275381	13150.9	36428.1	-	840138	90985.1	666040	-	3748.67	10000.2	7112.16	22424.8	11294.8	4806.95	5867.32	19656.1	-
SRC	GOF	AD_GOF	GOF	SRC-AD_GOF	-	-	-	-	-	-	-	-	-	-	-	-	-	-	-	1.10939e+06	-	-	3122.18	1186.2	3343.11	1414.49	1412.59	685.491	1051.42	1959.14	2555.5	-	-	-	-	-	-	-	-	-	-	-	-	-	-	-	1.10939e+06	-	-
STAT3	GOF	AD_GOF	GOF	STAT3-AD_GOF	78421.7	1.45266e+06	-	-	22732	-	156540	1.44006e+07	-	5211.66	4646.92	8385.97	8505.04	4137.87	1972.91	3646.51	2619.37	-	3732.74	2817.33	3216.81	4264.88	2952.53	1936.89	2287.6	2035.1	861.275	78421.7	1.45266e+06	-	-	22732	-	156540	1.44006e+07	-	5211.66	4646.92	8385.97	8505.04	4137.87	1972.91	3646.51	2619.37	-
STAT4	GOF	AD_GOF	GOF	STAT4-AD_GOF	-	-	-	-	-	-	-	-	-	32651.2	17776	191833	29735.1	20384.4	273809	15037.5	26425	-	6150.3	5772.63	21612.9	5291.09	5167.71	6220.9	2981.69	1882.18	-	-	-	-	-	-	-	-	-	-	32651.2	17776	191833	29735.1	20384.4	273809	15037.5	26425	-
STAT6	GOF	AD_GOF	GOF	STAT6-AD_GOF	-	-	-	-	-	-	-	-	-	793702	70195	1.07178e+08	157808	26522.9	27641.2	22719.2	22569.9	-	2486.93	5920.01	123906	1720.01	2493.13	373.153	3758.78	1626.16	654.9	-	-	-	-	-	-	-	-	-	793702	70195	1.07178e+08	157808	26522.9	27641.2	22719.2	22569.9	-
STING1	GOF	AD_GOF	GOF	STING1-AD_GOF	-	-	-	-	-	-	-	-	-	8651.52	25716.8	-	149755	-	6447.37	223160	46606.3	-	503.02	3481.13	40685.4	2510.25	67494.1	1883.57	7902.69	4936.81	1287.48	-	-	-	-	-	-	-	-	-	8651.52	25716.8	-	149755	-	6447.37	223160	46606.3	-
SYK	GOF	AD_GOF	GOF	SYK-AD_GOF	-	-	-	-	-	-	-	-	-	104767	16730.1	13205.9	29395	26710.5	-	18827	12934.1	-	8538.05	2304.82	13062	5524.3	7987.78	4771.42	4872.1	6188.87	-	-	-	-	-	-	-	-	-	-	104767	16730.1	13205.9	29395	26710.5	-	18827	12934.1	-
VPS4A	GOF	AD_GOF	GOF	VPS4A-AD_GOF	-	-	-	-	-	-	-	-	-	16217.8	20075.2	4202.09	395848	160584	28769.2	20220.1	14078.1	-	5573.83	3938.64	3773.13	3841.88	7293.13	2614.81	6018.93	2873.92	1291	-	-	-	-	-	-	-	-	-	16217.8	20075.2	4202.09	395848	160584	28769.2	20220.1	14078.1	-
JAK1	GOF	AD_GOF	GOF	JAK1-AD_GOF	-	-	-	-	-	-	-	-	-	896.093	1435.64	406205	3852.1	23550.9	4953.8	6371.26	3528.49	-	570.77	784.831	5516.38	1024.94	2317.44	2253.69	1885.23	1399.92	645.184	-	-	-	-	-	-	-	-	-	896.093	1435.64	406205	3852.1	23550.9	4953.8	6371.26	3528.49	-
NFE2L2	GOF	AD_GOF	GOF	NFE2L2-AD_GOF	-	-	-	-	-	-	-	-	-	-	-	-	-	-	-	1.2595e+06	-	-	14935.4	11401.5	1.15316e+06	30637.3	22952.3	124907	5230.49	10693.6	-	-	-	-	-	-	-	-	-	-	-	-	-	-	-	-	1.2595e+06	-	-
C1S	GOF	AD_GOF	Both	C1S-AD_GOF	-	-	-	-	-	-	-	-	-	-	-	-	-	-	-	-	-	517.98	33465.9	172516	7.07006e+07	18050.9	1.13537e+07	-	12025	1.56067e+06	-	-	-	-	-	-	-	-	-	-	-	-	-	-	-	-	-	-	517.98
CEBPE	GOF	AD_GOF	GOF	CEBPE-AD_GOF	-	-	-	-	-	-	-	-	-	1.05502e+06	14950.8	3.868e+07	66919.6	999937	6.84786e+07	47021.8	49259.1	-	539916	13283.1	152739	51940.5	16061.2	6.84786e+07	9823.63	12073.9	-	-	-	-	-	-	-	-	-	-	1.05502e+06	14950.8	3.868e+07	66919.6	999937	6.84786e+07	47021.8	49259.1	-
IFIH1	GOF	AD_GOF	GOF	IFIH1-AD_GOF	-	-	7.01206e+06	-	338247	30189.8	313939	-	-	100648	21269.7	702304	85266.9	68928.6	24457.6	27792.2	106530	-	2621.11	7903.31	3214.57	4423.5	1331.25	4476.29	6227.13	5715.18	1293	-	-	7.01206e+06	-	338247	30189.8	313939	-	-	100648	21269.7	702304	85266.9	68928.6	24457.6	27792.2	106530	-
ITPR3	GOF	AD_GOF	Both	ITPR3-AD_GOF	-	-	-	-	-	-	-	-	-	16743.2	120614	35206.7	4728.42	22205.7	3459.11	6234.38	3041.7	2587.5	245.067	303.013	247.028	205.832	355.657	210.246	287.249	190.158	317.122	-	-	-	-	-	-	-	-	-	16743.2	120614	35206.7	4728.42	22205.7	3459.11	6234.38	3041.7	2587.5
NLRP1	GOF	AD_GOF	GOF	NLRP1-AD_GOF	-	-	-	-	-	-	-	-	-	-	-	-	-	-	-	-	-	-	8690.64	133342	4.00968e+06	16245.7	307252	87719.1	16577.5	6985.69	-	-	-	-	-	-	-	-	-	-	-	-	-	-	-	-	-	-	-
PIK3CD	GOF	AD_GOF	GOF	PIK3CD-AD_GOF	-	1.47205e+06	-	-	-	-	611841	-	-	6.79617e+07	18570	-	42969.3	-	-	158268	187531	-	24502.7	8875.18	24944	14077.1	9214.6	568246	7625.37	18223.4	-	-	1.47205e+06	-	-	-	-	611841	-	-	6.79617e+07	18570	-	42969.3	-	-	158268	187531	-
TCF3	GOF	AD_GOF	GOF	TCF3-AD_GOF	-	-	-	-	-	-	-	-	-	-	-	-	-	-	-	-	-	-	2712.02	9731.45	34411.5	12080.4	7538.39	102936	8265.36	4816.13	-	-	-	-	-	-	-	-	-	-	-	-	-	-	-	-	-	-	-
TREX1	GOF	AD_GOF	GOF	TREX1-AD_GOF	1549.69	5188.65	10480.4	7656.63	3143.77	6609.22	758.352	2966.44	-	1313.35	1253.93	1760.82	1786.12	2513.07	2599.24	630.404	390.245	-	682.338	526.494	1544.85	619.966	1479.33	720.761	478.247	249.521	257.338	1549.69	5188.65	10480.4	7656.63	3143.77	6609.22	758.352	2966.44	-	1313.35	1253.93	1760.82	1786.12	2513.07	2599.24	630.404	390.245	-
RAC2	GOF	AD_GOF	GOF	RAC2-AD_GOF	98809.2	-	-	-	-	-	590575	-	-	11577.5	75640.9	11947.7	101492	28562.6	1.84724e+06	17077.7	572025	-	6304.62	9713.98	11658	17531.4	9349.12	51829.5	7218.5	20723.6	-	98809.2	-	-	-	-	-	590575	-	-	11577.5	75640.9	11947.7	101492	28562.6	1.84724e+06	17077.7	572025	-
TLR7	GOF	XLD_GOF	Both	TLR7-XLD_GOF	-	-	-	-	-	-	-	-	-	-	-	-	-	-	-	-	-	-	22715.9	14189.4	23461.6	20907.9	9930.26	2320.33	12031.3	10338.7	1721.56	-	-	-	-	-	-	-	-	-	-	-	-	-	-	-	-	-	-
TLR8	GOF	XLD_GOF	GOF	TLR8-XLD_GOF	-	-	-	-	-	-	-	-	-	31320.1	10696.1	80700.9	15019.7	2616.53	-	12479.5	43868.7	-	16947.9	3920.5	6492.83	4635.4	1901.84	2814.86	3754.85	9792.7	1721.89	-	-	-	-	-	-	-	-	-	31320.1	10696.1	80700.9	15019.7	2616.53	-	12479.5	43868.7	-
ALAS2	GOF	XLR_GOF	GOF	ALAS2-XLR_GOF	27078	40727.9	7.38905e+07	432841	-	1.38534e+07	139620	1.52325e+07	-	11286.8	8921.27	9234.71	8809.35	4223.47	2034.86	4513.25	4716.98	-	506.459	1962.87	1898.36	1662.76	275.596	322.846	508.121	573.04	117.544	81231.2	122181	2.21671e+08	1.29852e+06	-	4.15603e+07	418857	4.56974e+07	-	33857.9	26761.1	27701.5	26425.4	12667.8	6101.91	13537.1	14148.3	-
GUCY2C	GOF	AD_GOF	GOF	GUCY2C-AD_GOF	-	-	-	-	-	-	-	-	-	-	-	-	-	-	-	-	-	-	990.805	1603.22	986.038	556.612	6977.99	2360.78	1247.88	1478.08	1286.47	-	-	-	-	-	-	-	-	-	-	-	-	-	-	-	-	-	-
RHAG	GOF	AD_GOF	GOF	RHAG-AD_GOF	-	-	1.70904e+06	39694.5	-	-	69728.2	-	-	91965.4	55418.1	53035.4	16548.5	14964	8.57864e+07	2535.22	60558.6	-	5492.94	3467.09	464.861	2291.56	1453.26	3539.14	1520.51	6424.18	1655.5	-	-	1.70904e+06	39694.5	-	-	69728.2	-	-	91965.4	55418.1	53035.4	16548.5	14964	8.57864e+07	2535.22	60558.6	-
THPO	GOF	AD_GOF	GOF	THPO-AD_GOF	-	-	-	-	-	-	-	-	-	-	-	-	1.15073e+07	-	-	176583	81550	-	-	-	6.28692e+07	1.15073e+07	4.83535e+06	8737.63	95137.6	81550	-	-	-	-	-	-	-	-	-	-	-	-	-	1.15073e+07	-	-	176583	81550	-
A2ML1	LOF	AD	LOF	A2ML1-AD	-	-	-	-	-	-	-	-	-	145.633	318.276	197.637	261.04	155.032	198.47	211.122	339.952	186.224	128.869	213.976	45.0611	132.545	151.963	113.765	182.242	196.211	173.788	-	-	-	-	-	-	-	-	-	145.633	318.276	197.637	261.04	155.032	198.47	211.122	339.952	186.224
BTNL2	LOF	AD	LOF	BTNL2-AD	-	-	-	-	-	-	-	-	-	2122.92	1356.43	19253.5	1265.94	14820.4	1742.29	3584.19	864.807	2481.5	60.3145	355.75	1210.7	437.471	6081.16	450.434	891.583	511.663	2481.5	-	-	-	-	-	-	-	-	-	2122.92	1356.43	19253.5	1265.94	14820.4	1742.29	3584.19	864.807	2481.5
LMNA	LOF	AD	Both	LMNA-AD	3767.5	2289.31	712.758	4087.63	6256.44	1346.56	2898.58	3982.37	-	813.865	986.044	558.971	997.781	536.009	351.961	886.513	1011.66	-	566.845	638.507	528.032	554.067	457.49	243.013	530.682	564.599	1290.24	3767.5	2289.31	712.758	4087.63	6256.44	1346.56	2898.58	3982.37	-	813.865	986.044	558.971	997.781	536.009	351.961	886.513	1011.66	-
ABCC8	LOF	AD	Both	ABCC8-AD	737.329	366.085	73.8835	442.097	400.474	320.186	491.756	585.177	861.047	274.195	224.359	71.2539	227.934	215.642	182.895	208.342	221.902	68.9941	164.794	141.495	58.3046	148.355	178.557	106.275	143.982	130.316	41.0453	737.329	366.085	73.8835	442.097	400.474	320.186	491.756	585.177	861.047	274.195	224.359	71.2539	227.934	215.642	182.895	208.342	221.902	68.9941
ABCC9	LOF	AD	LOF	ABCC9-AD	15459.3	5766.26	210625	10211.9	1403.57	118512	6327.59	32925.3	-	1153.23	606.838	1499.67	691.037	125.121	379.298	509.452	723.791	242.879	466.352	360.859	43.9488	410.692	112.526	80.3013	238.403	81.9346	98.5318	15459.3	5766.26	210625	10211.9	1403.57	118512	6327.59	32925.3	-	1153.23	606.838	1499.67	691.037	125.121	379.298	509.452	723.791	242.879
ACTA1	LOF	AD	LOF	ACTA1-AD	12256	88007.8	14810.6	11173.5	23756.2	63488.8	4961.27	1860.03	-	4643.37	2731.1	4278.04	3282.09	5701.66	20464.7	2187.53	1169.84	-	1283.94	1932.75	3216.17	1385.03	3608.52	3005.74	1461.75	1073.75	-	12256	88007.8	14810.6	11173.5	23756.2	63488.8	4961.27	1860.03	-	4643.37	2731.1	4278.04	3282.09	5701.66	20464.7	2187.53	1169.84	-
ACTA2	LOF	AD	LOF	ACTA2-AD	1.64722e+06	27488.5	22580.5	13415.4	5737.6	5.32144e+06	14479.9	30895.1	-	3771.43	1379.87	7699.22	1578.61	1400.18	1079.75	3127.82	1677.5	2580.5	2091.95	437.53	2896.95	485.213	1127.91	809.185	1752	675.454	2580.5	1.64722e+06	27488.5	22580.5	13415.4	5737.6	5.32144e+06	14479.9	30895.1	-	3771.43	1379.87	7699.22	1578.61	1400.18	1079.75	3127.82	1677.5	2580.5
ACTC1	LOF	AD	LOF	ACTC1-AD	-	-	2.57679e+07	-	-	5768.5	196077	41857.6	-	8631.56	3816.32	8267.11	4300.58	13713.1	3394.58	7083.4	5758.98	1290.25	6238.39	2010.4	4213.39	3054.2	8407.57	2896.31	2966.09	3627.02	1290.25	-	-	2.57679e+07	-	-	5768.5	196077	41857.6	-	8631.56	3816.32	8267.11	4300.58	13713.1	3394.58	7083.4	5758.98	1290.25
ACTN2	LOF	AD	LOF	ACTN2-AD	172547	34216.5	1.58162e+06	-	1.55553e+06	-	28278.2	233068	-	8771.66	3932.99	24572.2	3358.59	5436.09	99092.4	5734.61	5006.07	-	1522.11	2372.69	9688.72	2669.23	4201.68	3614.97	2775.78	2259.01	-	172547	34216.5	1.58162e+06	-	1.55553e+06	-	28278.2	233068	-	8771.66	3932.99	24572.2	3358.59	5436.09	99092.4	5734.61	5006.07	-
ARIH1	LOF	AD	LOF	ARIH1-AD	-	-	-	-	-	-	-	-	-	-	353259	25144.5	6402.27	26238.4	-	90022.2	2.89558e+06	-	12635	13636.3	22732.7	5817.46	12689.9	5617.96	12974	18757	1294.25	-	-	-	-	-	-	-	-	-	-	353259	25144.5	6402.27	26238.4	-	90022.2	2.89558e+06	-
BAG3	LOF	AD	LOF	BAG3-AD	108299	29477.7	25782.5	11943.3	21147.9	4954.74	44728.2	36809.5	-	20109.7	21247.3	25693.7	8480.81	18824.6	4111.58	16019.2	12924.6	-	13983.9	13325	24864.1	8096.65	11626.7	4060.22	10871.5	10976.6	-	108299	29477.7	25782.5	11943.3	21147.9	4954.74	44728.2	36809.5	-	20109.7	21247.3	25693.7	8480.81	18824.6	4111.58	16019.2	12924.6	-
CALM1	LOF	AD	LOF	CALM1-AD	-	-	-	-	-	-	-	-	-	125503	44660.5	-	-	4.5441e+06	-	61260.7	28727.1	-	122844	37693	61229.9	33561.8	49055.2	-	32505.7	21437.8	-	-	-	-	-	-	-	-	-	-	125503	44660.5	-	-	4.5441e+06	-	61260.7	28727.1	-
CALM2	LOF	AD	LOF	CALM2-AD	-	-	-	-	-	-	590016	-	-	-	136341	1.83258e+06	168284	53420.5	-	90884.5	83997.8	-	16969.9	31434	1.74032e+06	168284	53420.5	1.85429e+07	27498	83997.8	-	-	-	-	-	-	-	590016	-	-	-	136341	1.83258e+06	168284	53420.5	-	90884.5	83997.8	-
CALM3	LOF	AD	LOF	CALM3-AD	-	-	1.31584e+08	-	-	-	230240	-	-	8498.59	150068	5.08259e+07	326184	53418.5	-	45819.4	37516	-	7634.42	54662.6	14322.9	96241.3	34985.5	-	18165.4	33927.3	-	-	-	1.31584e+08	-	-	-	230240	-	-	8498.59	150068	5.08259e+07	326184	53418.5	-	45819.4	37516	-
CDH2	LOF	AD	LOF	CDH2-AD	13409.3	-	26088.2	-	-	16787.5	566883	83808.9	-	5569.07	4938.59	12660.7	10831.4	4820.08	3848.93	9310.82	2456.55	1293.75	553.561	1008.37	1222.34	1494.65	1301.21	807.064	1899.82	679.097	860.377	13409.3	-	26088.2	-	-	16787.5	566883	83808.9	-	5569.07	4938.59	12660.7	10831.4	4820.08	3848.93	9310.82	2456.55	1293.75
CELSR1	LOF	AD	LOF	CELSR1-AD	16227.4	13301.4	16900.2	22383.8	43364.3	-	14676.2	19044.8	-	2837.64	1670.33	1947.85	1665.93	753.381	1239.38	1803.34	2282.63	-	212.905	144.178	382.017	409.199	73.3965	255.602	45.3805	157.666	367.786	16227.4	13301.4	16900.2	22383.8	43364.3	-	14676.2	19044.8	-	2837.64	1670.33	1947.85	1665.93	753.381	1239.38	1803.34	2282.63	-
COL1A2	LOF	AD	LOF	COL1A2-AD	3421.89	3360.22	9623.17	2450.73	16741.4	3918.87	2181.83	6114.95	-	1542.31	1374.94	2909.67	1324.97	2615.12	1730.91	1130.26	1248.67	2571.5	945.357	806.502	1513.18	746.584	519.784	898.194	790.984	603.026	1290.24	3421.89	3360.22	9623.17	2450.73	16741.4	3918.87	2181.83	6114.95	-	1542.31	1374.94	2909.67	1324.97	2615.12	1730.91	1130.26	1248.67	2571.5
CSRP3	LOF	AD	LOF	CSRP3-AD	5979.46	-	86418.3	19850.5	125627	-	50401.8	21562.5	-	1745.92	2370.24	41911.3	5283.47	8773.61	1887.65	2529.79	4168.16	2589.5	338.552	1528.58	4826.59	1885.16	3477.59	366.843	1000.29	1108.58	534.045	5979.46	-	86418.3	19850.5	125627	-	50401.8	21562.5	-	1745.92	2370.24	41911.3	5283.47	8773.61	1887.65	2529.79	4168.16	2589.5
CUL3	LOF	AD	LOF	CUL3-AD	270668	153082	841325	26736	-	18962.4	62612	69638.9	-	528.54	3716.94	766.083	779.864	1981.95	1108.54	2223.05	1580.46	-	479.712	2681.06	731.91	726.74	1779.83	922.878	1444.33	1358.14	-	270668	153082	841325	26736	-	18962.4	62612	69638.9	-	528.54	3716.94	766.083	779.864	1981.95	1108.54	2223.05	1580.46	-
CYP11B2	LOF	AD	LOF	CYP11B2-AD	1800.95	2964.31	15986.2	2223.03	3187.04	1104.69	1981.84	1465.61	-	1186.98	1332.86	3359.94	1354.42	1176.04	536.861	659.93	920.118	1208.68	881.754	1016.75	3012.38	958.524	1040.47	474.322	558.115	588.998	1208.68	1800.95	2964.31	15986.2	2223.03	3187.04	1104.69	1981.84	1465.61	-	1186.98	1332.86	3359.94	1354.42	1176.04	536.861	659.93	920.118	1208.68
DES	LOF	AD	LOF	DES-AD	4588.79	17965.9	12753.6	2.11465e+06	59843.5	86105.6	6921.98	7256.48	-	1898.32	7804.85	438.553	9296.7	8498.8	5092.64	2772.61	3262.49	2587.5	1702.51	7260.22	423.619	7131.05	8276.76	2630.38	2252.9	2005.61	2587.5	4588.79	17965.9	12753.6	2.11465e+06	59843.5	86105.6	6921.98	7256.48	-	1898.32	7804.85	438.553	9296.7	8498.8	5092.64	2772.61	3262.49	2587.5
DSG2	LOF	AD	LOF	DSG2-AD	4466.6	5075.52	60823.8	4630.7	5622.96	8702.12	5507.88	2968.23	-	2064.87	1866.88	8857.1	1745.13	2777.85	2528.57	1867.58	1538.55	2586.5	1596.33	1747.98	7079.73	1221.74	1165.39	873.61	1175.09	393.51	1292	4466.6	5075.52	60823.8	4630.7	5622.96	8702.12	5507.88	2968.23	-	2064.87	1866.88	8857.1	1745.13	2777.85	2528.57	1867.58	1538.55	2586.5
ELN	LOF	AD	LOF	ELN-AD	-	44724.5	5.09307e+06	-	-	-	68716.5	-	-	19203.6	2642.21	55274	1545.01	7846.12	4524.32	4912.85	4430.67	-	3791.74	1431.58	10704.8	1353.03	3021.12	2192.45	1446.14	2930.15	-	-	44724.5	5.09307e+06	-	-	-	68716.5	-	-	19203.6	2642.21	55274	1545.01	7846.12	4524.32	4912.85	4430.67	-
EPHB4	LOF	AD	LOF	EPHB4-AD	15740.9	9149.04	2269.9	22943.4	186954	25619.6	17324.4	19217.8	-	2643.85	1435.43	1401.77	1743.78	3890.27	4862.16	3773.9	2553.96	-	1444.97	1146.43	1030.59	1006.89	2425.32	4380.59	2139.65	1812.21	2340.5	15740.9	9149.04	2269.9	22943.4	186954	25619.6	17324.4	19217.8	-	2643.85	1435.43	1401.77	1743.78	3890.27	4862.16	3773.9	2553.96	-
ERG	LOF	AD	LOF	ERG-AD	-	-	-	-	-	-	-	-	-	9125.29	12484.6	10055.2	20748.9	13459.6	7936.12	7913.81	15018.4	-	4065.17	2608.9	6226.65	3811.39	5966.94	3921.92	4496.87	3255.68	1678.5	-	-	-	-	-	-	-	-	-	9125.29	12484.6	10055.2	20748.9	13459.6	7936.12	7913.81	15018.4	-
FBN1	LOF	AD	LOF	FBN1-AD	5637.79	6252.94	7096.91	8336.25	9553.5	3954.92	5462.97	8389.55	-	1587.48	1708.07	2133.64	2238.15	1587.41	2037.86	1980.21	1417.37	832.635	911.995	879.919	1534.62	1065.24	1124.59	581.567	956.644	747.642	506.759	5637.79	6252.94	7096.91	8336.25	9553.5	3954.92	5462.97	8389.55	-	1587.48	1708.07	2133.64	2238.15	1587.41	2037.86	1980.21	1417.37	832.635
FBN2	LOF	AD	LOF	FBN2-AD	35555.8	8704.23	16451.6	10490.4	-	5760.5	30325.7	20570.6	-	748.811	1228.81	984.658	1218.94	1000.33	1362.16	1262.74	620.189	2543.5	271.203	361.446	409.972	379.094	508	324.598	383.237	256.491	287.32	35555.8	8704.23	16451.6	10490.4	-	5760.5	30325.7	20570.6	-	748.811	1228.81	984.658	1218.94	1000.33	1362.16	1262.74	620.189	2543.5
FHOD3	LOF	AD	LOF	FHOD3-AD	-	-	-	-	-	-	-	-	-	737.53	541.47	657.213	1007.09	587.903	378.565	1204.82	364.988	-	435.511	380.766	607.789	666.289	498.912	366.802	791.087	309.924	-	-	-	-	-	-	-	-	-	-	737.53	541.47	657.213	1007.09	587.903	378.565	1204.82	364.988	-
FLCN	LOF	AD	LOF	FLCN-AD	6259.89	4659.4	529673	4905.97	779.478	4774.93	3618.84	4314.92	-	5657.19	3797.4	156588	2182.75	751.721	2160.6	2920.86	2518.54	-	5090.93	2640.32	60963.2	1997.59	654.892	1569.29	2354.54	2436.28	-	6259.89	4659.4	529673	4905.97	779.478	4774.93	3618.84	4314.92	-	5657.19	3797.4	156588	2182.75	751.721	2160.6	2920.86	2518.54	-
FLNC	LOF	AD	LOF	FLNC-AD	7481.47	8510.32	1528.97	5765.2	8626.89	93082	6698.18	8222.91	-	2993.82	2654.77	1126.33	1878.04	3007.03	7662.91	3187.2	2167.05	2450.5	573.001	950.193	614.784	704.55	864.339	715.265	685.14	769.383	844.262	7481.47	8510.32	1528.97	5765.2	8626.89	93082	6698.18	8222.91	-	2993.82	2654.77	1126.33	1878.04	3007.03	7662.91	3187.2	2167.05	2450.5
FLT4	LOF	AD	LOF	FLT4-AD	18926.3	262888	26450.2	4.14961e+06	4160.84	17956.7	102880	69660.7	-	2466.05	4630.35	9110.37	1535.19	1247.78	2530.33	1744.81	3131.88	1283	2139.03	518.452	6115.28	649.16	1004.43	2009.27	1365.19	459.675	1283	18926.3	262888	26450.2	4.14961e+06	4160.84	17956.7	102880	69660.7	-	2466.05	4630.35	9110.37	1535.19	1247.78	2530.33	1744.81	3131.88	1283
GDF2	LOF	AD	LOF	GDF2-AD	903579	20678.1	-	282433	-	-	355837	1.89199e+07	-	36215.3	18382.6	7388.75	216881	15966.3	104215	7050.87	4631.21	-	5782.48	10533.8	6862.43	19061.7	7307.09	9550.27	4828.51	3137.79	-	903579	20678.1	-	282433	-	-	355837	1.89199e+07	-	36215.3	18382.6	7388.75	216881	15966.3	104215	7050.87	4631.21	-
HCN4	LOF	AD	LOF	HCN4-AD	-	44718.5	-	-	-	-	72692.3	86258.5	-	18409.3	15996.6	52284.3	11888.3	2234.34	655794	9652.53	13994.5	-	1700.39	2001.02	498.676	1934.29	909.658	2553.36	2707.33	2224.69	2566.5	-	44718.5	-	-	-	-	72692.3	86258.5	-	18409.3	15996.6	52284.3	11888.3	2234.34	655794	9652.53	13994.5	-
IDH2	LOF	AD	LOF	IDH2-AD	8797.87	15057.5	6132.29	14047.5	3442.55	24408.3	7627.99	15771.8	-	2600.49	2341.21	3304.55	2679.39	1889.94	2997.24	2527.9	3075.23	-	1159.03	1112.72	2063.25	1179.57	1388.62	962.459	1340.47	1531.24	-	8797.87	15057.5	6132.29	14047.5	3442.55	24408.3	7627.99	15771.8	-	2600.49	2341.21	3304.55	2679.39	1889.94	2997.24	2527.9	3075.23	-
JPH2	LOF	AD	LOF	JPH2-AD	-	-	-	-	98640.6	-	238982	82960.7	-	10237.1	6091.14	4708.53	10458.4	951.393	2448.97	4481.94	5613.08	-	2391.83	1524.32	1025.28	343.178	676.854	1481.7	1339.06	1079.77	858.936	-	-	-	-	98640.6	-	238982	82960.7	-	10237.1	6091.14	4708.53	10458.4	951.393	2448.97	4481.94	5613.08	-
KCNH2	LOF	AD	LOF	KCNH2-AD	5205.87	6762.84	4577.98	24158.1	823.274	3824.33	4285.3	10045.9	-	2032.47	2122.13	436.102	2833.38	664.706	898.241	1241.32	2140.85	86.1696	829.132	1217.22	409.12	1567.88	514.365	397.872	729.943	1211.36	86.1696	5205.87	6762.84	4577.98	24158.1	823.274	3824.33	4285.3	10045.9	-	2032.47	2122.13	436.102	2833.38	664.706	898.241	1241.32	2140.85	86.1696
KCNJ2	LOF	AD	LOF	KCNJ2-AD	21075.3	29209.9	17505.6	24291.2	53418.5	6866.26	49655.6	34128.1	-	12107	16914.2	13812.5	17247.2	17783.6	6648.34	12775.2	14165.9	-	10678.1	9357.11	13768.5	8260.43	12957.9	6476.47	7142.35	9288.13	-	21075.3	29209.9	17505.6	24291.2	53418.5	6866.26	49655.6	34128.1	-	12107	16914.2	13812.5	17247.2	17783.6	6648.34	12775.2	14165.9	-
KCNJ5	LOF	AD	LOF	KCNJ5-AD	28274.7	-	-	-	-	-	2.75858e+06	-	-	5873.58	6640.27	24530	5047.47	22933	3372.53	7505.53	4039.87	-	356.402	1420.77	383.487	736.969	1047.28	419.041	639.246	666.538	856.997	28274.7	-	-	-	-	-	2.75858e+06	-	-	5873.58	6640.27	24530	5047.47	22933	3372.53	7505.53	4039.87	-
KCNK3	LOF	AD	Both	KCNK3-AD	-	-	-	-	9.37177e+06	-	287776	-	-	24869.2	-	17082.2	-	49182.1	7.09043e+06	39510.4	-	-	11169.4	27873.6	3450.19	16299.6	22115.8	13597.4	7152.97	5553.02	-	-	-	-	-	9.37177e+06	-	287776	-	-	24869.2	-	17082.2	-	49182.1	7.09043e+06	39510.4	-	-
KCNQ1	LOF	AD	LOF	KCNQ1-AD	818.839	641.452	1842.75	798.876	658.898	592.05	540.53	535.807	390.608	481.325	329.557	959.765	316.231	389.563	310.963	294.278	292.941	219.568	322.292	205.152	351.018	214.252	276.118	180.227	220.328	158.679	164.049	818.839	641.452	1842.75	798.876	658.898	592.05	540.53	535.807	390.608	481.325	329.557	959.765	316.231	389.563	310.963	294.278	292.941	219.568
KDR	LOF	AD	LOF	KDR-AD	-	-	-	-	-	-	-	-	-	5175.34	4956.7	2388.88	9560	14765.5	7492.79	5145.06	5529.06	-	2496.45	2672.74	2050.17	1449.69	4452.73	864.54	2295.98	2707.32	-	-	-	-	-	-	-	-	-	-	5175.34	4956.7	2388.88	9560	14765.5	7492.79	5145.06	5529.06	-
LOX	LOF	AD	LOF	LOX-AD	92660.3	24189.6	9.03567e+07	29622.7	45170.1	-	60600.6	26423.5	-	7174.16	8192.93	17883.8	6520.69	13631.4	402017	9799.73	9324.53	2588.5	3955.05	6548.89	9409.38	5349.82	10871	5131.35	6970.35	6185.19	2588.5	92660.3	24189.6	9.03567e+07	29622.7	45170.1	-	60600.6	26423.5	-	7174.16	8192.93	17883.8	6520.69	13631.4	402017	9799.73	9324.53	2588.5
MYBPC3	LOF	AD	LOF	MYBPC3-AD	550.73	901.525	2167.65	903.938	762.407	827.546	901.403	875.065	-	419.481	482.53	1497.92	595.636	567.253	541.717	495.318	443.249	644.435	379.375	452.839	1357.03	363.964	394.153	410.065	397.27	334.302	644.435	550.73	901.525	2167.65	903.938	762.407	827.546	901.403	875.065	-	419.481	482.53	1497.92	595.636	567.253	541.717	495.318	443.249	644.435
MYH11	LOF	AD	LOF	MYH11-AD	12690.1	25356.6	25399.8	34096.6	24404	-	22835.1	7944.43	-	2648.9	3877.09	2006.72	2018.57	4282.19	2818.23	2748.22	1918.71	2588.5	757.155	889.812	1081.1	478.485	1318.86	593.005	459.995	608.574	646.875	12690.1	25356.6	25399.8	34096.6	24404	-	22835.1	7944.43	-	2648.9	3877.09	2006.72	2018.57	4282.19	2818.23	2748.22	1918.71	2588.5
MYH6	LOF	AD	LOF	MYH6-AD	815.376	5883.94	19415	11279.2	37234.9	2839.39	4713.46	6339.04	-	301.923	774.994	258.82	777.07	1127.34	695.246	747.144	364.505	430.3	93.4618	119.946	159.306	131.827	191.775	71.3738	128.393	117.297	73.1834	815.376	5883.94	19415	11279.2	37234.9	2839.39	4713.46	6339.04	-	301.923	774.994	258.82	777.07	1127.34	695.246	747.144	364.505	430.3
MYH7	LOF	AD	LOF	MYH7-AD	1771.41	1378.65	1099.49	771.781	1159.91	1134.51	819.024	1062.5	860.373	192.883	197.241	210.962	190.63	260.15	135.161	166.134	185.566	215.659	124.38	143.057	138.289	131.625	206.254	104.266	121.041	133.516	115.562	1771.41	1378.65	1099.49	771.781	1159.91	1134.51	819.024	1062.5	860.373	192.883	197.241	210.962	190.63	260.15	135.161	166.134	185.566	215.659
MYL2	LOF	AD	LOF	MYL2-AD	16930.9	16067.8	381841	6091.15	10121.7	4578.19	6350.74	13116.7	-	2234.52	2849.73	54131.5	3228.07	3790.77	2996.14	2466.68	2413.03	2562.5	1083.89	975.104	3634.75	1390.23	1392.89	1437.94	576.325	1313.08	860.038	16930.9	16067.8	381841	6091.15	10121.7	4578.19	6350.74	13116.7	-	2234.52	2849.73	54131.5	3228.07	3790.77	2996.14	2466.68	2413.03	2562.5
MYLK	LOF	AD	LOF	MYLK-AD	29720.7	15166.6	10592.8	23461	252175	2628.27	13786.6	2820.61	-	1390.76	1502.12	5300.65	1795.58	5255.11	1371.12	2825.15	1238.84	-	893.54	939.177	3928.44	768.861	2073.54	750.264	614.237	812.425	375.417	29720.7	15166.6	10592.8	23461	252175	2628.27	13786.6	2820.61	-	1390.76	1502.12	5300.65	1795.58	5255.11	1371.12	2825.15	1238.84	-
NEXN	LOF	AD	LOF	NEXN-AD	85637.8	58507.3	37091	22011.3	7618.44	67090.2	4678.63	19527.5	1681	1621.59	3342	2286.75	1409.12	1399.72	1875.52	978.924	1633.72	672.7	1214.02	1802.68	1690.43	586.511	1346.71	1693.96	886.805	1190.79	672.7	85637.8	58507.3	37091	22011.3	7618.44	67090.2	4678.63	19527.5	1681	1621.59	3342	2286.75	1409.12	1399.72	1875.52	978.924	1633.72	672.7
NF1	LOF	AD	LOF	NF1-AD	1658.36	2374.36	1678.81	2235.86	3802.11	1572.61	2142.48	2491.39	-	709.9	1019.35	1032.52	884.77	1461.8	663.794	940.01	781.405	-	446.038	690.735	656.484	585.441	662.47	565.454	629.891	494.685	563.581	1658.36	2374.36	1678.81	2235.86	3802.11	1572.61	2142.48	2491.39	-	709.9	1019.35	1032.52	884.77	1461.8	663.794	940.01	781.405	-
NKX2-5	LOF	AD	LOF	NKX2-5-AD	-	-	-	-	-	-	549339	-	-	3564	54714.8	67480.2	27172.4	7537.33	37237.7	9276.72	4327.58	-	1339.97	891.839	41827.6	967.305	4634.93	2327.2	3880.53	2048.26	-	-	-	-	-	-	-	549339	-	-	3564	54714.8	67480.2	27172.4	7537.33	37237.7	9276.72	4327.58	-
NR3C1	LOF	AD	LOF	NR3C1-AD	-	-	-	-	-	-	1.11167e+06	86230.5	-	16671.7	13582.7	2.65959e+06	17799.1	7781.37	147550	13818.7	8645.56	-	7692.97	4706.15	99634	2940.15	2083.81	6615.63	8891.94	5373.15	-	-	-	-	-	-	-	1.11167e+06	86230.5	-	16671.7	13582.7	2.65959e+06	17799.1	7781.37	147550	13818.7	8645.56	-
NSD1	LOF	AD	LOF	NSD1-AD	28875.8	37843.6	26029.8	4.20383e+06	53420.5	-	60925.6	213166	-	3276.05	5118.26	5693.81	5359.81	12871.2	3144.16	4892.31	4751.72	844.561	1919.47	2785.92	2961.16	3125.08	3143.39	1373.14	2386.68	993.796	844.561	28875.8	37843.6	26029.8	4.20383e+06	53420.5	-	60925.6	213166	-	3276.05	5118.26	5693.81	5359.81	12871.2	3144.16	4892.31	4751.72	844.561
PHOX2B	LOF	AD	LOF	PHOX2B-AD	-	-	-	-	-	-	629604	-	-	4469.8	42040.2	8335.74	13824.4	12142.9	5793.01	20943.5	33663.2	2440.5	2471.41	13858.4	4820.85	9655.01	5237.66	3931.92	6520.35	17210.2	2440.5	-	-	-	-	-	-	629604	-	-	4469.8	42040.2	8335.74	13824.4	12142.9	5793.01	20943.5	33663.2	2440.5
PKP2	LOF	AD	LOF	PKP2-AD	819.891	2750.62	1740.07	2047.55	1639.69	1602.27	1182.28	2169.37	2584.5	541.203	1965.3	910.52	1093.31	1080.99	946.892	942.167	1209.12	2584.5	324.41	1566.98	840.066	751.789	818.82	806.073	582.495	845.88	2584.5	819.891	2750.62	1740.07	2047.55	1639.69	1602.27	1182.28	2169.37	2584.5	541.203	1965.3	910.52	1093.31	1080.99	946.892	942.167	1209.12	2584.5
PLN	LOF	AD	LOF	PLN-AD	495175	29277.5	249599	60076.1	82076.4	28539.4	21687.9	71929.4	2586.5	64694.1	28928.7	23539.3	23897.6	35342.7	28539.4	10194.1	26243.5	2586.5	11062.7	15632.1	22492.3	23064.2	34896.7	28539.4	5851.6	18999.9	2586.5	495175	29277.5	249599	60076.1	82076.4	28539.4	21687.9	71929.4	2586.5	64694.1	28928.7	23539.3	23897.6	35342.7	28539.4	10194.1	26243.5	2586.5
PPP1CB	LOF	AD	LOF	PPP1CB-AD	-	-	-	-	-	-	1.2595e+06	2.25934e+09	-	75217.5	57145.6	11933.4	115987	45181.6	284289	21339.4	32319.1	2586.5	15777.9	29492.3	8217.37	47604.9	12947.9	20159	9852.78	21110.8	2586.5	-	-	-	-	-	-	1.2595e+06	2.25934e+09	-	75217.5	57145.6	11933.4	115987	45181.6	284289	21339.4	32319.1	2586.5
PRDM16	LOF	AD	LOF	PRDM16-AD	-	-	26442.7	-	428839	-	239264	-	-	2530.76	12329.4	3589.55	10233.5	9183.4	7530.28	9103.2	4220.48	-	2206.42	5022.88	3589.46	5308.6	8830.39	7159.78	7109.79	3821.83	-	-	-	26442.7	-	428839	-	239264	-	-	2530.76	12329.4	3589.55	10233.5	9183.4	7530.28	9103.2	4220.48	-
PRKAG2	LOF	AD	LOF	PRKAG2-AD	53030.8	34797.5	3.61542e+06	174024	-	3964.4	100555	79553.4	750.834	7251.85	4243.15	8289.42	7686.91	8951.78	3180.76	4808.44	5492.22	750.834	1919.58	1868.8	5307.8	3352.48	6083.14	563.114	2539.71	2892.61	750.834	53030.8	34797.5	3.61542e+06	174024	-	3964.4	100555	79553.4	750.834	7251.85	4243.15	8289.42	7686.91	8951.78	3180.76	4808.44	5492.22	750.834
RASA1	LOF	AD	LOF	RASA1-AD	32661.9	56827.4	1.52455e+06	79796.6	50884.9	27990.6	22958.5	12622.9	-	5926.43	20740.1	9984.22	76784.4	12364.4	13491.2	6877.14	5672.45	-	3437.99	6794.71	6982.28	9845.96	6030.7	6313.55	4573.52	4215.19	-	32661.9	56827.4	1.52455e+06	79796.6	50884.9	27990.6	22958.5	12622.9	-	5926.43	20740.1	9984.22	76784.4	12364.4	13491.2	6877.14	5672.45	-
RBM20	LOF	AD	LOF	RBM20-AD	132638	20116.1	19355.4	64182.3	48374.5	71034.5	54892.2	65403.5	-	9273.91	2743.74	2745.07	945.333	2422.49	2035.64	2018.29	3046.31	-	5061.89	2292.36	2716.96	887.792	1658.78	1494.4	1573.23	2171.55	635.227	132638	20116.1	19355.4	64182.3	48374.5	71034.5	54892.2	65403.5	-	9273.91	2743.74	2745.07	945.333	2422.49	2035.64	2018.29	3046.31	-
RYR2	LOF	AD	LOF	RYR2-AD	6553.83	7668.73	4253.44	8515.79	1499.87	43002.3	8149.62	8323.96	-	866.209	977.507	629.543	782.313	523.338	764.52	951.736	757.064	645.054	307.262	304.622	264.59	258.2	271.793	247.622	344.747	231.564	164.982	6553.83	7668.73	4253.44	8515.79	1499.87	43002.3	8149.62	8323.96	-	866.209	977.507	629.543	782.313	523.338	764.52	951.736	757.064	645.054
SCN5A	LOF	AD	LOF	SCN5A-AD	1395.02	1027.16	3222.44	1638.85	4229.23	5180.49	1561.91	1706.75	2571.5	275.119	320.946	357.738	262.04	528.562	293.906	382.308	338.017	292.608	157.424	150.497	306.649	161.021	131.203	169.893	204.91	158.559	121.981	1395.02	1027.16	3222.44	1638.85	4229.23	5180.49	1561.91	1706.75	2571.5	275.119	320.946	357.738	262.04	528.562	293.906	382.308	338.017	292.608
SHANK3	LOF	AD	LOF	SHANK3-AD	-	-	-	-	-	-	-	-	-	-	-	-	-	-	-	-	-	-	-	-	-	-	-	-	-	-	-	-	-	-	-	-	-	-	-	-	-	-	-	-	-	-	-	-	-
SKI	GOF	AD_GOF	GOF	SKI-AD_GOF	-	-	-	-	-	-	510679	-	-	25142	-	110972	38620.5	32456.4	-	44660.8	-	-	6520.41	6387.12	7358.96	2100.26	8069.89	4173.18	5264.24	11915.9	-	-	-	-	-	-	-	510679	-	-	25142	-	110972	38620.5	32456.4	-	44660.8	-	-
SLC40A1	LOF	AD	LOF	SLC40A1-AD	25394.5	-	20852.3	13233.6	-	1.0178e+07	43757.6	41786.6	-	2863.85	7260.79	3505.29	616.271	3350.12	2466.6	2784.01	5096.59	-	666.058	827.809	732.717	412.608	1676.33	695.169	1166.58	1081.71	2588.5	25394.5	-	20852.3	13233.6	-	1.0178e+07	43757.6	41786.6	-	2863.85	7260.79	3505.29	616.271	3350.12	2466.6	2784.01	5096.59	-
SMAD2	LOF	AD	LOF	SMAD2-AD	-	-	-	-	-	-	295159	-	-	9407.68	10001.4	9268.61	33982.3	3334.9	117733	2289.1	15172.2	-	6268.92	5654.72	6751.06	12672.4	2882.12	5437.72	1806.98	6355.26	-	-	-	-	-	-	-	295159	-	-	9407.68	10001.4	9268.61	33982.3	3334.9	117733	2289.1	15172.2	-
SMAD3	LOF	AD	LOF	SMAD3-AD	27454.2	216240	154944	12898.6	-	-	53185.1	816578	-	8286.07	13934.6	14217.9	6497.29	17775.9	13057.6	10872.9	1571.13	-	3043.69	3694.95	6701.06	2744.49	4257.16	7460.24	4965.99	1392.16	2580.5	27454.2	216240	154944	12898.6	-	-	53185.1	816578	-	8286.07	13934.6	14217.9	6497.29	17775.9	13057.6	10872.9	1571.13	-
SOX17	LOF	AD	LOF	SOX17-AD	-	-	-	-	-	-	-	-	-	54554	211257	8537.54	39108.5	52310.5	3844.52	51081.7	16191.9	-	27180.4	8340.5	2867.81	8648.57	12923.9	3844.52	14281.1	4448.59	2417.5	-	-	-	-	-	-	-	-	-	54554	211257	8537.54	39108.5	52310.5	3844.52	51081.7	16191.9	-
SPRED1	LOF	AD	LOF	SPRED1-AD	30949.6	4.04108e+06	3.10943e+07	39604.5	-	63365.5	47980.3	-	-	19473.2	26434.2	25920.3	28046.6	17804.7	2675.06	20263.6	351480	-	19473.2	26434.2	25920.3	28046.6	17804.7	1827.77	13182.5	38415.3	-	30949.6	4.04108e+06	3.10943e+07	39604.5	-	63365.5	47980.3	-	-	19473.2	26434.2	25920.3	28046.6	17804.7	2675.06	20263.6	351480	-
TAB2	LOF	AD	LOF	TAB2-AD	-	-	84560.5	-	-	29619.5	655685	85783.1	-	33471.3	223099	80604.1	1.11622e+06	53246.5	29619.5	168568	70984.8	-	33471.3	99230	76468.5	164294	47285.7	11526.7	102467	37977.9	-	-	-	84560.5	-	-	29619.5	655685	85783.1	-	33471.3	223099	80604.1	1.11622e+06	53246.5	29619.5	168568	70984.8	-
TBX4	LOF	AD	LOF	TBX4-AD	97294.2	121311	-	179651	463873	197246	109563	42150.9	-	19184.1	32179.2	7933.99	13443.3	13421.7	3900.96	3043.59	4441.02	-	3411.27	3685.58	5758.72	2328.32	5790.03	1629.44	1438.98	2033.21	2585.5	97294.2	121311	-	179651	463873	197246	109563	42150.9	-	19184.1	32179.2	7933.99	13443.3	13421.7	3900.96	3043.59	4441.02	-
TCAP	LOF	AD	LOF	TCAP-AD	-	-	-	-	-	-	-	-	-	22400	-	5.56291e+07	-	-	1.14607e+06	760343	87832.3	2574.5	13650.8	79302	13271.6	165182	-	1.14607e+06	140968	35942.6	2574.5	-	-	-	-	-	-	-	-	-	22400	-	5.56291e+07	-	-	1.14607e+06	760343	87832.3	2574.5
TGFB2	LOF	AD	LOF	TGFB2-AD	5280.13	13992.9	21839.2	193219	9196.2	4116.32	37511	5468.68	-	1954.82	5906.06	6321.48	9761.75	3582.47	2232.59	4615.89	4077.97	-	1685.46	3728.24	5498.78	6289.49	1520.73	1694.2	2070.19	2870.13	-	5280.13	13992.9	21839.2	193219	9196.2	4116.32	37511	5468.68	-	1954.82	5906.06	6321.48	9761.75	3582.47	2232.59	4615.89	4077.97	-
TGFB3	LOF	AD	LOF	TGFB3-AD	1.06265e+07	26784.3	1.19598e+06	103345	67362.3	2.84054e+06	34399.9	167811	-	17396	13865.4	46140.1	14334.5	65002.3	32293.5	12297.9	17206.2	-	10190.7	6172.34	30105.5	5211.68	21177.5	15952	4842.88	4437.44	-	1.06265e+07	26784.3	1.19598e+06	103345	67362.3	2.84054e+06	34399.9	167811	-	17396	13865.4	46140.1	14334.5	65002.3	32293.5	12297.9	17206.2	-
TMEM43	LOF	AD	LOF	TMEM43-AD	-	44704.5	-	-	17801.8	240617	1.05733e+06	17377.3	-	3497.32	4388.46	30271.9	1196.11	5637.65	5870.2	3357.47	2523.56	2588.5	1489.33	1753.33	19980.7	949.568	2889.93	1389.67	1873.22	720.184	2588.5	-	44704.5	-	-	17801.8	240617	1.05733e+06	17377.3	-	3497.32	4388.46	30271.9	1196.11	5637.65	5870.2	3357.47	2523.56	2588.5
TNNC1	LOF	AD	LOF	TNNC1-AD	44895.1	-	-	-	52823.2	25160	213965	-	-	8986.08	19013.8	4388.49	3584.18	17171	5478.44	10237.3	12072.2	-	4718.21	3649.15	3442.31	2462.22	4416.79	2043.52	2867.79	3582.57	-	44895.1	-	-	-	52823.2	25160	213965	-	-	8986.08	19013.8	4388.49	3584.18	17171	5478.44	10237.3	12072.2	-
TNNI3K	LOF	AD	LOF	TNNI3K-AD	214879	-	2.19512e+06	-	20703.2	78014.6	51957.7	55994.5	-	1496.64	1863.53	6966.42	1032.42	2867.08	595.572	2140.18	1155.71	421.74	203.561	232.741	1313.3	254.898	782.331	231.561	188.722	358.417	196.877	214879	-	2.19512e+06	-	20703.2	78014.6	51957.7	55994.5	-	1496.64	1863.53	6966.42	1032.42	2867.08	595.572	2140.18	1155.71	421.74
TNNT2	LOF	AD	LOF	TNNT2-AD	8002.49	18686.4	8468.64	8607.09	20397	23819.9	9427.05	9799.97	2589.5	963.357	1047.44	2550.86	815.418	931.616	800.006	551.495	1637.15	621.141	615.987	831.627	1608.29	625.918	713.897	658.154	427.73	746.542	500.716	8002.49	18686.4	8468.64	8607.09	20397	23819.9	9427.05	9799.97	2589.5	963.357	1047.44	2550.86	815.418	931.616	800.006	551.495	1637.15	621.141
TPM1	LOF	AD	LOF	TPM1-AD	34016.2	34227.2	17021.6	162579	6670.67	1.51702e+06	32792.1	28090.1	-	5318.56	5281.4	6046.22	2920.59	3504.62	2330.16	6073.35	5309.4	-	3529.53	3071.8	4005.51	1443.14	1569.55	1974.41	3074.98	2439.94	-	34016.2	34227.2	17021.6	162579	6670.67	1.51702e+06	32792.1	28090.1	-	5318.56	5281.4	6046.22	2920.59	3504.62	2330.16	6073.35	5309.4	-
TSC2	LOF	AD	LOF	TSC2-AD	54724.3	47728.3	16523	112428	-	12815.9	42244.2	22475.3	-	5563.76	4763.73	3686.88	4389.93	12577.7	3462.11	6053.75	3761.65	-	1565.79	1657.49	2711.13	1260.24	1920.08	1921.68	2364.49	1280.01	2589.5	54724.3	47728.3	16523	112428	-	12815.9	42244.2	22475.3	-	5563.76	4763.73	3686.88	4389.93	12577.7	3462.11	6053.75	3761.65	-
TTN	LOF	AD	LOF	TTN-AD	333.515	344.675	230.822	399.697	328.48	348.83	287.165	286.408	600.446	76.4014	97.0606	99.5784	81.6328	117.852	73.0934	97.0809	73.7926	166.035	44.0381	49.4473	88.4588	40.7117	74.8372	39.8811	57.554	41.253	79.384	333.515	344.675	230.822	399.697	328.48	348.83	287.165	286.408	600.446	76.4014	97.0606	99.5784	81.6328	117.852	73.0934	97.0809	73.7926	166.035
VCL	LOF	AD	LOF	VCL-AD	98816.5	-	756.578	-	-	4632.17	32577.9	42215.4	-	814.77	2813.15	657.68	2405.92	3594.26	2446.26	2544.55	3446.54	2589.5	759.758	2000.43	637.543	1629.37	1042.99	1327.12	1573.28	1752.04	2589.5	98816.5	-	756.578	-	-	4632.17	32577.9	42215.4	-	814.77	2813.15	657.68	2405.92	3594.26	2446.26	2544.55	3446.54	2589.5
VEGFC	LOF	AD	LOF	VEGFC-AD	-	194403	-	224313	-	-	893356	2.13074e+06	-	19476.5	36339.9	311417	17011	-	-	49384.1	38177.5	2585.5	18433.3	3529.32	102786	9644.63	22587	25155.1	6895.86	7103.87	2585.5	-	194403	-	224313	-	-	893356	2.13074e+06	-	19476.5	36339.9	311417	17011	-	-	49384.1	38177.5	2585.5
WNK4	LOF	AD	LOF	WNK4-AD	2743.89	1.58356e+06	63207	3984.84	8976.24	1951.09	9996.35	2479.77	2483.5	367.943	580.948	1737.04	365.722	461.565	410.683	369.895	528.602	593.84	271.499	328.247	1531.5	198.546	393.866	296.709	228.627	389.555	481.555	2743.89	1.58356e+06	63207	3984.84	8976.24	1951.09	9996.35	2479.77	2483.5	367.943	580.948	1737.04	365.722	461.565	410.683	369.895	528.602	593.84
MFAP5	LOF	AD	LOF	MFAP5-AD	4.79087e+06	45206	1.79147e+08	10975.6	-	-	79140.8	318231	-	4422.49	2961.22	12809.1	2067.54	17153.2	17779.5	5138.06	3530.59	852.518	1070.33	1934.15	10891.9	627.242	4982.48	4607.63	1606.63	2523.91	641.553	4.79087e+06	45206	1.79147e+08	10975.6	-	-	79140.8	318231	-	4422.49	2961.22	12809.1	2067.54	17153.2	17779.5	5138.06	3530.59	852.518
SMAD6	LOF	AD	LOF	SMAD6-AD	30531.5	22737.7	26277.7	82472.3	53061.4	11085.4	20695	18095.9	-	1249.16	1464.85	1858.73	1270.21	1388.09	826.741	1267.34	1241.96	-	729.37	396.51	994.153	629.175	549.743	364.353	597.882	608.275	-	30531.5	22737.7	26277.7	82472.3	53061.4	11085.4	20695	18095.9	-	1249.16	1464.85	1858.73	1270.21	1388.09	826.741	1267.34	1241.96	-
AARS2	LOF	AR	LOF	AARS2-AR	1040.17	2225.92	2496.89	2042.23	951.555	3424.1	791.609	2101.06	633.861	509.174	710.04	1139.18	610.51	518.413	884.262	373.66	681.884	424.802	449.403	495.556	974.68	451.196	462.621	450.667	323.864	447.358	280.054	4.32361e+06	1.98099e+07	2.49279e+07	1.66746e+07	3.61802e+06	4.68842e+07	2.50341e+06	1.76494e+07	1.60458e+06	1.03499e+06	2.01379e+06	5.18638e+06	1.48845e+06	1.07293e+06	3.12414e+06	556993	1.85713e+06	720128
ABCC6	LOF	AR	LOF	ABCC6-AR	125.698	167.332	810.639	60.2292	130.649	175.596	119.566	283.48	316.374	86.9559	100.461	205.638	47.3653	96.8769	104.351	84.6906	114.26	115.636	60.6527	41.4708	182.019	34.0722	79.7764	73.5605	66.2669	69.3941	65.5023	62695.8	111330	2.6253e+06	14268.3	67752.7	122633	56704.8	320309	399104	29896.5	39967.2	168325	8783.41	37152	43138.2	28350.2	51763.2	53023.4
ACAD9	LOF	AR	LOF	ACAD9-AR	3187.55	1465.21	7249.77	2445.39	5291.57	3008.12	1295.14	1935.12	1293.5	461.209	374.842	1768.62	450.215	795	289.275	414.092	405.415	431.167	300.573	251.744	691.1	306.025	604.728	197.355	273.841	284.469	205.392	4.06293e+07	8.5815e+06	2.10208e+08	2.391e+07	1.11982e+08	3.61831e+07	6.70441e+06	1.4971e+07	6.6874e+06	849008	560527	1.2505e+07	808973	2.52492e+06	333561	684230	655823	741894
ACADVL	LOF	AR	LOF	ACADVL-AR	10866.6	29978.6	-	30529.6	1.68391e+06	4896.5	63507	76066.3	-	9803.37	19445.8	5.79887e+06	24974.6	19254	3365.74	33961.3	27083.1	-	9803.37	19445.8	5.79887e+06	24974.6	13610.8	3365.74	30454.9	27083.1	-	4.72285e+08	3.59474e+09	-	3.72811e+09	1.13421e+13	9.58833e+07	1.61323e+10	2.3144e+10	-	3.84385e+08	1.51248e+09	1.34507e+14	2.49483e+09	1.48279e+09	4.52993e+07	4.61336e+09	2.93387e+09	-
ADAMTS3	LOF	AR	LOF	ADAMTS3-AR	15143.3	31693	-	26839.3	1.92075e+06	-	237652	33129.7	-	4139.14	2706.46	6489.07	1962.84	2748.32	4095.93	2066.93	3490.44	2584.5	492.184	305.887	2284.1	519.802	1029.1	498.651	500.754	509.331	517.74	9.17216e+08	4.01767e+09	-	2.8813e+09	1.47572e+13	-	2.25913e+11	4.39017e+09	-	6.85132e+07	2.92888e+07	1.68406e+08	1.54031e+07	3.02021e+07	6.70902e+07	1.70805e+07	4.87186e+07	2.67082e+07
ADAMTSL4	LOF	AR	LOF	ADAMTSL4-AR	338.215	741.289	1431.85	965.542	148.248	462.45	195.156	512.119	1112.17	250.436	319.32	1026.94	403.917	140.762	262.258	164.364	323.559	587.137	246.691	303.82	1023.85	385.665	135.666	253.602	162.516	288.616	587.137	456204	2.19507e+06	8.19504e+06	3.72522e+06	87316.2	853589	151562	1.04701e+06	4.94321e+06	249870	406583	4.21435e+06	650980	78691.4	274068	107403	417467	1.37657e+06
AGK	LOF	AR	LOF	AGK-AR	1910.33	8850.08	23205.4	2347.66	7768.05	27431.5	1704.5	4118.07	2451.5	858.624	3694.83	18044.1	1082.82	3237.06	1971.77	1154.87	1732.6	1223.75	513.158	1124.09	7589.92	768.979	2248.12	1593.11	805.841	1089.21	821.641	1.45898e+07	3.13261e+08	2.15388e+09	2.20366e+07	2.41339e+08	3.00983e+09	1.16145e+07	6.78176e+07	2.40296e+07	2.9455e+06	5.45922e+07	1.30229e+09	4.68568e+06	4.19013e+07	1.55437e+07	5.3303e+06	1.20007e+07	5.98532e+06
ALMS1	LOF	AR	LOF	ALMS1-AR	498.401	631.808	2779.85	507.64	1010.33	1067.08	303.002	549.325	502.541	349.179	366.482	1030.15	251.757	552.33	576.694	233.297	290.244	360.274	314.778	289.206	982.61	165.117	441.572	576.431	227.563	281.693	270.152	991621	1.5942e+06	3.08992e+07	1.02876e+06	4.07903e+06	4.5504e+06	366027	1.20483e+06	1.00818e+06	486307	535770	4.24071e+06	252519	1.21806e+06	1.328e+06	216776	335804	517746
ALPK3	LOF	AR	LOF	ALPK3-AR	2127.32	1485.75	7733.89	1909.39	2884.33	4907.16	1318.64	2713.1	-	1127.67	867.49	4166.28	1066.18	1612.57	1928.62	776.555	1119.45	-	890.013	783.819	3131.59	974.094	1476.85	1413.23	595.933	946.206	2585.5	1.80934e+07	8.82387e+06	2.39221e+08	1.45754e+07	3.3266e+07	9.63012e+07	6.95e+06	2.94327e+07	-	5.08202e+06	3.00668e+06	6.94148e+07	4.54267e+06	1.0395e+07	1.48706e+07	2.40904e+06	5.0082e+06	-
ATP13A3	LOF	AR	LOF	ATP13A3-AR	24676.5	38028.5	1832.63	37325.9	34050.7	20226.6	23322.2	16801	-	2284.24	3333.11	784.912	2360	4454.45	2515.58	3793.53	3564.48	-	1072.51	1232.86	746.56	1202.73	1797.18	1335.56	1914.52	1600.94	1292.75	2.43562e+09	5.78452e+09	1.34267e+07	5.57273e+09	4.63766e+09	1.63638e+09	2.17561e+09	1.12903e+09	-	2.08618e+07	4.44251e+07	2.46121e+06	2.2269e+07	7.93506e+07	2.53024e+07	5.75482e+07	5.08078e+07	-
CAP2	LOF	AR	LOF	CAP2-AR	-	-	-	-	-	-	-	-	-	15679.3	25345.1	15229.1	7848.88	16199.9	1.64553e+06	9893.41	18079.9	-	5309.31	8656.18	6061.88	5212.62	5891.51	28055.9	3466.78	6993.86	-	-	-	-	-	-	-	-	-	-	9.83303e+08	2.56939e+09	9.2764e+08	2.46388e+08	1.04968e+09	1.08311e+13	3.91479e+08	1.30746e+09	-
CASQ2	LOF	AR	LOF	CASQ2-AR	3388.48	11079.9	22591.2	10149.3	10723.3	3685.97	2642.3	4587.91	2585.5	1018.09	1681.9	6090.94	2856.37	3716.83	844.472	1294.65	1656.75	1292.5	941.409	1258.43	2750.57	1578	2870.07	604.154	970.989	840.018	816.926	4.59136e+07	4.91015e+08	2.04137e+09	4.11989e+08	4.5991e+08	5.43307e+07	2.79165e+07	8.41774e+07	2.67289e+07	4.14192e+06	1.13084e+07	1.48374e+08	3.2624e+07	5.52443e+07	2.84915e+06	6.69926e+06	1.09727e+07	6.67705e+06
COA5	LOF	AR	LOF	COA5-AR	-	-	-	-	-	-	-	-	-	19344.8	19483.6	3.16639e+07	1394.22	9517.93	-	26567.2	72012.5	-	12892.8	11690.6	30047.5	1378.12	5938.34	1926.39	6842.33	10290.4	1292.75	-	-	-	-	-	-	-	-	-	1.4968e+09	1.51836e+09	4.01042e+15	7.76984e+06	3.62326e+08	-	2.82316e+09	2.07429e+10	-
COA6	LOF	AR	LOF	COA6-AR	-	-	-	-	-	-	-	-	-	11745.5	8646.91	4673.21	10216	4666.69	15208.5	3037.01	8802.36	-	9286.3	2706.47	3276	6228.36	4040.37	9585.1	2579.4	5513.13	2588.5	-	-	-	-	-	-	-	-	-	5.51775e+08	2.99042e+08	8.73367e+07	4.17423e+08	8.70933e+07	9.25127e+08	3.68816e+07	3.09891e+08	-
COX10	LOF	AR	LOF	COX10-AR	6764.63	264088	52657.7	285846	12703.4	175450	2414.95	28043.1	-	2780.35	3742.56	25302.7	5142.58	5566.5	4222.74	1211.52	2691.85	-	1381.65	2414.13	3233.24	1383.37	547.067	1032.09	626.891	1155.89	1241.1	1.83014e+08	2.78969e+11	1.10911e+10	3.26829e+11	6.45453e+08	1.2313e+11	2.33183e+07	3.14556e+09	-	3.09102e+07	5.60119e+07	2.56081e+09	1.05764e+08	1.23921e+08	7.13091e+07	5.86626e+06	2.89735e+07	-
COX15	LOF	AR	LOF	COX15-AR	3025.14	1679.14	6479.02	2836.6	1974.86	2315.37	686.323	5565.93	277.391	1180.75	917.91	4493.2	1409.67	1735.02	1009.67	545.227	1866.78	277.391	991.517	452.91	4011.96	809.723	1502.76	561.406	461.976	1128.5	228.57	3.65938e+07	1.12714e+07	1.67885e+08	3.21739e+07	1.55923e+07	2.14345e+07	1.88141e+06	1.23896e+08	306673	5.57192e+06	3.36656e+06	8.07375e+07	7.943e+06	1.20343e+07	4.0737e+06	1.18691e+06	1.3932e+07	306673
CYP17A1	LOF	AR	LOF	CYP17A1-AR	1235.79	1017.73	3799.15	702.372	2093.23	4474.46	1178.28	911.554	-	201.942	548.844	149.292	256.149	387.089	211.314	394.555	405.245	2576.5	177.532	359.405	133.98	214.963	345.94	177.629	334.599	332.304	1291.24	6.1038e+06	4.13903e+06	5.77191e+07	1.9705e+06	1.75181e+07	8.00654e+07	5.54866e+06	3.32008e+06	-	162314	1.20272e+06	88554.8	261423	597802	177768	621114	655272	2.65431e+07
DNAJC19	LOF	AR	LOF	DNAJC19-AR	13938.9	3.03231e+06	4.00674e+07	-	22447.6	-	51940.5	20686	2589.5	5049.49	33833.9	1.66821e+07	11746.2	8373.03	47584.7	8515.31	15664.3	2589.5	4273.64	24578.5	1.66821e+07	11478.7	7893.61	47584.7	6994.1	11963.4	2589.5	7.7712e+08	3.67795e+13	6421573626452466	-	2.01548e+09	-	1.07911e+10	1.71155e+09	2.68117e+07	1.01969e+08	4.57879e+09	1.11317e+15	5.51842e+08	2.80397e+08	9.05701e+09	2.90008e+08	9.81415e+08	2.68117e+07
DOLK	LOF	AR	LOF	DOLK-AR	-	-	-	-	-	-	-	-	-	-	-	-	-	-	-	-	-	-	-	-	-	-	-	-	-	-	-	-	-	-	-	-	-	-	-	-	-	-	-	-	-	-	-	-	-
EFEMP2	LOF	AR	LOF	EFEMP2-AR	25007.8	15661	203638	3755.84	35987.5	59662.8	19115.9	13608.7	-	4272.87	5697.53	55577.2	2346.08	4856.26	27426.6	4775.13	3266.88	-	2973.41	4526.16	7651.9	1625.78	3618.23	13554.1	1617.67	1781.22	857.813	2.50145e+09	9.81007e+08	1.65873e+11	5.64105e+07	5.18025e+09	1.42384e+10	1.46159e+09	7.40731e+08	-	7.30127e+07	1.29825e+08	1.23551e+10	2.2007e+07	9.43137e+07	3.00877e+09	9.11885e+07	4.2677e+07	-
ELAC2	LOF	AR	LOF	ELAC2-AR	2038.32	680.385	5888.53	1243.07	4346.63	1888.66	1543.75	2762.79	-	635.216	486.949	2169	723.942	1925.98	937.458	722.174	811.902	2589.5	271.99	337.503	1391.37	405.113	1140.74	703.075	418.861	446.392	863.278	1.66109e+07	1.84897e+06	1.38675e+08	6.17589e+06	7.55554e+07	1.42605e+07	9.52648e+06	3.05211e+07	-	1.61145e+06	946529	1.88096e+07	2.09347e+06	1.48299e+07	3.51156e+06	2.08325e+06	2.63349e+06	2.68117e+07
ENPP1	LOF	AR	LOF	ENPP1-AR	3744.39	7894.48	16814	2343.22	3179.87	2142.66	1359.07	5779.32	1018.61	602.004	1202.61	3895.51	792.69	340.734	1133.48	653.041	830.868	1018.61	448.464	516.28	2141.43	544.834	308.673	915.924	445.777	598.481	731.171	5.60668e+07	2.49259e+08	1.13077e+09	2.19533e+07	4.04336e+07	1.83554e+07	7.38282e+06	1.33579e+08	4.14623e+06	1.44723e+06	5.78025e+06	6.06845e+07	2.51026e+06	463034	5.13458e+06	1.70324e+06	2.75804e+06	4.14623e+06
FKTN	LOF	AR	LOF	FKTN-AR	1815.36	405.146	75.6005	692.961	7785.96	536.64	2259.9	847.97	2537.5	1140.2	374.632	74.4828	583.086	6123.1	531.876	1437.3	697.609	2537.5	1007.4	371.961	74.4618	554.87	2406.06	531.876	1269.83	656.09	2537.5	1.31748e+07	654952	22558.3	1.91801e+06	2.42454e+08	1.14978e+06	2.04196e+07	2.87282e+06	2.57455e+07	5.1957e+06	559898	21891.8	1.35762e+06	1.49945e+08	1.12944e+06	8.25753e+06	1.94384e+06	2.57455e+07
GAA	LOF	AR	LOF	GAA-AR	87.9601	116.102	68.9426	79.8043	122.802	67.8483	48.4987	83.1185	128.272	63.0066	85.3466	64.0466	48.2832	70.9143	48.8091	44.0985	39.9173	61.8205	41.1636	65.1403	55.9251	39.5576	61.1497	37.9888	40.1592	31.7187	45.2586	30595	53453.6	18735.5	25154.7	59829.4	18141.1	9213.46	27301.3	65301.1	15626.3	28793.8	16150.7	9130.91	19830.7	9333.04	7601.28	6212.88	15038.8
GNB5	LOF	AR	LOF	GNB5-AR	2711.4	1718.93	16188.8	2512.16	2381.95	3198.43	2920.31	1713.41	-	875.163	961.562	5286.27	1083.69	785.659	1224.59	891.699	908.602	369.356	664.291	556.868	3242.9	604.176	703.077	981.685	650.96	715.734	300.637	2.9396e+07	1.18119e+07	1.04824e+09	2.52337e+07	2.26851e+07	4.0907e+07	3.41011e+07	1.17363e+07	-	3.06014e+06	3.69456e+06	1.11758e+08	4.69324e+06	2.4659e+06	5.99359e+06	3.17694e+06	3.2986e+06	544217
GUSB	LOF	AR	LOF	GUSB-AR	2732.91	1210.83	12241.1	3230.27	3122.86	4640.92	2637.31	2448.02	2586.5	1030.4	726.316	5550.43	1352.12	479.27	1119.58	951.164	985.216	2586.5	607.616	575.957	2038.77	816.907	413.515	763.205	661.435	610.958	635.065	2.98642e+07	5.85955e+06	5.99327e+08	4.17256e+07	3.89966e+07	8.6134e+07	2.7811e+07	2.39615e+07	2.67496e+07	4.24278e+06	2.10724e+06	1.23207e+08	7.30754e+06	916880	5.00932e+06	3.61505e+06	3.87866e+06	2.67496e+07
HADHA	LOF	AR	LOF	HADHA-AR	1159.16	674.255	2185.01	1437.16	107.222	953.342	292.308	1252.51	430.494	698.951	512.199	1932.39	986.003	105.256	755.212	250.502	820.612	430.494	596.36	485.998	505.77	888.495	104.816	578.233	236.455	627.22	430.494	5.36997e+06	1.81578e+06	1.90884e+07	8.25596e+06	45556.1	3.63163e+06	340607	6.27007e+06	739578	1.95133e+06	1.04734e+06	1.49288e+07	3.88486e+06	43893.4	2.27836e+06	250002	2.69033e+06	739578
HADHB	LOF	AR	LOF	HADHB-AR	1424.69	1269.52	11853.9	1199.8	2939.26	3122.48	1835.09	1537.91	-	694.709	841.369	2599.53	561.797	849.126	951.695	852.854	651.327	1259.71	404.508	585.375	348.525	380.568	699.387	598.276	559.747	431.105	638.013	8.11321e+06	6.44162e+06	5.62014e+08	5.75328e+06	3.45453e+07	3.8987e+07	1.34629e+07	9.45452e+06	-	1.9277e+06	2.82824e+06	2.70199e+07	1.26022e+06	2.88067e+06	3.61908e+06	2.90602e+06	1.6943e+06	6.34246e+06
HAMP	LOF	AR	LOF	HAMP-AR	27041.3	323216	5.10499e+06	18618.9	102914	-	15778	79798.6	-	7933.3	323216	3.17938e+06	12668.2	102914	12331.2	15686.7	41261.8	-	7933.3	67765.6	49011.5	5680.99	28746.3	10195.4	9009.23	26047.9	2585.5	2.92481e+09	4.17872e+11	1.04244e+14	1.38658e+09	4.23651e+10	-	9.95718e+08	2.54709e+10	-	2.51717e+08	4.17872e+11	4.04338e+13	6.41878e+08	4.23651e+10	6.08181e+08	9.84228e+08	6.80999e+09	-
HFE	LOF	AR	LOF	HFE-AR	12.8871	5.28423	4.21676	10.3404	3.68658	4.53372	2.93133	6.37038	4.54015	12.8418	5.27975	4.21596	10.3242	3.68502	4.53201	2.92984	6.36489	4.51618	12.8103	5.26514	4.21546	10.2816	3.68239	4.52368	2.9287	6.32978	4.51618	611.674	89.3046	52.9131	385.226	38.1939	62.774	21.0094	135.649	62.982	607.191	89.1332	52.8892	383.952	38.1536	62.7186	20.9799	135.391	62.2073
HJV	LOF	AR	LOF	HJV-AR	3692.83	22091.5	7701.04	8579.1	7546.44	6549.63	766.814	1305.24	-	2908.2	5429.39	6753.36	2477.99	5402.41	3063.12	657.344	868.334	-	2472.39	1648.76	5311.47	1233.13	3771.87	1806.96	575.563	664.033	1681.5	5.45333e+07	1.95205e+09	2.37193e+08	2.9437e+08	2.27765e+08	1.71565e+08	2.34895e+06	6.80943e+06	-	3.38188e+07	1.17891e+08	1.82404e+08	2.45519e+07	1.16722e+08	3.75185e+07	1.72577e+06	3.01254e+06	-
HSD11B2	LOF	AR	LOF	HSD11B2-AR	1.03332e+06	39281.2	26116.1	55481.5	959305	1442.5	34491.4	67408.3	-	4073.91	6470.65	10382.4	6999.11	5027.48	1344.57	6100.55	3991.32	-	1456.65	2199.13	5362.26	3335.53	1371.21	996.654	1470.39	2096.49	-	4.27099e+12	6.17188e+09	2.7281e+09	1.23126e+10	3.68106e+12	8.31746e+06	4.75849e+09	1.81752e+10	-	6.63706e+07	1.67452e+08	4.31138e+08	1.95922e+08	1.01082e+08	7.22612e+06	1.48843e+08	6.37066e+07	-
IDUA	LOF	AR	LOF	IDUA-AR	823.348	474.544	670.193	744.821	526.947	720.621	214.603	554.413	2548.5	496.519	362.283	598.514	404.103	372.689	520.9	161.661	304.224	2548.5	242.922	309.382	586.518	341.946	356.018	346.013	153.761	277.866	1183.42	2.70832e+06	898869	1.79395e+06	2.21605e+06	1.10859e+06	2.0743e+06	183358	1.22728e+06	2.59692e+07	984137	523547	1.43048e+06	651581	554097	1.08326e+06	103890	368991	2.59692e+07
IPO8	LOF	AR	LOF	IPO8-AR	11067.9	4048.91	100994	10909.4	38355.9	10723.4	14387.7	5174.12	-	1274.81	2337.71	2793.08	5188.85	3404.22	1488.94	2575.72	1787.97	-	969.608	1678.07	1590.05	2216.26	2067.48	882.623	1759.08	1192.53	-	4.89946e+08	6.55584e+07	4.07985e+10	4.76017e+08	5.88453e+09	4.59922e+08	8.27966e+08	1.07065e+08	-	6.49544e+06	2.18502e+07	3.1194e+07	1.07676e+08	4.63411e+07	8.86176e+06	2.6527e+07	1.27802e+07	-
LDB3	LOF	AR	LOF	LDB3-AR	7452.78	1668.8	792251	4383.3	6997.4	26920.9	9575.3	5326.34	-	1096.13	1214.58	17792.8	1657.76	1019.62	3557.27	2238.31	1954.89	-	627.534	752.64	6353.74	757.805	624.958	1383.39	815.666	579.343	1293.25	2.22146e+08	1.1133e+07	2.51064e+12	7.68356e+07	1.95826e+08	2.89883e+09	3.66707e+08	1.13458e+08	-	4.80158e+06	5.89598e+06	1.26626e+09	1.09861e+07	4.15445e+06	5.06024e+07	2.00312e+07	1.52786e+07	-
LETM1	LOF	AR	LOF	LETM1-AR	1.72089e+06	6.39998e+06	3.25999e+06	-	65531.6	7.39258e+06	45562.3	41850.5	-	1625.64	893.676	369.46	1285.64	2157.1	958.244	1145.42	1067.21	2506.5	1066.66	712.215	348.278	570.884	1483.07	574.1	824.814	671.514	708.256	1.18458e+13	1.63839e+14	4.25102e+13	-	1.71773e+10	2.18601e+14	8.3035e+09	7.00568e+09	-	1.05644e+07	3.19105e+06	544524	6.60638e+06	1.86037e+07	3.66909e+06	5.24334e+06	4.5515e+06	2.51201e+07
MLYCD	LOF	AR	LOF	MLYCD-AR	8125.33	1.61199e+06	30813.2	17689.9	28753.4	8468.11	4782.69	-	-	3451.91	4549.58	15872.4	4153.56	14226	3028.85	1941.32	2621.59	-	1435.55	2409.38	4921.51	1481.62	2452.42	1931.68	751.266	1428.98	-	2.64052e+08	1.0394e+13	3.7977e+09	1.25166e+09	3.30693e+09	2.86802e+08	9.14773e+07	-	-	4.7649e+07	8.27764e+07	1.00767e+09	6.89917e+07	8.09457e+08	3.66836e+07	1.50671e+07	2.74805e+07	-
MMUT	LOF	AR	LOF	MMUT-AR	246.341	269.83	376.535	278.299	827.799	337.717	554.747	262.027	393.121	196.883	200.6	344.153	206.125	628.439	232.932	313.585	227.707	269.18	174.668	170.081	324.109	144.716	553.148	193.768	268.656	166.914	125.857	241749	290153	565607	308687	2.73769e+06	454858	1.22876e+06	273584	616602	154263	160158	472386	169125	1.57723e+06	216097	392088	206490	288753
MTX2	LOF	AR	LOF	MTX2-AR	1.52247e+08	7492.13	-	39186.2	-	-	170235	54487.7	2586.5	5152.37	1977.54	5105.69	2919.96	10640.2	3878.45	4664.09	5235.8	2586.5	3518.34	1715.75	3650.66	2180.35	9377.99	3411.66	3414.64	3200.27	2586.5	9.27164e+16	2.24498e+08	-	6.14207e+09	-	-	1.1592e+11	1.18754e+10	2.67496e+07	1.06167e+08	1.56348e+07	1.04252e+08	3.40929e+07	4.52811e+08	6.01541e+07	8.69961e+07	1.09633e+08	2.67496e+07
NDUFA11	LOF	AR	LOF	NDUFA11-AR	-	-	25881.8	-	-	778334	39737	-	-	6888.89	37018.3	23892.7	6714.49	47424.1	34063.6	10522.6	5323.21	-	2606.79	1686.82	8316.75	2138.84	12555.9	3419.91	4344.73	2292.85	2516.5	-	-	2.67936e+09	-	-	2.42321e+12	6.31595e+09	-	-	1.898e+08	5.48127e+09	2.28335e+09	1.80311e+08	8.996e+09	4.64118e+09	4.42862e+08	1.13325e+08	-
NDUFA2	LOF	AR	LOF	NDUFA2-AR	14683.7	-	-	-	-	-	532329	-	-	9439.23	60999.9	695083	78699.7	973.008	1919.01	9257.53	3947.07	778.25	1959.04	4404.08	300161	16551.1	912.628	1633.49	3759.63	938.599	531.631	8.62385e+08	-	-	-	-	-	1.13349e+12	-	-	3.56358e+08	1.48837e+10	1.93256e+12	2.47743e+10	3.78309e+06	1.47227e+07	3.4277e+08	6.23017e+07	2.41958e+06
NDUFAF1	LOF	AR	LOF	NDUFAF1-AR	-	-	7.6064e+06	-	-	-	69736.2	-	-	5133	4129.74	24028.3	4853.13	11924.8	1147.46	3846.37	1125.59	513.939	1367.14	840.07	22751	1344.52	7248.04	1113.64	2556.68	865.091	513.939	-	-	2.31429e+14	-	-	-	1.94523e+10	-	-	1.0537e+08	6.82023e+07	2.30934e+09	9.41922e+07	5.68757e+08	5.26202e+06	5.91628e+07	5.06334e+06	1.05448e+06
NDUFS2	LOF	AR	LOF	NDUFS2-AR	8.54061e+07	40778.4	1.00795e+07	1.35173e+06	93680.1	64726.7	123858	8693.49	-	1232.65	2626.41	3299.01	2918.24	1402.95	919.354	533.019	981.47	2582.5	808.394	1771.23	2226.02	1547.53	1178.45	836.462	441.189	682.396	2582.5	2.91768e+16	6.65134e+09	4.06388e+14	7.30872e+12	3.51034e+10	1.67579e+10	6.13623e+10	3.02272e+08	-	6.07278e+06	2.75817e+07	4.35205e+07	3.40529e+07	7.86748e+06	3.37717e+06	1.1343e+06	3.84921e+06	2.66669e+07
NDUFS8	LOF	AR	LOF	NDUFS8-AR	-	-	-	-	-	-	-	-	-	10019.3	20124.1	9288.71	6858.87	8643.11	2403.5	6446.36	5701.53	2481.5	3608.02	1618.69	3712.43	2621.14	5393	1934.68	3041.23	1787.09	2481.5	-	-	-	-	-	-	-	-	-	4.01504e+08	1.61984e+09	3.45084e+08	1.88149e+08	2.98779e+08	2.30977e+07	1.66197e+08	1.30007e+08	2.46214e+07
NDUFV2	LOF	AR	LOF	NDUFV2-AR	18255.3	9197.09	103585	24157.3	12809.4	33380	9474.08	13661.7	-	3283.15	4943.8	3538.11	5067.72	1840.24	2044.54	1740.99	1728.24	-	1688.68	1365.89	2697.31	1321.83	1324.93	1993.28	821.181	1256.64	-	1.33295e+09	3.38309e+08	4.2919e+10	2.33421e+09	6.56271e+08	4.45676e+09	3.58995e+08	7.46515e+08	-	4.31032e+07	9.77447e+07	5.00589e+07	1.02707e+08	1.35386e+07	1.67125e+07	1.21172e+07	1.19404e+07	-
PCCA	LOF	AR	LOF	PCCA-AR	1462.76	943.886	718.21	638.412	2117.14	1586.75	1100.57	675.473	640	722.594	456.38	636.457	483.438	1036.91	899.489	691.619	421.763	640	320.523	365.214	567.792	343.322	559.712	573.934	416.632	351.721	508.396	8.55282e+06	3.5599e+06	2.06043e+06	1.62773e+06	1.79206e+07	1.00648e+07	4.8406e+06	1.82235e+06	1.63584e+06	2.08568e+06	831305	1.61776e+06	932914	4.29657e+06	3.23272e+06	1.91058e+06	709849	1.63584e+06
PCCB	LOF	AR	LOF	PCCB-AR	242.561	768.933	2631.33	219.049	1513.68	1496.11	705.485	916.287	-	177.794	262.161	604.335	163.236	96.8516	206.872	138.773	124.44	308.804	151.241	118.289	165.257	110.996	93.5535	130.874	114.931	92.2001	244.901	234373	2.36196e+06	2.76852e+07	191053	9.15884e+06	8.94737e+06	1.98801e+06	3.35466e+06	-	125730	273863	1.45846e+06	105930	37132.5	170355	76476.1	61442	380205
PLOD1	LOF	AR	LOF	PLOD1-AR	6996.96	8873.98	26165.8	15109.4	5097.43	5550.66	1462.72	8060.79	2531.5	2332.02	1319.49	9894.16	1375.73	1096.18	1005.55	983.85	2526.84	2531.5	1455.46	1080.77	6364.29	967.679	1014.48	984.956	821.915	1264.65	2531.5	1.95802e+08	3.14955e+08	2.73848e+09	9.13116e+08	1.03915e+08	1.23217e+08	8.55233e+06	2.59873e+08	2.56238e+07	2.1744e+07	6.95892e+06	3.91538e+08	7.56498e+06	4.80202e+06	4.04051e+06	3.86791e+06	2.55297e+07	2.56238e+07
PMM2	LOF	AR	LOF	PMM2-AR	219.491	138.627	65.5598	220.051	62.3018	190.394	58.0977	259.589	159.024	191.738	122.936	62.8528	187.882	60.7742	169.52	53.7791	223.048	130.741	171.26	111.049	39.246	172.243	59.2593	93.7746	50.4345	188.499	88.5519	191826	76314	16929.1	192809	15275.8	144237	13268	268506	100517	146286	59960.3	15549.5	140446	14529.9	114269	11352.6	198108	67848.9
PPA2	LOF	AR	LOF	PPA2-AR	1027.37	1289.74	2209.43	3585.36	626.5	1280.15	289.435	2277.79	1681	374.82	616.627	1713.95	799.795	490.719	783.834	189.367	635.031	731.251	333.634	543.927	1582.22	657.982	462.174	718.482	177.673	452.195	731.251	4.21782e+06	6.64857e+06	1.95174e+07	5.14048e+07	1.5675e+06	6.54999e+06	333932	2.07442e+07	1.12963e+07	560461	1.51845e+06	1.17436e+07	2.55549e+06	961258	2.45444e+06	142682	1.61051e+06	2.13598e+06
PPP1R13L	LOF	AR	LOF	PPP1R13L-AR	6.98333e+06	190959	11801.2	2.63209e+06	32702.8	21519.4	14674	52102.3	-	1099.83	997.388	1242.03	1422.06	1802.71	1538.78	1626.38	1621.22	553.432	849.313	637.001	428.43	974.439	1366.47	1420.79	1293.61	1174.35	455.407	1.95067e+14	1.45861e+11	5.57027e+08	2.77115e+13	4.27777e+09	1.85225e+09	8.61245e+08	1.08584e+10	-	4.83411e+06	3.97514e+06	6.16562e+06	8.08334e+06	1.29918e+07	9.46527e+06	1.05739e+07	1.05069e+07	1.22293e+06
PTPN14	LOF	AR	LOF	PTPN14-AR	37275	104842	1.29872e+06	7.01195e+07	53418.5	160270	102697	313000	-	3323.99	4388.05	11122.4	2875.23	3772.52	9933.32	3563.54	4558.37	1293	2143.02	3712.04	6959.93	2788.9	3082.7	3458.91	2716.81	2089.85	1293	5.55756e+09	4.39673e+10	6.74673e+12	1.9667e+16	1.14139e+10	1.02745e+11	4.21863e+10	3.91874e+11	-	4.41824e+07	7.70023e+07	4.94785e+08	3.30564e+07	5.69125e+07	3.94643e+08	5.07811e+07	8.30969e+07	6.68222e+06
SARS2	LOF	AR	LOF	SARS2-AR	47310.5	17418	1.5072e+08	21132.3	98366.9	-	48043.7	69700.1	-	3028.86	3721.88	5564.96	2186.42	7379.92	3088.24	4199.62	2226.39	-	1474.2	1975.02	4150.1	1391.89	4987.83	2048.55	1237.45	1617.38	2502.5	8.95295e+09	1.21348e+09	9.08656e+16	1.78621e+09	3.87038e+10	-	9.23259e+09	1.94321e+10	-	3.66839e+07	5.53946e+07	1.23853e+08	1.9113e+07	2.17823e+08	3.81365e+07	7.05306e+07	1.98184e+07	-
SCO1	LOF	AR	LOF	SCO1-AR	7131.53	181033	59859.3	252715	101180	70772.1	5755.2	1.30309e+06	1284	2475.16	14971.5	20408.5	3490.25	3514.72	9951.19	1691.88	3674.65	1284	1239.35	4344.65	13897.6	2703.86	1774.73	2016.43	1371.9	2114.59	1284	2.03406e+08	1.31091e+11	1.43323e+10	2.55459e+11	4.09493e+10	2.00345e+10	1.32466e+08	6.79222e+12	6.58949e+06	2.44958e+07	8.96526e+08	1.66594e+09	4.87135e+07	4.9399e+07	3.96065e+08	1.1443e+07	5.39974e+07	6.58949e+06
SCO2	LOF	AR	LOF	SCO2-AR	-	-	-	-	-	-	-	-	-	-	-	-	-	-	-	-	-	-	-	-	-	-	-	-	-	-	-	-	-	-	-	-	-	-	-	-	-	-	-	-	-	-	-	-	-
SLC22A5	LOF	AR	LOF	SLC22A5-AR	283.739	160.681	493.052	123.209	312.128	181.954	127.679	149.886	339.408	63.1265	130.941	76.1102	106.871	266.289	115.857	97.6473	54.699	243.836	56.0287	108.191	74.1211	84.8066	164.138	96.5749	83.8002	50.7597	152.883	320896	102629	970428	60228.4	388446	131700	64696.4	89263.1	459433	15686.3	68057.4	22865.6	45256.8	282573	53227	37748.3	11748.1	236848
SLC25A20	LOF	AR	LOF	SLC25A20-AR	847.139	899.058	12142.2	487.538	11625.4	5588.57	2028.34	2833.62	-	721.603	780.796	7335.53	448.39	1875.93	1896.04	1341.48	767.127	-	692.198	649.357	6415.03	393.652	1743.68	1369.47	1078.73	646.814	-	2.86719e+06	3.22962e+06	5.89687e+08	948824	5.40551e+08	1.24906e+08	1.64485e+07	3.21063e+07	-	2.07995e+06	2.43545e+06	2.15211e+08	802418	1.4069e+07	1.43724e+07	7.19295e+06	2.35087e+06	-
SLC2A10	LOF	AR	LOF	SLC2A10-AR	934.642	3430.04	20348.5	5943.27	6683.3	317.509	1257.2	4552.78	2552.5	658.575	976.323	10722	1026.61	1701.51	307.745	800.237	891.892	2552.5	489.333	730.67	4424.26	762.698	1355.94	300.905	677.716	604.965	1013.76	3.49048e+06	4.7047e+07	1.65617e+09	1.41266e+08	1.78639e+08	401978	6.31713e+06	8.2893e+07	2.60508e+07	1.73225e+06	3.80892e+06	4.59805e+08	4.21159e+06	1.15738e+07	377596	2.55832e+06	3.17832e+06	2.60508e+07
SPEG	LOF	AR	LOF	SPEG-AR	32793.7	44698.4	25310.5	17175.6	3032.29	7.0328e+07	14783.4	21125.2	-	390.206	684.315	1353.91	1716.21	441.673	628.496	1332.52	1377.82	231.844	390.206	681.184	1353.91	1609.57	441.673	609.956	1317.1	1313.16	231.844	4.30157e+09	7.99163e+09	2.56239e+09	1.17994e+09	3.6767e+07	1.97841e+16	8.7414e+08	1.78501e+09	-	607480	1.87041e+06	7.32687e+06	1.17747e+07	778531	1.57752e+06	7.09715e+06	7.58802e+06	214078
SPRED2	LOF	AR	LOF	SPRED2-AR	25043.7	-	-	-	-	1.34828e+07	588853	-	-	5283.13	4105.05	4075.17	4801.92	4670.55	5441.88	5674.07	5594.13	-	2190.1	1866.96	3108.66	1972.5	1820.12	1656.98	2218.76	3124.63	-	2.50865e+09	-	-	-	-	7.27147e+14	1.38699e+12	-	-	1.11625e+08	6.73892e+07	6.64117e+07	9.22147e+07	8.72373e+07	1.18435e+08	1.28758e+08	1.25155e+08	-
TECRL	LOF	AR	LOF	TECRL-AR	8055.7	20160.9	19168	17869.4	41205.4	3369.04	5932.29	37803.5	2587.5	1897.33	1917.22	5269.1	1581.93	4119.62	1814.02	1840.84	1055.1	2587.5	1321	1675.34	4705.52	1083.45	3462.09	1534.2	1486.33	737.906	2587.5	2.59545e+08	1.62577e+09	1.46957e+09	1.27719e+09	6.79139e+09	4.53883e+07	1.40745e+08	5.71626e+09	2.67703e+07	1.43918e+07	1.46952e+07	1.11033e+08	1.00037e+07	6.78686e+07	1.31555e+07	1.35473e+07	4.44871e+06	2.67703e+07
TFR2	LOF	AR	LOF	TFR2-AR	7558.34	415.43	30232.8	1084.49	5188.37	16001.4	1624.47	1993.4	-	1629.58	354.102	10496.4	862.637	3240.13	1262.96	898.775	1210.24	2518.5	1025.15	325.643	7579.16	586.588	852.386	1055.85	664.444	510.738	1223.76	2.28484e+08	688666	3.65598e+09	4.70015e+06	1.07656e+08	1.02412e+09	1.05492e+07	1.58865e+07	-	1.06156e+07	500136	4.40659e+08	2.97312e+06	4.19808e+07	6.37519e+06	3.22759e+06	5.8539e+06	2.53613e+07
TMEM70	LOF	AR	LOF	TMEM70-AR	5370.85	2225.66	25382.8	3960.52	21525.5	7005.37	2624.05	7552.54	-	3387.31	1666.04	12942.5	2939.8	1952.91	7005.37	2183.39	4731.96	2587.5	2695.56	1452.6	8574.05	1945.47	1842.61	6436.66	1898.91	2489.8	2587.5	1.15363e+08	1.98054e+07	2.57704e+09	6.2727e+07	1.85331e+09	1.96273e+08	2.7532e+07	2.28133e+08	-	4.58819e+07	1.1096e+07	6.69979e+08	3.45579e+07	1.52476e+07	1.96273e+08	1.906e+07	8.95467e+07	2.67703e+07
TRDN	LOF	AR	LOF	TRDN-AR	487.856	6258.84	43234.6	14710	18485.3	4432.33	1752.27	2450.42	2415.5	226.09	438.151	1464.91	445.997	915.414	798.609	437.709	433.501	420.357	211.725	258.834	989.714	297.749	694.525	608.187	327.825	105.623	269.657	950062	1.56667e+08	7.47674e+09	8.6548e+08	1.36675e+09	7.85646e+07	1.22748e+07	2.40084e+07	2.33289e+07	203562	766152	8.57797e+06	793869	3.34827e+06	2.54791e+06	764606	749956	705116
TRIM63	LOF	AR	LOF	TRIM63-AR	19409.1	-	3042.24	385520	26191.1	3254.98	2804.63	223723	-	800.435	795.798	71.3672	945.85	693.957	148.4	528.945	1757.23	776.423	620.741	497.885	70.6108	532.083	557.122	92.1919	400.707	1063.06	359.476	1.50678e+09	-	3.70087e+07	5.94501e+11	2.74379e+09	4.23666e+07	3.14527e+07	2.00207e+11	-	2.55958e+06	2.53e+06	20086.6	3.57474e+06	1.92353e+06	87495.8	1.11701e+06	1.23444e+07	2.40822e+06
TSFM	LOF	AR	LOF	TSFM-AR	-	-	-	-	-	-	-	-	-	34496.7	55302.8	8.77266e+06	59396.3	2.04678e+06	-	196387	336683	2573.5	34496.7	55302.8	8.77266e+06	59396.3	2.04678e+06	-	196387	65511	2573.5	-	-	-	-	-	-	-	-	-	4.75995e+09	1.22334e+10	3.07839e+14	1.41114e+10	1.67573e+13	-	1.5427e+11	4.53421e+11	2.64813e+07
TSPYL1	LOF	AR	LOF	TSPYL1-AR	-	-	-	-	-	-	-	-	-	15967.2	8348.28	569610	27058.1	102898	-	12330	13562.3	-	3544.6	3058.31	12547	3643.85	4259.22	2.16909e+06	4044.26	3547.63	-	-	-	-	-	-	-	-	-	-	1.01974e+09	2.78742e+08	1.29782e+12	2.92844e+09	4.23516e+10	-	6.08068e+08	7.35689e+08	-
TTC21B	LOF	AR	LOF	TTC21B-AR	881.881	959.194	1689.59	1079.04	1772.3	1939.66	777.287	1076.11	2581.5	480.766	387.195	448.412	591.633	640.897	554.124	513.189	398.202	486.534	464.733	327.388	448.386	493.875	590.541	544.041	496.913	370.818	409.663	3.10733e+06	3.67637e+06	1.14121e+07	4.65303e+06	1.25571e+07	1.50414e+07	2.41359e+06	4.62773e+06	2.66462e+07	922618	598130	802499	1.39775e+06	1.64043e+06	1.226e+06	1.0514e+06	632664	944914
MRPL44	LOF	AR	LOF	MRPL44-AR	9448.23	723598	13230.6	1.62486e+06	1083.49	74854.9	1210.81	203220	2588.5	2494.66	7770.16	8540.45	24228.1	740.569	4332.46	817.452	1064.89	2588.5	1899.09	3267.62	5704.05	4966.77	699.654	2119.48	762.777	667.237	2588.5	3.57039e+08	2.09437e+12	7.0014e+08	1.05607e+13	4.69144e+06	2.24127e+10	5.85942e+06	1.65193e+11	2.6791e+07	2.48832e+07	2.4147e+08	2.91723e+08	2.34791e+09	2.19081e+06	7.50635e+07	2.66964e+06	4.53173e+06	2.6791e+07
NRAP	LOF	AR	LOF	NRAP-AR	11090	44722.5	26096.2	-	7.0072e+06	7880.93	133770	-	2584.5	72.1067	81.3239	97.4078	155.789	102.605	167.664	351.407	157.362	310.936	70.0008	78.6953	96.6594	148.546	101.31	119.612	302.974	133.23	185.809	4.91912e+08	8.00023e+09	2.72395e+09	-	1.96403e+14	2.48405e+08	7.15769e+10	-	2.67082e+07	20508.1	26128	37562.5	96456.4	41699.5	111773	492541	98421.2	385479
PPCS	LOF	AR	LOF	PPCS-AR	-	-	-	-	-	-	-	-	-	13858.4	1943.36	1016.11	16165.6	344062	6752.7	17031.4	30431.3	-	2443.49	688.653	969.299	1942.88	18433.4	1992.41	3345.02	2054.74	2094.5	-	-	-	-	-	-	-	-	-	7.68166e+08	1.50988e+07	4.12587e+06	1.04524e+09	4.73513e+11	1.82369e+08	1.1602e+09	3.70414e+09	-
ASPH	LOF	AR	LOF	ASPH-AR	4995.84	9231	272789	9665.28	12561.9	13105.3	6778.87	24795.2	-	894.425	698.966	9322.48	917.496	1027.47	762.067	860.3	876.019	860.166	622.495	532.528	5055.54	642.166	800.672	537.725	604.711	546.033	430.916	9.98138e+07	3.40809e+08	2.97655e+11	3.73632e+08	6.31156e+08	6.86947e+08	1.83785e+08	2.45911e+09	-	3.19641e+06	1.95142e+06	3.47597e+08	3.36353e+06	4.21866e+06	2.31994e+06	2.95702e+06	3.06613e+06	2.9561e+06
CBS	LOF	AR	LOF	CBS-AR	2639.28	2616.82	8899.44	2397.97	2821.45	3033.87	2235.17	2185.67	130.423	1716.27	1271.95	2819.31	1279	1098.07	1626.88	1856.9	1341.08	92.8912	1375	1063.53	2086.2	1028.62	945.572	1087.9	1243.03	1083.21	9.81881	2.78527e+07	2.73806e+07	3.16765e+08	2.29914e+07	3.18311e+07	3.68054e+07	1.99751e+07	1.90999e+07	67518.4	1.17754e+07	6.46634e+06	3.17827e+07	6.53826e+06	4.81864e+06	1.05804e+07	1.37849e+07	7.18858e+06	34142.6
FKBP14	LOF	AR	LOF	FKBP14-AR	2717.89	990.548	5850.98	3791.72	981.855	6419.1	521.361	5412.87	1119.83	1763.24	972.505	5039.93	2454.97	929.689	2136.03	499.657	2987.2	1119.83	1759.94	914.083	4190.71	2150.34	918.314	1340.11	493.894	1930.24	1119.83	2.95369e+07	3.92078e+06	1.36913e+08	5.74933e+07	3.85223e+06	1.64794e+08	1.08518e+06	1.17175e+08	5.01163e+06	1.24291e+07	3.77918e+06	1.01583e+08	2.40978e+07	3.45357e+06	1.8242e+07	996628	3.56816e+07	5.01163e+06
SECISBP2	LOF	AR	LOF	SECISBP2-AR	2330.77	3228.32	10723	2940.46	16829.4	2956.59	6150.98	4081.76	2573.5	618.359	361.541	355.499	529.439	1212.42	725.375	929.539	614.066	646.372	557.043	345.431	355.025	494.348	798.454	709.518	831.101	551.213	646.372	2.17206e+07	4.16754e+07	4.59891e+08	3.45734e+07	1.13285e+09	3.49538e+07	1.51314e+08	6.66266e+07	2.64813e+07	1.527e+06	521400	504095	1.1191e+06	5.87496e+06	2.10177e+06	3.45245e+06	1.50585e+06	1.6686e+06
CPT2	LOF	AD	LOF	CPT2-AD	785.106	388.731	37.9808	554.811	220.697	204.365	194.944	799.554	246.434	275.305	351.864	37.749	366.583	211.94	199.641	173.944	561.766	225.099	244.894	307.781	37.4893	313.657	186.737	197.973	166.859	500.853	191.881	785.106	388.731	37.9808	554.811	220.697	204.365	194.944	799.554	246.434	275.305	351.864	37.749	366.583	211.94	199.641	173.944	561.766	225.099
CYP11B1	LOF	AD	LOF	CYP11B1-AD	231.153	1487.99	3097.31	2143.71	2330.48	754.193	714.301	1064.19	2588.5	191.422	784.7	2272.78	893.573	1180.62	453.362	323.981	214.085	1292	166.554	509.726	1350.03	516.401	523.408	309.614	210.293	148.011	512.866	231.153	1487.99	3097.31	2143.71	2330.48	754.193	714.301	1064.19	2588.5	191.422	784.7	2272.78	893.573	1180.62	453.362	323.981	214.085	1292
DSC2	LOF	AD	LOF	DSC2-AD	8733.38	4939.6	475437	4515.7	22011.4	15403.2	9121.35	5128.53	2586.5	2677.66	2754.34	9374.54	1707.17	4749.99	4366.54	2657.27	1642.13	2586.5	1664.3	2119.58	6582.6	1500.94	3764.24	3652.6	1971.88	1103.75	2586.5	8733.38	4939.6	475437	4515.7	22011.4	15403.2	9121.35	5128.53	2586.5	2677.66	2754.34	9374.54	1707.17	4749.99	4366.54	2657.27	1642.13	2586.5
DSP	LOF	AD	LOF	DSP-AD	2889.33	3009.13	1708.55	4172.26	1144.43	1753.73	2934.47	5641.26	1278.57	1790.65	1753.53	1441.45	1888.33	779.459	714.424	1628.14	1842.3	856.166	1084.1	1246.35	1365.59	1602.1	729.718	570.256	1330.38	1654.78	856.166	2889.33	3009.13	1708.55	4172.26	1144.43	1753.73	2934.47	5641.26	1278.57	1790.65	1753.53	1441.45	1888.33	779.459	714.424	1628.14	1842.3	856.166
EIF2AK4	LOF	AD	LOF	EIF2AK4-AD	1353.9	7142.65	5153.8	3811.01	2573.59	1191.19	1479.77	4195.85	2587.5	572.837	809.042	1066.18	906.164	1074.95	750.39	498.893	810.708	863.056	353.179	449.574	371.503	520.172	364.86	336.858	325.976	444.355	514.739	1353.9	7142.65	5153.8	3811.01	2573.59	1191.19	1479.77	4195.85	2587.5	572.837	809.042	1066.18	906.164	1074.95	750.39	498.893	810.708	863.056
FBLN5	LOF	AD	LOF	FBLN5-AD	-	-	2.83798e+07	39696.5	213395	59048.1	38185.7	-	2581.5	30918.1	9093.78	6341.1	5750.94	16853.3	30884.8	8584.48	11226.5	2581.5	2971.18	368.737	4203.85	645.068	4770.09	3183.72	1056.46	1427.84	1291.5	-	-	2.83798e+07	39696.5	213395	59048.1	38185.7	-	2581.5	30918.1	9093.78	6341.1	5750.94	16853.3	30884.8	8584.48	11226.5	2581.5
GLRA1	LOF	AD	LOF	GLRA1-AD	2171.38	662.844	18443.3	1144.37	4494.01	1120.1	1683.68	2019.08	859.167	812.236	513.196	2928.7	694.491	1305.77	868.868	580.443	894.673	644.999	544.117	432.482	2699.96	513.033	1129.03	724.409	486.113	637.791	516.459	2171.38	662.844	18443.3	1144.37	4494.01	1120.1	1683.68	2019.08	859.167	812.236	513.196	2928.7	694.491	1305.77	868.868	580.443	894.673	644.999
JUP	LOF	AD	LOF	JUP-AD	32963.7	67521.8	48216.5	33063	56057.1	44487.2	14139.4	225289	-	5945.44	5304.38	5357.84	4461.09	9915.99	4610.88	3806.03	8531.32	1113.5	5945.44	5304.38	5349.58	4007.39	7188.03	4082.04	3470.45	8531.32	1113.5	32963.7	67521.8	48216.5	33063	56057.1	44487.2	14139.4	225289	-	5945.44	5304.38	5357.84	4461.09	9915.99	4610.88	3806.03	8531.32	1113.5
KCNE1	LOF	AD	LOF	KCNE1-AD	-	-	-	-	-	-	-	-	-	1876.43	2695.03	6062.28	2835.82	2423.3	5450.44	1452.29	4374.06	1119.83	935.976	1171.4	4874.44	1544.75	2048.7	1501.68	1057.99	1577.85	409.476	-	-	-	-	-	-	-	-	-	1876.43	2695.03	6062.28	2835.82	2423.3	5450.44	1452.29	4374.06	1119.83
KLHL3	LOF	AD	LOF	KLHL3-AD	14574	13381	9745.89	63810.8	19916.5	6044.82	19832.6	94076.6	-	1157.27	437.685	919.448	801.277	1653.36	1361.76	1827.1	1342.87	-	782.162	272.892	610.807	425.479	1034.03	219.676	818.017	472.286	280.584	14574	13381	9745.89	63810.8	19916.5	6044.82	19832.6	94076.6	-	1157.27	437.685	919.448	801.277	1653.36	1361.76	1827.1	1342.87	-
LZTR1	LOF	AD	LOF	LZTR1-AD	379.808	536.041	998.596	524.929	295.561	446.342	579.074	522.38	499.699	206.924	297.432	550.807	248.493	196.647	285.661	318.047	243.798	169.729	180.817	250.981	368.98	209.85	185.337	241.513	277.854	197.219	169.729	379.808	536.041	998.596	524.929	295.561	446.342	579.074	522.38	499.699	206.924	297.432	550.807	248.493	196.647	285.661	318.047	243.798	169.729
MYL3	LOF	AD	LOF	MYL3-AD	13101.7	62874.6	-	164136	-	-	245301	18484.2	-	3219.42	2020.92	48103.3	9231.58	10587.2	4764	7464.91	4681.01	1292.5	1397.99	1327.18	9378.9	1704.15	4917.85	1160.84	1920.15	2089.8	861.721	13101.7	62874.6	-	164136	-	-	245301	18484.2	-	3219.42	2020.92	48103.3	9231.58	10587.2	4764	7464.91	4681.01	1292.5
MYPN	LOF	AD	LOF	MYPN-AD	19677.2	14655.6	44960.9	16964.7	35054.8	44429	13176.3	12535.1	-	2514.63	2676.29	31204.9	2329.73	6632.98	32536.4	3132.29	2194.26	-	1668.92	1454.41	31029.1	1902.26	4650.98	4173.97	2465.1	1867.51	-	19677.2	14655.6	44960.9	16964.7	35054.8	44429	13176.3	12535.1	-	2514.63	2676.29	31204.9	2329.73	6632.98	32536.4	3132.29	2194.26	-
SCNN1B	LOF	AD	LOF	SCNN1B-AD	7606.46	196360	746.95	7282.56	85198	1933.6	14005.5	16989.9	-	2081.67	5650.32	532.146	2843.12	2525.41	938.429	2480.24	3553.38	1291.75	1072.01	1742.02	527.397	1520.47	1637.67	734.875	1550.69	1383.51	1291.75	7606.46	196360	746.95	7282.56	85198	1933.6	14005.5	16989.9	-	2081.67	5650.32	532.146	2843.12	2525.41	938.429	2480.24	3553.38	1291.75
SCNN1G	LOF	AD	LOF	SCNN1G-AD	51668.5	114425	3.92541e+07	153639	96220.4	1.4394e+06	75408.4	40862.4	-	8432.23	2333.55	16699.6	7035.13	9305.67	7587.42	6514.48	4969.04	-	7761.77	2214.83	12121.8	7035.13	7768.28	6636.72	3649.57	4200.84	-	51668.5	114425	3.92541e+07	153639	96220.4	1.4394e+06	75408.4	40862.4	-	8432.23	2333.55	16699.6	7035.13	9305.67	7587.42	6514.48	4969.04	-
SGCD	LOF	AD	LOF	SGCD-AD	24174.6	20295.6	16546.8	20997.4	248016	37689.6	34445.6	19476.3	-	8252.92	10770.3	8386.55	8888.67	8537	29971.4	6553.59	9653.31	-	6439.54	10631.8	8386.55	7262.77	8310.86	29971.4	5562.44	5877.2	-	24174.6	20295.6	16546.8	20997.4	248016	37689.6	34445.6	19476.3	-	8252.92	10770.3	8386.55	8888.67	8537	29971.4	6553.59	9653.31	-
SLC25A4	LOF	AD	LOF	SLC25A4-AD	2.58593e+06	1.06476e+06	564528	-	39115.5	-	82207.8	3.24296e+06	-	44337.2	8731.7	9686.42	7136.08	5271.57	429877	5724.61	18302.4	1295	5414.92	3003.28	3895.67	2085.95	4149.97	2605.55	3562.16	4606.75	647.625	2.58593e+06	1.06476e+06	564528	-	39115.5	-	82207.8	3.24296e+06	-	44337.2	8731.7	9686.42	7136.08	5271.57	429877	5724.61	18302.4	1295
SOX18	LOF	AD	LOF	SOX18-AD	-	-	-	-	-	-	-	-	-	26527.7	2486.3	8363.73	16373.6	97210.1	-	28410.2	17688.6	-	7346.03	1947.37	6755.39	5664.09	7722.84	10726.7	6615.62	6400.77	-	-	-	-	-	-	-	-	-	-	26527.7	2486.3	8363.73	16373.6	97210.1	-	28410.2	17688.6	-
TNNI3	LOF	AD	LOF	TNNI3-AD	4145.77	3906.49	48868.7	5501.26	84102.6	4909.34	7049.02	4473.32	2574.5	1522.94	1473.9	5041.85	1726.66	8748.03	1069.36	2380.47	1279.4	1287.75	1212.18	1136.74	4511.32	1328.38	3522.68	415.334	1417.29	950.19	368.826	4145.77	3906.49	48868.7	5501.26	84102.6	4909.34	7049.02	4473.32	2574.5	1522.94	1473.9	5041.85	1726.66	8748.03	1069.36	2380.47	1279.4	1287.75
MYLK3	LOF	AD	LOF	MYLK3-AD	-	-	-	-	-	-	1.11196e+06	86258.5	-	1943.58	512.686	3155.11	505.199	2948.74	583.955	1007.13	1183.33	2589.5	729.161	281.607	506.241	310.827	1174.75	314.664	619.343	509.357	241.974	-	-	-	-	-	-	1.11196e+06	86258.5	-	1943.58	512.686	3155.11	505.199	2948.74	583.955	1007.13	1183.33	2589.5
BGN	LOF	XLD	LOF	BGN-XLD	-	-	55643.6	-	16230.6	-	67618.9	-	-	208533	1.11032e+06	55125.7	-	12438.1	323917	34104.7	75764.4	-	16187.2	4524.09	4079.1	3283.77	4622.55	11451.4	1759.01	5330.7	1679.87	-	-	55643.6	-	16230.6	-	67618.9	-	-	208533	1.11032e+06	55125.7	-	12438.1	323917	34104.7	75764.4	-
DMD	LOF	XLD	LOF	DMD-XLD	7393.06	14611.8	76320.9	71979.9	8093.73	6809.96	7389.14	26687.3	3446.89	111.556	1497.96	7978.09	4261.84	5233.46	1099.03	2477.51	3028.4	1708.08	107.226	1212	5297.31	1611.49	1171.19	975.083	1417.3	1305.19	571.682	7393.06	14611.8	76320.9	71979.9	8093.73	6809.96	7389.14	26687.3	3446.89	111.556	1497.96	7978.09	4261.84	5233.46	1099.03	2477.51	3028.4	1708.08
GLA	LOF	XLD	LOF	GLA-XLD	15702.5	7617.69	193606	15405.7	51098.9	71922.6	7132.46	9085	-	850.566	796.098	3084.96	1602.1	1332.81	760.637	411.964	633.172	627.079	344.008	625.467	2486.54	204.061	721.63	715.466	368.508	582.133	627.079	15702.5	7617.69	193606	15405.7	51098.9	71922.6	7132.46	9085	-	850.566	796.098	3084.96	1602.1	1332.81	760.637	411.964	633.172	627.079
IKBKG	LOF	XLD	LOF	IKBKG-XLD	-	-	185000	-	-	-	100229	80519.5	-	16942.2	5834.12	11495.4	7434.94	24385	122092	16372	10313.1	-	12121.7	4162.47	11164.7	5461.41	3302.19	122092	2720.12	6467.84	-	-	-	185000	-	-	-	100229	80519.5	-	16942.2	5834.12	11495.4	7434.94	24385	122092	16372	10313.1	-
LAMP2	LOF	XLD	LOF	LAMP2-XLD	-	227920	9.26026e+07	310766	74374.3	-	102611	38464.4	-	66113.8	209480	1.22131e+06	310766	60334.7	-	54760.2	38464.4	-	65379.9	52561.8	26295.7	10186.9	60334.7	-	40856.3	17684.8	-	-	227920	9.26026e+07	310766	74374.3	-	102611	38464.4	-	66113.8	209480	1.22131e+06	310766	60334.7	-	54760.2	38464.4	-
NDUFB11	LOF	XLD	LOF	NDUFB11-XLD	-	-	-	-	-	-	-	-	-	-	-	-	-	-	-	-	-	-	-	-	-	-	-	-	-	-	-	-	-	-	-	-	-	-	-	-	-	-	-	-	-	-	-	-	-
TAFAZZIN	LOF	XLD	LOF	TAFAZZIN-XLD	-	167659	-	175052	-	38566.3	440798	978818	-	39714.3	87541.3	764219	29875.4	30480.8	38566.3	33750.2	35750.1	-	11855.7	7176.29	36767.2	7562.35	28665	7770.63	8435.98	1616.83	3413.56	-	167659	-	175052	-	38566.3	440798	978818	-	39714.3	87541.3	764219	29875.4	30480.8	38566.3	33750.2	35750.1	-
NONO	LOF	XLD	LOF	NONO-XLD	4.13972e+07	88150.1	-	109340	-	-	574978	2.01719e+06	-	59223.8	30410.5	13179.8	109340	-	-	70726.5	2.01719e+06	-	33796.6	19939.3	8811.58	85179.8	16066.1	362906	19770.2	15594.9	-	4.13972e+07	88150.1	-	109340	-	-	574978	2.01719e+06	-	59223.8	30410.5	13179.8	109340	-	-	70726.5	2.01719e+06	-
EMD	LOF	XLR	LOF	EMD-XLR	261990	46164.2	9.01839e+07	-	-	-	164997	-	-	75236.5	26461	9.01839e+07	25989.2	52438.9	-	52008.2	36100.5	-	6390.43	2834.92	217927	5539.39	28471.8	2.56062e+07	8850.03	7550.22	-	785969	138490	2.70552e+08	-	-	-	494987	-	-	225707	79380.4	2.70552e+08	77964.8	157314	-	156022	108299	-
FHL1	LOF	XLR	LOF	FHL1-XLR	-	-	2.73759e+06	-	506767	-	206617	-	-	3.65434e+06	125530	2.73759e+06	34293.2	93669.8	-	69593.5	33012.5	-	111484	3187.68	29444.5	6807.25	58691.5	6366.09	14035.6	3056.61	-	-	-	8.21278e+06	-	1.5203e+06	-	619849	-	-	1.0963e+07	376588	8.21278e+06	102877	281007	-	208778	99034.8	-
CASZ1	LOF	AD	LOF	CASZ1-AD	-	-	-	-	-	-	-	-	-	7378.84	12537.1	11726.8	11135.7	4390.61	26613.9	13437.6	9729.11	2417.5	2208.66	3252.4	1157.47	3480.83	1930.24	2680.84	2654.65	2051.53	2417.5	-	-	-	-	-	-	-	-	-	7378.84	12537.1	11726.8	11135.7	4390.61	26613.9	13437.6	9729.11	2417.5
PMEPA1	LOF	AD	LOF	PMEPA1-AD	-	-	-	-	-	-	-	-	-	258998	-	194721	39696.5	-	-	143772	-	-	1501.87	135273	172079	11187.8	2281.24	1.26812e+06	12097.5	19931.4	-	-	-	-	-	-	-	-	-	-	258998	-	194721	39696.5	-	-	143772	-	-
MYZAP	LOF	AR	LOF	MYZAP-AR	-	-	-	-	-	-	402057	-	-	2046.3	402.116	9809.77	843.668	1347.09	2598.46	1992.79	1211.63	-	1384.51	349.137	9635.24	541.83	1194.44	2479.68	1518.84	1032.41	1293.25	-	-	-	-	-	-	6.46598e+11	-	-	1.67412e+07	645181	3.84887e+08	2.84373e+06	7.25319e+06	2.69976e+07	1.58769e+07	5.8673e+06	-
TAF1A	LOF	AR	LOF	TAF1A-AR	-	-	-	-	-	-	1.10485e+06	-	-	938.654	395.161	344.655	1237.13	65.8743	454.248	142.335	934.012	240.594	752.449	368.812	331.058	1096.45	63.1733	399.975	131.291	676.695	194.742	-	-	-	-	-	-	4.88279e+12	-	-	3.52053e+06	623027	473768	6.11704e+06	17093.2	823548	80466.1	3.48577e+06	230579
ABL1	GOF	AD_GOF	GOF	ABL1-AD_GOF	-	-	-	-	-	-	295292	-	-	20700	32119.8	26468.3	31664.6	37768.7	261369	46560.3	18434.8	-	2571.55	6632.51	15676.6	7364.79	5103.57	4454.9	6785.71	805.186	2584.5	-	-	-	-	-	-	295292	-	-	20700	32119.8	26468.3	31664.6	37768.7	261369	46560.3	18434.8	-
BRAF	GOF	AD_GOF	GOF	BRAF-AD_GOF	-	21312.6	13141.8	-	26286.8	5946.79	30077.8	20790.7	-	9174.69	6501.75	11955	4272.51	5730.2	2888.43	9895.63	8864.88	-	2643.49	1626.83	2825.34	2343.71	1735.39	948.991	3240.37	2921.47	858.709	-	21312.6	13141.8	-	26286.8	5946.79	30077.8	20790.7	-	9174.69	6501.75	11955	4272.51	5730.2	2888.43	9895.63	8864.88	-
CACNA1C	GOF	AD_GOF	GOF	CACNA1C-AD_GOF	-	195936	5.62508e+06	262664	247808	1.07636e+06	53604.6	1.32401e+06	-	2878.57	3833.89	3761.08	8168.7	3406.43	3536.1	4021.62	3099.05	-	1575.02	1821.33	2557.18	1255.87	1712.65	2116.57	1486.16	1264.94	1290.74	-	195936	5.62508e+06	262664	247808	1.07636e+06	53604.6	1.32401e+06	-	2878.57	3833.89	3761.08	8168.7	3406.43	3536.1	4021.62	3099.05	-
CAMK2D	GOF	AD_GOF	GOF	CAMK2D-AD_GOF	-	-	-	-	-	-	-	-	-	5818.6	4145.98	7150.12	3888.76	5404.1	5314.1	2991.38	3664.2	-	2275	1523.42	870.203	1849.59	2347.67	2036.03	1367.44	1076.17	-	-	-	-	-	-	-	-	-	-	5818.6	4145.98	7150.12	3888.76	5404.1	5314.1	2991.38	3664.2	-
CBL	GOF	AD_GOF	GOF	CBL-AD_GOF	25425.8	32327.6	26120.5	871573	53382.5	47528.8	44906.9	56816.2	-	5790.11	4933.47	7654.61	12717.5	5353.09	7033.69	4001.36	10812.5	-	2872.98	2014.75	4250.2	2920.59	2757.34	3008.07	1913.32	3409.22	-	25425.8	32327.6	26120.5	871573	53382.5	47528.8	44906.9	56816.2	-	5790.11	4933.47	7654.61	12717.5	5353.09	7033.69	4001.36	10812.5	-
HRAS	GOF	AD_GOF	GOF	HRAS-AD_GOF	-	-	-	-	-	-	-	-	-	-	-	-	-	-	-	-	-	-	9949.33	35286.5	26917.6	-	-	-	99113.1	76292.5	-	-	-	-	-	-	-	-	-	-	-	-	-	-	-	-	-	-	-
KRAS	GOF	AD_GOF	GOF	KRAS-AD_GOF	73495.3	37538	12999	75068.9	20636	3.38664e+06	14217.8	18345.7	-	23483.9	18390.5	12890.2	24503.1	14885	3.38664e+06	12359.4	12570.1	-	11987.9	12503.3	12881.5	17645.9	11259.6	561902	8757.52	9008.33	-	73495.3	37538	12999	75068.9	20636	3.38664e+06	14217.8	18345.7	-	23483.9	18390.5	12890.2	24503.1	14885	3.38664e+06	12359.4	12570.1	-
MAP2K1	GOF	AD_GOF	GOF	MAP2K1-AD_GOF	-	-	7.72916e+07	-	329779	-	245640	-	-	25827.8	12215	33451.7	16275.2	34589.9	208634	8239.17	25975.1	-	5696.11	4816.52	17562	7553.16	2235.72	9248.12	4669.33	7115.26	287.921	-	-	7.72916e+07	-	329779	-	245640	-	-	25827.8	12215	33451.7	16275.2	34589.9	208634	8239.17	25975.1	-
MAP2K2	GOF	AD_GOF	GOF	MAP2K2-AD_GOF	-	-	-	39700.5	-	-	170251	-	-	114646	30137.5	45772.5	34163.3	52291	-	36857.1	33056.1	-	6246.75	5385.29	36119.4	9139.13	15008.5	4483.33	10614.8	9654.76	2581.5	-	-	-	39700.5	-	-	170251	-	-	114646	30137.5	45772.5	34163.3	52291	-	36857.1	33056.1	-
NR3C2	LOF	AD	LOF	NR3C2-AD	29911.9	179635	1.81653e+06	949210	50902	-	101975	345029	-	6974.7	8339.52	12750.2	17695.9	1746.61	13705	13821.9	20054.5	-	4068.17	5511.45	10138.8	9666.93	924.154	8146	5058.67	10130.7	-	29911.9	179635	1.81653e+06	949210	50902	-	101975	345029	-	6974.7	8339.52	12750.2	17695.9	1746.61	13705	13821.9	20054.5	-
NRAS	GOF	AD_GOF	GOF	NRAS-AD_GOF	-	-	-	-	-	-	-	-	-	-	-	-	-	-	-	295246	-	-	49408.6	-	1.24082e+06	-	-	70159.2	176363	6.17388e+06	-	-	-	-	-	-	-	-	-	-	-	-	-	-	-	-	295246	-	-
PRKG1	GOF	AD_GOF	GOF	PRKG1-AD_GOF	-	36821.2	-	422120	116860	-	945837	1.37836e+06	-	-	36821.2	-	422120	102410	-	160086	1.37836e+06	-	7270.36	3770.27	6352.41	3040.05	4526.43	1870.42	4687.39	3829.15	2585.5	-	36821.2	-	422120	116860	-	945837	1.37836e+06	-	-	36821.2	-	422120	102410	-	160086	1.37836e+06	-
RAF1	GOF	AD_GOF	GOF	RAF1-AD_GOF	89442	110408	26468.3	34446.1	-	-	215045	80547.8	-	3124	6003.8	8470.98	5587.32	4341.96	4563.38	4198.84	6641.02	-	1428.79	1312.7	5675.74	1634.06	3352.8	1551.06	1965.55	1181.74	-	89442	110408	26468.3	34446.1	-	-	215045	80547.8	-	3124	6003.8	8470.98	5587.32	4341.96	4563.38	4198.84	6641.02	-
RIT1	GOF	AD_GOF	GOF	RIT1-AD_GOF	19589.9	1.10685e+06	-	3.11664e+06	53144.1	-	85479.1	2.06171e+07	-	19299.8	19272.8	13050.1	182938	26950.6	3443.25	14183.1	2785.44	-	5710.46	13081.1	8070.5	17906.7	5401.37	3432.6	4781.2	2068.12	2588.5	19589.9	1.10685e+06	-	3.11664e+06	53144.1	-	85479.1	2.06171e+07	-	19299.8	19272.8	13050.1	182938	26950.6	3443.25	14183.1	2785.44	-
SHOC2	GOF	AD_GOF	GOF	SHOC2-AD_GOF	-	168464	13147.9	15511.4	-	-	84870.1	2.98995e+08	-	20182.1	168464	13145.1	15511.4	-	42508.2	49662.9	28706.4	-	1769.71	6400.27	1636.31	4841.89	9684.79	3797.24	10284.4	1989.6	-	-	168464	13147.9	15511.4	-	-	84870.1	2.98995e+08	-	20182.1	168464	13145.1	15511.4	-	42508.2	49662.9	28706.4	-
SOS1	GOF	AD_GOF	GOF	SOS1-AD_GOF	23644.7	25979.5	975101	26925.4	737713	-	24954.9	26493.6	-	22545.6	19835.1	25308.1	14216.6	737713	5634	13933.4	18738.8	-	5372.42	5680.62	8375.06	7108.15	4802.71	1939.5	5821.16	4404.56	-	23644.7	25979.5	975101	26925.4	737713	-	24954.9	26493.6	-	22545.6	19835.1	25308.1	14216.6	737713	5634	13933.4	18738.8	-
SOS2	GOF	AD_GOF	GOF	SOS2-AD_GOF	-	-	-	-	115302	-	1.2783e+06	-	-	-	-	-	-	115302	-	1.2783e+06	-	-	5135.71	4539.54	4174.13	1563.2	6302.97	4480.07	3290.62	1930.06	-	-	-	-	-	115302	-	1.2783e+06	-	-	-	-	-	-	115302	-	1.2783e+06	-	-
RRAGC	GOF	AD_GOF	GOF	RRAGC-AD_GOF	-	-	-	-	-	-	-	-	-	103249	19014.1	-	17914.8	45366.2	406378	17921.5	36860.1	-	7380.58	3349.84	4580.19	5892.42	26523.7	30834.5	5514.56	2563.5	-	-	-	-	-	-	-	-	-	-	103249	19014.1	-	17914.8	45366.2	406378	17921.5	36860.1	-
WNK1	GOF	AD_GOF	Both	WNK1-AD_GOF	-	-	-	-	-	-	-	-	-	24997.7	137044	-	147724	-	27150.6	85997.3	43124.5	-	4411.46	2810.27	17635.4	4696.06	11900.6	2381.5	2005.12	4798.44	-	-	-	-	-	-	-	-	-	-	24997.7	137044	-	147724	-	27150.6	85997.3	43124.5	-
BMPR2	LOF	AD	LOF	BMPR2-AD	11619	27647.1	3969.7	35827.5	17951.6	91630	13853.1	12985.6	-	4416.89	15176.7	3758.66	8255.27	14501.8	4749.57	5285.2	5205.43	2588.5	4291.58	4486.19	3703.16	4374.78	9369.62	4556.51	3954.28	3836.01	2588.5	11619	27647.1	3969.7	35827.5	17951.6	91630	13853.1	12985.6	-	4416.89	15176.7	3758.66	8255.27	14501.8	4749.57	5285.2	5205.43	2588.5
NOTCH1	LOF	AD	LOF	NOTCH1-AD	221206	29788.2	17793.8	28467.3	48268.5	257490	64755.5	62082.1	-	18630.5	5986.86	7154.53	5354.77	2727.49	58600.6	16762	10735.6	2194.5	2743.82	2538.79	2002.94	1896.72	1230.23	2500.2	2559.08	3294.46	2194.5	221206	29788.2	17793.8	28467.3	48268.5	257490	64755.5	62082.1	-	18630.5	5986.86	7154.53	5354.77	2727.49	58600.6	16762	10735.6	2194.5
SMAD9	GOF	AD_GOF	GOF	SMAD9-AD_GOF	-	-	-	-	-	-	-	-	-	90064.3	12543.7	39061.9	35208.8	30419.5	168235	2240.69	153662	-	24406.3	10340.8	33730.2	13781	29782.8	168235	1922.62	28772.2	-	-	-	-	-	-	-	-	-	-	90064.3	12543.7	39061.9	35208.8	30419.5	168235	2240.69	153662	-
TBX20	LOF	AD	LOF	TBX20-AD	-	-	1.36847e+07	-	-	-	402055	-	-	14942.4	150659	13051.6	175591	299523	916479	32804.9	27183	-	4036.6	1702.52	2970.97	4689.47	1242.83	2508.77	2974.95	2406.94	-	-	-	1.36847e+07	-	-	-	402055	-	-	14942.4	150659	13051.6	175591	299523	916479	32804.9	27183	-
C10orf71	LOF	AD	LOF	C10orf71-AD	-	-	-	-	-	-	-	-	-	-	-	-	-	-	-	-	-	-	794.774	1200.57	2694.13	684.391	702.869	647.497	612.221	446.191	2567.5	-	-	-	-	-	-	-	-	-	-	-	-	-	-	-	-	-	-
CACNB2	LOF	AD	LOF	CACNB2-AD	3.78823e+06	365505	26468.3	37782.6	-	-	330189	27269.3	-	15902.2	3471	124.241	9825	9023.8	746.34	3312.29	2634.22	-	942.678	858.133	120.422	799.636	1945.31	379.164	684.509	659.433	2588.5	3.78823e+06	365505	26468.3	37782.6	-	-	330189	27269.3	-	15902.2	3471	124.241	9825	9023.8	746.34	3312.29	2634.22	-
CITED2	LOF	AD	LOF	CITED2-AD	-	-	-	-	-	-	-	-	-	-	-	-	-	-	-	295203	-	-	23913.2	664847	6.49277e+06	-	12999.8	-	90654.1	44159.4	-	-	-	-	-	-	-	-	-	-	-	-	-	-	-	-	295203	-	-
ATP1A2	LOF	AR	Both	ATP1A2-AR	3661.04	9782.74	15827.8	8834.2	11056.3	24262.9	7028.48	12665.6	-	1063.13	1533.04	3202.29	1571.35	3342.37	1290.35	1534	1004.6	858.354	656.532	594.094	1587.12	708.731	2599.86	978.355	793.781	554.58	321.947	5.35981e+07	3.82769e+08	1.00201e+09	3.12137e+08	4.88922e+08	2.35465e+09	1.9757e+08	6.41617e+08	-	4.51669e+06	9.39472e+06	4.10058e+07	9.87022e+06	4.46724e+07	6.65489e+06	9.40652e+06	4.0329e+06	2.94365e+06
ATP1A2	GOF	AD_GOF	Both	ATP1A2-AD_GOF	26413.9	25245.3	17143.7	26663.1	15212.9	25018.2	22277.1	25492.3	-	1557.2	2243.87	4063.6	2037.45	4755.08	2328.04	2559.33	2162.83	858.354	767.508	673.194	1767.35	805.211	2793.92	1477.59	978.345	742.783	367.676	26413.9	25245.3	17143.7	26663.1	15212.9	25018.2	22277.1	25492.3	-	1557.2	2243.87	4063.6	2037.45	4755.08	2328.04	2559.33	2162.83	858.354
HK1	GOF	AD_GOF	Both	HK1-AD_GOF	-	-	-	-	-	-	-	-	-	4347.39	3813.33	12668.7	5544.44	85175.5	2139.53	8494.28	8881.73	781.809	1621.87	1717.31	2896.06	2454.75	5322.78	864.687	2045.14	1986.54	600.416	-	-	-	-	-	-	-	-	-	4347.39	3813.33	12668.7	5544.44	85175.5	2139.53	8494.28	8881.73	781.809
KIT	LOF	AD	Both	KIT-AD	9866.95	32526.3	13079.8	21642.5	163589	-	34729.5	33622.6	-	110.79	1060.91	114.087	394.511	650.717	150.308	495.217	349.502	-	109.458	988.004	97.4329	380.844	632.24	144.25	459.999	331.836	-	9866.95	32526.3	13079.8	21642.5	163589	-	34729.5	33622.6	-	110.79	1060.91	114.087	394.511	650.717	150.308	495.217	349.502	-
LMNA	GOF	AD_GOF	Both	LMNA-AD_GOF	3855.08	2336.73	712.858	4116.95	7147.98	1416.9	3093.1	4045.27	-	821.096	1072.79	559.271	1019.48	566.459	363.824	944.718	1090.04	-	573.678	675.854	529.008	571.92	479.576	253.161	558.443	599.769	1290.24	3855.08	2336.73	712.858	4116.95	7147.98	1416.9	3093.1	4045.27	-	821.096	1072.79	559.271	1019.48	566.459	363.824	944.718	1090.04	-
ACTG1	LOF	AD	LOF	ACTG1-AD	202349	190186	1.7665e+07	271263	-	12351.9	73958.4	359947	2555.5	3152.9	4743.42	4275.44	2705.42	2186.8	1009.59	3448.67	6626.54	1284.71	1634.74	2229.59	521.822	1680.58	1787.6	683.643	1691.54	2220.36	642.671	202349	190186	1.7665e+07	271263	-	12351.9	73958.4	359947	2555.5	3152.9	4743.42	4275.44	2705.42	2186.8	1009.59	3448.67	6626.54	1284.71
ACTG2	LOF	AD	LOF	ACTG2-AD	5.98892e+06	2.11337e+06	2.5343e+06	29583.7	4.58542e+06	-	48091.7	42708.2	-	4263.73	3172.1	1205.29	2630.59	2208.28	1632.09	1974.03	3614.14	1293.75	1515.67	832.901	953.763	1243.52	1720.01	1322.66	1126.68	1470.08	487.648	5.98892e+06	2.11337e+06	2.5343e+06	29583.7	4.58542e+06	-	48091.7	42708.2	-	4263.73	3172.1	1205.29	2630.59	2208.28	1632.09	1974.03	3614.14	1293.75
ACVR1	LOF	AD	LOF	ACVR1-AD	98809.8	-	1.12357e+06	39672.5	-	-	58677.1	86244.5	-	2524.93	6649.46	5085.5	8721.57	2310.91	9050.23	3340.71	4620.03	2589.5	1820.9	1949.62	2255.96	3466.46	1891.91	2469.68	1413.45	744.186	1294.75	98809.8	-	1.12357e+06	39672.5	-	-	58677.1	86244.5	-	2524.93	6649.46	5085.5	8721.57	2310.91	9050.23	3340.71	4620.03	2589.5
ACVR2B	LOF	AD	LOF	ACVR2B-AD	-	-	-	-	-	-	1.2595e+06	-	-	7741.63	5339.78	238627	12775.6	12370.1	62273.6	9605.26	7842.4	-	4894.6	3783.99	6808.81	5820.78	6368.61	29701.9	4163.49	3877.22	-	-	-	-	-	-	-	1.2595e+06	-	-	7741.63	5339.78	238627	12775.6	12370.1	62273.6	9605.26	7842.4	-
ADCY5	LOF	AD	Both	ADCY5-AD	43673.8	5526.49	324857	18770.8	7675.08	640621	12172.7	13534.8	-	1589.23	1384.49	4286.09	2741.49	2257.05	2010.1	1977.88	2086.8	1288	797.355	772.68	844.845	1129.38	782.05	1037.79	1076.2	389.709	859.056	43673.8	5526.49	324857	18770.8	7675.08	640621	12172.7	13534.8	-	1589.23	1384.49	4286.09	2741.49	2257.05	2010.1	1977.88	2086.8	1288
ADNP	LOF	AD	LOF	ADNP-AD	155819	1.64958e+08	-	-	-	-	3.44904e+06	-	-	129344	34037.7	1.21288e+06	171615	35975	53572.3	15914	2.72636e+07	-	12442.3	27292.4	24065.4	80448.4	9466.51	53572.3	9765.01	20981.5	-	155819	1.64958e+08	-	-	-	-	3.44904e+06	-	-	129344	34037.7	1.21288e+06	171615	35975	53572.3	15914	2.72636e+07	-
AFF3	LOF	AD	Both	AFF3-AD	-	-	1.33352e+07	-	-	1.18067e+06	90382	86244.5	-	2224.62	6092.92	703.883	5160.48	886.359	1544.58	2551.99	1144.66	1290.75	1782.91	1888.47	669.475	1614.76	829.387	1314.49	1761.83	780.536	512.129	-	-	1.33352e+07	-	-	1.18067e+06	90382	86244.5	-	2224.62	6092.92	703.883	5160.48	886.359	1544.58	2551.99	1144.66	1290.75
AGO1	LOF	AD	LOF	AGO1-AD	33470.5	-	-	39698.5	-	-	170122	-	-	16413.5	8227.4	6880.85	22144.5	9506.66	3895.8	8833.75	8068.07	-	3180.81	2007.94	3671	3255.89	2362.14	1418.71	2033.76	1879.63	-	33470.5	-	-	39698.5	-	-	170122	-	-	16413.5	8227.4	6880.85	22144.5	9506.66	3895.8	8833.75	8068.07	-
AHDC1	LOF	AD	LOF	AHDC1-AD	32636.5	13683.2	24750.5	-	5010.88	-	110201	41554.5	-	16246.2	13683.2	8226.68	13030.1	3464.58	-	52449.1	26262.3	-	6141.72	4132.67	3252.71	7806.55	1866.35	537573	9372.03	8609.63	-	32636.5	13683.2	24750.5	-	5010.88	-	110201	41554.5	-	16246.2	13683.2	8226.68	13030.1	3464.58	-	52449.1	26262.3	-
AKT2	LOF	AD	Both	AKT2-AD	-	-	-	-	-	-	-	-	-	13033.3	16796.1	16468.2	32124.2	6336.13	88286.8	10794	49178.2	-	3100.33	2242.06	4540.94	3160.94	3200.87	1717.3	2598.29	2578.3	645.937	-	-	-	-	-	-	-	-	-	13033.3	16796.1	16468.2	32124.2	6336.13	88286.8	10794	49178.2	-
AKT3	LOF	AD	Both	AKT3-AD	24663.5	-	-	-	-	-	1.11061e+06	-	-	4030.77	8038.98	12709.6	27942.9	8935.47	11889.9	10130.6	10342.4	-	2745.56	1916.39	6043.62	1681.08	4202.95	2547.21	3460.2	2358.13	-	24663.5	-	-	-	-	-	1.11061e+06	-	-	4030.77	8038.98	12709.6	27942.9	8935.47	11889.9	10130.6	10342.4	-
ALG8	LOF	AD	LOF	ALG8-AD	2943	3516.46	7381.67	4014.13	292.217	2705.48	1936.86	8420.4	2588.5	417.96	830.302	436.062	1076.81	254.504	528.883	650.737	1523.85	1293.75	345.397	625.026	423.695	785.002	226.342	390.426	495.571	714.431	517.58	2943	3516.46	7381.67	4014.13	292.217	2705.48	1936.86	8420.4	2588.5	417.96	830.302	436.062	1076.81	254.504	528.883	650.737	1523.85	1293.75
AMOTL1	LOF	AD	Both	AMOTL1-AD	-	-	-	-	-	-	-	-	-	5177.14	2460.46	10854.2	1853.09	4630.65	2364.48	6484.9	3795.07	-	1129.18	616.093	2857.14	542.269	589.833	1808.78	1122.09	1095.66	1679	-	-	-	-	-	-	-	-	-	5177.14	2460.46	10854.2	1853.09	4630.65	2364.48	6484.9	3795.07	-
ANGPTL6	LOF	AD	LOF	ANGPTL6-AD	-	-	-	-	-	-	1.25939e+06	-	-	1077.76	269.116	124.727	466.791	812.018	469.208	363.68	413.439	863.056	727.038	213.278	119.352	210.771	316.346	326.736	208.726	262.079	646.748	-	-	-	-	-	-	1.25939e+06	-	-	1077.76	269.116	124.727	466.791	812.018	469.208	363.68	413.439	863.056
ANKH	LOF	AD	LOF	ANKH-AD	25047.3	-	-	-	53382.5	-	232718	-	-	14558	10693.5	22197.2	24941.2	12702.5	25794.5	10149.7	10454	-	2439.08	2834.01	5508.82	5304.73	733.921	2725.36	3311.28	2861.7	2585.5	25047.3	-	-	-	53382.5	-	232718	-	-	14558	10693.5	22197.2	24941.2	12702.5	25794.5	10149.7	10454	-
ANKRD11	LOF	AD	LOF	ANKRD11-AD	1.88697e+07	38283.1	26200.1	39527.3	8273.81	-	24258.2	36565.9	-	25133.1	23591.2	6467.91	17821.1	3133.38	130596	13054	17625.6	-	11469.8	21193	6467.78	16862.7	3014.65	129502	10257.2	12317.7	-	1.88697e+07	38283.1	26200.1	39527.3	8273.81	-	24258.2	36565.9	-	25133.1	23591.2	6467.91	17821.1	3133.38	130596	13054	17625.6	-
AP1G1	LOF	AD	LOF	AP1G1-AD	-	28498.5	-	37806.5	45452.5	-	-	75896.5	-	18420.3	15424.8	22854.4	11377.7	9274.29	6758.89	20164.6	9996.41	-	3670.9	3660.39	5151.12	3552.84	4907.37	1419.43	3784.96	3352.85	-	-	28498.5	-	37806.5	45452.5	-	-	75896.5	-	18420.3	15424.8	22854.4	11377.7	9274.29	6758.89	20164.6	9996.41	-
AP2M1	LOF	AD	LOF	AP2M1-AD	-	-	-	-	-	-	-	-	-	50631.6	147100	-	150235	149469	-	175676	1.40524e+06	-	13956.1	13415.2	76671.6	22468	18928.1	200709	21589.7	9692.52	-	-	-	-	-	-	-	-	-	-	50631.6	147100	-	150235	149469	-	175676	1.40524e+06	-
AP2S1	LOF	AD	LOF	AP2S1-AD	-	-	-	-	-	-	370670	-	-	24954	80761.1	51585.2	15708.9	39238.6	-	77074.4	408562	-	9166.34	11701.8	50465.7	11819.9	35135.1	24499.9	24685.8	31468.8	-	-	-	-	-	-	-	370670	-	-	24954	80761.1	51585.2	15708.9	39238.6	-	77074.4	408562	-
ARCN1	LOF	AD	LOF	ARCN1-AD	-	-	3.34296e+06	-	5.57282e+06	-	385014	43114.5	-	-	-	3.34296e+06	-	5.57282e+06	5742.5	196388	17228.9	-	101568	-	3.34296e+06	-	5.57282e+06	5742.5	195562	17228.9	-	-	-	3.34296e+06	-	5.57282e+06	-	385014	43114.5	-	-	-	3.34296e+06	-	5.57282e+06	5742.5	196388	17228.9	-
[truncated: 4,038 more rows]
[truncated: 9 more columns]

## Sheet: Actionable Genes
BTD
HFE
ATP7B
GAA
TTN
TTR
LDLR
RYR1
SCN5A
BRCA2
PCSK9
TRDN
BRCA1
RPE65
MYH7
KCNQ1
GLA
MYBPC3
[truncated: 66 more rows]
