# Supplementary material for: Inherited burden for disease predisposition in diverse populations
Source: NPJ Genom Med. 2026 Feb 18;11:18. doi: 10.1038/s41525-026-00552-5 (PMC13031552; doi:10.1038/s41525-026-00552-5)
Supplement: Supplementary file 12 — Supplementary Data 11. [file 41525_2026_552_MOESM12_ESM.xlsx]

## Sheet: S. Data 11
#Supplementary Data 11. Cumulative CrF, GP for P, P+LP and VUS-H variants for PanelApp and/or OMIM disease genes in gnomAD/RGC-ME/TrVar cohorts, cumulative GP per ICD-10 disease group and cumulative GP and CrF for secondary finding genes.
	Average			P									P+LP									P+LP+VUS_H
PanelApp+OMIM	P	P+LP	P+LP+VUS-H	afr	amr/iam	asj	eas	fin	mid	nfe	sas	tur	afr	amr/iam	asj	eas	fin	mid	nfe	sas	tur	afr	amr/iam	asj	eas	fin	mid	nfe	sas	tur
Cumulative CrF	1.8991	4.70274	7.32984	1.7834	1.58261	2.52112	1.49236	2.08477	1.87361	2.51305	1.49575	1.74524	5.27344	3.99631	5.19534	4.34065	4.63417	4.87462	5.14584	4.45047	4.41382	8.26506	6.58289	7.41379	7.14861	6.84276	7.69158	7.50819	7.20218	7.3135
Cumulative GP (all)	0.604438	1.65581	2.876	0.694787	0.42128	0.895718	0.530729	0.658841	0.623681	0.710425	0.444199	0.460278	2.23561	1.29634	1.9372	1.62739	1.61057	1.70515	1.63419	1.50134	1.35445	3.69821	2.45923	3.05046	2.87719	2.65272	3.0248	2.72437	2.77753	2.61949
Cumulative GP (dominant)	0.572369	1.60384	2.80505	0.617197	0.404747	0.867851	0.519365	0.626335	0.597578	0.655629	0.424973	0.437648	2.13871	1.267	1.88922	1.59717	1.56367	1.64485	1.56441	1.45841	1.31116	3.57705	2.41451	2.98795	2.82331	2.59039	2.94423	2.63768	2.71879	2.55153
Cumulative GP (recessive)	0.0320683	0.0519619	0.0709505	0.07759	0.0165333	0.027867	0.0113634	0.032506	0.0261026	0.0547966	0.0192257	0.0226301	0.0969001	0.029343	0.0479798	0.0302171	0.0469041	0.0603008	0.0697864	0.0429355	0.0432909	0.121158	0.0447212	0.0625066	0.0538842	0.0623329	0.0805655	0.0866874	0.0587407	0.0679581
Probability of not to carry	0.153936	0.00937664	0.000671901	0.162072	0.200392	0.075662	0.221893	0.117258	0.147723	0.0738983	0.219145	0.167385	0.0048025	0.0177713	0.00507033	0.0126674	0.00900873	0.00718849	0.00521733	0.0112459	0.0114177	0.000235911	0.00132078	0.000540793	0.00075148	0.000972583	0.000420995	0.000482577	0.000708999	0.000612992
	Average			P									P+LP									P+LP+VUS_H
PanelApp	P	P+LP	P+LP+VUS-H	afr	amr/iam	asj	eas	fin	mid	nfe	sas	tur	afr	amr/iam	asj	eas	fin	mid	nfe	sas	tur	afr	amr/iam	asj	eas	fin	mid	nfe	sas	tur
Cumulative CrF	1.78568	4.05805	6.19392	1.6981	1.49284	2.36286	1.38822	1.97356	1.73123	2.37538	1.41173	1.63718	4.46071	3.42732	4.54767	3.65315	4.09798	4.12973	4.5641	3.80298	3.83882	6.854	5.56712	6.29374	5.973	5.89895	6.38561	6.51741	6.02641	6.22903
Cumulative GP (all)	0.593887	1.46681	2.489	0.683866	0.41055	0.891046	0.51561	0.64693	0.613572	0.698141	0.431735	0.453533	1.94845	1.13629	1.7708	1.38936	1.44304	1.51308	1.48282	1.30247	1.21498	3.10642	2.13456	2.66355	2.46281	2.32603	2.6042	2.41755	2.36796	2.31794
Cumulative GP (dominant)	0.562277	1.41777	2.4234	0.60639	0.394249	0.864069	0.504543	0.614857	0.588453	0.643894	0.412664	0.431373	1.85438	1.11017	1.72601	1.36195	1.39968	1.45661	1.41551	1.26202	1.17355	2.99001	2.09536	2.60583	2.41428	2.26869	2.53226	2.3351	2.31391	2.25512
Cumulative GP (recessive)	0.0316102	0.0490423	0.0656063	0.077476	0.0163006	0.0269773	0.0110665	0.0320736	0.0251189	0.0542479	0.0190712	0.0221599	0.0940696	0.026114	0.0447867	0.0274086	0.0433585	0.0564645	0.0673035	0.0404486	0.0414266	0.116409	0.0392054	0.0577175	0.0485216	0.0573366	0.0719399	0.0824509	0.0540474	0.0628286
Probability of not to carry	0.17141	0.0176873	0.00203236	0.176539	0.219267	0.0887916	0.246376	0.131145	0.170623	0.0848921	0.2384	0.186659	0.0108697	0.0314382	0.00972791	0.0252643	0.0154315	0.0152262	0.00935542	0.0215276	0.0203448	0.000978487	0.00366126	0.00167261	0.00245034	0.00251141	0.001576	0.00130576	0.00230931	0.0018261
	Average			P									P+LP									P+LP+VUS_H
OMIM	P	P+LP	P+LP+VUS-H	afr	amr/iam	asj	eas	fin	mid	nfe	sas	tur	afr	amr/iam	asj	eas	fin	mid	nfe	sas	tur	afr	amr/iam	asj	eas	fin	mid	nfe	sas	tur
Cumulative CrF	1.87932	4.57244	7.05981	1.77206	1.57496	2.43786	1.48202	2.07144	1.85211	2.50171	1.4881	1.7336	5.13859	3.8946	4.99991	4.24075	4.4685	4.7432	5.02674	4.32044	4.31925	7.96766	6.30492	7.12024	6.85153	6.59442	7.42164	7.28459	6.90959	7.08367
Cumulative GP (all)	0.58884	1.58282	2.7174	0.692078	0.417228	0.816909	0.524876	0.648902	0.605155	0.702565	0.438139	0.45371	2.16698	1.24598	1.80223	1.57537	1.51834	1.6295	1.56889	1.43087	1.30722	3.52091	2.31661	2.84495	2.70918	2.50604	2.86884	2.58993	2.60912	2.49099
Cumulative GP (dominant)	0.5568	1.53147	2.64758	0.614504	0.400829	0.78906	0.51355	0.61641	0.579054	0.647781	0.418935	0.431081	2.07079	1.21747	1.75486	1.54578	1.47216	1.56994	1.49969	1.38845	1.26405	3.4009	2.27359	2.78332	2.65659	2.44517	2.78935	2.50424	2.55166	2.42343
Cumulative GP (recessive)	0.0320396	0.051352	0.0698116	0.0775736	0.0163991	0.027849	0.0113262	0.0324918	0.0261003	0.0547845	0.0192037	0.0226284	0.0961935	0.0285009	0.0473723	0.0295914	0.0461732	0.0595551	0.0691974	0.0424161	0.0431683	0.120006	0.0430163	0.061632	0.0525902	0.0608723	0.0794873	0.08569	0.0574557	0.0675543
Probability of not to carry	0.15636	0.0106055	0.000881306	0.163925	0.201932	0.0824822	0.2242	0.118836	0.150949	0.0747426	0.22083	0.169348	0.00549762	0.0196768	0.00618641	0.0139996	0.0106463	0.00820059	0.00587906	0.0128112	0.0125517	0.000317989	0.00174635	0.000728345	0.0010123	0.00124858	0.000551871	0.0006038	0.000950712	0.000771801
	Average			P									P+LP									P+LP+VUS_H
ICD-10 Disease Groups (GP)	P	P+LP	P+LP+VUS-H	afr	amr/iam	asj	eas	fin	mid	nfe	sas	tur	afr	amr/iam	asj	eas	fin	mid	nfe	sas	tur	afr	amr/iam	asj	eas	fin	mid	nfe	sas	tur
Congenital	0.0840334	0.370413	0.754374	0.0704284	0.0862101	0.0904812	0.0694866	0.142257	0.0712997	0.0943761	0.0689236	0.0628384	0.438318	0.350317	0.370116	0.400554	0.396895	0.36407	0.351987	0.351087	0.310376	0.825304	0.721504	0.691573	0.782411	0.779859	0.760152	0.703203	0.767106	0.758255
Musculoskeletal/Connective	0.0990067	0.333878	0.567356	0.0940288	0.0669955	0.162502	0.0557991	0.115551	0.113955	0.091686	0.0521855	0.138357	0.370087	0.267716	0.419422	0.290741	0.332918	0.356991	0.340513	0.269368	0.35715	0.597334	0.481288	0.604181	0.519434	0.588382	0.59826	0.545484	0.532786	0.639059
Blood/Immune	0.165518	0.325919	0.516464	0.39955	0.0604162	0.242264	0.0633235	0.104268	0.241356	0.126555	0.120044	0.131888	0.54305	0.162306	0.43516	0.186453	0.342706	0.418369	0.297126	0.297194	0.250907	0.737372	0.341276	0.70741	0.364136	0.518482	0.623648	0.468433	0.465059	0.422357
Nervous	0.0903188	0.304472	0.622387	0.107863	0.0817534	0.135063	0.0677004	0.0937175	0.0807174	0.112981	0.0713639	0.0617087	0.403482	0.293419	0.333371	0.296665	0.292355	0.290596	0.306512	0.281884	0.241962	0.741214	0.625701	0.62559	0.610103	0.553562	0.641901	0.602683	0.613301	0.587427
Skin	0.135582	0.293443	0.417958	0.0612421	0.10585	0.214685	0.202537	0.183669	0.0900693	0.196932	0.0699319	0.0953222	0.442122	0.226596	0.371714	0.346836	0.306137	0.227225	0.33693	0.195803	0.187624	0.611708	0.339071	0.450795	0.475569	0.418397	0.362768	0.437544	0.330838	0.33493
Endocrine/Metabolic	0.109457	0.225375	0.409249	0.0861963	0.0740049	0.140707	0.0977337	0.142953	0.0977432	0.166815	0.0922875	0.08667	0.232182	0.170015	0.239771	0.219791	0.241955	0.232738	0.275416	0.213205	0.203301	0.457321	0.329015	0.453523	0.394825	0.378907	0.437864	0.435951	0.390357	0.405475
Circulatory	0.0546524	0.148609	0.27809	0.0675817	0.0405131	0.081811	0.0289395	0.0595926	0.0531827	0.0819045	0.0354766	0.0428702	0.176499	0.124984	0.158674	0.117628	0.148362	0.155536	0.168039	0.139168	0.148591	0.296816	0.240193	0.250094	0.245051	0.277324	0.304166	0.294365	0.290205	0.304599
Eye	0.0396799	0.12788	0.246296	0.0343948	0.0331195	0.0334981	0.0312512	0.0625739	0.0319741	0.0676431	0.0317226	0.0309415	0.153046	0.109419	0.112514	0.129515	0.146302	0.132491	0.148962	0.105811	0.112857	0.289166	0.225638	0.21492	0.259119	0.230095	0.273229	0.25476	0.223512	0.246226
Ear	0.0611645	0.114214	0.184234	0.0372915	0.050997	0.0866074	0.102919	0.0825839	0.0429364	0.0706869	0.0328734	0.0435852	0.110979	0.101555	0.154648	0.155823	0.121108	0.100434	0.117658	0.0863561	0.0793661	0.184179	0.177231	0.220098	0.229124	0.167504	0.173028	0.178739	0.165595	0.162608
Genitourinary	0.0239973	0.112466	0.215025	0.0160637	0.0189782	0.0448683	0.0144141	0.0271264	0.024986	0.0331439	0.0161154	0.0202799	0.145895	0.088715	0.132645	0.112668	0.12022	0.107754	0.117326	0.0982582	0.0887082	0.311756	0.200433	0.208848	0.206578	0.197022	0.213223	0.212163	0.215891	0.169314
Neoplasm	0.0380991	0.09708	0.144604	0.0298821	0.0294669	0.0843219	0.0292583	0.0381716	0.0404679	0.0381352	0.0329377	0.0202501	0.117855	0.0679606	0.171275	0.0754572	0.0877028	0.109661	0.0846433	0.0991999	0.059965	0.166602	0.110351	0.214627	0.136386	0.126299	0.167399	0.121597	0.144454	0.11372
Digestive	0.0342531	0.070022	0.0997129	0.0100432	0.0118678	0.0807765	0.00808764	0.0239676	0.0562298	0.0165873	0.0107085	0.0900099	0.0589584	0.0401158	0.132306	0.0416014	0.0484611	0.0989905	0.046457	0.040557	0.122751	0.0987126	0.0674136	0.153261	0.0721895	0.0733335	0.124269	0.0769485	0.0731826	0.158106
Respiratory	0.0035817	0.0134748	0.0302735	0.00256968	0.00226216	0.0125259	0.0018294	0.00372319	0.00319836	0.00323125	0.00214142	0.000753945	0.0132522	0.0132969	0.0228904	0.0131746	0.012448	0.0121816	0.0112709	0.0114761	0.0112826	0.0368011	0.0371877	0.0348574	0.0274078	0.0282734	0.0284037	0.0273061	0.0307823	0.0214417
	Average			P									P+LP									P+LP+VUS_H
ICD-10 Disease Groups (GP) per Dominant Gene	P	P+LP	P+LP+VUS-H	afr	amr/iam	asj	eas	fin	mid	nfe	sas	tur	afr	amr/iam	asj	eas	fin	mid	nfe	sas	tur	afr	amr/iam	asj	eas	fin	mid	nfe	sas	tur
Skin (n=192)	0.000706157	0.00152835	0.00217686	0.000318969	0.000551302	0.00111815	0.00105488	0.000956608	0.000469111	0.00102569	0.000364229	0.00049647	0.00230272	0.00118019	0.00193601	0.00180644	0.00159446	0.00118346	0.00175484	0.00101981	0.000977208	0.00318598	0.001766	0.00234789	0.00247692	0.00217915	0.00188942	0.00227887	0.00172311	0.00174443
Blood/Immune (n=258)	0.000641544	0.00126325	0.0020018	0.00154864	0.000234171	0.000939008	0.00024544	0.00040414	0.000935489	0.000490525	0.000465288	0.000511194	0.00210485	0.000629095	0.00168667	0.000722686	0.00132832	0.00162158	0.00115165	0.00115191	0.000972508	0.00285803	0.00132278	0.0027419	0.00141138	0.00200962	0.00241724	0.00181563	0.00180255	0.00163704
Digestive (n=61)	0.000561527	0.0011479	0.00163464	0.000164642	0.000194554	0.00132421	0.000132584	0.000392911	0.000921801	0.000271923	0.000175549	0.00147557	0.000966532	0.000657636	0.00216895	0.00068199	0.000794444	0.00162279	0.00076159	0.000664869	0.00201231	0.00161824	0.00110514	0.00251248	0.00118343	0.00120219	0.00203719	0.00126145	0.00119971	0.0025919
Ear (n=105)	0.000582519	0.00108775	0.00175461	0.000355157	0.000485685	0.000824832	0.000980177	0.000786513	0.000408919	0.000673209	0.00031308	0.000415098	0.00105694	0.000967189	0.00147284	0.00148403	0.00115341	0.000956515	0.00112055	0.000822439	0.000755867	0.00175408	0.00168792	0.00209617	0.00218213	0.00159528	0.00164788	0.00170227	0.0015771	0.00154864
Endocrine/Metabolic (n=237)	0.000461843	0.000950948	0.00172679	0.000363698	0.000312257	0.0005937	0.000412378	0.000603177	0.000412419	0.000703861	0.000389399	0.000365696	0.00097967	0.000717365	0.00101169	0.000927387	0.00102091	0.000982015	0.00116209	0.000899598	0.000857809	0.00192963	0.00138825	0.0019136	0.00166593	0.00159876	0.00184753	0.00183946	0.00164708	0.00171086
Circulatory (n=177)	0.000308771	0.000839599	0.00157113	0.000381817	0.000228888	0.000462209	0.0001635	0.000336682	0.000300467	0.000462737	0.000200433	0.000242204	0.00099717	0.000706126	0.000896465	0.000664567	0.000838204	0.000878733	0.00094937	0.000786258	0.000839499	0.00167693	0.00135702	0.00141296	0.00138447	0.0015668	0.00171845	0.00166308	0.00163958	0.0017209
Musculoskeletal/Connective (n=439)	0.000225528	0.000760543	0.00129238	0.000214189	0.000152609	0.000370164	0.000127105	0.000263214	0.000259579	0.000208852	0.000118873	0.000315164	0.000843023	0.000609831	0.000955403	0.00066228	0.000758355	0.000813191	0.000775656	0.000613596	0.000813554	0.00136067	0.00109633	0.00137627	0.00118322	0.00134028	0.00136278	0.00124256	0.00121364	0.00145572
Genitourinary (n=150)	0.000159982	0.00074977	0.0014335	0.000107091	0.000126522	0.000299122	9.60941e-05	0.000180843	0.000166574	0.00022096	0.000107436	0.000135199	0.000972635	0.000591433	0.000884301	0.000751118	0.000801466	0.000718362	0.000782172	0.000655055	0.000591388	0.00207837	0.00133622	0.00139232	0.00137719	0.00131348	0.00142149	0.00141442	0.00143927	0.00112876
Neoplasm (n=148)	0.000257426	0.000655946	0.000977053	0.000201906	0.000199101	0.000569743	0.000197691	0.000257916	0.000273432	0.00025767	0.000222552	0.000136825	0.000796317	0.000459193	0.00115726	0.000509846	0.000592587	0.000740951	0.000571914	0.000670269	0.000405169	0.00112569	0.000745615	0.00145018	0.000921524	0.000853375	0.00113108	0.0008216	0.000976043	0.000768378
Eye (n=211)	0.000188056	0.000606064	0.00116728	0.000163009	0.000156964	0.000158759	0.00014811	0.000296559	0.000151536	0.000320583	0.000150344	0.000146642	0.000725334	0.000518573	0.000533241	0.000613814	0.000693374	0.000627919	0.00070598	0.000501475	0.000534868	0.00137045	0.00106938	0.00101858	0.00122805	0.0010905	0.00129493	0.00120739	0.0010593	0.00116695
Respiratory (n=34)	0.000105344	0.000396318	0.000890396	7.55789e-05	6.65341e-05	0.000368409	5.38059e-05	0.000109506	9.40693e-05	9.50367e-05	6.29828e-05	2.21748e-05	0.00038977	0.000391086	0.000673247	0.000387489	0.000366119	0.000358283	0.000331497	0.000337532	0.000331842	0.00108238	0.00109376	0.00102522	0.000806112	0.00083157	0.000835402	0.000803121	0.00090536	0.000630638
Congenital (n=957)	8.78092e-05	0.000387057	0.00078827	7.35929e-05	9.00837e-05	9.45467e-05	7.26088e-05	0.000148648	7.45033e-05	9.86167e-05	7.20204e-05	6.56618e-05	0.000458013	0.000366058	0.000386746	0.000418552	0.000414728	0.000380429	0.000367802	0.000366863	0.000324321	0.000862387	0.000753923	0.000722647	0.000817566	0.0008149	0.000794307	0.0007348	0.000801574	0.000792325
Nervous (n=806)	0.000112058	0.000377756	0.000772192	0.000133826	0.000101431	0.000167572	8.39956e-05	0.000116275	0.000100146	0.000140175	8.85408e-05	7.65616e-05	0.000500598	0.000364043	0.000413611	0.000368071	0.000362724	0.000360541	0.000380288	0.000349731	0.000300201	0.00091962	0.000776304	0.000776167	0.000756951	0.000686801	0.000796403	0.000747746	0.00076092	0.000728818
	Average			P									P+LP									P+LP+VUS_H
Secondary Finding Genes (n=84)	P	P+LP	P+LP+VUS-H	afr	amr/iam	asj	eas	fin	mid	nfe	sas	tur	afr	amr/iam	asj	eas	fin	mid	nfe	sas	tur	afr	amr/iam	asj	eas	fin	mid	nfe	sas	tur
Cumulative CrF	0.160915	0.237463	0.303709	0.125219	0.111554	0.181591	0.0823923	0.233027	0.133163	0.29029	0.160413	0.130587	0.223778	0.176612	0.240893	0.164789	0.284685	0.216343	0.362766	0.252211	0.215092	0.294479	0.234618	0.285515	0.250105	0.336709	0.292418	0.415612	0.334954	0.288974
Cumulative GP	0.0348098	0.089786	0.14121	0.0586882	0.0263801	0.0423251	0.032626	0.0315391	0.0307402	0.0358769	0.0303922	0.0247203	0.115419	0.0766544	0.0957335	0.0898523	0.0676944	0.0974374	0.0862801	0.090344	0.0886588	0.168877	0.122688	0.135445	0.152419	0.114188	0.156271	0.129423	0.146303	0.145279
Miscellaneous (CRF)	0.0583788	0.085226	0.102773	0.0657412	0.0416007	0.057813	0.0237976	0.100676	0.0336381	0.154687	0.0217146	0.0257416	0.0966318	0.0659731	0.0874902	0.0521384	0.116664	0.0603604	0.183828	0.0507785	0.0531693	0.112451	0.0806366	0.107231	0.0679389	0.136184	0.0797463	0.198219	0.0690938	0.0734582
Inborn Errors of Metabolism (CRF)	0.0737109	0.0843369	0.0936323	0.032122	0.0455998	0.0827968	0.0263584	0.106704	0.070068	0.106597	0.110514	0.082639	0.0435879	0.0523314	0.085185	0.0393367	0.115783	0.0789035	0.11554	0.131291	0.0970734	0.0581297	0.0585875	0.0877612	0.0632086	0.119284	0.0875703	0.119327	0.141569	0.107252
Cardiovascular (CRF)	0.0163635	0.0494906	0.0831911	0.0169324	0.0136379	0.0136622	0.0214422	0.0154287	0.0154095	0.0171671	0.0168679	0.0167236	0.0511944	0.0438743	0.0375422	0.056933	0.0389966	0.0576477	0.0470517	0.0539691	0.0582063	0.0843924	0.0769815	0.0549864	0.0970772	0.0622445	0.0989444	0.0765467	0.101033	0.0965143
Cancer (CRF)	0.0124619	0.0184096	0.0241128	0.0104235	0.0107156	0.0273187	0.0107942	0.0102185	0.0140476	0.0118388	0.0113171	0.00548332	0.0323642	0.0144327	0.0306755	0.016381	0.0132409	0.0194315	0.0163453	0.016173	0.00664259	0.0395058	0.0184122	0.035537	0.0218798	0.0189972	0.0261573	0.0215187	0.0232575	0.0117494
Miscellaneous (GP)	0.00790808	0.027235	0.0398769	0.0360724	0.00497982	0.00165789	0.00306119	0.00647612	0.00433562	0.00862336	0.00296044	0.00300596	0.0560814	0.0238847	0.0285733	0.0222928	0.016546	0.0258538	0.0251441	0.022177	0.0245617	0.0676637	0.0344664	0.0465215	0.0323209	0.0339239	0.0376293	0.0348769	0.0319329	0.0395568
Inborn Errors of Metabolism (GP)	0.00142796	0.00300409	0.00458322	0.000624112	0.000522083	0.00125947	0.000212141	0.00274036	0.000971355	0.0023079	0.00270821	0.00150599	0.00220175	0.00184237	0.00173602	0.00121071	0.00395651	0.00250113	0.00498913	0.00500208	0.00359713	0.00454492	0.00231154	0.00184816	0.0100167	0.00468501	0.00281667	0.00545287	0.00560111	0.00397203
Cardiovascular (GP)	0.0157137	0.0467544	0.0786885	0.0145885	0.0133878	0.0135948	0.0212757	0.0152814	0.0149126	0.0162181	0.0162419	0.0159229	0.0457943	0.0409988	0.0366955	0.054342	0.0376355	0.0552121	0.0439962	0.0510601	0.0550552	0.0786129	0.0723272	0.0536127	0.0930879	0.0604568	0.0956463	0.072469	0.0903977	0.0915856
Cancer (GP)	0.00976	0.0127925	0.0180618	0.00740316	0.00749034	0.0258129	0.00807702	0.00704123	0.0105206	0.00872755	0.00848166	0.00428551	0.0113417	0.00992856	0.0287286	0.0120067	0.00955644	0.0138704	0.0121507	0.0121047	0.00544478	0.0180556	0.0135832	0.0334627	0.0169936	0.0151225	0.0201792	0.0166244	0.0183708	0.0101644
