# Supplementary material for: Inherited burden for disease predisposition in diverse populations
Source: NPJ Genom Med. 2026 Feb 18;11:18. doi: 10.1038/s41525-026-00552-5 (PMC13031552; doi:10.1038/s41525-026-00552-5)
Supplement: Supplementary file 13 — Supplementary Data 12. [file 41525_2026_552_MOESM13_ESM.xlsx]

## Sheet: S. Data 12
#Supplementary Data 12. Constraints of disease genes and disease groups. LOEUF, missense, and synonymous z-scores, were downloaded on 24.12.2024 from https://gnomad.broadinstitute.org/data and matched with the canonical transcript for the gene. Chi-square tests were utilized for 2x2 contingency tables, and for synonymous groups, the Fisher Exact test was utilized.
Group		Constrained Genes	Non-constrained Genes	p
LOEUF	Non-Disease	2463	10224	<1E-05
	Disease	1285	2890
Missense-z	Non-Disease	796	11903	<1E-05
	Disease	676	3504
Synonymous-z	Non-Disease	7	12693	0.2048
	Disease	0	4180
Group		Constrained Genes	Non-constrained Genes	p
LOEUF	Multiple	826	1645	<1E-05
	Single	459	1245
Missense-z	Multiple	467	2005	<1E-05
	Single	209	1499
Synonymous-z	Multiple	0	2472	1
	Single	0	1708
Group	LOEUF	Missense Z
Neoplasm	0.415842	0.173267
Circulatory	0.357143	0.199248
Nervous	0.347849	0.222581
Ear	0.328947	0.135965
Congenital	0.321857	0.184913
Musculoskeletal/Connective	0.295929	0.158888
Skin	0.273239	0.149296
Blood/Immune	0.270149	0.116418
Eye	0.229287	0.115607
Respiratory	0.213592	0.0873786
Genitourinary	0.202673	0.0890869
Digestive	0.156098	0.097561
Endocrine/Metabolic	0.127985	0.061127
