# Supplementary material for: Inherited burden for disease predisposition in diverse populations
Source: NPJ Genom Med. 2026 Feb 18;11:18. doi: 10.1038/s41525-026-00552-5 (PMC13031552; doi:10.1038/s41525-026-00552-5)
Supplement: Supplementary file 14 — Supplementary Data 13. [file 41525_2026_552_MOESM14_ESM.xlsx]

## Sheet: S. Data 13
#Supplementary Data 13. P, P+LP, P+LP+VUS-H GP and CrF of 84 secondary finding genes. The CrF and GP for HFE is only calculated for HFE:pC282Y variant as recommended by the original publication.
											CrF																											GP
					Average CrF			Average GP			P									P+LP									P+LP+VUS_H									P									P+LP
Gene	Inheritance	Disease Group	Phenotype	MIM	P	P+LP	P+LP+VUS-H	P	P+LP	P+LP+VUS-H	afr	amr/iam	asj	eas	fin	mid	nfe	sas	tur	afr	amr/iam	asj	eas	fin	mid	nfe	sas	tur	afr	amr/iam	asj	eas	fin	mid	nfe	sas	tur	afr	amr/iam	asj	eas	fin	mid	nfe	sas	tur	afr	amr/iam	asj
BTD	AR	Inborn Errors of Metabolism	Biotinidase deficiency	253260	0.05845	0.0608109	0.0621916	0.00118699	0.00127005	0.00131425	0.0164407	0.0336331	0.0654978	0.0102606	0.09725	0.0532223	0.0828292	0.0950856	0.0718307	0.0205773	0.0351279	0.0660132	0.0118749	0.098353	0.0543214	0.086426	0.0992049	0.0753996	0.023153	0.0365048	0.066195	0.0129826	0.0986897	0.0560521	0.0870978	0.101166	0.0778839	6.87081e-05	0.000292727	0.00114907	2.65935e-05	0.00262674	0.000748554	0.0018739	0.00250476	0.00139183	0.000108092	0.00031983	0.0011679
HFE	AR	Miscellaneous	Hereditary hemochromatosis	235200	0.0367517	0.0367517	0.0367517	0.000895175	0.000895175	0.000895175	0.0200152	0.0221735	0.0330213	0.00595635	0.0877311	0.0120412	0.135724	0.00757471	0.00652812	0.0200152	0.0221735	0.0330213	0.00595635	0.0877311	0.0120412	0.135724	0.00757471	0.00652812	0.0200152	0.0221735	0.0330213	0.00595635	0.0877311	0.0120412	0.135724	0.00757471	0.00652812	0.000102208	0.000125719	0.000281992	8.92276e-06	0.00211413	3.66906e-05	0.00536173	1.44537e-05	1.07242e-05	0.000102208	0.000125719	0.000281992
ATP7B	AR	Miscellaneous	Wilson disease	277900	0.0122953	0.0176488	0.0208063	4.35576e-05	8.46815e-05	0.000116722	0.00565849	0.0109963	0.0214271	0.012181	0.00713077	0.0155238	0.0131864	0.00943708	0.0151164	0.0116487	0.0138372	0.0239399	0.0194901	0.0120692	0.0189182	0.0246962	0.0151488	0.0190911	0.0142983	0.0166278	0.0252921	0.0232416	0.0132611	0.0255027	0.0269357	0.0192209	0.0228765	8.05025e-06	3.05666e-05	0.000117307	3.7553e-05	1.28034e-05	6.12006e-05	4.40534e-05	2.24773e-05	5.80069e-05	3.4324e-05	4.85413e-05	0.000146816
GAA	AR	Inborn Errors of Metabolism	Pompe disease	232300	0.0122606	0.0180452	0.0226673	4.18709e-05	8.74155e-05	0.000138089	0.0113688	0.00861309	0.0145048	0.0125307	0.00814317	0.0147388	0.0206191	0.012031	0.00779591	0.0158713	0.0117169	0.0156136	0.0207111	0.0141015	0.020488	0.0226765	0.0250518	0.0161759	0.0242933	0.0153515	0.0178811	0.0252796	0.0163533	0.0263236	0.0249009	0.0315271	0.0220952	3.2685e-05	1.87078e-05	5.33745e-05	3.97541e-05	1.67142e-05	5.51233e-05	0.000108537	3.66283e-05	1.53137e-05	6.39947e-05	3.47297e-05	6.1917e-05
TTN	AD	Cardiovascular	Dilated cardiomyopathy	604145	0.00303158	0.0108584	0.0190498	0.00303158	0.0108584	0.0190498	0.00299836	0.00290128	0.00433234	0.0025019	0.00304432	0.00286673	0.00348232	0.00349152	0.00166543	0.0130888	0.0103028	0.0100423	0.01225	0.00848521	0.0136811	0.0103007	0.0135515	0.00602282	0.0227076	0.0202236	0.0113047	0.024563	0.0133623	0.0250745	0.017375	0.0242407	0.012597	0.00299836	0.00290128	0.00433234	0.0025019	0.00304432	0.00286673	0.00348232	0.00349152	0.00166543	0.0130888	0.0103028	0.0100423
TTR	AD	Miscellaneous	Hereditary TTR (transthyretin) amyloidosis	105210	0.00428829	0.00451683	0.00488009	0.00428829	0.00451683	0.00488009	0.0333405	0.00159732	6.67305e-05	0.000487123	9.83501e-05	0.0017082	0.000383029	0.000526828	0.000386473	0.0335636	0.002353	7.15095e-05	0.000811301	0.000241239	0.00190996	0.00059608	0.000718224	0.000386473	0.0348384	0.00275712	0.000130727	0.000937416	0.000908827	0.00237066	0.000831067	0.000760079	0.000386473	0.0333405	0.00159732	6.67305e-05	0.000487123	9.83501e-05	0.0017082	0.000383029	0.000526828	0.000386473	0.0335636	0.002353	7.15095e-05
LDLR	AD	Cardiovascular	Familial hypercholesterolemia	143890	0.00381287	0.0055111	0.00752144	0.00381287	0.0055111	0.00752144	0.00308103	0.00306479	0.00249076	0.00521845	0.00332138	0.00384574	0.00328789	0.00450346	0.00550228	0.00588263	0.00454039	0.00282289	0.00699725	0.00394457	0.0071505	0.00468358	0.00730568	0.00627245	0.0079041	0.00570163	0.00778678	0.0119418	0.00434033	0.00855891	0.0052913	0.00890862	0.00725953	0.00308103	0.00306479	0.00249076	0.00521845	0.00332138	0.00384574	0.00328789	0.00450346	0.00550228	0.00588263	0.00454039	0.00282289
RYR1	AD_GOF	Miscellaneous	Malignant hyperthermia	145600	0.0018829	0.0202294	0.0313049	0.0018829	0.0202294	0.0313049	0.00194111	0.0023496	0.000608093	0.00199874	0.00169987	0.0017869	0.0023062	0.00209602	0.00215956	0.021096	0.0198919	0.0271032	0.0201004	0.0103469	0.0227806	0.0178729	0.0203544	0.0225181	0.0304349	0.0289684	0.0436365	0.0289526	0.0249578	0.0328036	0.026648	0.0290393	0.0363033	0.00194111	0.0023496	0.000608093	0.00199874	0.00169987	0.0017869	0.0023062	0.00209602	0.00215956	0.021096	0.0198919	0.0271032
SCN5A	AD	Cardiovascular	Long QT syndrome 3; Brugada syndrome	603830, 601144	0.000517268	0.00307202	0.00615124	0.000517268	0.00307202	0.00615124	0.000716835	0.00097356	0.000310324	0.000610184	0.000236449	0.000193032	0.000640242	0.00058591	0.000388878	0.0036348	0.00311578	0.00279534	0.00381621	0.00189193	0.00340245	0.00261569	0.00295843	0.00341754	0.00635227	0.00664465	0.00326106	0.00621038	0.00762177	0.00588606	0.0048802	0.00630679	0.00819801	0.000716835	0.00097356	0.000310324	0.000610184	0.000236449	0.000193032	0.000640242	0.00058591	0.000388878	0.0036348	0.00311578	0.00279534
BRCA2	AD	Cancer	Hereditary breast and/or ovarian cancer	612555	0.00394429	0.00441261	0.00449653	0.00394429	0.00441261	0.00449653	0.00315977	0.00324176	0.0110361	0.00392351	0.00212718	0.00406732	0.00360732	0.00316796	0.00116768	0.00347856	0.00363541	0.0112808	0.00454426	0.00295939	0.00446081	0.0040573	0.00374284	0.00155415	0.0037094	0.00370948	0.0112827	0.0047682	0.00299302	0.00454076	0.00409505	0.00381604	0.00155415	0.00315977	0.00324176	0.0110361	0.00392351	0.00212718	0.00406732	0.00360732	0.00316796	0.00116768	0.00347856	0.00363541	0.0112808
PCSK9	AD	Cardiovascular	Familial hypercholesterolemia	603776	0.000639092	0.00123455	0.00298376	0.000639092	0.00123455	0.00298376	5.8114e-07	3.13342e-06	0	0.00569375	0	0	4.68231e-06	4.96796e-05	0	0.000280716	0.000366518	4.23916e-05	0.00648605	4.79698e-05	0.00233605	0.000234662	0.00131655	0	0.00171805	0.0019271	0.000239017	0.00784543	0.000594332	0.00452056	0.00150295	0.00370362	0.00480275	5.8114e-07	3.13342e-06	0	0.00569375	0	0	4.68231e-06	4.96796e-05	0	0.000280716	0.000366518	4.23916e-05
TRDN	AR	Cardiovascular	Catecholaminergic polymorphic ventricular tachycardia	615441	0.000441462	0.00210501	0.00358512	1.37742e-07	1.37162e-06	4.67096e-06	0.00204978	0.000159774	2.31296e-05	6.79809e-05	5.40971e-05	0.000225615	0.000570689	0.000408093	0.000413993	0.00442301	0.00228232	0.000682637	0.00224217	0.0010924	0.00125218	0.00228462	0.0023068	0.00237893	0.00472312	0.00386348	0.00101039	0.00335853	0.00143983	0.00164423	0.00305041	0.00946766	0.00370842	1.05256e-06	6.38295e-09	1.33748e-10	1.15543e-09	7.31664e-10	1.27284e-08	8.14679e-08	4.16521e-08	4.28653e-08	4.91251e-06	1.30522e-06	1.16578e-07
BRCA1	AD	Cancer	Hereditary breast and/or ovarian cancer	604370	0.00260624	0.00278546	0.00286838	0.00260624	0.00278546	0.00286838	0.00144646	0.00137276	0.0103385	0.00176012	0.00108707	0.00311048	0.00159926	0.0019671	0.000774446	0.00166204	0.00148524	0.0103834	0.00199176	0.00111935	0.00321403	0.00173209	0.00232057	0.00116062	0.0018308	0.001506	0.0104085	0.00217148	0.0012158	0.00323087	0.0018238	0.00246754	0.00116062	0.00144646	0.00137276	0.0103385	0.00176012	0.00108707	0.00311048	0.00159926	0.0019671	0.000774446	0.00166204	0.00148524	0.0103834
RPE65	AR	Miscellaneous	RPE65-related retinopathy	204100, 613794	0.00160075	0.0025296	0.0027747	8.90012e-07	1.9121e-06	2.30883e-06	0.00366684	0.00242713	0.000652644	0.00213778	0.000952804	0.000819598	0.0020264	0.0013363	0.000387222	0.00439437	0.00344553	0.000742498	0.00258979	0.00162046	0.00140595	0.00254801	0.00369903	0.00232078	0.0048137	0.00366502	0.000783243	0.00290888	0.00170269	0.00164265	0.00297965	0.00415568	0.00232078	3.37382e-06	1.47632e-06	1.06556e-07	1.14497e-06	2.27175e-07	1.68073e-07	1.02866e-06	4.47024e-07	3.74997e-08	4.84896e-06	2.97818e-06	1.37928e-07
MYH7	AD	Cardiovascular	Hypertrophic cardiomyopathyg	192600	0.000951453	0.00528089	0.00763363	0.000951453	0.00528089	0.00763363	0.000564524	0.000725346	0.000909514	0.0012957	0.000862134	0.000881434	0.00122096	0.000941172	0.00116229	0.00518449	0.00506993	0.00474019	0.00524576	0.00384394	0.00739856	0.00601924	0.00538892	0.00463695	0.00803989	0.0069902	0.00723122	0.00759736	0.00484838	0.00959089	0.00826165	0.00748976	0.00865334	0.000564524	0.000725346	0.000909514	0.0012957	0.000862134	0.000881434	0.00122096	0.000941172	0.00116229	0.00518449	0.00506993	0.00474019
KCNQ1	AD	Cardiovascular	Long QT syndrome types 1 and 2	192500	0.00156198	0.00294057	0.00462224	0.00156198	0.00294057	0.00462224	0.00122124	0.00155896	0.000542667	0.00125176	0.00151769	0.00168905	0.00185004	0.00186634	0.00256011	0.0020776	0.00303438	0.00104192	0.00316225	0.00256698	0.00321582	0.00339815	0.00341366	0.00455439	0.00310278	0.00487444	0.00284886	0.0046674	0.00362164	0.00554856	0.00453868	0.00630204	0.00609575	0.00122124	0.00155896	0.000542667	0.00125176	0.00151769	0.00168905	0.00185004	0.00186634	0.00256011	0.0020776	0.00303438	0.00104192
GLA	XLD	Inborn Errors of Metabolism	Fabry disease	301500	6.09759e-05	0.0012274	0.00206866	6.09759e-05	0.0012274	0.00206866	6.36839e-05	0.000131273	5.16513e-06	6.49112e-05	1.95699e-05	1.39038e-05	0.000140204	0.000110072	0	0.00117569	0.00125613	0.000324154	0.000624182	0.000750297	0.00131469	0.0024274	0.00157935	0.00159469	0.00290691	0.0015988	0.000402165	0.00490049	0.00138575	0.00139769	0.00271364	0.00171782	0.00159469	6.36839e-05	0.000131273	5.16513e-06	6.49112e-05	1.95699e-05	1.39038e-05	0.000140204	0.000110072	0	0.00117569	0.00125613	0.000324154
MYBPC3	AD	Cardiovascular	Hypertrophic cardiomyopathyg	115197	0.00102942	0.00180426	0.00226273	0.00102942	0.00180426	0.00226273	0.00181577	0.00110923	0.00046133	0.00110627	0.00131164	0.00120839	0.00110938	0.00114277	0	0.0023839	0.00207241	0.000667594	0.00167888	0.00176288	0.00184598	0.00201891	0.00225607	0.00155175	0.00263591	0.00220829	0.000736904	0.00274752	0.00253709	0.00243864	0.00251718	0.0029913	0.00155175	0.00181577	0.00110923	0.00046133	0.00110627	0.00131164	0.00120839	0.00110938	0.00114277	0	0.0023839	0.00207241	0.000667594
CACNA1S	AD	Miscellaneous	Malignant hyperthermia	601887	0.000762781	0.00204404	0.00358149	1.7628e-07	1.36264e-06	3.79105e-06	0.000441979	0.00118208	0.00145403	0.000508954	0.000512195	0.00101625	0.000533233	0.00044352	0.000772798	0.00463888	0.0028114	0.00164285	0.00191776	0.00084939	0.00227098	0.00123605	0.00225628	0.000772798	0.00582826	0.00390708	0.00205979	0.00366386	0.00172512	0.0031372	0.00325608	0.00633264	0.00232337	4.88579e-08	3.4974e-07	5.29322e-07	6.47915e-08	6.56196e-08	2.58451e-07	7.11223e-08	4.91994e-08	1.49419e-07	5.40491e-06	1.98157e-06	6.75851e-07
APOB	AD	Cardiovascular	Familial hypercholesterolemia	144010	0.000448085	0.000852955	0.000927632	0.000448085	0.000852955	0.000927632	0.000268597	6.4616e-05	9.40893e-05	0.000745677	0.000253025	0.000328064	0.00106382	0.000619814	0.000595061	0.000421982	0.000433518	0.000178607	0.000847995	0.000911282	0.0003671	0.00202108	0.000738393	0.00175664	0.000542815	0.000593546	0.000241403	0.00103862	0.00103685	0.000418095	0.00238892	0.00110473	0.000983707	0.000268597	6.4616e-05	9.40893e-05	0.000745677	0.000253025	0.000328064	0.00106382	0.000619814	0.000595061	0.000421982	0.000433518	0.000178607
PALB2	AD	Cancer	Hereditary breast and/or ovarian cancer	114480	0.00158635	0.00181613	0.00185163	7.36778e-07	9.52937e-07	9.97199e-07	0.00165999	0.00180292	0.000569235	0.00122118	0.00256679	0.00255717	0.00172306	0.00139041	0.000786399	0.00177285	0.00217336	0.000745615	0.00168418	0.00271669	0.00296821	0.00189285	0.001605	0.000786399	0.00177307	0.00220857	0.000745615	0.00169246	0.00271669	0.00314105	0.00191006	0.00169075	0.000786399	6.90041e-07	8.14097e-07	8.10534e-08	3.73277e-07	1.65134e-06	1.63897e-06	7.43515e-07	4.83981e-07	1.54727e-07	7.87145e-07	1.18344e-06	1.39089e-07
KCNH2	AD	Cardiovascular	Long QT syndrome types 1 and 3	613688	0.000267648	0.00212274	0.00259641	0.000267648	0.00212274	0.00259641	0.000192091	0.000147867	0.000218437	4.1394e-05	0.00121466	0.000261484	0.000233356	9.95428e-05	0	0.000492012	0.000471226	0.00229304	0.000352936	0.00150443	0.00111329	0.000805594	0.000467103	0.011605	0.00120608	0.000821542	0.00244427	0.000637802	0.00194414	0.00251337	0.00136997	0.000825516	0.011605	0.000192091	0.000147867	0.000218437	4.1394e-05	0.00121466	0.000261484	0.000233356	9.95428e-05	0	0.000492012	0.000471226	0.00229304
MSH6	AD	Cancer	Lynch syndrome (Hereditary Nonpolyposis Colorectal Cancer; HNPCC)	614350	0.00101037	0.00138269	0.00159944	0.00101037	0.00138269	0.00159944	0.000949699	0.000849331	0.00186346	0.000720339	0.00109283	0.0011894	0.00102398	0.00101797	0.000386324	0.00160106	0.000939473	0.0025593	0.00109696	0.00141862	0.00173462	0.00134222	0.00136566	0.000386324	0.00181873	0.00115918	0.002628	0.0013669	0.00156923	0.00197555	0.0015447	0.00156016	0.000772499	0.000949699	0.000849331	0.00186346	0.000720339	0.00109283	0.0011894	0.00102398	0.00101797	0.000386324	0.00160106	0.000939473	0.0025593
OTC	XLD	Inborn Errors of Metabolism	Ornithine transcarbamylase deficiency	311250	0.000323681	0.00109188	0.00287258	0.000107962	0.000364411	0.000964878	0.00126561	0.000186331	6.80091e-05	0.000100684	0.00013809	0.000334836	0.000436684	9.1982e-05	0.000290904	0.00240406	0.000476698	0.000309674	0.00112059	0.00128275	0.000720736	0.000947914	0.00138268	0.00118178	0.00369321	0.00057253	0.000324155	0.0140218	0.00129894	0.000971826	0.00112784	0.0020421	0.00180083	0.000422344	6.21205e-05	2.26711e-05	3.35645e-05	4.60356e-05	0.000111645	0.000145618	3.06632e-05	9.69932e-05	0.000803069	0.000158967	0.000103253
HNF1A	AD	Miscellaneous	Maturity-Onset of Diabetes of the Young	600496	0.000613668	0.000891089	0.00168502	0.000613668	0.000891089	0.00168502	0.00044807	0.000775016	0.000320346	0.000399523	0.00229304	0.000307872	0.000368386	0.000219758	0.000391007	0.000796622	0.00100105	0.000566232	0.000725684	0.00247947	0.000425967	0.000720349	0.000525602	0.000778828	0.00141415	0.00192903	0.0016721	0.001175	0.0043937	0.00100047	0.00120912	0.00120419	0.0011674	0.00044807	0.000775016	0.000320346	0.000399523	0.00229304	0.000307872	0.000368386	0.000219758	0.000391007	0.000796622	0.00100105	0.000566232
MLH1	AD	Cancer	Lynch syndrome (Hereditary Nonpolyposis Colorectal Cancer; HNPCC)	609310	0.000458651	0.000840892	0.0015161	0.000458651	0.000840892	0.0015161	0.000338888	0.000438223	0.000286075	0.000198743	0.000728541	0.000681218	0.000481268	0.000974905	0	0.000869224	0.00107942	0.000451021	0.000612088	0.000900779	0.00106302	0.00127366	0.00131881	0	0.0012104	0.00162611	0.000676938	0.00114955	0.00118852	0.00165396	0.00200916	0.00181515	0.00231511	0.000338888	0.000438223	0.000286075	0.000198743	0.000728541	0.000681218	0.000481268	0.000974905	0	0.000869224	0.00107942	0.000451021
LMNA	AD	Cardiovascular	Dilated cardiomyopathy	115200	0.000427606	0.00131749	0.00197338	0.000427606	0.00131749	0.00197338	0.000265428	0.000436813	0.001403	0.000244641	0.000159835	0.000742631	0.000344996	0.000251107	0	0.0012287	0.00101415	0.001789	0.00100222	0.00186564	0.00284123	0.00112802	0.000988474	0	0.00176415	0.00156615	0.00189382	0.00180483	0.00218584	0.00411501	0.00188437	0.00177117	0.000775052	0.000265428	0.000436813	0.001403	0.000244641	0.000159835	0.000742631	0.000344996	0.000251107	0	0.0012287	0.00101415	0.001789
DSP	AD	Cardiovascular	Arrhythmogenic right ventricular cardiomyopathy	607450	0.000471952	0.000817746	0.00096991	0.000471952	0.000817746	0.00096991	0.000346101	0.000332322	0.000585292	0.000239678	0.000873795	0.000570214	0.000340777	0.000177265	0.000782125	0.000558456	0.000570279	0.000693744	0.000529569	0.00128294	0.00139973	0.000614197	0.000542801	0.001168	0.000922424	0.00080234	0.000732287	0.00062418	0.00137039	0.0017536	0.000751663	0.00060431	0.001168	0.000346101	0.000332322	0.000585292	0.000239678	0.000873795	0.000570214	0.000340777	0.000177265	0.000782125	0.000558456	0.000570279	0.000693744
RYR2	AD	Cardiovascular	Catecholaminergic polymorphic ventricular tachycardia	604772	0.000174259	0.00135387	0.00390976	0.000174259	0.00135387	0.00390976	0.000152583	0.0001304	0.000235104	0.000117429	0.000666725	2.32546e-05	0.000122705	0.000120135	0	0.00115446	0.00102301	0.00158845	0.00127826	0.00191081	0.00130801	0.00105071	0.00132089	0.00155026	0.00325455	0.00328275	0.00377944	0.00387297	0.00367928	0.00403841	0.00290068	0.00431845	0.00606129	0.000152583	0.0001304	0.000235104	0.000117429	0.000666725	2.32546e-05	0.000122705	0.000120135	0	0.00115446	0.00102301	0.00158845
PMS2	AD	Cancer	Lynch syndrome (Hereditary Nonpolyposis Colorectal Cancer; HNPCC)	614337	0.000726258	0.00309854	0.00325768	1.5813e-07	1.03101e-05	1.056e-05	0.000976624	0.000900448	0.000565993	0.000776595	0.000458898	0.00080021	0.000902793	0.00115477	0	0.0187417	0.00159057	0.000661628	0.00171659	0.000660949	0.00148211	0.00155315	0.00148022	0	0.0188691	0.00161971	0.00074821	0.00177896	0.00079783	0.0015525	0.00198236	0.00197039	0	2.38682e-07	2.02884e-07	8.01323e-08	1.50892e-07	5.26711e-08	1.60212e-07	2.03943e-07	3.33756e-07	0	8.9498e-05	6.33486e-07	1.0951e-07
FBN1	AD	Cardiovascular	Aortopathies	154700	0.00013977	0.00062923	0.00119869	0.00013977	0.00062923	0.00119869	0.000177375	0.000159925	0.000140906	0.000119958	0.000104674	0.000252849	0.00018305	0.000119196	0	0.000629929	0.000585456	0.000468682	0.000446797	0.000629955	0.000490712	0.000504998	0.000705533	0.00120101	0.0010965	0.00113647	0.000651625	0.000938758	0.00088921	0.00171949	0.00104532	0.00133754	0.00197332	0.000177375	0.000159925	0.000140906	0.000119958	0.000104674	0.000252849	0.00018305	0.000119196	0	0.000629929	0.000585456	0.000468682
PKP2	AD	Cardiovascular	Arrhythmogenic right ventricular cardiomyopathy	609040	0.000619333	0.000958446	0.00133211	0.000619333	0.000958446	0.00133211	0.00121967	0.000363554	0.00057469	0.000488388	0.000609872	0.000624113	0.000845824	0.000460963	0.000386922	0.00184773	0.000508828	0.00109827	0.000914653	0.000925079	0.00105609	0.00106138	0.00082705	0.000386922	0.00308252	0.00063817	0.00119038	0.00133016	0.00122127	0.00124058	0.00171675	0.0011822	0.000386922	0.00121967	0.000363554	0.00057469	0.000488388	0.000609872	0.000624113	0.000845824	0.000460963	0.000386922	0.00184773	0.000508828	0.00109827
TSC1	AD	Cancer	Tuberous sclerosis complex	191100	7.79182e-05	0.000152673	0.000765739	7.79182e-05	0.000152673	0.000765739	6.53526e-05	0.000108015	3.52956e-08	2.81981e-05	3.09961e-05	0	2.89956e-05	3.7176e-05	0.000402495	0.000138492	0.000118922	0.000115477	0.000320133	6.18284e-05	8.55014e-05	6.69321e-05	6.42745e-05	0.000402495	0.00157052	0.000318257	0.00118286	0.000845726	0.00113116	0.000698159	0.000466546	0.000275935	0.000402495	6.53526e-05	0.000108015	3.52956e-08	2.81981e-05	3.09961e-05	0	2.89956e-05	3.7176e-05	0.000402495	0.000138492	0.000118922	0.000115477
TNNI3	AD	Cardiovascular	Hypertrophic cardiomyopathyg	613690	0.000185428	0.000571143	0.00109333	0.000185428	0.000571143	0.00109333	0.00024121	0.000255985	2.0463e-05	0.000181776	1.18902e-05	0.000203694	0.000141864	0.000223548	0.000388425	0.000656624	0.00067847	0.00019834	0.000579153	0.000114311	0.00093514	0.000420086	0.000781617	0.000776548	0.000824959	0.000879711	0.000221665	0.000752794	0.000283875	0.0024077	0.000705571	0.00105242	0.00271131	0.00024121	0.000255985	2.0463e-05	0.000181776	1.18902e-05	0.000203694	0.000141864	0.000223548	0.000388425	0.000656624	0.00067847	0.00019834
RET	AD	Cancer	Familial medullary thyroid cancer/Multiple endocrine neoplasia 2	155240, 171400, 162300	0.000371981	0.000509304	0.00069934	0.000371981	0.000509304	0.00069934	0.000299404	0.000501682	0.000347244	0.000435844	0.000353471	0.000278314	0.000399031	0.000344563	0.000388274	0.000462015	0.000633309	0.000452246	0.000769544	0.000388131	0.000456625	0.000522576	0.000511013	0.000388274	0.000705189	0.00108115	0.000490718	0.00100691	0.000467276	0.000660831	0.00073642	0.000757288	0.000388274	0.000299404	0.000501682	0.000347244	0.000435844	0.000353471	0.000278314	0.000399031	0.000344563	0.000388274	0.000462015	0.000633309	0.000452246
CASQ2	AR	Cardiovascular	Catecholaminergic polymorphic ventricular tachycardia	611938	0.000208435	0.000632665	0.000922468	1.47141e-08	1.25168e-07	2.53948e-07	0.000295118	9.02533e-05	4.42649e-05	9.85294e-05	9.32553e-05	0.000271299	0.000378457	0.000217964	0.000386772	0.000982235	0.000594565	0.000164178	0.000350094	0.000269047	0.00118417	0.000772411	0.00060359	0.000773694	0.00106224	0.00079464	0.000363561	0.000633714	0.000348423	0.00165521	0.00102988	0.00119045	0.0012241	2.178e-08	2.0366e-09	4.89868e-10	2.42725e-09	2.17434e-09	1.84058e-08	3.58211e-08	1.18797e-08	3.74127e-08	2.41434e-07	8.84295e-08	6.73973e-09
DES	AD	Cardiovascular	Dilated cardiomyopathy	604765	7.36739e-05	0.000490042	0.000561766	7.36739e-05	0.000490042	0.000561766	0.000217923	5.5661e-05	7.84095e-05	4.72891e-07	1.67103e-05	1.16136e-05	0.000144467	0.000137808	0	0.000526782	0.000128125	0.00228022	0.000107565	0.000117664	0.000196362	0.000360671	0.000306514	0.000386473	0.000587369	0.000137737	0.00236061	0.000140232	0.00012082	0.000380173	0.000443872	0.000498603	0.000386473	0.000217923	5.5661e-05	7.84095e-05	4.72891e-07	1.67103e-05	1.16136e-05	0.000144467	0.000137808	0	0.000526782	0.000128125	0.00228022
DSG2	AD	Cardiovascular	Arrhythmogenic right ventricular cardiomyopathy	610193	0.000162724	0.000448153	0.000925251	0.000162724	0.000448153	0.000925251	0.000223884	0.000197024	1.64409e-05	0.00021595	0.000177842	0.000114915	0.000181558	0.000336901	0	0.000484293	0.000535653	0.000112904	0.000573022	0.00035999	0.00039548	0.000535452	0.000649963	0.000386623	0.000626437	0.000572089	0.000141248	0.000818505	0.000858084	0.00114468	0.000850998	0.00254123	0.000773995	0.000223884	0.000197024	1.64409e-05	0.00021595	0.000177842	0.000114915	0.000181558	0.000336901	0	0.000484293	0.000535653	0.000112904
MYL2	AD	Cardiovascular	Hypertrophic cardiomyopathyg	608758	9.32241e-05	0.000326035	0.000890598	9.32241e-05	0.000326035	0.000890598	5.90637e-05	6.22363e-05	2.61889e-06	0.000164173	9.87975e-05	0.000218427	0.000157462	7.62388e-05	0	0.000447523	0.00035091	1.84735e-05	0.000309783	0.000263799	0.000333763	0.000405403	0.000414416	0.000390244	0.000922603	0.00102553	0.000275122	0.000719308	0.000717931	0.000695441	0.00173513	0.00076157	0.00116274	5.90637e-05	6.22363e-05	2.61889e-06	0.000164173	9.87975e-05	0.000218427	0.000157462	7.62388e-05	0	0.000447523	0.00035091	1.84735e-05
SDHB	AD	Cancer	Hereditary paraganglioma-pheochromocytoma syndrome	115310	0.000231619	0.0005137	0.000722672	1.74857e-08	8.62171e-08	1.50161e-07	0.000315006	0.000334014	0.000330581	0.000347374	9.54903e-05	0.000144325	0.000369657	0.000148123	0	0.00050304	0.000536374	0.000418464	0.000541374	0.000224571	0.00106231	0.000569686	0.000767484	0	0.000795342	0.000722619	0.000459291	0.000913814	0.000277293	0.00117009	0.00078217	0.0009962	0.000387222	2.48149e-08	2.79007e-08	2.73301e-08	3.01777e-08	2.27982e-09	5.20821e-09	3.41743e-08	5.48591e-09	0	6.32942e-08	7.19628e-08	4.37964e-08
RBM20	AD	Cardiovascular	Dilated cardiomyopathy	613172	2.14171e-05	0.000402466	0.000674513	2.14171e-05	0.000402466	0.000674513	7.53932e-06	4.97114e-05	5.16652e-05	1.55806e-05	2.0672e-05	1.40777e-05	1.82175e-05	1.52897e-05	0	0.000107829	0.000364466	0.000364289	0.00105783	0.000412799	0.000491246	0.00049547	0.000328266	0	0.000197555	0.000436231	0.000368058	0.00112639	0.000602851	0.000669163	0.000635634	0.0004605	0.00157424	7.53932e-06	4.97114e-05	5.16652e-05	1.55806e-05	2.0672e-05	1.40777e-05	1.82175e-05	1.52897e-05	0	0.000107829	0.000364466	0.000364289
VHL	AD	Cancer	von Hippel-Lindau syndrome	193300	8.8606e-05	0.000288794	0.000855328	8.8606e-05	0.000288794	0.000855328	3.15764e-05	0.000176237	4.55608e-05	1.30117e-05	0.000238402	3.6212e-05	0.000186193	7.02609e-05	0	0.000305557	0.000352582	0.000128017	0.000212969	0.000323642	0.000450765	0.000427402	0.000398215	0	0.000754583	0.000485479	0.00125434	0.000370651	0.00118435	0.00111384	0.00106555	0.00146916	0	3.15764e-05	0.000176237	4.55608e-05	1.30117e-05	0.000238402	3.6212e-05	0.000186193	7.02609e-05	0	0.000305557	0.000352582	0.000128017
TP53	AD	Cancer	Li-Fraumeni syndrome	151623	0.000368491	0.000525703	0.00063517	0.000368491	0.000525703	0.00063517	0.000136773	0.000199919	0.000832374	0.000220748	0.000229049	0.000389282	0.000334379	0.000200505	0.000773395	0.000185675	0.000269446	0.00137073	0.000408868	0.000489671	0.000467152	0.000475815	0.000290581	0.000773395	0.000371848	0.000314004	0.00158277	0.000533843	0.000578986	0.000632892	0.000558532	0.000370255	0.000773395	0.000136773	0.000199919	0.000832374	0.000220748	0.000229049	0.000389282	0.000334379	0.000200505	0.000773395	0.000185675	0.000269446	0.00137073
TMEM43	AD	Cardiovascular	Arrhythmogenic right ventricular cardiomyopathy	604400	1.56879e-05	0.000312338	0.000635474	1.56879e-05	0.000312338	0.000635474	0	2.23691e-05	0	0	5.6174e-05	4.15598e-06	9.45781e-07	5.75465e-05	0	0.000285933	0.00022787	3.30339e-05	0.000836043	0.000177379	0.000170352	0.000297843	0.000396265	0.000386324	0.000671443	0.000570342	5.00482e-05	0.00105311	0.00034603	0.000719593	0.000533841	0.00138853	0.000386324	0	2.23691e-05	0	0	5.6174e-05	4.15598e-06	9.45781e-07	5.75465e-05	0	0.000285933	0.00022787	3.30339e-05
FLNC	AD	Cardiovascular	Dilated cardiomyopathy	617047	0.000164025	0.000419707	0.00137137	0.000164025	0.000419707	0.00137137	0.000133664	0.000117504	0.000654036	0.000173454	0.000115917	1.07432e-05	0.000149294	0.000121611	0	0.000334021	0.000376681	0.000887843	0.00053247	0.000332554	0.000130499	0.000313755	0.000461456	0.00040808	0.0017452	0.00105242	0.00162659	0.00141935	0.00115695	0.00139808	0.00145956	0.00129974	0.00118447	0.000133664	0.000117504	0.000654036	0.000173454	0.000115917	1.07432e-05	0.000149294	0.000121611	0	0.000334021	0.000376681	0.000887843
DSC2	AD	Cardiovascular	Arrhythmogenic right ventricular cardiomyopathy	610476	0.000149122	0.000360046	0.00047	0.000149122	0.000360046	0.00047	0.000114503	0.000202446	2.10333e-06	0.000221449	4.54311e-05	6.49215e-05	0.000109633	0.000194988	0.000386623	0.000373461	0.000363063	0.000106672	0.000585765	0.000210527	0.000229014	0.000376326	0.000608964	0.000386623	0.000600851	0.000471791	0.000151916	0.000666248	0.000265658	0.000273778	0.000507131	0.000906006	0.000386623	0.000114503	0.000202446	2.10333e-06	0.000221449	4.54311e-05	6.49215e-05	0.000109633	0.000194988	0.000386623	0.000373461	0.000363063	0.000106672
COL3A1	AD	Cardiovascular	Ehlers-Danlos syndrome, vascular type	130050	0.00010769	0.000420265	0.000570954	0.00010769	0.000420265	0.000570954	0.000127471	0.000165273	8.37672e-05	0.000200501	3.69433e-05	3.70581e-05	0.000157092	0.0001611	0	0.000287527	0.00027271	0.000447051	0.000409645	0.000219393	0.00029643	0.000378706	0.000476423	0.000994495	0.000450391	0.000415504	0.00049127	0.000616472	0.000324432	0.000609161	0.000516637	0.000720222	0.000994495	0.000127471	0.000165273	8.37672e-05	0.000200501	3.69433e-05	3.70581e-05	0.000157092	0.0001611	0	0.000287527	0.00027271	0.000447051
TNNT2	AD	Cardiovascular	Dilated cardiomyopathy	601494	0.000122005	0.00110762	0.00151556	0.000122005	0.00110762	0.00151556	0.000124961	5.35147e-05	0.000118083	0.000116183	4.90268e-05	4.19817e-05	0.000106078	0.000102041	0.000386175	0.00103804	0.000954708	0.000392025	0.00122636	0.0010734	0.00124999	0.00181325	0.000610817	0.00160994	0.00162341	0.00120246	0.000621778	0.00159765	0.00140076	0.0015194	0.00233792	0.00133951	0.00199714	0.000124961	5.35147e-05	0.000118083	0.000116183	4.90268e-05	4.19817e-05	0.000106078	0.000102041	0.000386175	0.00103804	0.000954708	0.000392025
MSH2	AD	Cancer	Lynch syndrome (Hereditary Nonpolyposis Colorectal Cancer; HNPCC)	120435	0.000175381	0.000235745	0.000269321	0.000175381	0.000235745	0.000269321	0.000165291	0.000141599	0.000430257	0.000216842	0.000111979	0.000176072	0.000196406	0.000139982	0	0.000232875	0.000198004	0.000436655	0.000341929	0.000177134	0.000186786	0.00032667	0.00022165	0	0.000320487	0.000231515	0.000438277	0.000341929	0.000187421	0.000206043	0.000392851	0.00030537	0	0.000165291	0.000141599	0.000430257	0.000216842	0.000111979	0.000176072	0.000196406	0.000139982	0	0.000232875	0.000198004	0.000436655
APC	AD	Cancer	Familial adenomatous polyposis (FAP)	175100	0.000110995	0.000232292	0.000851125	0.000110995	0.000232292	0.000851125	0.000157176	8.92528e-05	4.30012e-05	0.000136007	0.000224274	1.06594e-05	0.000188867	0.000149721	0	0.00040324	0.000198193	0.000200405	0.000221688	0.000300045	6.98182e-05	0.000309612	0.000387626	0	0.00135623	0.000666049	0.00129439	0.000878031	0.000875089	0.00126933	0.000648373	0.000672632	0	0.000157176	8.92528e-05	4.30012e-05	0.000136007	0.000224274	1.06594e-05	0.000188867	0.000149721	0	0.00040324	0.000198193	0.000200405
ACVRL1	AD	Miscellaneous	Hereditary hemorrhagic telangiectasia	600376	0.000132719	0.000414175	0.00069805	0.000132719	0.000414175	0.00069805	0.000204568	6.7205e-05	0.000232251	7.86651e-05	0.000215024	0.000246385	0.000109595	4.07737e-05	0	0.000433484	0.000372189	0.000257549	0.000452015	0.000438666	0.000346675	0.000303358	0.000350546	0.000773097	0.000749273	0.000504452	0.000375611	0.000910926	0.000571932	0.000978658	0.000462831	0.000568297	0.00116047	0.000204568	6.7205e-05	0.000232251	7.86651e-05	0.000215024	0.000246385	0.000109595	4.07737e-05	0	0.000433484	0.000372189	0.000257549
MYL3	AD	Cardiovascular	Hypertrophic cardiomyopathyg	608751	1.73889e-05	0.000262244	0.000598531	1.73889e-05	0.000262244	0.000598531	7.63259e-05	1.59047e-05	0	6.09252e-06	0	0	4.07662e-06	5.41003e-05	0	0.000310615	0.000494825	2.07886e-05	0.000108324	9.44538e-05	0.000209908	0.00013396	0.000213629	0.000773696	0.000715313	0.000753477	0.000106622	0.000586802	0.000203341	0.000861444	0.000520793	0.000478514	0.00116047	7.63259e-05	1.59047e-05	0	6.09252e-06	0	0	4.07662e-06	5.41003e-05	0	0.000310615	0.000494825	2.07886e-05
SDHC	AD	Cancer	Hereditary paraganglioma-pheochromocytoma syndrome	605373	0.000101541	0.000193586	0.000226084	0.000101541	0.000193586	0.000226084	0.00010381	7.21575e-05	4.41147e-05	9.45783e-05	0.000176893	5.71198e-06	0.000268418	0.000148181	0	0.000276611	0.000117398	6.70319e-05	0.000205998	0.000184147	0.00030071	0.000390984	0.000199392	0	0.00036008	0.000208866	6.70543e-05	0.000261735	0.000184228	0.000318005	0.000414116	0.000220674	0	0.00010381	7.21575e-05	4.41147e-05	9.45783e-05	0.000176893	5.71198e-06	0.000268418	0.000148181	0	0.000276611	0.000117398	6.70319e-05
TGFBR1	AD	Cardiovascular	Aortopathies	609192	4.84609e-06	0.000516819	0.000700637	4.84609e-06	0.000516819	0.000700637	2.86747e-06	4.20239e-06	3.56711e-07	4.73993e-06	2.70587e-07	0	3.09273e-05	2.50416e-07	0	0.000271694	0.00112813	3.97111e-05	0.000465214	0.000343324	9.7891e-05	0.000230367	0.00130239	0.000772648	0.000834178	0.00132877	8.36455e-05	0.000624407	0.000540348	0.000201769	0.000472686	0.00144728	0.000772648	2.86747e-06	4.20239e-06	3.56711e-07	4.73993e-06	2.70587e-07	0	3.09273e-05	2.50416e-07	0	0.000271694	0.00112813	3.97111e-05
MYH11	AD	Cardiovascular	Aortopathies	132900	4.41757e-05	0.000387656	0.00147412	4.41757e-05	0.000387656	0.00147412	7.88018e-05	3.94374e-05	3.93704e-05	2.93284e-05	4.09769e-05	0	4.37922e-05	0.000125874	0	0.000377515	0.000257925	0.000498326	0.000495401	0.000233526	0.000354832	0.000363872	0.000521183	0.000386324	0.00132073	0.00112383	0.000924984	0.00208993	0.000758232	0.00168633	0.00217394	0.00164319	0.00154589	7.88018e-05	3.94374e-05	3.93704e-05	2.93284e-05	4.09769e-05	0	4.37922e-05	0.000125874	0	0.000377515	0.000257925	0.000498326
ACTA2	AD	Cardiovascular	Aortopathies	611788	4.79688e-05	0.000521878	0.00108121	4.79688e-05	0.000521878	0.00108121	6.07084e-07	3.63789e-05	4.42861e-05	7.45414e-05	0.000174289	1.87919e-07	6.90611e-05	3.23676e-05	0	0.000265152	0.000724708	0.000129883	0.000633467	0.000714194	0.000926143	0.000319711	0.000596124	0.000387522	0.000478023	0.00228556	0.000345191	0.00206095	0.000886592	0.00123581	0.000570777	0.00148049	0.000387522	6.07084e-07	3.63789e-05	4.42861e-05	7.45414e-05	0.000174289	1.87919e-07	6.90611e-05	3.23676e-05	0	0.000265152	0.000724708	0.000129883
SMAD3	AD	Cardiovascular	Aortopathies	613795	1.61175e-05	0.000141999	0.000309881	1.61175e-05	0.000141999	0.000309881	3.64243e-05	4.6245e-06	6.45392e-06	7.75279e-05	0	0	1.88023e-05	1.22462e-06	0	0.000120684	7.17639e-05	7.03341e-05	0.00015391	5.62559e-05	7.65838e-05	9.19722e-05	0.000636485	0	0.000328549	0.00027064	0.00014923	0.000364367	0.000234898	0.000134044	0.00020137	0.00071831	0.000387522	3.64243e-05	4.6245e-06	6.45392e-06	7.75279e-05	0	0	1.88023e-05	1.22462e-06	0	0.000120684	7.17639e-05	7.03341e-05
RB1	AD	Cancer	Retinoblastoma	180200	3.59344e-05	0.000110999	0.000353449	3.59344e-05	0.000110999	0.000353449	1.32354e-05	2.4273e-05	8.14395e-05	2.03487e-05	6.55218e-05	1.3267e-06	5.0999e-05	6.62656e-05	0	7.38144e-05	4.57493e-05	0.000161253	0.000257384	0.000157905	4.31899e-05	9.232e-05	0.000167374	0	0.000285582	7.09989e-05	0.000227076	0.000330396	0.000250578	0.000290993	0.000157141	0.00156828	0	1.32354e-05	2.4273e-05	8.14395e-05	2.03487e-05	6.55218e-05	1.3267e-06	5.0999e-05	6.62656e-05	0	7.38144e-05	4.57493e-05	0.000161253
PRKAG2	AD	Cardiovascular	Hypertrophic cardiomyopathyg	600858	0.00018447	0.000308033	0.000617141	0.00018447	0.000308033	0.000617141	1.8857e-05	2.87377e-05	2.76593e-07	5.74634e-06	0	0.000252245	9.94476e-06	1.25702e-05	0.00133185	0.000137896	0.000235674	0.000120636	0.000130091	0.00011171	0.00031439	0.000207967	0.000182076	0.00133185	0.000520946	0.000535102	0.000188402	0.000298287	0.000164389	0.00177584	0.000393745	0.000345708	0.00133185	1.8857e-05	2.87377e-05	2.76593e-07	5.74634e-06	0	0.000252245	9.94476e-06	1.25702e-05	0.00133185	0.000137896	0.000235674	0.000120636
TPM1	AD	Cardiovascular	Hypertrophic cardiomyopathyg	115196	3.77976e-05	0.000216961	0.000381124	3.77976e-05	0.000216961	0.000381124	2.93978e-05	2.92165e-05	5.87488e-05	6.15086e-06	0.00014991	6.59187e-07	3.04952e-05	3.55997e-05	0	0.000188021	0.000189344	0.000165393	0.000342397	0.000285337	0.000429155	0.000164654	0.000188345	0	0.000283324	0.000325542	0.000249656	0.000692934	0.000637125	0.000506482	0.000325205	0.000409847	0	2.93978e-05	2.92165e-05	5.87488e-05	6.15086e-06	0.00014991	6.59187e-07	3.04952e-05	3.55997e-05	0	0.000188021	0.000189344	0.000165393
MEN1	AD	Cancer	Multiple endocrine neoplasia type 1	131100	6.96308e-05	0.000187642	0.000445322	6.96308e-05	0.000187642	0.000445322	8.55767e-05	5.69446e-05	0.000113585	2.54946e-05	0.000131535	8.87629e-05	7.19093e-05	5.28684e-05	0	0.000189786	0.000129187	0.00011606	0.000225381	0.000394841	0.000330494	0.000191123	0.000111906	0	0.000655995	0.000316208	0.000184076	0.000513133	0.00076123	0.000456725	0.000391311	0.000342144	0.000387072	8.55767e-05	5.69446e-05	0.000113585	2.54946e-05	0.000131535	8.87629e-05	7.19093e-05	5.28684e-05	0	0.000189786	0.000129187	0.00011606
STK11	AD	Cancer	Peutz-Jeghers syndrome (PJS)	175200	1.62281e-05	5.15941e-05	0.000257673	1.62281e-05	5.15941e-05	0.000257673	3.9427e-05	0	1.78615e-05	1.67668e-05	0	5.0892e-05	9.49515e-06	1.16108e-05	0	0.000150569	2.11475e-05	1.81798e-05	2.52542e-05	2.62746e-06	5.4397e-05	0.000113843	7.83295e-05	0	0.000481734	0.000170763	0.000138398	0.000160774	0.000113346	0.000231052	0.000293731	0.000291527	0.000437733	3.9427e-05	0	1.78615e-05	1.67668e-05	0	5.0892e-05	9.49515e-06	1.16108e-05	0	0.000150569	2.11475e-05	1.81798e-05
PTEN	AD	Cancer	PTEN hamartoma tumor syndrome	158350	0.000142858	0.000201123	0.000221241	0.000142858	0.000201123	0.000221241	6.5769e-05	0.00010332	0.000115906	0.000114589	0.000419242	0.00033271	9.5e-05	3.91849e-05	0	8.56344e-05	0.000133377	0.000115924	0.000119463	0.000425573	0.00033271	0.000123777	8.70213e-05	0.000386623	0.000112964	0.00017013	0.000116364	0.000155076	0.000425758	0.00033271	0.000161594	0.000129947	0.000386623	6.5769e-05	0.00010332	0.000115906	0.000114589	0.000419242	0.00033271	9.5e-05	3.91849e-05	0	8.56344e-05	0.000133377	0.000115924
TGFBR2	AD	Cardiovascular	Aortopathies	610168	2.80522e-05	0.000227196	0.000787325	2.80522e-05	0.000227196	0.000787325	4.0238e-05	7.72953e-06	7.64182e-05	6.42666e-06	3.19307e-05	9.25119e-07	2.99097e-05	5.8892e-05	0	0.000291447	0.000101003	0.000116199	0.000105214	0.000690701	1.21339e-05	0.000179803	0.000157412	0.000390854	0.000813874	0.000538674	0.000215357	0.000690505	0.00117335	0.000893385	0.000586076	0.00100971	0.00116499	4.0238e-05	7.72953e-06	7.64182e-05	6.42666e-06	3.19307e-05	9.25119e-07	2.99097e-05	5.8892e-05	0	0.000291447	0.000101003	0.000116199
TSC2	AD	Cancer	Tuberous sclerosis complex	613254	2.8315e-05	0.000187562	0.00055954	2.8315e-05	0.000187562	0.00055954	1.82734e-05	2.09519e-05	6.05217e-05	8.89462e-06	0	7.80279e-05	2.36719e-05	4.44933e-05	0	0.000179734	0.000209919	0.000271232	0.000227794	7.95055e-05	0.000288841	0.000165187	0.000265841	0	0.000638654	0.000603323	0.00036885	0.000793501	0.000520811	0.000520379	0.000422923	0.000781245	0.000386175	1.82734e-05	2.09519e-05	6.05217e-05	8.89462e-06	0	7.80279e-05	2.36719e-05	4.44933e-05	0	0.000179734	0.000209919	0.000271232
ENG	AD	Miscellaneous	Hereditary hemorrhagic telangiectasia	187300	5.07132e-05	0.000200373	0.00029081	5.07132e-05	0.000200373	0.00029081	2.44151e-05	3.2563e-05	3.05327e-05	4.94562e-05	4.26033e-05	0.000187948	4.9266e-05	3.96339e-05	0	4.49096e-05	8.73041e-05	0.000145222	9.50532e-05	0.000887868	0.000260869	0.000131292	0.000150843	0	5.84953e-05	0.000104148	0.000259244	0.000192224	0.000931434	0.000269231	0.000172773	0.000237972	0.000391773	2.44151e-05	3.2563e-05	3.05327e-05	4.94562e-05	4.26033e-05	0.000187948	4.9266e-05	3.96339e-05	0	4.49096e-05	8.73041e-05	0.000145222
ACTC1	AD	Cardiovascular	Hypertrophic cardiomyopathyg	612098	2.24872e-05	0.000243194	0.000341619	2.24872e-05	0.000243194	0.000341619	0	0	3.8808e-08	0	0	0.000173355	5.10003e-06	2.38905e-05	0	0.000115854	0.000262032	0.000120961	0.000232527	7.29231e-05	0.000294587	0.000141175	0.000173642	0.000775045	0.000160298	0.000497413	0.000237339	0.000327417	0.00011894	0.000345267	0.000337144	0.000275709	0.000775045	0	0	3.8808e-08	0	0	0.000173355	5.10003e-06	2.38905e-05	0	0.000115854	0.000262032	0.000120961
BAG3	AD	Cardiovascular	Dilated cardiomyopathy	613881	5.159e-05	7.664e-05	9.17414e-05	5.159e-05	7.664e-05	9.17414e-05	9.23371e-06	3.39239e-05	3.8786e-05	8.37292e-05	4.72859e-05	0.000201827	2.23573e-05	2.71669e-05	0	4.97272e-05	4.70648e-05	3.892e-05	0.000117913	5.31219e-05	0.000243216	6.24252e-05	7.73719e-05	0	7.15108e-05	7.50471e-05	4.02186e-05	0.000123508	8.60092e-05	0.000246292	9.1984e-05	9.11028e-05	0	9.23371e-06	3.39239e-05	3.8786e-05	8.37292e-05	4.72859e-05	0.000201827	2.23573e-05	2.71669e-05	0	4.97272e-05	4.70648e-05	3.892e-05
TNNC1	AD	Cardiovascular	Dilated cardiomyopathy	611879	9.51383e-06	0.000121338	0.00028069	9.51383e-06	0.000121338	0.00028069	2.22741e-05	0	0	0	1.89311e-05	3.97456e-05	4.67367e-06	0	0	0.000111283	5.25934e-05	0.000227869	0.000279004	5.82378e-05	0.000182534	9.7682e-05	8.28351e-05	0	0.000211945	0.000274036	0.000290503	0.000406137	0.000226409	0.000489352	0.000348701	0.00027913	0	2.22741e-05	0	0	0	1.89311e-05	3.97456e-05	4.67367e-06	0	0	0.000111283	5.25934e-05	0.000227869
TMEM127	AD	Cancer	Hereditary paraganglioma-pheochromocytoma syndrome	171300	8.47469e-05	0.000199131	0.000408144	8.47469e-05	0.000199131	0.000408144	0.00017864	1.40748e-05	2.80193e-06	3.766e-05	2.08845e-06	1.92297e-05	9.63898e-05	1.91417e-05	0.000392696	0.000364423	9.06087e-05	0.000361124	0.000119333	3.63351e-05	7.52551e-05	0.000178674	0.000173733	0.000392696	0.000615674	0.000156572	0.000370608	0.000386166	0.000513446	0.0003537	0.000450477	0.000433958	0.000392696	0.00017864	1.40748e-05	2.80193e-06	3.766e-05	2.08845e-06	1.92297e-05	9.63898e-05	1.91417e-05	0.000392696	0.000364423	9.06087e-05	0.000361124
MUTYH	AR	Cancer	MUTYH-associated polyposis (MAP)	608456	7.89434e-05	8.33417e-05	8.34416e-05	4.34571e-09	4.87929e-09	4.88005e-09	5.23545e-05	0.000126325	4.96673e-08	0.000343406	1.87229e-05	2.17913e-05	1.05966e-05	0.000137245	0	6.24737e-05	0.000126325	4.96673e-08	0.000368586	1.87229e-05	2.17913e-05	1.48823e-05	0.000137245	0	6.24737e-05	0.000126325	4.96673e-08	0.000368586	1.87229e-05	2.17913e-05	1.57816e-05	0.000137245	0	6.85284e-10	3.98999e-09	6.1671e-16	2.9492e-08	8.76385e-11	1.18718e-10	2.80721e-11	4.70968e-09	0	9.75801e-10	3.98999e-09	6.1671e-16
MAX	AD	Cancer	Hereditary paraganglioma-pheochromocytoma syndrome	171300	6.70368e-06	1.67873e-05	0.000199149	6.70368e-06	1.67873e-05	0.000199149	2.0057e-05	0	3.78717e-05	0	0	0	2.40445e-06	0	0	5.04383e-05	3.86459e-06	3.84971e-05	1.66083e-07	1.87792e-05	1.93205e-07	1.16593e-05	2.74877e-05	0	0.000108494	4.82815e-05	4.45553e-05	4.38971e-05	0.000350498	0.000203132	0.000131352	5.48311e-05	0.000807305	2.0057e-05	0	3.78717e-05	0	0	0	2.40445e-06	0	0	5.04383e-05	3.86459e-06	3.84971e-05
SDHAF2	AD	Cancer	Hereditary paraganglioma-pheochromocytoma syndrome	601650	1.39903e-05	3.981e-05	7.85253e-05	1.39903e-05	3.981e-05	7.85253e-05	6.92108e-05	2.90489e-05	2.76472e-08	1.66142e-06	8.74639e-08	0	2.27682e-05	3.1083e-06	0	0.000128643	2.90489e-05	6.41997e-07	5.20442e-05	6.90268e-06	0	8.93811e-05	5.16287e-05	0	0.000236737	8.60135e-05	2.83582e-05	5.72415e-05	4.19898e-05	1.96399e-06	0.000160386	9.40377e-05	0	6.92108e-05	2.90489e-05	2.76472e-08	1.66142e-06	8.74639e-08	0	2.27682e-05	3.1083e-06	0	0.000128643	2.90489e-05	6.41997e-07
SDHD	AD	Cancer	Hereditary paraganglioma-pheochromocytoma syndrome	168000	7.96863e-05	0.000116762	0.000147262	5.25103e-09	6.52293e-09	8.12765e-09	1.73652e-05	6.2608e-05	4.0138e-05	2.91696e-05	3.90983e-05	5.25825e-06	0.000106172	5.76067e-06	0.000411607	3.27628e-05	7.94396e-05	0.000121465	6.50603e-05	6.54897e-05	2.96963e-05	0.000165623	7.97165e-05	0.000411607	4.18285e-05	0.000153771	0.000121475	0.000134151	6.62416e-05	9.61638e-05	0.000206039	9.40789e-05	0.000411607	7.53884e-11	9.8e-10	4.02782e-10	2.12723e-10	3.82184e-10	6.91235e-12	2.81841e-09	8.29637e-12	4.23726e-08	2.68359e-10	1.57779e-09	3.68888e-09
WT1	AD	Cancer	WT1-related Wilms tumor	194070	1.31738e-05	6.26832e-05	0.000105103	1.31738e-05	6.26832e-05	0.000105103	0	2.23591e-05	3.99313e-05	2.52484e-05	0	2.00229e-06	1.69453e-05	1.20778e-05	0	4.78036e-05	0.00010007	5.9698e-05	0.000146418	2.95997e-07	2.00229e-06	4.92053e-05	0.000158656	0	6.82376e-05	0.000163909	6.05462e-05	0.000258968	5.68787e-05	2.00229e-06	0.000101354	0.000234031	0	0	2.23591e-05	3.99313e-05	2.52484e-05	0	2.00229e-06	1.69453e-05	1.20778e-05	0	4.78036e-05	0.00010007	5.9698e-05
BMPR1A	AD	Cancer	Juvenile polyposis syndrome (JPS)	174900	1.47873e-05	3.04742e-05	0.000290523	1.47873e-05	3.04742e-05	0.000290523	4.00251e-05	0	0	5.03778e-05	2.0372e-05	0	1.00554e-05	1.22554e-05	0	4.03779e-05	1.13499e-05	0	6.01719e-05	2.04275e-05	4.24187e-05	2.53677e-05	7.41542e-05	0	0.000199555	0.000246234	0.000159032	0.000424233	0.000328825	0.000675342	0.000198111	0.000383374	0	4.00251e-05	0	0	5.03778e-05	2.0372e-05	0	1.00554e-05	1.22554e-05	0	4.03779e-05	1.13499e-05	0
CALM1	AD	Cardiovascular	Long QT syndrome types 14–16	616247	0	9.07923e-06	1.98437e-05	0	9.07923e-06	1.98437e-05	0	0	0	0	0	0	0	0	0	7.96792e-06	2.23912e-05	0	0	2.20066e-07	0	1.63237e-05	3.48103e-05	0	8.14038e-06	2.65301e-05	1.63319e-05	2.97958e-05	2.03852e-05	0	3.07638e-05	4.66465e-05	0	0	0	0	0	0	0	0	0	0	7.96792e-06	2.23912e-05	0
NF2	AD	Cancer	NF2-related schwannomatosis	101000	2.84036e-06	1.47294e-05	5.83013e-05	2.84036e-06	1.47294e-05	5.83013e-05	0	2.37437e-05	0	0	0	0	1.81962e-06	0	0	5.80589e-05	2.49538e-05	0	9.63564e-07	0	0	1.28869e-05	3.57018e-05	0	0.000158521	3.89373e-05	0.000119673	6.69353e-06	3.82907e-05	2.71073e-05	6.73542e-05	6.81343e-05	0	0	2.37437e-05	0	0	0	0	1.81962e-06	0	0	5.80589e-05	2.49538e-05	0
SMAD4	AD_GOF	Cancer	Juvenile polyposis syndrome (JPS)/Hereditary hemorrhagic telangiectasia syndrome	175050	1.53994e-05	0.000118871	0.000290563	1.53994e-05	0.000118871	0.000290563	1.77891e-05	3.63133e-06	7.60402e-05	2.74513e-05	0	1.19028e-06	1.09908e-05	1.50141e-06	0	0.000266762	9.99985e-05	0.000140604	4.45936e-05	8.85367e-05	0.000208032	0.000170435	5.08749e-05	0	0.00039353	0.000203764	0.000338248	0.000166793	0.000143701	0.00078041	0.000331467	0.00025715	0	1.77891e-05	3.63133e-06	7.60402e-05	2.74513e-05	0	1.19028e-06	1.09908e-05	1.50141e-06	0	0.000266762	9.99985e-05	0.000140604
CALM3	AD	Cardiovascular	Long QT syndrome types 14–16	618782	4.83433e-07	2.1624e-05	3.80663e-05	4.83433e-07	2.1624e-05	3.80663e-05	0	0	7.59968e-09	0	0	0	4.3433e-06	0	0	0.000117667	6.66363e-06	1.9675e-08	3.06576e-06	1.87201e-05	0	2.18248e-05	2.66553e-05	0	0.000130986	1.8294e-05	6.98185e-05	1.03905e-05	2.85832e-05	0	5.50498e-05	2.94748e-05	0	0	0	7.59968e-09	0	0	0	4.3433e-06	0	0	0.000117667	6.66363e-06	1.9675e-08
CALM2	AD	Cardiovascular	Long QT syndrome types 14–16	616249	1.88319e-07	6.16111e-06	1.82558e-05	1.88319e-07	6.16111e-06	1.82558e-05	0	0	0	0	0	0	1.69487e-06	0	0	0	7.33457e-06	5.45678e-07	5.94233e-06	1.87194e-05	0	1.1003e-05	1.19051e-05	0	5.8928e-05	3.18127e-05	5.74605e-07	5.94233e-06	1.87194e-05	5.3929e-08	3.63663e-05	1.19051e-05	0	0	0	0	0	0	0	1.69487e-06	0	0	0	7.33457e-06	5.45678e-07
ABCD1	XLR	Inborn Errors of Metabolism	Adrenoleukodystrophy	300100	8.53073e-05	0.000156862	0.000281337	2.84384e-05	5.22957e-05	9.38072e-05	0.000103826	4.50319e-05	8.23057e-05	0.000133904	9.30357e-05	0.000124364	0.000114385	7.09141e-05	0	0.00014393	0.000208649	0.000230885	0.000184749	0.000111634	0.000171818	0.000189736	0.000170353	0	0.000332646	0.000334618	0.000240199	0.000507823	0.000263085	0.000246877	0.000357645	0.000249137	0	3.46117e-05	1.50112e-05	2.74372e-05	4.46401e-05	3.10145e-05	4.14592e-05	3.81322e-05	2.36395e-05	0	4.79828e-05	6.95626e-05	7.69776e-05
CYP27A1	AR	Inborn Errors of Metabolism	Cerebrotendinous xanthomatosis	213700	0.00253038	0.00300465	0.00355074	1.72363e-06	2.52514e-06	3.53122e-06	0.00287946	0.00299102	0.00263864	0.00326763	0.00106005	0.00163382	0.00245728	0.00312412	0.00272143	0.00341563	0.00354509	0.00269346	0.00482111	0.0011839	0.00188687	0.00287268	0.00390171	0.00272143	0.00375067	0.00422532	0.00271855	0.00551634	0.00129317	0.00257816	0.00312946	0.00486731	0.00387769	2.07881e-06	2.24327e-06	1.74521e-06	2.67812e-06	2.81224e-07	6.68434e-07	1.51328e-06	2.44769e-06	1.8566e-06	2.92664e-06	3.15311e-06	1.81858e-06
PLN	AD	Cardiovascular	Cardiomyopathy, dilated, 1P; Cardiomyopathy, hypertrophic, 18	609909;613874	6.11872e-05	8.00566e-05	0.000101781	6.11872e-05	8.00566e-05	0.000101781	2.01949e-06	3.41559e-05	4.00643e-06	1.66456e-05	1.21838e-05	3.50393e-05	4.61087e-05	1.39025e-05	0.000386623	1.54574e-05	3.45678e-05	4.24821e-05	4.18452e-05	2.82944e-05	3.50393e-05	9.80959e-05	3.81047e-05	0.000386623	9.03942e-05	6.3971e-05	4.44597e-05	4.33572e-05	2.8656e-05	3.50393e-05	0.000170893	5.26318e-05	0.000386623	2.01949e-06	3.41559e-05	4.00643e-06	1.66456e-05	1.21838e-05	3.50393e-05	4.61087e-05	1.39025e-05	0.000386623	1.54574e-05	3.45678e-05	4.24821e-05
[truncated: 15 more columns]

## Sheet: S. Data 13 (1-in)
#Supplementary Data 13. P, P+LP, P+LP+VUS-H GP and CrF of 84 secondary finding genes. The CrF and GP for HFE is only calculated for HFE:pC282Y variant as recommended by the original publication.
											CrF																											GP
					Average CrF			Average GP			P									P+LP									P+LP+VUS_H									P									P+LP
Gene	Inheritance	Disease Group	Phenotype	MIM	P	P+LP	P+LP+VUS-H	P	P+LP	P+LP+VUS-H	afr	amr/iam	asj	eas	fin	mid	nfe	sas	tur	afr	amr/iam	asj	eas	fin	mid	nfe	sas	tur	afr	amr/iam	asj	eas	fin	mid	nfe	sas	tur	afr	amr/iam	asj	eas	fin	mid	nfe	sas	tur	afr	amr/iam	asj
BTD	AR	Inborn Errors of Metabolism	Biotinidase deficiency	253260	17.1086	16.4444	16.0793	842.47	787.372	760.889	60.8248	29.7326	15.2677	97.4603	10.2828	18.7891	12.073	10.5168	13.9216	48.5973	28.4674	15.1485	84.2111	10.1675	18.4089	11.5706	10.0802	13.2627	43.191	27.3937	15.1069	77.0262	10.1328	17.8405	11.4814	9.88475	12.8396	14554.3	3416.15	870.266	37603.2	380.7	1335.91	533.648	399.241	718.481	9251.37	3126.66	856.24
HFE	AR	Miscellaneous	Hereditary hemochromatosis	235200	27.2096	27.2096	27.2096	1117.1	1117.1	1117.1	49.962	45.0989	30.2835	167.888	11.3985	83.0484	7.36788	132.018	153.183	49.962	45.0989	30.2835	167.888	11.3985	83.0484	7.36788	132.018	153.183	49.962	45.0989	30.2835	167.888	11.3985	83.0484	7.36788	132.018	153.183	9783.93	7954.23	3546.2	112073	473.008	27254.9	186.507	69186.2	93247	9783.93	7954.23	3546.2
ATP7B	AR	Miscellaneous	Wilson disease	277900	81.3322	56.661	48.0624	22958.1	11809	8567.37	176.726	90.9399	46.67	82.0951	140.237	64.4174	75.8355	105.965	66.1531	85.8466	72.2688	41.7713	51.3082	82.8555	52.8592	40.4921	66.0118	52.3805	69.9385	60.1402	39.538	43.0263	75.4083	39.2116	37.1254	52.0267	43.713	124220	32715.5	8524.64	26629	78104.1	16339.7	22699.7	44489.4	17239.3	29134.2	20601	6811.26
GAA	AR	Inborn Errors of Metabolism	Pompe disease	232300	81.5621	55.4164	44.1164	23883	11439.6	7241.71	87.9601	116.102	68.9426	79.8043	122.802	67.8483	48.4987	83.1185	128.272	63.0066	85.3466	64.0466	48.2832	70.9143	48.8091	44.0985	39.9173	61.8205	41.1636	65.1403	55.9251	39.5576	61.1497	37.9888	40.1592	31.7187	45.2586	30595	53453.6	18735.5	25154.7	59829.4	18141.1	9213.46	27301.3	65301.1	15626.3	28793.8	16150.7
TTN	AD	Cardiovascular	Dilated cardiomyopathy	604145	329.861	92.0949	52.4939	329.861	92.0949	52.4939	333.515	344.675	230.822	399.697	328.48	348.83	287.165	286.408	600.446	76.4014	97.0606	99.5784	81.6328	117.852	73.0934	97.0809	73.7926	166.035	44.0381	49.4473	88.4588	40.7117	74.8372	39.8811	57.554	41.253	79.384	333.515	344.675	230.822	399.697	328.48	348.83	287.165	286.408	600.446	76.4014	97.0606	99.5784
TTR	AD	Miscellaneous	Hereditary TTR (transthyretin) amyloidosis	105210	233.193	221.394	204.914	233.193	221.394	204.914	29.9935	626.048	14985.6	2052.87	10167.8	585.412	2610.77	1898.15	2587.5	29.7941	424.989	13984.2	1232.59	4145.27	523.57	1677.63	1392.32	2587.5	28.7039	362.697	7649.52	1066.76	1100.32	421.824	1203.27	1315.65	2587.5	29.9935	626.048	14985.6	2052.87	10167.8	585.412	2610.77	1898.15	2587.5	29.7941	424.989	13984.2
LDLR	AD	Cardiovascular	Familial hypercholesterolemia	143890	262.27	181.452	132.953	262.27	181.452	132.953	324.567	326.287	401.484	191.628	301.08	260.028	304.146	222.051	181.743	169.992	220.245	354.247	142.913	253.513	139.85	213.512	136.88	159.427	126.517	175.389	128.423	83.7394	230.397	116.837	188.99	112.251	137.75	324.567	326.287	401.484	191.628	301.08	260.028	304.146	222.051	181.743	169.992	220.245	354.247
RYR1	AD_GOF	Miscellaneous	Malignant hyperthermia	145600	531.096	49.433	31.9438	531.096	49.433	31.9438	515.169	425.604	1644.49	500.315	588.279	559.629	433.613	477.096	463.058	47.4024	50.2716	36.896	49.7504	96.6472	43.897	55.9506	49.1294	44.4086	32.857	34.5203	22.9166	34.5392	40.0676	30.4845	37.5263	34.4361	27.5457	515.169	425.604	1644.49	500.315	588.279	559.629	433.613	477.096	463.058	47.4024	50.2716	36.896
SCN5A	AD	Cardiovascular	Long QT syndrome 3; Brugada syndrome	603830, 601144	1933.23	325.519	162.569	1933.23	325.519	162.569	1395.02	1027.16	3222.44	1638.85	4229.23	5180.49	1561.91	1706.75	2571.5	275.119	320.946	357.738	262.04	528.562	293.906	382.308	338.017	292.608	157.424	150.497	306.649	161.021	131.203	169.893	204.91	158.559	121.981	1395.02	1027.16	3222.44	1638.85	4229.23	5180.49	1561.91	1706.75	2571.5	275.119	320.946	357.738
BRCA2	AD	Cancer	Hereditary breast and/or ovarian cancer	612555	253.531	226.623	222.394	253.531	226.623	222.394	316.479	308.474	90.6117	254.874	470.107	245.862	277.214	315.66	856.396	287.475	275.072	88.6462	220.058	337.908	224.174	246.469	267.177	643.437	269.585	269.58	88.6315	209.723	334.11	220.227	244.197	262.052	643.437	316.479	308.474	90.6117	254.874	470.107	245.862	277.214	315.66	856.396	287.475	275.072	88.6462
PCSK9	AD	Cardiovascular	Familial hypercholesterolemia	603776	1564.72	810.015	335.148	1564.72	810.015	335.148	1.72076e+06	319140	.	175.631	.	.	213570	20129	.	3562.31	2728.38	23589.6	154.177	20846.5	428.074	4261.45	759.561	.	582.054	518.915	4183.81	127.463	1682.56	221.211	665.359	270.006	208.214	1.72076e+06	319140	.	175.631	.	.	213570	20129	.	3562.31	2728.38	23589.6
TRDN	AR	Cardiovascular	Catecholaminergic polymorphic ventricular tachycardia	615441	2265.2	475.058	278.931	7.25994e+06	729064	214089	487.856	6258.84	43234.6	14710	18485.3	4432.33	1752.27	2450.42	2415.5	226.09	438.151	1464.91	445.997	915.414	798.609	437.709	433.501	420.357	211.725	258.834	989.714	297.749	694.525	608.187	327.825	105.623	269.657	950062	1.56667e+08	7.47674e+09	8.6548e+08	1.36675e+09	7.85646e+07	1.22748e+07	2.40084e+07	2.33289e+07	203562	766152	8.57797e+06
BRCA1	AD	Cancer	Hereditary breast and/or ovarian cancer	604370	383.694	359.007	348.628	383.694	359.007	348.628	691.343	728.457	96.7257	568.143	919.905	321.494	625.29	508.363	1291.25	601.669	673.293	96.3073	502.068	893.377	311.136	577.336	430.928	861.609	546.209	664.01	96.0749	460.515	822.504	309.514	548.306	405.261	861.609	691.343	728.457	96.7257	568.143	919.905	321.494	625.29	508.363	1291.25	601.669	673.293	96.3073
RPE65	AR	Miscellaneous	RPE65-related retinopathy	204100, 613794	624.708	395.319	360.4	1.12358e+06	522986	433119	272.714	412.01	1532.23	467.775	1049.53	1220.11	493.485	748.333	2582.5	227.564	290.231	1346.81	386.132	617.109	711.264	392.463	270.341	430.889	207.741	272.85	1276.74	343.775	587.307	608.771	335.61	240.635	430.889	296400	677358	9.38476e+06	873382	4.40189e+06	5.9498e+06	972134	2.23701e+06	2.66669e+07	206230	335775	7.25015e+06
MYH7	AD	Cardiovascular	Hypertrophic cardiomyopathyg	192600	1051.02	189.362	130.999	1051.02	189.362	130.999	1771.41	1378.65	1099.49	771.781	1159.91	1134.51	819.024	1062.5	860.373	192.883	197.241	210.962	190.63	260.15	135.161	166.134	185.566	215.659	124.38	143.057	138.289	131.625	206.254	104.266	121.041	133.516	115.562	1771.41	1378.65	1099.49	771.781	1159.91	1134.51	819.024	1062.5	860.373	192.883	197.241	210.962
KCNQ1	AD	Cardiovascular	Long QT syndrome types 1 and 2	192500	640.212	340.07	216.345	640.212	340.07	216.345	818.839	641.452	1842.75	798.876	658.898	592.05	540.53	535.807	390.608	481.325	329.557	959.765	316.231	389.563	310.963	294.278	292.941	219.568	322.292	205.152	351.018	214.252	276.118	180.227	220.328	158.679	164.049	818.839	641.452	1842.75	798.876	658.898	592.05	540.53	535.807	390.608	481.325	329.557	959.765
GLA	XLD	Inborn Errors of Metabolism	Fabry disease	301500	16399.9	814.732	483.404	16399.9	814.732	483.404	15702.5	7617.69	193606	15405.7	51098.9	71922.6	7132.46	9085	.	850.566	796.098	3084.96	1602.1	1332.81	760.637	411.964	633.172	627.079	344.008	625.467	2486.54	204.061	721.63	715.466	368.508	582.133	627.079	15702.5	7617.69	193606	15405.7	51098.9	71922.6	7132.46	9085	.	850.566	796.098	3084.96
MYBPC3	AD	Cardiovascular	Hypertrophic cardiomyopathyg	115197	971.42	554.243	441.944	971.42	554.243	441.944	550.73	901.525	2167.65	903.938	762.407	827.546	901.403	875.065	.	419.481	482.53	1497.92	595.636	567.253	541.717	495.318	443.249	644.435	379.375	452.839	1357.03	363.964	394.153	410.065	397.27	334.302	644.435	550.73	901.525	2167.65	903.938	762.407	827.546	901.403	875.065	.	419.481	482.53	1497.92
CACNA1S	AD	Miscellaneous	Malignant hyperthermia	601887	1310.99	489.226	279.214	5.67278e+06	733869	263779	2262.55	845.968	687.743	1964.81	1952.38	984.015	1875.35	2254.69	1294	215.569	355.695	608.698	521.441	1177.31	440.339	809.029	443.207	1294	171.578	255.946	485.485	272.936	579.67	318.755	307.117	157.912	430.41	2.04675e+07	2.85927e+06	1.88921e+06	1.54341e+07	1.52393e+07	3.8692e+06	1.40603e+07	2.03255e+07	6.69257e+06	185017	504651	1.47961e+06
APOB	AD	Cardiovascular	Familial hypercholesterolemia	144010	2231.72	1172.39	1078.01	2231.72	1172.39	1078.01	3723.05	15476.1	10628.2	1341.06	3952.18	3048.18	940.007	1613.39	1680.5	2369.77	2306.71	5598.88	1179.25	1097.35	2724.05	494.785	1354.29	569.268	1842.25	1684.79	4142.45	962.818	964.455	2391.8	418.599	905.196	1016.56	3723.05	15476.1	10628.2	1341.06	3952.18	3048.18	940.007	1613.39	1680.5	2369.77	2306.71	5598.88
PALB2	AD	Cancer	Hereditary breast and/or ovarian cancer	114480	630.378	550.622	540.065	1.35726e+06	1.04939e+06	1.00281e+06	602.412	554.656	1756.74	818.879	389.592	391.057	580.363	719.214	1271.62	564.064	460.118	1341.17	593.762	368.095	336.904	528.304	623.051	1271.62	563.992	452.781	1341.17	590.856	368.095	318.365	523.543	591.452	1271.62	1.44919e+06	1.22835e+06	1.23376e+07	2.67897e+06	605569	610139	1.34496e+06	2.0662e+06	6.46298e+06	1.27041e+06	844992	7.18962e+06
KCNH2	AD	Cardiovascular	Long QT syndrome types 1 and 3	613688	3736.25	471.09	385.147	3736.25	471.09	385.147	5205.87	6762.84	4577.98	24158.1	823.274	3824.33	4285.3	10045.9	.	2032.47	2122.13	436.102	2833.38	664.706	898.241	1241.32	2140.85	86.1696	829.132	1217.22	409.12	1567.88	514.365	397.872	729.943	1211.36	86.1696	5205.87	6762.84	4577.98	24158.1	823.274	3824.33	4285.3	10045.9	.	2032.47	2122.13	436.102
MSH6	AD	Cancer	Lynch syndrome (Hereditary Nonpolyposis Colorectal Cancer; HNPCC)	614350	989.736	723.226	625.22	989.736	723.226	625.22	1052.97	1177.4	536.637	1388.24	915.056	840.761	976.583	982.343	2588.5	624.586	1064.43	390.731	911.613	704.91	576.496	745.035	732.244	2588.5	549.833	862.682	380.518	731.583	637.256	506.188	647.375	640.961	1294.5	1052.97	1177.4	536.637	1388.24	915.056	840.761	976.583	982.343	2588.5	624.586	1064.43	390.731
OTC	XLD	Inborn Errors of Metabolism	Ornithine transcarbamylase deficiency	311250	3089.46	915.855	348.119	9262.54	2744.15	1036.4	790.134	5366.8	14703.9	9932.03	7241.66	2986.53	2289.98	10871.7	3437.56	415.962	2097.77	3229.2	892.388	779.573	1387.47	1054.95	723.234	846.184	270.767	1746.63	3084.95	71.3175	769.859	1028.99	886.651	489.693	555.299	2367.74	16097.7	44109.1	29793.4	21722.3	8956.93	6867.28	32612.4	10310	1245.22	6290.63	9684.93
HNF1A	AD	Miscellaneous	Maturity-Onset of Diabetes of the Young	600496	1629.54	1122.22	593.465	1629.54	1122.22	593.465	2231.79	1290.3	3121.63	2502.99	436.102	3248.1	2714.54	4550.47	2557.5	1255.3	998.953	1766.06	1378.01	403.312	2347.6	1388.22	1902.58	1283.98	707.137	518.396	598.05	851.063	227.598	999.534	827.047	830.433	856.602	2231.79	1290.3	3121.63	2502.99	436.102	3248.1	2714.54	4550.47	2557.5	1255.3	998.953	1766.06
MLH1	AD	Cancer	Lynch syndrome (Hereditary Nonpolyposis Colorectal Cancer; HNPCC)	609310	2180.31	1189.21	659.587	2180.31	1189.21	659.587	2950.83	2281.94	3495.59	5031.61	1372.61	1467.96	2077.84	1025.74	.	1150.45	926.422	2217.19	1633.75	1110.15	940.716	785.138	758.258	.	826.175	614.963	1477.24	869.909	841.382	604.61	497.72	550.918	431.945	2950.83	2281.94	3495.59	5031.61	1372.61	1467.96	2077.84	1025.74	.	1150.45	926.422	2217.19
LMNA	AD	Cardiovascular	Dilated cardiomyopathy	115200	2338.6	759.017	506.745	2338.6	759.017	506.745	3767.5	2289.31	712.758	4087.63	6256.44	1346.56	2898.58	3982.37	.	813.865	986.044	558.971	997.781	536.009	351.961	886.513	1011.66	.	566.845	638.507	528.032	554.067	457.49	243.013	530.682	564.599	1290.24	3767.5	2289.31	712.758	4087.63	6256.44	1346.56	2898.58	3982.37	.	813.865	986.044	558.971
DSP	AD	Cardiovascular	Arrhythmogenic right ventricular cardiomyopathy	607450	2118.86	1222.87	1031.02	2118.86	1222.87	1031.02	2889.33	3009.13	1708.55	4172.26	1144.43	1753.73	2934.47	5641.26	1278.57	1790.65	1753.53	1441.45	1888.33	779.459	714.424	1628.14	1842.3	856.166	1084.1	1246.35	1365.59	1602.1	729.718	570.256	1330.38	1654.78	856.166	2889.33	3009.13	1708.55	4172.26	1144.43	1753.73	2934.47	5641.26	1278.57	1790.65	1753.53	1441.45
RYR2	AD	Cardiovascular	Catecholaminergic polymorphic ventricular tachycardia	604772	5738.57	738.621	255.77	5738.57	738.621	255.77	6553.83	7668.73	4253.44	8515.79	1499.87	43002.3	8149.62	8323.96	.	866.209	977.507	629.543	782.313	523.338	764.52	951.736	757.064	645.054	307.262	304.622	264.59	258.2	271.793	247.622	344.747	231.564	164.982	6553.83	7668.73	4253.44	8515.79	1499.87	43002.3	8149.62	8323.96	.	866.209	977.507	629.543
PMS2	AD	Cancer	Lynch syndrome (Hereditary Nonpolyposis Colorectal Cancer; HNPCC)	614337	1376.92	322.732	306.967	6.3239e+06	96992.4	94696.5	1023.94	1110.56	1766.81	1287.67	2179.13	1249.67	1107.67	865.977	.	53.357	628.705	1511.42	582.551	1512.98	674.715	643.854	675.574	.	52.9966	617.393	1336.52	562.126	1253.4	644.122	504.449	507.513	.	4.18968e+06	4.92892e+06	1.24794e+07	6.62725e+06	1.89857e+07	6.24173e+06	4.90333e+06	2.9962e+06	.	11173.4	1.57857e+06	9.13155e+06
FBN1	AD	Cardiovascular	Aortopathies	154700	7154.59	1589.24	834.242	7154.59	1589.24	834.242	5637.79	6252.94	7096.91	8336.25	9553.5	3954.92	5462.97	8389.55	.	1587.48	1708.07	2133.64	2238.15	1587.41	2037.86	1980.21	1417.37	832.635	911.995	879.919	1534.62	1065.24	1124.59	581.567	956.644	747.642	506.759	5637.79	6252.94	7096.91	8336.25	9553.5	3954.92	5462.97	8389.55	.	1587.48	1708.07	2133.64
PKP2	AD	Cardiovascular	Arrhythmogenic right ventricular cardiomyopathy	609040	1614.64	1043.36	750.691	1614.64	1043.36	750.691	819.891	2750.62	1740.07	2047.55	1639.69	1602.27	1182.28	2169.37	2584.5	541.203	1965.3	910.52	1093.31	1080.99	946.892	942.167	1209.12	2584.5	324.41	1566.98	840.066	751.789	818.82	806.073	582.495	845.88	2584.5	819.891	2750.62	1740.07	2047.55	1639.69	1602.27	1182.28	2169.37	2584.5	541.203	1965.3	910.52
TSC1	AD	Cancer	Tuberous sclerosis complex	191100	12834	6549.96	1305.93	12834	6549.96	1305.93	15301.6	9257.97	2.83321e+07	35463.4	32262.1	.	34488.1	26899	2484.5	7220.64	8408.89	8659.76	3123.7	16173.8	11695.7	14940.5	15558.3	2484.5	636.733	3142.11	845.412	1182.42	884.046	1432.34	2143.41	3624.05	2484.5	15301.6	9257.97	2.83321e+07	35463.4	32262.1	.	34488.1	26899	2484.5	7220.64	8408.89	8659.76
TNNI3	AD	Cardiovascular	Hypertrophic cardiomyopathyg	613690	5392.92	1750.87	914.634	5392.92	1750.87	914.634	4145.77	3906.49	48868.7	5501.26	84102.6	4909.34	7049.02	4473.32	2574.5	1522.94	1473.9	5041.85	1726.66	8748.03	1069.36	2380.47	1279.4	1287.75	1212.18	1136.74	4511.32	1328.38	3522.68	415.334	1417.29	950.19	368.826	4145.77	3906.49	48868.7	5501.26	84102.6	4909.34	7049.02	4473.32	2574.5	1522.94	1473.9	5041.85
RET	AD	Cancer	Familial medullary thyroid cancer/Multiple endocrine neoplasia 2	155240, 171400, 162300	2688.31	1963.47	1429.92	2688.31	1963.47	1429.92	3339.97	1993.3	2879.82	2294.4	2829.09	3593.07	2506.07	2902.22	2575.5	2164.43	1579.01	2211.19	1299.47	2576.45	2189.98	1913.6	1956.9	2575.5	1418.06	924.94	2037.83	993.134	2140.06	1513.25	1357.92	1320.5	2575.5	3339.97	1993.3	2879.82	2294.4	2829.09	3593.07	2506.07	2902.22	2575.5	2164.43	1579.01	2211.19
CASQ2	AR	Cardiovascular	Catecholaminergic polymorphic ventricular tachycardia	611938	4797.66	1580.61	1084.05	6.79618e+07	7.98928e+06	3.93781e+06	3388.48	11079.9	22591.2	10149.3	10723.3	3685.97	2642.3	4587.91	2585.5	1018.09	1681.9	6090.94	2856.37	3716.83	844.472	1294.65	1656.75	1292.5	941.409	1258.43	2750.57	1578	2870.07	604.154	970.989	840.018	816.926	4.59136e+07	4.91015e+08	2.04137e+09	4.11989e+08	4.5991e+08	5.43307e+07	2.79165e+07	8.41774e+07	2.67289e+07	4.14192e+06	1.13084e+07	1.48374e+08
DES	AD	Cardiovascular	Dilated cardiomyopathy	604765	13573.3	2040.64	1780.1	13573.3	2040.64	1780.1	4588.79	17965.9	12753.6	2.11465e+06	59843.5	86105.6	6921.98	7256.48	.	1898.32	7804.85	438.553	9296.7	8498.8	5092.64	2772.61	3262.49	2587.5	1702.51	7260.22	423.619	7131.05	8276.76	2630.38	2252.9	2005.61	2587.5	4588.79	17965.9	12753.6	2.11465e+06	59843.5	86105.6	6921.98	7256.48	.	1898.32	7804.85	438.553
DSG2	AD	Cardiovascular	Arrhythmogenic right ventricular cardiomyopathy	610193	6145.38	2231.38	1080.79	6145.38	2231.38	1080.79	4466.6	5075.52	60823.8	4630.7	5622.96	8702.12	5507.88	2968.23	.	2064.87	1866.88	8857.1	1745.13	2777.85	2528.57	1867.58	1538.55	2586.5	1596.33	1747.98	7079.73	1221.74	1165.39	873.61	1175.09	393.51	1292	4466.6	5075.52	60823.8	4630.7	5622.96	8702.12	5507.88	2968.23	.	2064.87	1866.88	8857.1
MYL2	AD	Cardiovascular	Hypertrophic cardiomyopathyg	608758	10726.8	3067.16	1122.84	10726.8	3067.16	1122.84	16930.9	16067.8	381841	6091.15	10121.7	4578.19	6350.74	13116.7	.	2234.52	2849.73	54131.5	3228.07	3790.77	2996.14	2466.68	2413.03	2562.5	1083.89	975.104	3634.75	1390.23	1392.89	1437.94	576.325	1313.08	860.038	16930.9	16067.8	381841	6091.15	10121.7	4578.19	6350.74	13116.7	.	2234.52	2849.73	54131.5
SDHB	AD	Cancer	Hereditary paraganglioma-pheochromocytoma syndrome	115310	4317.43	1946.66	1383.75	5.71895e+07	1.15986e+07	6.65951e+06	3174.55	2993.88	3024.97	2878.74	10472.3	6928.79	2705.21	6751.15	.	1987.91	1864.37	2389.69	1847.15	4452.94	941.345	1755.35	1302.96	.	1257.32	1383.86	2177.27	1094.31	3606.3	854.632	1278.49	1003.81	2582.5	4.02983e+07	3.58414e+07	3.65898e+07	3.3137e+07	4.38632e+08	1.92005e+08	2.92618e+07	1.82285e+08	.	1.57992e+07	1.38961e+07	2.28329e+07
RBM20	AD	Cardiovascular	Dilated cardiomyopathy	613172	46691.7	2484.68	1482.55	46691.7	2484.68	1482.55	132638	20116.1	19355.4	64182.3	48374.5	71034.5	54892.2	65403.5	.	9273.91	2743.74	2745.07	945.333	2422.49	2035.64	2018.29	3046.31	.	5061.89	2292.36	2716.96	887.792	1658.78	1494.4	1573.23	2171.55	635.227	132638	20116.1	19355.4	64182.3	48374.5	71034.5	54892.2	65403.5	.	9273.91	2743.74	2745.07
VHL	AD	Cancer	von Hippel-Lindau syndrome	193300	11285.9	3462.67	1169.14	11285.9	3462.67	1169.14	31669.2	5674.17	21948.7	76853.8	4194.6	27615.2	5370.76	14232.7	.	3272.71	2836.22	7811.48	4695.52	3089.83	2218.45	2339.72	2511.21	.	1325.24	2059.82	797.232	2697.96	844.344	897.799	938.48	680.66	.	31669.2	5674.17	21948.7	76853.8	4194.6	27615.2	5370.76	14232.7	.	3272.71	2836.22	7811.48
TP53	AD	Cancer	Li-Fraumeni syndrome	151623	2713.77	1902.21	1574.38	2713.77	1902.21	1574.38	7311.41	5002.03	1201.38	4530.05	4365.88	2568.83	2990.62	4987.41	1293	5385.76	3711.32	729.539	2445.78	2042.19	2140.63	2101.66	3441.38	1293	2689.27	3184.67	631.802	1873.21	1727.16	1580.05	1790.41	2700.84	1293	7311.41	5002.03	1201.38	4530.05	4365.88	2568.83	2990.62	4987.41	1293	5385.76	3711.32	729.539
TMEM43	AD	Cardiovascular	Arrhythmogenic right ventricular cardiomyopathy	604400	63743.3	3201.66	1573.63	63743.3	3201.66	1573.63	.	44704.5	.	.	17801.8	240617	1.05733e+06	17377.3	.	3497.32	4388.46	30271.9	1196.11	5637.65	5870.2	3357.47	2523.56	2588.5	1489.33	1753.33	19980.7	949.568	2889.93	1389.67	1873.22	720.184	2588.5	.	44704.5	.	.	17801.8	240617	1.05733e+06	17377.3	.	3497.32	4388.46	30271.9
FLNC	AD	Cardiovascular	Dilated cardiomyopathy	617047	6096.63	2382.62	729.197	6096.63	2382.62	729.197	7481.47	8510.32	1528.97	5765.2	8626.89	93082	6698.18	8222.91	.	2993.82	2654.77	1126.33	1878.04	3007.03	7662.91	3187.2	2167.05	2450.5	573.001	950.193	614.784	704.55	864.339	715.265	685.14	769.383	844.262	7481.47	8510.32	1528.97	5765.2	8626.89	93082	6698.18	8222.91	.	2993.82	2654.77	1126.33
DSC2	AD	Cardiovascular	Arrhythmogenic right ventricular cardiomyopathy	610476	6705.92	2777.42	2127.66	6705.92	2777.42	2127.66	8733.38	4939.6	475437	4515.7	22011.4	15403.2	9121.35	5128.53	2586.5	2677.66	2754.34	9374.54	1707.17	4749.99	4366.54	2657.27	1642.13	2586.5	1664.3	2119.58	6582.6	1500.94	3764.24	3652.6	1971.88	1103.75	2586.5	8733.38	4939.6	475437	4515.7	22011.4	15403.2	9121.35	5128.53	2586.5	2677.66	2754.34	9374.54
COL3A1	AD	Cardiovascular	Ehlers-Danlos syndrome, vascular type	130050	9285.96	2379.45	1751.46	9285.96	2379.45	1751.46	7844.94	6050.59	11937.9	4987.5	27068.5	26984.6	6365.69	6207.33	.	3477.93	3666.9	2236.88	2441.14	4558.03	3373.47	2640.57	2098.97	1005.54	2220.29	2406.72	2035.54	1622.13	3082.31	1641.6	1935.6	1388.46	1005.54	7844.94	6050.59	11937.9	4987.5	27068.5	26984.6	6365.69	6207.33	.	3477.93	3666.9	2236.88
TNNT2	AD	Cardiovascular	Dilated cardiomyopathy	601494	8196.39	902.841	659.822	8196.39	902.841	659.822	8002.49	18686.4	8468.64	8607.09	20397	23819.9	9427.05	9799.97	2589.5	963.357	1047.44	2550.86	815.418	931.616	800.006	551.495	1637.15	621.141	615.987	831.627	1608.29	625.918	713.897	658.154	427.73	746.542	500.716	8002.49	18686.4	8468.64	8607.09	20397	23819.9	9427.05	9799.97	2589.5	963.357	1047.44	2550.86
MSH2	AD	Cancer	Lynch syndrome (Hereditary Nonpolyposis Colorectal Cancer; HNPCC)	120435	5701.88	4241.88	3713.04	5701.88	4241.88	3713.04	6049.95	7062.21	2324.19	4611.65	8930.28	5679.5	5091.49	7143.78	.	4294.16	5050.4	2290.14	2924.58	5645.44	5353.72	3061.2	4511.61	.	3120.25	4319.38	2281.66	2924.58	5335.59	4853.36	2545.49	3274.72	.	6049.95	7062.21	2324.19	4611.65	8930.28	5679.5	5091.49	7143.78	.	4294.16	5050.4	2290.14
APC	AD	Cancer	Familial adenomatous polyposis (FAP)	175100	9009.38	4304.93	1174.91	9009.38	4304.93	1174.91	6362.29	11204.1	23255.2	7352.55	4458.84	93813.7	5294.72	6679.08	.	2479.91	5045.59	4989.89	4510.85	3332.84	14322.9	3229.85	2579.81	.	737.336	1501.39	772.565	1138.91	1142.74	787.816	1542.32	1486.7	.	6362.29	11204.1	23255.2	7352.55	4458.84	93813.7	5294.72	6679.08	.	2479.91	5045.59	4989.89
ACVRL1	AD	Miscellaneous	Hereditary hemorrhagic telangiectasia	600376	7534.74	2414.44	1432.56	7534.74	2414.44	1432.56	4888.34	14879.8	4305.68	12712.1	4650.65	4058.69	9124.5	24525.6	.	2306.89	2686.8	3882.75	2212.31	2279.64	2884.55	3296.43	2852.7	1293.5	1334.63	1982.35	2662.33	1097.78	1748.46	1021.81	2160.62	1759.64	861.721	4888.34	14879.8	4305.68	12712.1	4650.65	4058.69	9124.5	24525.6	.	2306.89	2686.8	3882.75
MYL3	AD	Cardiovascular	Hypertrophic cardiomyopathyg	608751	57508	3813.24	1670.76	57508	3813.24	1670.76	13101.7	62874.6	.	164136	.	.	245301	18484.2	.	3219.42	2020.92	48103.3	9231.58	10587.2	4764	7464.91	4681.01	1292.5	1397.99	1327.18	9378.9	1704.15	4917.85	1160.84	1920.15	2089.8	861.721	13101.7	62874.6	.	164136	.	.	245301	18484.2	.	3219.42	2020.92	48103.3
SDHC	AD	Cancer	Hereditary paraganglioma-pheochromocytoma syndrome	605373	9848.28	5165.67	4423.13	9848.28	5165.67	4423.13	9632.95	13858.6	22668.2	10573.3	5653.15	175071	3725.53	6748.49	.	3615.19	8518.03	14918.3	4854.41	5430.45	3325.46	2557.65	5015.24	.	2777.16	4787.75	14913.3	3820.66	5428.05	3144.61	2414.78	4531.58	.	9632.95	13858.6	22668.2	10573.3	5653.15	175071	3725.53	6748.49	.	3615.19	8518.03	14918.3
TGFBR1	AD	Cardiovascular	Aortopathies	609192	206352	1934.91	1427.27	206352	1934.91	1427.27	348740	237960	2.80339e+06	210974	3.69566e+06	.	32333.9	3.99336e+06	.	3680.61	886.424	25181.9	2149.55	2912.7	10215.4	4340.9	767.817	1294.25	1198.78	752.574	11955.2	1601.52	1850.66	4956.16	2115.57	690.952	1294.25	348740	237960	2.80339e+06	210974	3.69566e+06	.	32333.9	3.99336e+06	.	3680.61	886.424	25181.9
MYH11	AD	Cardiovascular	Aortopathies	132900	22636.9	2579.61	678.372	22636.9	2579.61	678.372	12690.1	25356.6	25399.8	34096.6	24404	.	22835.1	7944.43	.	2648.9	3877.09	2006.72	2018.57	4282.19	2818.23	2748.22	1918.71	2588.5	757.155	889.812	1081.1	478.485	1318.86	593.005	459.995	608.574	646.875	12690.1	25356.6	25399.8	34096.6	24404	.	22835.1	7944.43	.	2648.9	3877.09	2006.72
ACTA2	AD	Cardiovascular	Aortopathies	611788	20846.9	1916.16	924.888	20846.9	1916.16	924.888	1.64722e+06	27488.5	22580.5	13415.4	5737.6	5.32144e+06	14479.9	30895.1	.	3771.43	1379.87	7699.22	1578.61	1400.18	1079.75	3127.82	1677.5	2580.5	2091.95	437.53	2896.95	485.213	1127.91	809.185	1752	675.454	2580.5	1.64722e+06	27488.5	22580.5	13415.4	5737.6	5.32144e+06	14479.9	30895.1	.	3771.43	1379.87	7699.22
SMAD3	AD	Cardiovascular	Aortopathies	613795	62044.4	7042.31	3227.04	62044.4	7042.31	3227.04	27454.2	216240	154944	12898.6	.	.	53185.1	816578	.	8286.07	13934.6	14217.9	6497.29	17775.9	13057.6	10872.9	1571.13	.	3043.69	3694.95	6701.06	2744.49	4257.16	7460.24	4965.99	1392.16	2580.5	27454.2	216240	154944	12898.6	.	.	53185.1	816578	.	8286.07	13934.6	14217.9
RB1	AD	Cancer	Retinoblastoma	180200	27828.5	9009.1	2829.26	27828.5	9009.1	2829.26	75555.1	41198.1	12279	49143.2	15262.1	753751	19608.2	15090.8	.	13547.5	21858.3	6201.44	3885.24	6332.91	23153.6	10831.9	5974.66	.	3501.62	14084.7	4403.82	3026.67	3990.78	3436.5	6363.7	637.643	.	75555.1	41198.1	12279	49143.2	15262.1	753751	19608.2	15090.8	.	13547.5	21858.3	6201.44
PRKAG2	AD	Cardiovascular	Hypertrophic cardiomyopathyg	600858	5420.94	3246.41	1620.37	5420.94	3246.41	1620.37	53030.8	34797.5	3.61542e+06	174024	.	3964.4	100555	79553.4	750.834	7251.85	4243.15	8289.42	7686.91	8951.78	3180.76	4808.44	5492.22	750.834	1919.58	1868.8	5307.8	3352.48	6083.14	563.114	2539.71	2892.61	750.834	53030.8	34797.5	3.61542e+06	174024	.	3964.4	100555	79553.4	750.834	7251.85	4243.15	8289.42
TPM1	AD	Cardiovascular	Hypertrophic cardiomyopathyg	115196	26456.7	4609.13	2623.82	26456.7	4609.13	2623.82	34016.2	34227.2	17021.6	162579	6670.67	1.51702e+06	32792.1	28090.1	.	5318.56	5281.4	6046.22	2920.59	3504.62	2330.16	6073.35	5309.4	.	3529.53	3071.8	4005.51	1443.14	1569.55	1974.41	3074.98	2439.94	.	34016.2	34227.2	17021.6	162579	6670.67	1.51702e+06	32792.1	28090.1	.	5318.56	5281.4	6046.22
MEN1	AD	Cancer	Multiple endocrine neoplasia type 1	131100	14361.5	5329.29	2245.57	14361.5	5329.29	2245.57	11685.4	17560.9	8803.97	39224	7602.51	11266	13906.4	18914.9	.	5269.09	7740.71	8616.25	4436.93	2532.66	3025.77	5232.23	8936.05	.	1524.4	3162.47	5432.53	1948.81	1313.66	2189.5	2555.51	2922.74	2583.5	11685.4	17560.9	8803.97	39224	7602.51	11266	13906.4	18914.9	.	5269.09	7740.71	8616.25
STK11	AD	Cancer	Peutz-Jeghers syndrome (PJS)	175200	61621.3	19382.1	3880.89	61621.3	19382.1	3880.89	25363.3	.	55986.2	59641.7	.	19649.4	105317	86126.5	.	6641.49	47286.9	55006.3	39597.4	380596	18383.4	8784.01	12766.6	.	2075.83	5856.08	7225.51	6219.9	8822.58	4328.03	3404.47	3430.21	2284.5	25363.3	.	55986.2	59641.7	.	19649.4	105317	86126.5	.	6641.49	47286.9	55006.3
PTEN	AD	Cancer	PTEN hamartoma tumor syndrome	158350	6999.96	4972.09	4519.97	6999.96	4972.09	4519.97	15204.7	9678.71	8627.67	8726.82	2385.26	3005.62	10526.3	25520	.	11677.6	7497.53	8626.35	8370.78	2349.77	3005.62	8079.01	11491.4	2586.5	8852.4	5877.85	8593.76	6448.47	2348.75	3005.62	6188.34	7695.44	2586.5	15204.7	9678.71	8627.67	8726.82	2385.26	3005.62	10526.3	25520	.	11677.6	7497.53	8626.35
TGFBR2	AD	Cardiovascular	Aortopathies	610168	35647.8	4401.48	1270.12	35647.8	4401.48	1270.12	24852.2	129374	13085.9	155602	31317.9	1.08094e+06	33434	16980.2	.	3431.15	9900.71	8605.91	9504.4	1447.8	82413.4	5561.64	6352.76	2558.5	1228.69	1856.41	4643.44	1448.21	852.262	1119.34	1706.26	990.384	858.373	24852.2	129374	13085.9	155602	31317.9	1.08094e+06	33434	16980.2	.	3431.15	9900.71	8605.91
TSC2	AD	Cancer	Tuberous sclerosis complex	613254	35317	5331.58	1787.18	35317	5331.58	1787.18	54724.3	47728.3	16523	112428	.	12815.9	42244.2	22475.3	.	5563.76	4763.73	3686.88	4389.93	12577.7	3462.11	6053.75	3761.65	.	1565.79	1657.49	2711.13	1260.24	1920.08	1921.68	2364.49	1280.01	2589.5	54724.3	47728.3	16523	112428	.	12815.9	42244.2	22475.3	.	5563.76	4763.73	3686.88
ENG	AD	Miscellaneous	Hereditary hemorrhagic telangiectasia	187300	19718.7	4990.68	3438.67	19718.7	4990.68	3438.67	40958.3	30709.7	32751.8	20219.9	23472.4	5320.61	20298	25231	.	22267	11454.2	6886.03	10520.4	1126.29	3833.35	7616.62	6629.39	.	17095.4	9601.76	3857.37	5202.25	1073.61	3714.28	5787.93	4202.18	2552.5	40958.3	30709.7	32751.8	20219.9	23472.4	5320.61	20298	25231	.	22267	11454.2	6886.03
ACTC1	AD	Cardiovascular	Hypertrophic cardiomyopathyg	612098	44469.8	4111.94	2927.24	44469.8	4111.94	2927.24	.	.	2.57679e+07	.	.	5768.5	196077	41857.6	.	8631.56	3816.32	8267.11	4300.58	13713.1	3394.58	7083.4	5758.98	1290.25	6238.39	2010.4	4213.39	3054.2	8407.57	2896.31	2966.09	3627.02	1290.25	.	.	2.57679e+07	.	.	5768.5	196077	41857.6	.	8631.56	3816.32	8267.11
BAG3	AD	Cardiovascular	Dilated cardiomyopathy	613881	19383.6	13048	10900.2	19383.6	13048	10900.2	108299	29477.7	25782.5	11943.3	21147.9	4954.74	44728.2	36809.5	.	20109.7	21247.3	25693.7	8480.81	18824.6	4111.58	16019.2	12924.6	.	13983.9	13325	24864.1	8096.65	11626.7	4060.22	10871.5	10976.6	.	108299	29477.7	25782.5	11943.3	21147.9	4954.74	44728.2	36809.5	.	20109.7	21247.3	25693.7
TNNC1	AD	Cardiovascular	Dilated cardiomyopathy	611879	105110	8241.47	3562.65	105110	8241.47	3562.65	44895.1	.	.	.	52823.2	25160	213965	.	.	8986.08	19013.8	4388.49	3584.18	17171	5478.44	10237.3	12072.2	.	4718.21	3649.15	3442.31	2462.22	4416.79	2043.52	2867.79	3582.57	.	44895.1	.	.	.	52823.2	25160	213965	.	.	8986.08	19013.8	4388.49
TMEM127	AD	Cancer	Hereditary paraganglioma-pheochromocytoma syndrome	171300	11799.8	5021.81	2450.11	11799.8	5021.81	2450.11	5597.85	71048.8	356897	26553.4	478824	52002.8	10374.5	52241.8	2546.5	2744.06	11036.5	2769.13	8379.91	27521.6	13288.1	5596.79	5755.95	2546.5	1624.24	6386.84	2698.27	2589.56	1947.62	2827.26	2219.87	2304.37	2546.5	5597.85	71048.8	356897	26553.4	478824	52002.8	10374.5	52241.8	2546.5	2744.06	11036.5	2769.13
MUTYH	AR	Cancer	MUTYH-associated polyposis (MAP)	608456	12667.3	11998.8	11984.4	2.30112e+08	2.04948e+08	2.04916e+08	19100.6	7916.1	2.0134e+07	2912.01	53410.5	45889.9	94370.2	7286.25	.	16006.7	7916.1	2.0134e+07	2713.07	53410.5	45889.9	67193.7	7286.25	.	16006.7	7916.1	2.0134e+07	2713.07	53410.5	45889.9	63364.8	7286.25	.	1.45925e+09	2.50627e+08	1.62151e+15	3.39075e+07	1.14105e+10	8.42334e+09	3.56225e+10	2.12329e+08	.	1.0248e+09	2.50627e+08	1.62151e+15
MAX	AD	Cancer	Hereditary paraganglioma-pheochromocytoma syndrome	171300	149172	59569	5021.36	149172	59569	5021.36	49857.9	.	26404.9	.	.	.	415895	.	.	19826.2	258760	25976	6.02108e+06	53250.5	5.17585e+06	85768.8	36379.9	.	9217.11	20711.9	22444	22780.6	2853.08	4922.92	7613.15	18237.8	1238.69	49857.9	.	26404.9	.	.	.	415895	.	.	19826.2	258760	25976
SDHAF2	AD	Cancer	Hereditary paraganglioma-pheochromocytoma syndrome	601650	71478.1	25119.3	12734.8	71478.1	25119.3	12734.8	14448.6	34424.7	3.61701e+07	601894	1.14333e+07	.	43920.8	321719	.	7773.46	34424.7	1.55764e+06	19214.4	144871	.	11188	19369.1	.	4224.09	11626.1	35263.1	17469.8	23815.3	509168	6234.98	10634	.	14448.6	34424.7	3.61701e+07	601894	1.14333e+07	.	43920.8	321719	.	7773.46	34424.7	1.55764e+06
SDHD	AD	Cancer	Hereditary paraganglioma-pheochromocytoma syndrome	168000	12549.2	8564.41	6790.62	1.90439e+08	1.53305e+08	1.23037e+08	57586.6	15972.4	24914	34282.3	25576.6	190177	9418.71	173591	2429.5	30522.4	12588.2	8232.83	15370.4	15269.6	33674.2	6037.81	12544.5	2429.5	23907.2	6503.16	8232.13	7454.29	15096.3	10398.9	4853.44	10629.4	2429.5	1.32646e+10	1.02041e+09	2.48273e+09	4.70096e+09	2.61654e+09	1.44669e+11	3.5481e+08	1.20535e+11	2.36002e+07	3.72635e+09	6.33799e+08	2.71085e+08
WT1	AD	Cancer	WT1-related Wilms tumor	194070	75908.2	15953.3	9514.48	75908.2	15953.3	9514.48	.	44724.5	25043	39606.5	.	499429	59013.5	82796.3	.	20918.9	9993.05	16751	6829.77	3.37841e+06	499429	20323	6302.95	.	14654.7	6100.94	16516.3	3861.48	17581.3	499429	9866.41	4272.95	.	.	44724.5	25043	39606.5	.	499429	59013.5	82796.3	.	20918.9	9993.05	16751
BMPR1A	AD	Cancer	Juvenile polyposis syndrome (JPS)	174900	67625.6	32814.6	3442.07	67625.6	32814.6	3442.07	24984.3	.	.	19850	49086.9	.	99448.7	81596.7	.	24766	88106.6	.	16619	48953.7	23574.5	39420.2	13485.4	.	5011.16	4061.17	6288.05	2357.2	3041.13	1480.73	5047.68	2608.42	.	24984.3	.	.	19850	49086.9	.	99448.7	81596.7	.	24766	88106.6	.
CALM1	AD	Cardiovascular	Long QT syndrome types 14–16	616247	.	110141	50393.7	.	110141	50393.7	.	.	.	.	.	.	.	.	.	125503	44660.5	.	.	4.5441e+06	.	61260.7	28727.1	.	122844	37693	61229.9	33561.8	49055.2	.	32505.7	21437.8	.	.	.	.	.	.	.	.	.	.	125503	44660.5	.
NF2	AD	Cancer	NF2-related schwannomatosis	101000	352067	67891.2	17152.3	352067	67891.2	17152.3	.	42116.5	.	.	.	.	549566	.	.	17223.9	40074.1	.	1.03781e+06	.	.	77598	28009.8	.	6308.3	25682.3	8356.1	149398	26116	36890.4	14846.9	14676.9	.	.	42116.5	.	.	.	.	549566	.	.	17223.9	40074.1	.
SMAD4	AD_GOF	Cancer	Juvenile polyposis syndrome (JPS)/Hereditary hemorrhagic telangiectasia syndrome	175050	64937.7	8412.5	3441.6	64937.7	8412.5	3441.6	56214.3	275381	13150.9	36428.1	.	840138	90985.1	666040	.	3748.67	10000.2	7112.16	22424.8	11294.8	4806.95	5867.32	19656.1	.	2541.11	4907.64	2956.41	5995.47	6958.87	1281.38	3016.89	3888.78	.	56214.3	275381	13150.9	36428.1	.	840138	90985.1	666040	.	3748.67	10000.2	7112.16
CALM3	AD	Cardiovascular	Long QT syndrome types 14–16	618782	2.06854e+06	46244.9	26270	2.06854e+06	46244.9	26270	.	.	1.31584e+08	.	.	.	230240	.	.	8498.59	150068	5.08259e+07	326184	53418.5	.	45819.4	37516	.	7634.42	54662.6	14322.9	96241.3	34985.5	.	18165.4	33927.3	.	.	.	1.31584e+08	.	.	.	230240	.	.	8498.59	150068	5.08259e+07
CALM2	AD	Cardiovascular	Long QT syndrome types 14–16	616249	5.31015e+06	162308	54777.1	5.31015e+06	162308	54777.1	.	.	.	.	.	.	590016	.	.	.	136341	1.83258e+06	168284	53420.5	.	90884.5	83997.8	.	16969.9	31434	1.74032e+06	168284	53420.5	1.85429e+07	27498	83997.8	.	.	.	.	.	.	.	590016	.	.	.	136341	1.83258e+06
ABCD1	XLR	Inborn Errors of Metabolism	Adrenoleukodystrophy	300100	11722.3	6375.05	3554.46	35163.7	19122	10660.2	9631.54	22206.5	12149.8	7468.02	10748.6	8040.92	8742.4	14101.6	.	6947.82	4792.74	4331.15	5412.74	8957.83	5820.12	5270.49	5870.17	.	3006.2	2988.48	4163.21	1969.19	3801.05	4050.6	2796.07	4013.85	.	28891.9	66616.8	36446.8	22401.4	32243	24120.1	26224.5	42302	.	20840.8	14375.5	12990.8
CYP27A1	AR	Inborn Errors of Metabolism	Cerebrotendinous xanthomatosis	213700	395.197	332.817	281.631	580172	396018	283188	347.287	334.334	378.984	306.032	943.353	612.063	406.954	320.09	367.454	292.772	282.08	371.27	207.421	844.663	529.978	348.107	256.298	367.454	266.619	236.668	367.843	181.28	773.296	387.874	319.544	205.452	257.886	481044	445779	572997	373397	3.55589e+06	1.49603e+06	660817	408549	538619	341689	317147	549878
PLN	AD	Cardiovascular	Cardiomyopathy, dilated, 1P; Cardiomyopathy, hypertrophic, 18	609909;613874	16343.3	12491.2	9825.06	16343.3	12491.2	9825.06	495175	29277.5	249599	60076.1	82076.4	28539.4	21687.9	71929.4	2586.5	64694.1	28928.7	23539.3	23897.6	35342.7	28539.4	10194.1	26243.5	2586.5	11062.7	15632.1	22492.3	23064.2	34896.7	28539.4	5851.6	18999.9	2586.5	495175	29277.5	249599	60076.1	82076.4	28539.4	21687.9	71929.4	2586.5	64694.1	28928.7	23539.3
[truncated: 15 more columns]
