# Supplementary material for: Inherited burden for disease predisposition in diverse populations
Source: NPJ Genom Med. 2026 Feb 18;11:18. doi: 10.1038/s41525-026-00552-5 (PMC13031552; doi:10.1038/s41525-026-00552-5)
Supplement: Supplementary file 15 — Supplementary Data 14. [file 41525_2026_552_MOESM15_ESM.xlsx]

## Sheet: S. Data 14
#Supplementary Data 14. Suitable gene list for tier 3 genetic screening for P, P+LP, and P+LP+VUS-H groups.
Gene	P	P+LP	P+LP+VUS-H
CFTR	afr;amr/iam;asj;eas;fin;mid;nfe;sas;tur	afr;amr/iam;asj;eas;fin;mid;nfe;sas;tur	afr;amr/iam;asj;eas;fin;mid;nfe;sas;tur
GAA	afr;amr/iam;asj;eas;fin;mid;nfe;sas;tur	afr;amr/iam;asj;eas;fin;mid;nfe;sas;tur	afr;amr/iam;asj;eas;fin;mid;nfe;sas;tur
HFE	afr;amr/iam;asj;eas;fin;mid;nfe;sas;tur	afr;amr/iam;asj;eas;fin;mid;nfe;sas;tur	afr;amr/iam;asj;eas;fin;mid;nfe;sas;tur
ACADM	afr;amr/iam;asj;eas;fin;mid;nfe;sas;tur	afr;amr/iam;asj;eas;fin;mid;nfe;sas;tur	afr;amr/iam;asj;eas;fin;mid;nfe;sas;tur
BTD	afr;amr/iam;asj;eas;fin;mid;nfe;sas;tur	afr;amr/iam;asj;eas;fin;mid;nfe;sas;tur	afr;amr/iam;asj;eas;fin;mid;nfe;sas;tur
PAH	afr;amr/iam;asj;eas;fin;mid;nfe;sas;tur	afr;amr/iam;asj;eas;fin;mid;nfe;sas;tur	afr;amr/iam;asj;eas;fin;mid;nfe;sas;tur
ATP7B	afr;amr/iam;asj;eas;fin;mid;nfe;sas;tur	afr;amr/iam;asj;eas;fin;mid;nfe;sas;tur	afr;amr/iam;asj;eas;fin;mid;nfe;sas;tur
ABCA4	afr;amr/iam;asj;eas;fin;mid;nfe;sas;tur	afr;amr/iam;asj;eas;fin;mid;nfe;sas;tur	afr;amr/iam;asj;eas;fin;mid;nfe;sas;tur
BCHE	afr;amr/iam;asj;eas;fin;mid;nfe;sas;tur	afr;amr/iam;asj;eas;fin;mid;nfe;sas;tur	afr;amr/iam;asj;eas;fin;mid;nfe;sas;tur
SLC26A4	amr/iam;asj;eas;fin;mid;nfe;sas;tur	afr;amr/iam;asj;eas;fin;mid;nfe;sas;tur	afr;amr/iam;asj;eas;fin;mid;nfe;sas;tur
USH2A	afr;amr/iam;eas;fin;mid;nfe;sas;tur	afr;amr/iam;asj;eas;fin;mid;nfe;sas;tur	afr;amr/iam;asj;eas;fin;mid;nfe;sas;tur
SLC12A3	afr;amr/iam;asj;eas;fin;mid;nfe;tur	afr;amr/iam;asj;eas;fin;mid;nfe;sas;tur	afr;amr/iam;asj;eas;fin;mid;nfe;sas;tur
TYR	amr/iam;asj;eas;fin;mid;nfe;sas	afr;amr/iam;asj;eas;fin;mid;nfe;sas;tur	afr;amr/iam;asj;eas;fin;mid;nfe;sas;tur
TFAM	afr;amr/iam;asj;eas;fin;mid;sas	afr;amr/iam;asj;eas;fin;mid;nfe;sas	afr;amr/iam;asj;eas;fin;mid;nfe;sas
GNRHR	amr/iam;asj;fin;mid;nfe;sas;tur	amr/iam;asj;fin;mid;nfe;sas;tur	amr/iam;asj;fin;mid;nfe;sas;tur
ABCC6	afr;amr/iam;eas;fin;mid;nfe	afr;amr/iam;eas;fin;mid;nfe;sas;tur	afr;amr/iam;asj;eas;fin;mid;nfe;sas;tur
PADI3	amr/iam;asj;fin;mid;nfe;tur	afr;amr/iam;asj;fin;mid;nfe;sas;tur	afr;amr/iam;asj;eas;fin;mid;nfe;sas;tur
PMM2	amr/iam;asj;fin;mid;nfe;tur	afr;amr/iam;asj;eas;fin;mid;nfe;tur	afr;amr/iam;asj;eas;fin;mid;nfe;sas;tur
MPO	amr/iam;asj;fin;mid;nfe;tur	afr;amr/iam;asj;eas;fin;mid;nfe;tur	afr;amr/iam;asj;eas;fin;mid;nfe;tur
DHCR7	amr/iam;asj;fin;mid;nfe;tur	afr;amr/iam;asj;eas;fin;mid;nfe;tur	afr;amr/iam;asj;eas;fin;mid;nfe;tur
CYP21A2	amr/iam;asj;fin;mid;nfe	afr;amr/iam;asj;eas;fin;mid;nfe;sas	afr;amr/iam;asj;eas;fin;mid;nfe;sas;tur
OCA2	afr;amr/iam;asj;fin;nfe	afr;amr/iam;asj;eas;fin;mid;nfe;sas	afr;amr/iam;asj;eas;fin;mid;nfe;sas
SLC22A5	amr/iam;eas;mid;nfe;sas	afr;amr/iam;asj;eas;mid;nfe;sas	afr;amr/iam;asj;eas;fin;mid;nfe;sas;tur
CEP290	afr;amr/iam;eas;nfe;sas	afr;amr/iam;eas;mid;nfe;sas;tur	afr;amr/iam;eas;mid;nfe;sas;tur
SBDS	amr/iam;eas;fin;nfe;sas	amr/iam;eas;fin;nfe;sas	amr/iam;eas;fin;nfe;sas
EYS	afr;amr/iam;eas;fin	afr;amr/iam;asj;eas;fin;mid;nfe;sas;tur	afr;amr/iam;asj;eas;fin;mid;nfe;sas;tur
ALDOB	asj;fin;mid;nfe;tur	afr;amr/iam;asj;fin;mid;nfe;sas;tur	afr;amr/iam;asj;eas;fin;mid;nfe;sas;tur
CD36	afr;eas;mid;sas;tur	afr;amr/iam;eas;mid;nfe;sas;tur	afr;amr/iam;asj;eas;fin;mid;nfe;sas;tur
C6	afr;asj;mid;nfe;sas	afr;amr/iam;asj;mid;nfe;sas	afr;amr/iam;asj;eas;fin;mid;nfe;sas
MPZL2	amr/iam;asj;eas;tur	amr/iam;asj;eas;tur	amr/iam;asj;eas;sas;tur
CNGA3	amr/iam;asj;sas	afr;amr/iam;asj;eas;mid;nfe;sas;tur	afr;amr/iam;asj;eas;mid;nfe;sas;tur
SERPINA1	asj;mid;nfe;tur	afr;amr/iam;asj;fin;mid;nfe;tur	afr;amr/iam;asj;eas;fin;mid;nfe;sas;tur
HOGA1	asj;mid;nfe;tur	amr/iam;asj;eas;mid;nfe;sas;tur	amr/iam;asj;eas;mid;nfe;sas;tur
TMPRSS3	amr/iam;asj;nfe	amr/iam;asj;eas;fin;nfe;sas	afr;amr/iam;asj;eas;fin;mid;nfe;sas;tur
ACSF3	eas;fin;nfe	afr;amr/iam;asj;eas;fin;mid;nfe;sas;tur	afr;amr/iam;asj;eas;fin;mid;nfe;sas;tur
GBA1	asj;mid;nfe	afr;amr/iam;asj;eas;mid;nfe;sas;tur	afr;amr/iam;asj;eas;mid;nfe;sas;tur
OTOG	asj;eas;sas	afr;amr/iam;asj;eas;fin;mid;nfe;sas	afr;amr/iam;asj;eas;fin;mid;nfe;sas
ANO5	fin;mid;nfe	amr/iam;asj;eas;fin;mid;nfe	afr;amr/iam;asj;eas;fin;mid;nfe;sas;tur
C9	afr;asj;eas	afr;asj;eas;fin;mid;nfe;tur	afr;asj;eas;fin;mid;nfe;tur
PYGM	amr/iam;nfe	amr/iam;asj;mid;nfe;tur	afr;amr/iam;asj;eas;fin;mid;nfe;sas;tur
SMPD1	afr;asj;mid	afr;asj;eas;mid	afr;amr/iam;asj;eas;mid;nfe;sas;tur
ACADS	afr;asj;mid	afr;asj;eas;mid	afr;asj;eas;mid;sas
KIAA0586	asj;mid;nfe	asj;fin;mid;nfe	asj;fin;mid;nfe
GALT	afr;nfe;tur	afr;fin;nfe;tur	afr;fin;nfe;tur
TGM5	asj;fin;nfe	asj;fin;nfe	amr/iam;asj;fin;mid;nfe;sas
FTCD	asj;fin;nfe	asj;fin;nfe	asj;fin;nfe;sas
KIZ	amr/iam;asj	amr/iam;asj	amr/iam;asj
PKHD1	fin;nfe	afr;amr/iam;asj;eas;fin;mid;nfe;sas;tur	afr;amr/iam;asj;eas;fin;mid;nfe;sas;tur
PKHD1L1	afr;eas	afr;amr/iam;asj;eas;fin;mid;nfe;sas;tur	afr;amr/iam;asj;eas;fin;mid;nfe;sas;tur
MYO15A	amr/iam	afr;amr/iam;asj;eas;fin;mid;nfe;sas;tur	afr;amr/iam;asj;eas;fin;mid;nfe;sas;tur
GALC	afr;eas	afr;amr/iam;eas;fin;mid;nfe;sas;tur	afr;amr/iam;eas;fin;mid;nfe;sas;tur
POLG	fin;nfe	afr;fin;mid;nfe;sas;tur	afr;amr/iam;asj;eas;fin;mid;nfe;sas;tur
POLR3A	nfe;tur	fin;mid;nfe;tur	amr/iam;eas;fin;mid;nfe;sas;tur
ARSA	fin;nfe	afr;fin;nfe;sas	afr;eas;fin;mid;nfe;sas;tur
PKLR	mid;tur	fin;mid;nfe;tur	asj;fin;mid;nfe;sas;tur
MVK	nfe;tur	fin;mid;nfe;tur	fin;mid;nfe;tur
CNGB3	fin;nfe	amr/iam;fin;nfe	amr/iam;fin;nfe
CPT2	asj;nfe	asj;mid;nfe	asj;fin;mid;nfe;tur
HEXA	asj;mid	asj;mid;nfe	afr;asj;eas;mid;nfe
FKRP	asj;nfe	asj;fin;nfe	asj;fin;nfe
ASL	fin;nfe	fin;nfe	afr;amr/iam;fin;nfe
CYP26C1	fin;nfe	fin;nfe	asj;fin;nfe
MPL	asj;mid	asj;mid	afr;asj;mid
ADAMTSL4	fin;nfe	fin;nfe	fin;nfe
CLRN1	asj;fin	asj;fin	asj;fin
DNAJC30	asj;fin	asj;fin	asj;fin
MYO7A	nfe	afr;amr/iam;asj;eas;fin;mid;nfe;sas	afr;amr/iam;asj;eas;fin;mid;nfe;sas;tur
CUBN	afr	afr;amr/iam;asj;mid;nfe;sas;tur	afr;amr/iam;asj;eas;fin;mid;nfe;sas;tur
PRKN	nfe	afr;amr/iam;mid;nfe;sas;tur	afr;amr/iam;fin;mid;nfe;sas;tur
TEX15	nfe	afr;eas;fin;mid;nfe;sas;tur	afr;eas;fin;mid;nfe;sas;tur
ASS1	tur	afr;amr/iam;mid;sas;tur	afr;amr/iam;eas;mid;nfe;sas;tur
UPB1	mid	asj;mid;nfe;sas;tur	afr;amr/iam;asj;fin;mid;nfe;sas;tur
GBE1	asj	asj;fin;mid;nfe;tur	amr/iam;asj;fin;mid;nfe;sas;tur
ABCC2	fin	eas;fin;mid;sas;tur	eas;fin;mid;sas;tur
AGXT	tur	afr;eas;nfe;sas;tur	afr;eas;nfe;sas;tur
GCDH	afr	afr;mid;nfe;sas	afr;amr/iam;eas;fin;mid;nfe;sas;tur
TPO	fin	afr;fin;mid;nfe	afr;amr/iam;fin;mid;nfe
CYP1B1	mid	mid;nfe;sas	afr;amr/iam;asj;eas;fin;mid;nfe;sas
CACNA2D4	asj	asj;mid;tur	afr;amr/iam;asj;eas;mid;nfe;sas;tur
PRF1	afr	afr;sas;tur	afr;amr/iam;eas;mid;nfe;sas;tur
GLDC	fin	asj;fin;tur	afr;asj;fin;mid;nfe;tur
GNE	sas	eas;mid;sas	eas;mid;sas
ALPL	fin	eas;fin;nfe	eas;fin;nfe
ACADSB	mid	afr;eas;mid	afr;eas;mid
GMPPB	asj	asj;fin	asj;fin;mid;nfe;sas;tur
SORD	tur	asj;tur	afr;amr/iam;asj;eas;tur
SLC25A13	eas	afr;eas	afr;asj;eas;mid
DPYS	tur	mid;tur	eas;mid;tur
C8B	tur	mid;tur	mid;nfe;tur
CC2D2A	fin	asj;fin	afr;asj;fin
BBS1	nfe	nfe;sas	nfe;sas
C7	afr	afr;mid	afr;mid
RECQL4	asj	afr;asj	afr;asj
CNGA1	nfe	nfe	afr;asj;eas;mid;nfe;sas;tur
TNFRSF13B	asj	asj	amr/iam;asj;fin;mid;nfe;tur
NPHS1	fin	fin	amr/iam;fin;nfe;sas
TG	asj	asj	asj;mid;nfe;sas
BCS1L	fin	fin	asj;fin;mid
AIRE	fin	fin	fin;nfe;tur
MKS1	fin	fin	fin;nfe;tur
TGM1	fin	fin	fin;nfe;tur
ATP6V0A4	eas	eas	amr/iam;eas
ADSS1	eas	eas	amr/iam;eas
SEC23B	tur	tur	mid;tur
RAPSN	nfe	nfe	nfe;sas
COQ8A	asj	asj	asj;fin
DDX11	asj	asj	asj;mid
FARS2	asj	asj	asj;mid
AFG2B	asj	asj	asj;nfe
CFAP58	asj	asj	asj;sas
CBS	tur	tur	tur
RNASEH2B	nfe	nfe	nfe
FIG4	nfe	nfe	nfe
MMP20	nfe	nfe	nfe
CTC1	fin	fin	fin
RNF168	fin	fin	fin
HADHA	fin	fin	fin
AGA	fin	fin	fin
B3GLCT	fin	fin	fin
PPT1	fin	fin	fin
SLC17A5	fin	fin	fin
TRIM37	fin	fin	fin
GLE1	fin	fin	fin
PUS3	fin	fin	fin
RAD50	fin	fin	fin
CABP2	fin	fin	fin
FSHR	fin	fin	fin
CERKL	fin	fin	fin
HEXB	eas	eas	eas
SRD5A2	eas	eas	eas
SLC22A12	eas	eas	eas
LIPH	eas	eas	eas
SERPINB7	eas	eas	eas
BRCA1	asj	asj	asj
BRCA2	asj	asj	asj
FANCC	asj	asj	asj
NCF1	asj	asj	asj
PFKM	asj	asj	asj
FKTN	asj	asj	asj
ASPA	asj	asj	asj
ATP13A2	asj	asj	asj
BBS2	asj	asj	asj
BCKDHB	asj	asj	asj
DLD	asj	asj	asj
DNAI1	asj	asj	asj
DNAI2	asj	asj	asj
ERCC3	asj	asj	asj
FAH	asj	asj	asj
MCOLN1	asj	asj	asj
TMEM216	asj	asj	asj
TECPR2	asj	asj	asj
TUBGCP4	asj	asj	asj
DGAT1	asj	asj	asj
PCDH15	asj	asj	asj
G6PC1	asj	asj	asj
PHYH	asj	asj	asj
TRMT5	asj	asj	asj
ELP1	asj	asj	asj
THG1L	asj	asj	asj
SGSM3	asj	asj	asj
ATP5MK	asj	asj	asj
DYNLT2B	afr	afr	afr
TYRP1	afr	afr	afr
P3H1	afr	afr	afr
PGAM2	afr	afr	afr
TTC29	afr	afr	afr
ATM	.	afr;amr/iam;asj;eas;fin;mid;nfe;sas;tur	afr;amr/iam;asj;eas;fin;mid;nfe;sas;tur
RYR1	.	afr;amr/iam;asj;eas;fin;mid;nfe;sas;tur	afr;amr/iam;asj;eas;fin;mid;nfe;sas;tur
TTN	.	afr;amr/iam;asj;eas;fin;mid;nfe;sas;tur	afr;amr/iam;asj;eas;fin;mid;nfe;sas;tur
OBSCN	.	afr;amr/iam;asj;eas;fin;mid;nfe;sas;tur	afr;amr/iam;asj;eas;fin;mid;nfe;sas;tur
DYNC2H1	.	afr;amr/iam;eas;fin;mid;nfe;sas;tur	afr;amr/iam;asj;eas;fin;mid;nfe;sas;tur
DNAH7	.	afr;amr/iam;eas;fin;mid;nfe;sas;tur	afr;amr/iam;asj;eas;fin;mid;nfe;sas;tur
NEB	.	afr;amr/iam;asj;eas;fin;mid;nfe;tur	afr;amr/iam;asj;eas;fin;mid;nfe;sas;tur
CTH	.	amr/iam;asj;eas;fin;mid;nfe;sas;tur	amr/iam;asj;eas;fin;mid;nfe;sas;tur
DAW1	.	afr;amr/iam;eas;fin;mid;nfe;sas;tur	afr;amr/iam;eas;fin;mid;nfe;sas;tur
DNAH9	.	afr;amr/iam;eas;fin;mid;nfe;sas;tur	afr;amr/iam;eas;fin;mid;nfe;sas;tur
USP45	.	afr;amr/iam;eas;fin;mid;nfe;sas;tur	afr;amr/iam;eas;fin;mid;nfe;sas;tur
DNAH12	.	afr;amr/iam;eas;fin;mid;nfe;sas;tur	afr;amr/iam;eas;fin;mid;nfe;sas;tur
RBM8A	.	afr;amr/iam;asj;eas;fin;mid;nfe;sas	afr;amr/iam;asj;eas;fin;mid;nfe;sas
FSIP2	.	afr;amr/iam;asj;eas;fin;mid;nfe;sas	afr;amr/iam;asj;eas;fin;mid;nfe;sas
DNHD1	.	afr;amr/iam;eas;mid;nfe;sas;tur	afr;amr/iam;eas;fin;mid;nfe;sas;tur
NRAP	.	afr;amr/iam;asj;eas;fin;mid;sas	afr;amr/iam;asj;eas;fin;mid;sas;tur
DYSF	.	afr;amr/iam;eas;mid;nfe;sas;tur	afr;amr/iam;eas;mid;nfe;sas;tur
DMGDH	.	afr;amr/iam;eas;mid;nfe;sas;tur	afr;amr/iam;eas;mid;nfe;sas;tur
MAN2C1	.	amr/iam;asj;eas;fin;mid;nfe	afr;amr/iam;asj;eas;fin;mid;nfe;sas;tur
IQCE	.	amr/iam;asj;eas;fin;mid;nfe	amr/iam;asj;eas;fin;mid;nfe;sas
DNAH10	.	afr;amr/iam;eas;nfe;sas	afr;amr/iam;asj;eas;fin;mid;nfe;sas;tur
RARS2	.	amr/iam;asj;mid;sas;tur	amr/iam;asj;eas;fin;mid;nfe;sas;tur
DNAH8	.	afr;amr/iam;mid;nfe;sas	afr;amr/iam;eas;fin;mid;nfe;sas
OTOGL	.	afr;eas;mid;nfe;sas;tur	afr;eas;fin;mid;nfe;sas;tur
TEX14	.	afr;amr/iam;fin;mid;nfe	afr;amr/iam;fin;mid;nfe;sas
DPYD	.	asj;fin;mid;nfe;sas;tur	asj;fin;mid;nfe;sas;tur
SMPD4	.	asj;eas;fin;mid;nfe;sas	asj;eas;fin;mid;nfe;sas
GNPTG	.	afr;asj;eas;fin;mid;nfe	afr;asj;eas;fin;mid;nfe
SEPTIN4	.	afr;asj;eas;fin;mid;nfe	afr;asj;eas;fin;mid;nfe
UGT1A1	.	amr/iam;eas;mid;sas;tur	amr/iam;eas;mid;sas;tur
PMFBP1	.	amr/iam;eas;mid;sas;tur	amr/iam;eas;mid;sas;tur
DNAH17	.	afr;fin;nfe;sas;tur	afr;amr/iam;eas;fin;mid;nfe;sas;tur
PCCB	.	afr;eas;fin;nfe;sas	afr;amr/iam;asj;eas;fin;mid;nfe;sas
DNAH5	.	afr;asj;mid;nfe;tur	afr;amr/iam;asj;eas;fin;mid;nfe;tur
PCK2	.	amr/iam;mid;nfe;tur	afr;amr/iam;fin;mid;nfe;sas;tur
PKD1L1	.	afr;eas;nfe;sas;tur	afr;eas;mid;nfe;sas;tur
MESP2	.	amr/iam;eas;fin;nfe	amr/iam;eas;fin;nfe;sas
CFAP74	.	afr;asj;eas;mid;sas	afr;asj;eas;mid;sas
SLC10A1	.	amr/iam;mid;sas;tur	amr/iam;mid;sas;tur
PLA2G7	.	amr/iam;mid;sas;tur	amr/iam;mid;sas;tur
WARS2	.	amr/iam;mid;nfe;sas	amr/iam;mid;nfe;sas
CNGB1	.	afr;eas;mid;tur	afr;amr/iam;eas;fin;mid;nfe;sas;tur
PCSK1	.	afr;eas;mid;sas	afr;amr/iam;eas;mid;nfe;sas;tur
MAN2B2	.	eas;mid;sas;tur	afr;eas;mid;nfe;sas;tur
HFM1	.	afr;amr/iam;mid	afr;amr/iam;eas;mid;sas
CPLANE1	.	afr;eas;nfe;tur	afr;eas;nfe;sas;tur
FCSK	.	afr;amr/iam;mid	afr;amr/iam;eas;mid
IQCN	.	asj;mid;sas;tur	asj;mid;sas;tur
CDHR1	.	asj;fin;nfe;tur	asj;fin;nfe;tur
DCHS1	.	afr;asj;eas;mid	afr;asj;eas;mid
ASPM	.	afr;amr/iam;tur	afr;amr/iam;tur
ATR	.	afr;amr/iam;sas	afr;amr/iam;sas
ERCC2	.	asj;fin;nfe	afr;amr/iam;asj;eas;fin;mid;nfe;sas;tur
DNAH2	.	afr;nfe;sas	afr;amr/iam;asj;eas;fin;mid;nfe;sas;tur
MCCC2	.	amr/iam;eas	afr;amr/iam;asj;eas;mid;nfe;sas;tur
CDH23	.	afr;eas;tur	afr;amr/iam;eas;mid;nfe;sas;tur
COL7A1	.	amr/iam;eas	afr;amr/iam;eas;mid;nfe;sas;tur
TEKT3	.	asj;eas;sas	asj;eas;mid;sas;tur
SELENBP1	.	amr/iam;tur	afr;amr/iam;eas;tur
AK9	.	amr/iam;asj	amr/iam;asj;eas;sas
MYO3A	.	mid;sas;tur	afr;mid;sas;tur
HSPA9	.	afr;asj;mid	afr;asj;mid;sas
GYS2	.	mid;sas;tur	mid;sas;tur
PLD4	.	mid;sas;tur	mid;sas;tur
ACOX2	.	fin;nfe;sas	fin;nfe;sas
RIN2	.	amr/iam;tur	amr/iam;tur
NPC1	.	nfe;tur	amr/iam;eas;mid;nfe;sas;tur
DNAH11	.	asj;mid	afr;asj;eas;mid;nfe;sas
ASCC3	.	afr;fin	afr;eas;fin;mid;tur
F7	.	afr;tur	afr;amr/iam;sas;tur
CEP152	.	mid;tur	afr;mid;sas;tur
SPEF2	.	amr/iam	afr;amr/iam;eas
C4A	.	fin;nfe	afr;fin;nfe
FANCM	.	fin;nfe	fin;nfe;sas
TAF1A	.	fin;nfe	fin;nfe;tur
ALPI	.	asj;sas	asj;sas;tur
PNKP	.	asj;nfe	asj;fin;nfe
CSF2RB	.	asj;mid	asj;eas;mid
TREH	.	afr;mid	afr;mid;nfe
CFAP54	.	afr;eas	afr;eas;sas
MARS1	.	mid;tur	mid;tur
WNT10A	.	fin;nfe	fin;nfe
PEX1	.	asj;nfe	asj;nfe
TRIM63	.	asj;mid	asj;mid
DCXR	.	asj;mid	asj;mid
GALM	.	afr;fin	afr;fin
PI4KA	.	afr;asj	afr;asj
ACAT1	.	amr/iam	amr/iam
SHOC1	.	amr/iam	amr/iam
OTOF	.	asj	afr;amr/iam;asj;eas;fin;mid;nfe;sas;tur
CEP164	.	nfe	afr;amr/iam;asj;eas;fin;mid;nfe;sas
OGDHL	.	asj	afr;amr/iam;asj;eas;nfe;sas;tur
AVIL	.	afr	afr;amr/iam;eas;mid;nfe;sas;tur
FANCA	.	fin	afr;amr/iam;eas;fin;nfe;sas
RYR3	.	eas	amr/iam;asj;eas;mid;sas;tur
MMUT	.	afr	afr;amr/iam;eas;mid;sas;tur
ACTL7A	.	asj	asj;fin;mid;nfe;sas;tur
UVSSA	.	sas	afr;amr/iam;eas;mid;sas
SNUPN	.	nfe	amr/iam;fin;mid;nfe;tur
ADA2	.	fin	amr/iam;fin;mid;sas;tur
ABCC9	.	fin	asj;fin;mid;sas;tur
TMEM67	.	asj	asj;eas;mid;sas;tur
STAB1	.	tur	asj;mid;nfe;tur
PIGN	.	tur	eas;nfe;sas;tur
TSPEAR	.	nfe	asj;mid;nfe;tur
FMO3	.	eas	eas;mid;nfe;sas
DSC3	.	afr	afr;mid;sas;tur
KCNJ1	.	sas	amr/iam;mid;sas
TMPRSS15	.	nfe	amr/iam;nfe;tur
SPIDR	.	fin	amr/iam;asj;fin
SI	.	nfe	afr;mid;nfe
CYP17A1	.	asj	afr;asj;mid
EHBP1L1	.	asj	asj;mid;sas
AKR1C2	.	asj	asj;sas;tur
FCN3	.	afr	afr;mid;nfe
NDUFV1	.	tur	amr/iam;tur
CEP295	.	tur	afr;tur
PRKRA	.	tur	eas;tur
XDH	.	sas	nfe;sas
TTC21A	.	eas	eas;nfe
CFAP44	.	asj	afr;asj
TYMP	.	asj	asj;fin
PNPLA6	.	asj	asj;mid
DYNC2I1	.	afr	afr;asj
PMPCA	.	afr	afr;asj
AMPD1	.	afr	afr;eas
CFAP61	.	afr	afr;eas
TKFC	.	afr	afr;eas
HYDIN	.	afr	afr;fin
CYP11B1	.	afr	afr;sas
AK2	.	tur	tur
ALDH7A1	.	tur	tur
DNAAF5	.	tur	tur
IGHMBP2	.	tur	tur
NUP62	.	tur	tur
WASHC5	.	tur	tur
WDR62	.	tur	tur
ACAD8	.	tur	tur
PRODH	.	tur	tur
MAK	.	tur	tur
VPS11	.	tur	tur
GPNMB	.	tur	tur
IMPA1	.	tur	tur
KATNIP	.	tur	tur
GHRHR	.	sas	sas
MOCOS	.	sas	sas
NUP85	.	sas	sas
DCPS	.	sas	sas
SCNM1	.	sas	sas
IDUA	.	nfe	nfe
PPA2	.	nfe	nfe
ALOXE3	.	nfe	nfe
TPP1	.	nfe	nfe
M1AP	.	nfe	nfe
HBA2	.	mid	mid
TRIOBP	.	mid	mid
ERCC6L2	.	fin	fin
FANCI	.	fin	fin
TMC8	.	fin	fin
VPS13B	.	fin	fin
GINS1	.	fin	fin
LIG1	.	fin	fin
WDR1	.	fin	fin
LAMC3	.	fin	fin
SLC26A3	.	fin	fin
TBC1D32	.	fin	fin
LCT	.	fin	fin
TWNK	.	fin	fin
DNAH1	.	fin	fin
ZNHIT3	.	fin	fin
ABCG5	.	eas	eas
C1S	.	eas	eas
AGTPBP1	.	eas	eas
ETFDH	.	eas	eas
PDZD7	.	eas	eas
PTPRJ	.	eas	eas
BLM	.	asj	asj
SMARCAL1	.	asj	asj
CENPF	.	asj	asj
COQ2	.	asj	asj
CRB2	.	asj	asj
GAS2L2	.	asj	asj
GDF1	.	asj	asj
IFT140	.	asj	asj
MECR	.	asj	asj
RIPK4	.	asj	asj
FAM161A	.	asj	asj
TKT	.	asj	asj
HARS2	.	asj	asj
STRC	.	asj	asj
HIKESHI	.	asj	asj
ADAMTS2	.	asj	asj
ITGB6	.	asj	asj
POGLUT1	.	asj	asj
VPS41	.	asj	asj
IL27RA	.	asj	asj
MMP9	.	asj	asj
CFAP69	.	asj	asj
CCDC146	.	asj	asj
GDAP2	.	asj	asj
C5	.	afr	afr
EFL1	.	afr	afr
PMS2	.	afr	afr
CCDC40	.	afr	afr
IFT52	.	afr	afr
MFF	.	afr	afr
HERC2	.	afr	afr
TTI2	.	afr	afr
CYP2R1	.	afr	afr
NNT	.	afr	afr
PTCD3	.	afr	afr
DSG3	.	afr	afr
CPA6	.	afr	afr
PLCH1	.	afr	afr
QRICH2	.	afr	afr
DPY19L2	.	afr	afr
CISD2	.	.	afr;amr/iam;asj;eas;fin;mid;nfe;sas
FMN2	.	.	afr;amr/iam;asj;eas;fin;mid;nfe;sas
TRPM1	.	.	afr;amr/iam;asj;eas;mid;nfe;sas;tur
ANAPC1	.	.	afr;amr/iam;asj;eas;mid;nfe;sas
F2	.	.	afr;amr/iam;asj;fin;mid;nfe;sas
AGL	.	.	afr;amr/iam;eas;mid;nfe;sas;tur
RP1L1	.	.	afr;asj;fin;mid;nfe;sas;tur
WFS1	.	.	afr;amr/iam;asj;mid;nfe;tur
PRSS12	.	.	amr/iam;eas;fin;mid;sas;tur
ACY1	.	.	asj;fin;mid;nfe;sas;tur
GLB1	.	.	amr/iam;eas;fin;sas;tur
LARS2	.	.	afr;asj;eas;mid;sas
KCNJ16	.	.	afr;eas;fin;sas;tur
CYP24A1	.	.	asj;fin;mid;nfe;tur
AFP	.	.	asj;mid;nfe;sas;tur
KIF24	.	.	afr;amr/iam;eas;sas
LAMA5	.	.	afr;amr/iam;eas;sas
GALNS	.	.	afr;amr/iam;nfe;sas
ACE	.	.	afr;eas;fin;sas
NADSYN1	.	.	afr;nfe;sas;tur
CARD9	.	.	asj;mid;nfe;tur
IL36RN	.	.	eas;fin;nfe;tur
SLC12A1	.	.	afr;amr/iam;mid
ABCB11	.	.	afr;amr/iam;tur
FLG2	.	.	amr/iam;asj;mid
ADAMTS13	.	.	amr/iam;fin;nfe
PDHA2	.	.	afr;asj;tur
LTC4S	.	.	asj;mid;nfe
SLC7A14	.	.	asj;mid;tur
PLG	.	.	fin;nfe;tur
COL4A4	.	.	mid;sas;tur
KCNQ1	.	.	mid;sas;tur
PDE6A	.	.	afr;amr/iam
ABCG8	.	.	amr/iam;eas
SLCO2A1	.	.	amr/iam;eas
SPINK5	.	.	amr/iam;eas
PLD1	.	.	amr/iam;eas
CASP14	.	.	amr/iam;eas
DZIP1	.	.	amr/iam;eas
CPN1	.	.	amr/iam;mid
ADAR	.	.	amr/iam;nfe
TRMT10C	.	.	amr/iam;sas
SERPINB8	.	.	afr;asj
HKDC1	.	.	afr;mid
CFAP65	.	.	afr;mid
CACNA1S	.	.	afr;sas
FREM1	.	.	afr;sas
KRT83	.	.	afr;sas
CRYBB3	.	.	afr;tur
PLA2G6	.	.	afr;tur
UNC45B	.	.	afr;tur
PCK1	.	.	asj;fin
TENM3	.	.	asj;mid
SLC7A7	.	.	asj;tur
SGCA	.	.	asj;tur
LAMA2	.	.	eas;mid
DCT	.	.	eas;sas
TIRAP	.	.	eas;tur
ALG1	.	.	fin;nfe
GNPTAB	.	.	fin;sas
SLC34A3	.	.	fin;tur
RAB27A	.	.	mid;tur
SLC10A2	.	.	mid;tur
UGGT1	.	.	mid;tur
MTHFR	.	.	sas;tur
HGD	.	.	sas;tur
CLCNKB	.	.	amr/iam
ERBB3	.	.	amr/iam
TULP3	.	.	amr/iam
CA12	.	.	amr/iam
CASP8	.	.	afr
ABHD16A	.	.	afr
ADAM22	.	.	afr
CTSA	.	.	afr
ECEL1	.	.	afr
EXPH5	.	.	afr
GOLGA2	.	.	afr
IFT122	.	.	afr
NSRP1	.	.	afr
DPH1	.	.	afr
GLDN	.	.	afr
NMNAT1	.	.	afr
PRG4	.	.	afr
THOC6	.	.	afr
AGPAT2	.	.	afr
LIPE	.	.	afr
PROKR2	.	.	afr
NFS1	.	.	afr
NME5	.	.	afr
TTLL5	.	.	afr
KASH5	.	.	afr
CEP112	.	.	afr
COQ4	.	.	asj
DNAAF1	.	.	asj
DNAAF11	.	.	asj
INPP5E	.	.	asj
NDUFAF5	.	.	asj
RTEL1	.	.	asj
SLC1A4	.	.	asj
SLC25A15	.	.	asj
MTO1	.	.	asj
TRAPPC12	.	.	asj
ERI1	.	.	asj
DAP3	.	.	asj
SLC13A3	.	.	asj
AMH	.	.	asj
DMXL2	.	.	asj
NCAPD2	.	.	asj
CNTN2	.	.	asj
TBCB	.	.	asj
KCNU1	.	.	asj
KNG1	.	.	eas
ALMS1	.	.	eas
CYP27A1	.	.	eas
TSEN54	.	.	eas
SEC24D	.	.	eas
ILDR1	.	.	eas
TPRN	.	.	eas
GCNT2	.	.	eas
CYP4V2	.	.	eas
SGCB	.	.	eas
LAMA3	.	.	eas
GNB3	.	.	eas
CAD	.	.	fin
CFAP300	.	.	fin
CFAP52	.	.	fin
FRAS1	.	.	fin
RSPO4	.	.	fin
SDHA	.	.	fin
SEPSECS	.	.	fin
SUMF1	.	.	fin
TAF8	.	.	fin
SNAPC4	.	.	fin
CEP250	.	.	fin
SLC26A7	.	.	fin
KERA	.	.	fin
ZNF469	.	.	fin
VARS1	.	.	fin
FLII	.	.	fin
IARS1	.	.	fin
LRPAP1	.	.	fin
ARMC2	.	.	fin
FGF5	.	.	fin
NEK8	.	.	fin
ACAD9	.	.	mid
CPS1	.	.	mid
LIPN	.	.	mid
WLS	.	.	mid
PIGC	.	.	mid
ARHGAP19	.	.	mid
DOHH	.	.	nfe
FOXE1	.	.	nfe
MYMK	.	.	nfe
SLC26A2	.	.	nfe
LOXHD1	.	.	nfe
DBH	.	.	nfe
GYG1	.	.	nfe
ABCA3	.	.	nfe
TLR4	.	.	sas
TRDN	.	.	sas
CA5A	.	.	sas
VARS2	.	.	sas
RFC1	.	.	sas
MNS1	.	.	sas
FOCAD	.	.	sas
RECQL	.	.	sas
PGM3	.	.	tur
SLC25A38	.	.	tur
MASP2	.	.	tur
TBXAS1	.	.	tur
ADSL	.	.	tur
ASAH1	.	.	tur
BCKDHA	.	.	tur
COG7	.	.	tur
GFM1	.	.	tur
NAGLU	.	.	tur
PCNT	.	.	tur
POR	.	.	tur
SPG11	.	.	tur
LRP5	.	.	tur
MYBBP1A	.	.	tur
TMIE	.	.	tur
ENO3	.	.	tur
NUP93	.	.	tur
ACP4	.	.	tur
TDP1	.	.	tur
SETX	.	.	tur
RGS9	.	.	tur
