# Supplementary material for: Inherited burden for disease predisposition in diverse populations
Source: NPJ Genom Med. 2026 Feb 18;11:18. doi: 10.1038/s41525-026-00552-5 (PMC13031552; doi:10.1038/s41525-026-00552-5)
Supplement: Supplementary file 16 — Supplementary Data 15. [file 41525_2026_552_MOESM16_ESM.xlsx]

## Sheet: S. Data 15
#Supplementary Data 15: Population information for 8 ethnic groups and references. Please see the other sheets to see the included subgroups.
Genetic ancestry	References for Populations	Population
afr	https://data.worldbank.org/indicator/SP.POP.TOTL?locations=ZG & https://www.census.gov/library/stories/2023/10/2020-census-dhc-a-black-population.html	1306839086
amr/iam	https://data.worldbank.org/indicator/SP.POP.TOTL?locations=C6 & https://data.worldbank.org/indicator/SP.POP.TOTL?locations=US & https://www.census.gov/quickfacts/fact/table/US/PST045224 & https://data.worldbank.org/indicator/SP.POP.TOTL?locations=CU	728230667
asj	https://www.jewishagency.org/jewish-population-rises-to-15-7-million-worldwide-in-2023/	15700000
eas	https://data.worldbank.org/indicator/SP.POP.TOTL?locations=4E & https://data.worldbank.org/indicator/SP.POP.TOTL?locations=KR & https://data.worldbank.org/indicator/SP.POP.TOTL?locations=JP	1903242199
fin	https://data.worldbank.org/country/finland	5583911
mid	https://data.worldbank.org/indicator/SP.POP.TOTL?locations=ZQ	498554759
nfe	https://data.worldbank.org/indicator/SP.POP.TOTL?locations=EU & https://data.worldbank.org/indicator/SP.POP.TOTL?locations=RU & https://data.worldbank.org/country/ukraine & https://data.worldbank.org/indicator/SP.POP.TOTL?locations=GB & https://data.worldbank.org/indicator/SP.POP.TOTL?locations=B8 & https://data.worldbank.org/country/belarus & https://data.worldbank.org/country/switzerland & http…	970053432
sas	https://data.worldbank.org/indicator/SP.POP.TOTL?locations=8S	1951539820
tur	https://data.worldbank.org/indicator/SP.POP.TOTL?locations=TR	85518661
Sum	.	7465262535

## Sheet: (afr) African-African American
Country	Population
Nigeria	227882945
Ethiopia	128691692
Congo, Dem. Rep.	105789731
Tanzania	66617606
South Africa	63212384
Kenya	55339003
Sudan	50042791
Uganda	48656601
USA-African American	46936733
Angola	36749906
Ghana	33787914
Mozambique	33635160
Madagascar	31195932
Cote d'Ivoire	31165654
Cameroon	28372687
Niger	26159867
Mali	23769127
Burkina Faso	23025776
Malawi	21104482
Zambia	20723965
Chad	19319064
Somalia	18358615
Senegal	18077573
Zimbabwe	16340822
Guinea	14405468
Benin	14111034
Rwanda	13954471
Burundi	13689450
South Sudan	11483374
Togo	9304337
Sierra Leone	8460512
Congo, Rep.	6182885
Liberia	5493031
Central African Republic	5152421
Mauritania	5022441
Eritrea	3470390
Namibia	2963095
Gambia, The	2697845
Gabon	2484789
Botswana	2480244
Lesotho	2311472
Guinea-Bissau	2153339
Equatorial Guinea	1847549
Mauritius	1261041
Eswatini	1230506
Comoros	850387
Cabo Verde	522331
Sao Tome and Principe	230871
Seychelles	119773

## Sheet: (amr) Lat America and Caribbean
Country	Population
Brazil	211140729
Mexico	129739759
US-Hawaiian, Native and Latin	70667043
Colombia	52321152
Argentina	45538401
Peru	33845617
Venezuela, RB	28300854
Chile	19658835
Guatemala	18124838
Ecuador	17980083
Bolivia	12244159
Haiti	11637398
Dominican Republic	11331265
Cuba	11019931
Honduras	10644851
Paraguay	6844146
Nicaragua	6823613
El Salvador	6309624
Costa Rica	5105525
Panama	4458759
Uruguay	3388081
Puerto Rico	3205691
Jamaica	2839786
Trinidad and Tobago	1367510
Guyana	826353
Suriname	628886
Belize	411106
Bahamas, The	399440
Barbados	282336
St. Lucia	179285
Curacao	147862
Grenada	117081
Aruba	107359
Virgin Islands (U.S.)	104917
St. Vincent and the Grenadines	101323
Antigua and Barbuda	93316
Cayman Islands	73038
Dominica	66510
Bermuda	64698
St. Kitts and Nevis	46758
Sint Maarten (Dutch part)	42749

## Sheet: (asj) Ashkenazi Jewish
Country	Population
Israel	7200000
non-Israel	8500000

## Sheet: (eas) East Asian
Country	Population
China	1410710000
Japan	124516650
Viet Nam	100352190
Thailand	71702430
Myanmar	54133800
Korea, Rep.	51712619
Malaysia	35126300
Korea, Dem. People's Rep.	26418200
Cambodia	17423880
Lao PDR	7664990
Mongolia	3481140

## Sheet: (fin) Finnish
Country	Population
Finland	5583911

## Sheet: (mid) M. East and N. Africa
Country	Population
Egypt, Arab Rep.	114535772
Iran, Islamic Rep.	90608707
Algeria	46164219
Iraq	45074049
Yemen, Rep.	39390799
Morocco	37712505
Saudi Arabia	33264292
Syrian Arab Republic	23594623
Tunisia	12200431
Jordan	11439213
United Arab Emirates	10483751
Libya	7305659
Lebanon	5773493
West Bank and Gaza	5165775
Oman	5049269
Kuwait	4853420
Qatar	2656032
Bahrain	1577059
Djibouti	1152944
Malta	552747

## Sheet: (nfe) non-Finnish European
Country	Population
Iceland	Excluded due to isolation
USA-White	195590299
Russian Federation	143826130
Germany	83280000
United Kingdom	68350000
France	68287487
Italy	58993475
Spain	48347910
Canada	40097761
Ukraine	37732836
Poland	36687353
Romania	19059479
Netherlands	17877117
Belgium	11787423
Czechia	10864042
Portugal	10578174
Sweden	10536632
Greece	10405588
Hungary	9592186
Belarus	9178298
Austria	9131761
Switzerland	8888093
Serbia	6623183
Bulgaria	6446596
Denmark	5946952
Norway	5519594
Slovak Republic	5426740
Ireland	5307600
Croatia	3859686
Bosnia and Herzegovina	3185073
Lithuania	2871585
Albania	2745972
Moldova	2457783
Slovenia	2120461
Latvia	1877445
North Macedonia	1827816
Estonia	1370286
Cyprus	1344976
Luxembourg	666430
Montenegro	616177
Malta	552747
Andorra	80856
Liechtenstein	39850
Monaco	38956
San Marino	33860
Holy See	764

## Sheet: (sas) South Asian
Country	Population
India	1438069600
Pakistan	247504490
Bangladesh	171466990
Afghanistan	41454760
Nepal	29694610
Sri Lanka	22037000
Bhutan	786380
Maldives	525990

## Sheet: (tur) Turkish
Country	Population
Türkiye	85518661
